# Supplementary material for: Simulating the Photochemical Birth of the Hydrated Electron in Liquid Water
Source: Nat Commun. 2026 Mar 10;17:3764. doi: 10.1038/s41467-026-70045-7 (PMC13106769; doi:10.1038/s41467-026-70045-7)
Supplement: Supplementary file 3 — Source Data [file 41467_2026_70045_MOESM3_ESM.zip]

Archive with 100 entries (82 files):
- Figure_1/
- Figure_1/HB_defects.dat
- Figure_1/experimental_absorption.dat
- Figure_1/inverse_participation_ratio.dat
- Figure_1/README.md
- Figure_1/excitation_energy_ROKS.dat
- Figure_2/
- Figure_2/gyration_radius_PCET.dat
- Figure_2/pes_evolution_HAT.dat
- Figure_2/cnH_HAT.dat
- Figure_2/distance_H_e_PCET.dat
- Figure_2/README.md
- Figure_2/pes_evolution_PCET.dat
- Figure_2/distance_H_e_HAT.dat
- Figure_3/
- Figure_3/README.md
- Figure_3/cn_coin_data.dat
- Figure_3/cn_all_data.dat
- Figure_4/
- Figure_4/gyr_angles_coin.dat
- Figure_4/README.md
- Figure_4/gyr_angles_all.dat
- Figure_4/gyr-rad_egap_coin.dat
- Figure_4/gyr-rad_egap_all.dat
- Figure_5/
- Figure_5/distances_NOTinvolved.dat
- Figure_5/distances_involved.dat
- Figure_5/cosine_angles_involved.dat
- Figure_5/README.md
- Figure_5/energap_distance_species.dat
- Figure_5/cosine_angles_NOTinvolved.dat
- Figure_5/gyration_distance_species.dat
- Figure_6/
- Figure_6/tddft_spectra.dat
- Figure_6/experimental_raw.dat
- Figure_6/README.md
- Figure_6/experimental_fitted.dat
- Figure_6/fluorescence_low_gyration.dat
- Figure_6/fluorescence_high_gyration.dat
- Figure_7/
- Figure_7/pes_ROKS.dat
- Figure_7/tddft_egap_evol_a.dat
- Figure_7/tddft_egap_evol_b.dat
- Figure_7/README.md
- Figure_7/pes_TD.dat
- Figure_7/roks_egap_evol_b.dat
- Figure_7/roks_egap_evol_a.dat
- Figure_7/pes_CASPT2.dat
- Supplementary_Figures/
- Supplementary_Figures/Figure_10/
- Supplementary_Figures/Figure_10/egap_HAT_PBEh_DZVP.dat
- Supplementary_Figures/Figure_10/egap_PCET_CAM_DZVP.dat
- Supplementary_Figures/Figure_10/egap_PCET_PBEh_DZVP.dat
- Supplementary_Figures/Figure_10/egap_HAT_PBEh_TZV2P.dat
- Supplementary_Figures/Figure_10/egap_PCET_PBEh_TZV2P.dat
- Supplementary_Figures/Figure_10/README.md
- Supplementary_Figures/Figure_10/egap_HAT_CAM_DZVP.dat
- Supplementary_Figures/Figure_9/
- Supplementary_Figures/Figure_9/gdr_electron_H_ML.dat
- Supplementary_Figures/Figure_9/gdr_electron_H_ROKS.dat
- Supplementary_Figures/Figure_9/README.md
- Supplementary_Figures/Figure_9/gdr_electron_O_ML.dat
- Supplementary_Figures/Figure_9/gdr_electron_O_ROKS.dat
- Supplementary_Figures/Figure_3/
- Supplementary_Figures/Figure_3/HB_defects_4.0_40.dat
- Supplementary_Figures/Figure_3/README.md
- Supplementary_Figures/Figure_3/HB_defects_3.0_20.dat
- Supplementary_Figures/Figure_3/HB_defects_3.5_30.dat
- Supplementary_Figures/Figure_8/
- Supplementary_Figures/Figure_8/gyration_firs_last.dat
- Supplementary_Figures/Figure_8/README.md
- Supplementary_Figures/Figure_8/gyration_evolution_avg.dat
- Supplementary_Figures/Figure_1/
- Supplementary_Figures/Figure_1/roks_absorption.dat
- Supplementary_Figures/Figure_1/experimental_absorption.dat
- Supplementary_Figures/Figure_1/README.md
- Supplementary_Figures/Figure_1/tddft_absorption.dat
- Supplementary_Figures/Figure_4/
- Supplementary_Figures/Figure_4/time_decay_HAT.dat
- Supplementary_Figures/Figure_4/README.md
- Supplementary_Figures/Figure_4/time_decay_PCET.dat
- Supplementary_Figures/Figure_7/
- Supplementary_Figures/Figure_7/README.md
- Supplementary_Figures/Figure_7/amount_electron_OH.dat
- Supplementary_Figures/Figure_2/
- Supplementary_Figures/Figure_2/inverse_participation_ratio.dat
- Supplementary_Figures/Figure_2/README.md
- Supplementary_Figures/Figure_6/
- Supplementary_Figures/Figure_6/avg_OH_OHd.dat
- Supplementary_Figures/Figure_6/avg_H2O_OHd.dat
- Supplementary_Figures/Figure_6/README.md
- Supplementary_Figures/Figure_6/distances_OH.dat
- Supplementary_Figures/Figure_11/
- Supplementary_Figures/Figure_11/probs_LZ_PCET.dat
- Supplementary_Figures/Figure_11/probs_LZ_HAT.dat
- Supplementary_Figures/Figure_11/egap_prob_coin.dat
- Supplementary_Figures/Figure_11/egap_prob_all.dat
- Supplementary_Figures/Figure_11/README.md
- Supplementary_Figures/Figure_11/energy_gap_PCET.dat
- Supplementary_Figures/Figure_11/energy_gap_HAT.dat
