# Supplementary material for: Simulating the Photochemical Birth of the Hydrated Electron in Liquid Water
Source: Nat Commun. 2026 Mar 10;17:3764. doi: 10.1038/s41467-026-70045-7 (PMC13106769; doi:10.1038/s41467-026-70045-7)
Supplement: Supplementary file 3 — Source Data [file 41467_2026_70045_MOESM3_ESM.zip › Figure_1/experimental_absorption.dat]

# freq [eV]  intens [arb. unit.]
6.828073139822582  -0.0007243591638825819
6.876953714320198  -0.0007243591638825819
6.925834288817814  -0.0007243591638825819
6.97471486331543  -0.0007243591638825819
7.0235954378130465  -0.0007243591638825819
7.072476012310663  -0.0007243591638825819
7.12135658680828  -0.0007243591638825819
7.170237161305896  -0.0007243591638825819
7.219117735803512  0.0045974632646426095
7.267998310301128  0.016238949827040994
7.3168788847987445  0.026217366880525006
7.3657594592963616  0.03752623954114087
7.414640033793978  0.05149602341601911
7.463520608291594  0.07411376873724995
7.51240118278921  0.09706412796026376
7.561281757286826  0.11901664547792912
7.606088950576308  0.14216657304201297
7.646822762657655  0.16531650060609682
7.687556574739002  0.18966383821659827
7.7282903868203485  0.21401117582709972
7.769024198901695  0.23795937675546197
7.805684629774907  0.2612090884900806
7.838271679439986  0.2851572894184433
7.870858729105063  0.310103332052154
7.90344577877014  0.3345504538331907
7.936032828435218  0.35899757561422696
7.968619878100295  0.3844425391006121
8.009353690181642  0.4107190373414542
8.058234264679259  0.4323389409573366
8.107114839176875  0.452961002867871
8.155995413674491  0.4735830647784054
8.204875988172107  0.4928746710818084
8.253756562669723  0.5088401383673831
8.30263713716734  0.5238077639476098
8.351517711664957  0.5394406173314019
8.400398286162574  0.5527451734027142
8.44927886066019  0.5510821038938003
8.498159435157806  0.548088578777755
8.547040009655422  0.5444298258581441
8.595920584153038  0.5407710729385329
8.644801158650655  0.5317904975903969
8.69368173314827  0.5221446944386958
8.742562307645887  0.5124988912869943
8.791442882143503  0.5038509298406408
8.84032345664112  0.4985291074121161
8.889204031138735  0.49453774059072275
8.938084605636352  0.49121160157289445
8.986965180133968  0.4882180764568491
9.035845754631584  0.4942051266889398
9.0847263291292  0.5031857020370754
9.133606903626816  0.5124988912869943
9.182487478124433  0.5214794666351303
9.23136805262205  0.5307926558850484
9.280248627119667  0.5404384590367504
9.329129201617283  0.5500842621884519
9.378009776114899  0.5600626792419359
9.426890350612515  0.5740324631168141
9.475770925110131  0.5909957721077372
9.524651499607748  0.6079590810986608
9.573532074105364  0.6252550039913669
9.62241264860298  0.6388921739644622
9.671293223100598  0.6492032049197296
9.720173797598214  0.6591816219732136
9.76905437209583  0.6698252668302636
9.817934946593446  0.6831298229015759
9.866815521091063  0.7010909735978474
9.915696095588679  0.7197173520976852
9.964576670086295  0.737678502793957
10.013457244583911  0.7536439700795319
10.062337819081527  0.7646202288383646
10.111218393579144  0.7762617154007629
10.16009896807676  0.7865727463560299
10.208979542574376  0.7985468468202113
10.257860117071992  0.8088578777754782
10.306740691569608  0.8204993643378766
10.355621266067224  0.8314756230967095
10.40450184056484  0.8421192679537595
10.453382415062457  0.8501020015965468
10.502262989560073  0.8584173491411171
10.55114356405769  0.8664000827839045
10.600024138555305  0.874382816426692
10.648904713052922  0.8817003222659137
10.697785287550538  0.8896830559087012
10.746665862048156  0.8976657895514886
10.795546436545772  0.9063137509978418
10.844427011043388  0.918287851462023
10.893307585541004  0.9305945658279868
10.94218816003862  0.9435665079975164
10.991068734536237  0.9562058362652635
11.039949309033853  0.9681799367294446
11.088829883531469  0.9811518788989742
11.137710458029087  0.993791207166721
11.186591032526703  1.0060979215326848
11.23547160702432  1.018404635898649
11.2802788003138  1.0294474174378383
