# Supplementary material for: Simulating the Photochemical Birth of the Hydrated Electron in Liquid Water
Source: Nat Commun. 2026 Mar 10;17:3764. doi: 10.1038/s41467-026-70045-7 (PMC13106769; doi:10.1038/s41467-026-70045-7)
Supplement: Supplementary file 3 — Source Data [file 41467_2026_70045_MOESM3_ESM.zip › Figure_1/inverse_participation_ratio.dat]

1.064193370856687082e+00
2.383116569823209296e+00
1.899158589563975985e+00
1.926531983844807616e+00
3.054476466157308057e+00
1.009554679325919579e+00
1.010350721953066300e+00
1.005384542595163078e+00
1.639205793958425916e+00
1.016141996333831843e+00
1.007415289235083389e+00
2.730039773922250834e+00
2.420686134598524220e+00
4.673008113965148702e+00
1.826495722250571108e+00
1.119883241966257659e+00
1.035812508185071090e+00
1.012776197824134083e+00
1.023286500459678949e+00
1.062057429085275118e+00
1.047429747406429135e+00
1.023180048782892593e+00
2.357580889873852836e+00
1.035647954820545724e+00
1.719406669477502092e+00
1.024286842056547409e+00
1.847583127935186642e+00
1.056409397275855699e+00
1.020026087644187118e+00
1.790241696479265343e+00
1.376411477417179396e+00
1.455916752040768536e+00
1.016014425155168821e+00
1.448539582219786626e+00
1.177526619402992747e+00
1.005372125229397895e+00
1.010144370345174680e+00
1.006703813234522071e+00
2.882422448996210029e+00
1.216492765818359745e+00
2.195944871646480667e+00
1.047931462185107243e+00
1.008638006173180557e+00
3.048369164287827893e+00
1.374779110818838301e+00
1.029786724920646046e+00
1.084263695195343047e+00
1.010978416528011792e+00
1.050018831175967504e+00
1.769388147339131523e+00
1.028516906192712854e+00
1.014422678185116444e+00
3.973749955612408069e+00
2.087408940956412717e+00
1.066927809089960766e+00
1.012639729292486246e+00
2.044399852251032712e+00
1.008058521045701372e+00
2.150814147220171169e+00
1.030325522989559595e+00
1.828721871330933890e+00
1.093971501193003570e+00
1.103705900516043892e+00
1.057306640130209807e+00
1.025704538830076507e+00
1.035301706999118165e+00
1.011732561145132436e+00
1.419181538026452527e+00
1.015703570553857515e+00
1.049238028114361621e+00
5.121052024605501352e+00
1.007609159772922647e+00
1.597845988841364750e+00
1.022027147358393284e+00
1.935702503292619836e+00
3.330051693380573496e+00
3.904416162579574134e+00
2.066874072497181469e+00
2.518863744847797292e+00
1.026913671791334970e+00
1.004161699639077199e+00
2.589959894781152627e+00
1.048473017184520684e+00
2.349447365172848023e+00
1.017932147990085356e+00
2.669436143660583127e+00
1.032672477271687095e+00
2.934429236305892807e+00
1.070059034660740593e+00
1.485222098779527045e+00
1.488368581573239480e+00
1.010657279561989919e+00
1.373757606147971266e+00
2.817261660180446547e+00
2.072037256073373523e+00
1.057723545787999431e+00
1.773730491167273104e+00
1.058016625395612920e+00
1.044814211410635352e+00
1.075739039317368251e+00
1.007782233338694988e+00
