# Supplementary material for: Simulating the Photochemical Birth of the Hydrated Electron in Liquid Water
Source: Nat Commun. 2026 Mar 10;17:3764. doi: 10.1038/s41467-026-70045-7 (PMC13106769; doi:10.1038/s41467-026-70045-7)
Supplement: Supplementary file 3 — Source Data [file 41467_2026_70045_MOESM3_ESM.zip › Figure_1/README.md]

# Figure 1A
- excitation_energy_ROKS.dat contains the excitation energy gap for the initial frames, calculated at ROKS level,
  which are used to construct the histogram.
- experimental_absorption.dat contains the experimental absorption data, extracted from [YAMAMOTO2020].

# Figure 1B
- inverse_participation_ratio.dat contains the data of IPR which are used to construct the histogram.

# Figure 1C
- HB_defects.dat contains the data for the Hydrogen Bond analysis defects which are used to construct the histogram.


## References
[TAMAMOTO2020] Yamamoto, Y.-i.; Suzuki, T. Ultrafast dynamics of water radiolysis: Hydrated electron formation, solvation, recombination, and scavenging. The Journal of Physical Chemistry Letters 2020, 11, 5510–5516.
