# Supplementary material for: Simulating the Photochemical Birth of the Hydrated Electron in Liquid Water
Source: Nat Commun. 2026 Mar 10;17:3764. doi: 10.1038/s41467-026-70045-7 (PMC13106769; doi:10.1038/s41467-026-70045-7)
Supplement: Supplementary file 3 — Source Data [file 41467_2026_70045_MOESM3_ESM.zip › Figure_1/excitation_energy_ROKS.dat]

# Energy gap [eV]
8.208224969999719178e+00
8.016121414999361150e+00
8.204578030999982730e+00
8.109029159997589886e+00
8.257411732000036864e+00
8.311238231999595882e+00
7.941219483000168111e+00
7.613754745001642732e+00
8.165064789001917234e+00
7.999835259000974474e+00
8.123775217998627340e+00
8.002135269998689182e+00
7.755746115999500034e+00
8.125834858001326211e+00
8.169833940999524202e+00
7.964707638002437307e+00
7.966959227000188548e+00
7.856156811998516787e+00
8.240950078001333168e+00
7.969346890000451822e+00
7.937117576002492569e+00
8.217916412999329623e+00
8.022813840998423984e+00
7.951300802997138817e+00
7.863045870999485487e+00
8.134841164999670582e+00
8.160094107999611879e+00
8.245391954998922301e+00
7.847879809000005480e+00
8.103303567000693874e+00
8.090475354001682717e+00
8.146848560998478206e+00
8.178410279000672745e+00
8.226006000000779750e+00
7.928161473999352893e+00
8.088296180001634639e+00
8.232371418998809531e+00
8.200115920997632202e+00
8.427411917000426911e+00
8.144337253001140198e+00
7.886719875001290347e+00
7.788299869000184117e+00
7.619603022001683712e+00
8.140067979999003001e+00
8.032109570001921384e+00
8.256081954001274426e+00
8.051194630999816582e+00
8.154901410001912154e+00
8.072657734999665990e+00
8.257855266998376464e+00
8.459107007001875900e+00
8.240504719000455225e+00
8.414227345998369856e+00
7.902241548999882070e+00
7.990703782998025417e+00
7.828541519000282278e+00
8.267262233999645105e+00
7.475538714003050700e+00
8.156732527000713162e+00
8.198695060000318335e+00
8.076377012999728322e+00
7.809958827998343622e+00
8.300473217997932807e+00
8.046093075998214772e+00
8.057424787999480031e+00
8.139832463999482570e+00
7.765231375000439584e+00
8.100873494000552455e+00
8.040182941000239225e+00
8.099171439997007838e+00
8.288132116998895071e+00
8.050238129002536880e+00
8.121200868998130318e+00
8.094021344000793761e+00
8.026526354999077739e+00
8.118874465999397216e+00
8.073227400000178022e+00
7.814036651998321759e+00
8.060378099002264207e+00
7.541734366001037415e+00
8.008482450000883546e+00
8.451258313998550875e+00
8.308768901999428635e+00
7.895951078000507550e+00
8.004688941000495106e+00
8.353591355000389740e+00
7.566648967000219272e+00
8.327984581999771763e+00
8.210908819000906078e+00
8.107063994997588452e+00
7.936838605000957614e+00
8.227262680000421824e+00
7.858495874999789521e+00
8.124559408999630250e+00
7.894035952002013801e+00
8.222789649000333156e+00
8.118547402002150193e+00
8.264144388998829527e+00
8.106720689000212587e+00
7.915336123998713447e+00
7.842282937999698333e+00
