# Supplementary material for: Simulating the Photochemical Birth of the Hydrated Electron in Liquid Water
Source: Nat Commun. 2026 Mar 10;17:3764. doi: 10.1038/s41467-026-70045-7 (PMC13106769; doi:10.1038/s41467-026-70045-7)
Supplement: Supplementary file 3 — Source Data [file 41467_2026_70045_MOESM3_ESM.zip › Figure_2/gyration_radius_PCET.dat]

# Time[fs]                 Gyration radius [Angstrom]
0.000000000000000000e+00 3.435821806998590411e+00
5.000000000000000000e-01 3.374592530167582538e+00
1.000000000000000000e+00 3.313363253336574665e+00
1.500000000000000000e+00 3.252133976505566793e+00
2.000000000000000000e+00 3.190904699674558920e+00
2.500000000000000000e+00 3.129675422843551047e+00
3.000000000000000000e+00 3.068446146012543618e+00
3.500000000000000000e+00 3.007216869181535746e+00
4.000000000000000000e+00 2.945987592350527873e+00
4.500000000000000000e+00 2.884758315519520000e+00
5.000000000000000000e+00 2.823529038688512127e+00
5.500000000000000000e+00 2.866001860843530924e+00
6.000000000000000000e+00 2.908474682998549721e+00
6.500000000000000000e+00 2.950947505153568517e+00
7.000000000000000000e+00 2.993420327308587314e+00
7.500000000000000000e+00 3.035893149463606555e+00
8.000000000000000000e+00 3.078365971618625352e+00
8.500000000000000000e+00 3.120838793773644149e+00
9.000000000000000000e+00 3.163311615928662945e+00
9.500000000000000000e+00 3.205784438083681742e+00
1.000000000000000000e+01 3.248257260238700539e+00
1.050000000000000000e+01 3.249837245123688323e+00
1.100000000000000000e+01 3.251417230008675663e+00
1.150000000000000000e+01 3.252997214893663447e+00
1.200000000000000000e+01 3.254577199778651231e+00
1.250000000000000000e+01 3.256157184663639015e+00
1.300000000000000000e+01 3.257737169548626355e+00
1.350000000000000000e+01 3.259317154433614139e+00
1.400000000000000000e+01 3.260897139318601923e+00
1.450000000000000000e+01 3.262477124203589263e+00
1.500000000000000000e+01 3.264057109088577047e+00
1.550000000000000000e+01 3.234800432614490351e+00
1.600000000000000000e+01 3.205543756140403211e+00
1.650000000000000000e+01 3.176287079666316515e+00
1.700000000000000000e+01 3.147030403192229819e+00
1.750000000000000000e+01 3.117773726718143124e+00
1.800000000000000000e+01 3.088517050244055984e+00
1.850000000000000000e+01 3.059260373769969288e+00
1.900000000000000000e+01 3.030003697295882592e+00
1.950000000000000000e+01 3.000747020821795452e+00
2.000000000000000000e+01 2.971490344347708756e+00
2.050000000000000000e+01 2.959006987649361875e+00
2.100000000000000000e+01 2.946523630951014550e+00
2.150000000000000000e+01 2.934040274252667224e+00
2.200000000000000000e+01 2.921556917554320343e+00
2.250000000000000000e+01 2.909073560855973462e+00
2.300000000000000000e+01 2.896590204157626136e+00
2.350000000000000000e+01 2.884106847459278811e+00
2.400000000000000000e+01 2.871623490760931929e+00
2.450000000000000000e+01 2.859140134062585048e+00
2.500000000000000000e+01 2.846656777364237723e+00
2.550000000000000000e+01 2.924623147659804356e+00
2.600000000000000000e+01 3.002589517955370990e+00
2.650000000000000000e+01 3.080555888250937624e+00
2.700000000000000000e+01 3.158522258546504258e+00
2.750000000000000000e+01 3.236488628842070892e+00
2.800000000000000000e+01 3.314454999137637525e+00
2.850000000000000000e+01 3.392421369433204159e+00
2.900000000000000000e+01 3.470387739728770793e+00
2.950000000000000000e+01 3.548354110024337427e+00
3.000000000000000000e+01 3.626320480319904060e+00
3.050000000000000000e+01 3.640240259469112782e+00
3.100000000000000000e+01 3.654160038618321948e+00
3.150000000000000000e+01 3.668079817767530670e+00
3.200000000000000000e+01 3.681999596916739392e+00
3.250000000000000000e+01 3.695919376065948114e+00
3.300000000000000000e+01 3.709839155215157280e+00
3.350000000000000000e+01 3.723758934364366002e+00
3.400000000000000000e+01 3.737678713513574724e+00
3.450000000000000000e+01 3.751598492662783890e+00
3.500000000000000000e+01 3.765518271811992612e+00
3.550000000000000000e+01 3.766555118061232665e+00
3.600000000000000000e+01 3.767591964310472719e+00
3.650000000000000000e+01 3.768628810559713216e+00
3.700000000000000000e+01 3.769665656808953269e+00
3.750000000000000000e+01 3.770702503058193322e+00
3.800000000000000000e+01 3.771739349307433375e+00
3.850000000000000000e+01 3.772776195556673429e+00
3.900000000000000000e+01 3.773813041805913926e+00
3.950000000000000000e+01 3.774849888055153979e+00
4.000000000000000000e+01 3.775886734304394032e+00
4.050000000000000000e+01 3.770974259616602264e+00
4.100000000000000000e+01 3.766061784928810496e+00
4.150000000000000000e+01 3.761149310241019172e+00
4.200000000000000000e+01 3.756236835553227404e+00
4.250000000000000000e+01 3.751324360865435636e+00
4.300000000000000000e+01 3.746411886177643868e+00
4.350000000000000000e+01 3.741499411489852100e+00
4.400000000000000000e+01 3.736586936802060777e+00
4.450000000000000000e+01 3.731674462114269009e+00
4.500000000000000000e+01 3.726761987426477241e+00
4.550000000000000000e+01 3.749176478874124641e+00
4.600000000000000000e+01 3.771590970321771596e+00
4.650000000000000000e+01 3.794005461769418996e+00
4.700000000000000000e+01 3.816419953217066396e+00
4.750000000000000000e+01 3.838834444664713352e+00
4.800000000000000000e+01 3.861248936112360752e+00
4.850000000000000000e+01 3.883663427560008152e+00
4.900000000000000000e+01 3.906077919007655552e+00
4.950000000000000000e+01 3.928492410455302508e+00
5.000000000000000000e+01 3.950906901902949908e+00
5.050000000000000000e+01 3.945646870327635725e+00
5.100000000000000000e+01 3.940386838752321541e+00
5.150000000000000000e+01 3.935126807177006913e+00
5.200000000000000000e+01 3.929866775601692730e+00
5.250000000000000000e+01 3.924606744026378546e+00
5.300000000000000000e+01 3.919346712451064363e+00
5.350000000000000000e+01 3.914086680875750179e+00
5.400000000000000000e+01 3.908826649300435552e+00
5.450000000000000000e+01 3.903566617725121368e+00
5.500000000000000000e+01 3.898306586149807185e+00
5.550000000000000000e+01 3.808868077882676673e+00
5.600000000000000000e+01 3.719429569615546605e+00
5.650000000000000000e+01 3.629991061348416093e+00
5.700000000000000000e+01 3.540552553081286025e+00
5.750000000000000000e+01 3.451114044814155513e+00
5.800000000000000000e+01 3.361675536547025445e+00
5.850000000000000000e+01 3.272237028279894933e+00
5.900000000000000000e+01 3.182798520012764421e+00
5.950000000000000000e+01 3.093360011745634353e+00
6.000000000000000000e+01 3.003921503478503841e+00
6.050000000000000000e+01 3.037246527965917764e+00
6.100000000000000000e+01 3.070571552453332131e+00
6.150000000000000000e+01 3.103896576940746055e+00
6.200000000000000000e+01 3.137221601428160422e+00
6.250000000000000000e+01 3.170546625915574346e+00
6.300000000000000000e+01 3.203871650402988269e+00
6.350000000000000000e+01 3.237196674890402637e+00
6.400000000000000000e+01 3.270521699377816560e+00
6.450000000000000000e+01 3.303846723865230928e+00
6.500000000000000000e+01 3.337171748352644851e+00
6.550000000000000000e+01 3.281193375587707184e+00
6.600000000000000000e+01 3.225215002822769073e+00
6.650000000000000000e+01 3.169236630057831405e+00
6.700000000000000000e+01 3.113258257292893738e+00
6.750000000000000000e+01 3.057279884527956071e+00
6.800000000000000000e+01 3.001301511763017960e+00
6.850000000000000000e+01 2.945323138998080292e+00
6.900000000000000000e+01 2.889344766233142625e+00
6.950000000000000000e+01 2.833366393468204514e+00
7.000000000000000000e+01 2.777388020703266847e+00
7.050000000000000000e+01 2.748569224719019655e+00
7.100000000000000000e+01 2.719750428734772019e+00
7.150000000000000000e+01 2.690931632750524827e+00
7.200000000000000000e+01 2.662112836766277635e+00
7.250000000000000000e+01 2.633294040782030443e+00
7.300000000000000000e+01 2.604475244797782807e+00
7.350000000000000000e+01 2.575656448813535615e+00
7.400000000000000000e+01 2.546837652829288423e+00
7.450000000000000000e+01 2.518018856845040787e+00
7.500000000000000000e+01 2.489200060860793595e+00
7.550000000000000000e+01 2.470063677412767333e+00
7.600000000000000000e+01 2.450927293964741072e+00
7.650000000000000000e+01 2.431790910516714366e+00
7.700000000000000000e+01 2.412654527068688104e+00
7.750000000000000000e+01 2.393518143620661842e+00
7.800000000000000000e+01 2.374381760172635580e+00
7.850000000000000000e+01 2.355245376724609319e+00
7.900000000000000000e+01 2.336108993276582613e+00
7.950000000000000000e+01 2.316972609828556351e+00
8.000000000000000000e+01 2.297836226380530089e+00
8.050000000000000000e+01 2.260336532327041237e+00
8.100000000000000000e+01 2.222836838273552384e+00
8.150000000000000000e+01 2.185337144220063532e+00
8.200000000000000000e+01 2.147837450166574236e+00
8.250000000000000000e+01 2.110337756113085383e+00
8.300000000000000000e+01 2.072838062059596531e+00
8.350000000000000000e+01 2.035338368006107679e+00
8.400000000000000000e+01 1.997838673952618826e+00
8.450000000000000000e+01 1.960338979899129752e+00
8.500000000000000000e+01 1.922839285845640900e+00
8.550000000000000000e+01 1.926591770273416326e+00
8.600000000000000000e+01 1.930344254701191531e+00
8.650000000000000000e+01 1.934096739128966735e+00
8.700000000000000000e+01 1.937849223556742162e+00
8.750000000000000000e+01 1.941601707984517589e+00
8.800000000000000000e+01 1.945354192412292793e+00
8.850000000000000000e+01 1.949106676840067998e+00
8.900000000000000000e+01 1.952859161267843424e+00
8.950000000000000000e+01 1.956611645695618851e+00
9.000000000000000000e+01 1.960364130123394055e+00
9.050000000000000000e+01 1.973399999030923668e+00
9.100000000000000000e+01 1.986435867938453059e+00
9.150000000000000000e+01 1.999471736845982672e+00
9.200000000000000000e+01 2.012507605753512063e+00
9.250000000000000000e+01 2.025543474661041898e+00
9.300000000000000000e+01 2.038579343568571289e+00
9.350000000000000000e+01 2.051615212476100680e+00
9.400000000000000000e+01 2.064651081383630071e+00
9.450000000000000000e+01 2.077686950291159906e+00
9.500000000000000000e+01 2.090722819198689297e+00
9.550000000000000000e+01 2.082252169990185475e+00
9.600000000000000000e+01 2.073781520781681653e+00
9.650000000000000000e+01 2.065310871573177387e+00
9.700000000000000000e+01 2.056840222364673565e+00
9.750000000000000000e+01 2.048369573156169743e+00
9.800000000000000000e+01 2.039898923947665921e+00
9.850000000000000000e+01 2.031428274739162099e+00
9.900000000000000000e+01 2.022957625530657833e+00
9.950000000000000000e+01 2.014486976322154010e+00
1.000000000000000000e+02 2.006016327113650188e+00
1.005000000000000000e+02 1.997213358690749230e+00
1.010000000000000000e+02 1.988410390267848271e+00
1.015000000000000000e+02 1.979607421844947313e+00
1.020000000000000000e+02 1.970804453422046354e+00
1.025000000000000000e+02 1.962001484999145617e+00
1.030000000000000000e+02 1.953198516576244659e+00
1.035000000000000000e+02 1.944395548153343700e+00
1.040000000000000000e+02 1.935592579730442742e+00
1.045000000000000000e+02 1.926789611307541783e+00
1.050000000000000000e+02 1.917986642884640824e+00
1.055000000000000000e+02 1.935043956726673287e+00
1.060000000000000000e+02 1.952101270568705527e+00
1.065000000000000000e+02 1.969158584410737767e+00
1.070000000000000000e+02 1.986215898252770229e+00
1.075000000000000000e+02 2.003273212094802691e+00
1.080000000000000000e+02 2.020330525936834931e+00
1.085000000000000000e+02 2.037387839778867171e+00
1.090000000000000000e+02 2.054445153620899411e+00
1.095000000000000000e+02 2.071502467462932096e+00
1.100000000000000000e+02 2.088559781304964336e+00
1.105000000000000000e+02 2.072377697899679738e+00
1.110000000000000000e+02 2.056195614494395585e+00
1.115000000000000000e+02 2.040013531089110987e+00
1.120000000000000000e+02 2.023831447683826390e+00
1.125000000000000000e+02 2.007649364278542237e+00
1.130000000000000000e+02 1.991467280873257639e+00
1.135000000000000000e+02 1.975285197467973042e+00
1.140000000000000000e+02 1.959103114062688666e+00
1.145000000000000000e+02 1.942921030657404069e+00
1.150000000000000000e+02 1.926738947252119694e+00
1.155000000000000000e+02 1.938617663082344400e+00
1.160000000000000000e+02 1.950496378912568884e+00
1.165000000000000000e+02 1.962375094742793591e+00
1.170000000000000000e+02 1.974253810573018075e+00
1.175000000000000000e+02 1.986132526403242782e+00
1.180000000000000000e+02 1.998011242233467488e+00
1.185000000000000000e+02 2.009889958063692195e+00
1.190000000000000000e+02 2.021768673893916457e+00
1.195000000000000000e+02 2.033647389724141163e+00
1.200000000000000000e+02 2.045526105554365870e+00
1.205000000000000000e+02 2.048147427498106410e+00
1.210000000000000000e+02 2.050768749441846950e+00
1.215000000000000000e+02 2.053390071385587934e+00
1.220000000000000000e+02 2.056011393329328474e+00
1.225000000000000000e+02 2.058632715273069014e+00
1.230000000000000000e+02 2.061254037216809554e+00
1.235000000000000000e+02 2.063875359160550094e+00
1.240000000000000000e+02 2.066496681104291078e+00
1.245000000000000000e+02 2.069118003048031618e+00
1.250000000000000000e+02 2.071739324991772158e+00
1.255000000000000000e+02 2.038680914338274697e+00
1.260000000000000000e+02 2.005622503684777236e+00
1.265000000000000000e+02 1.972564093031279553e+00
1.270000000000000000e+02 1.939505682377781870e+00
1.275000000000000000e+02 1.906447271724284409e+00
1.280000000000000000e+02 1.873388861070786948e+00
1.285000000000000000e+02 1.840330450417289265e+00
1.290000000000000000e+02 1.807272039763791804e+00
1.295000000000000000e+02 1.774213629110294121e+00
1.300000000000000000e+02 1.741155218456796661e+00
1.305000000000000000e+02 1.734159542312333935e+00
1.310000000000000000e+02 1.727163866167871209e+00
1.315000000000000000e+02 1.720168190023408483e+00
1.320000000000000000e+02 1.713172513878945757e+00
1.325000000000000000e+02 1.706176837734483032e+00
1.330000000000000000e+02 1.699181161590020306e+00
1.335000000000000000e+02 1.692185485445557580e+00
1.340000000000000000e+02 1.685189809301094854e+00
1.345000000000000000e+02 1.678194133156632128e+00
1.350000000000000000e+02 1.671198457012169403e+00
1.355000000000000000e+02 1.683037314603228030e+00
1.360000000000000000e+02 1.694876172194286656e+00
1.365000000000000000e+02 1.706715029785345283e+00
1.370000000000000000e+02 1.718553887376403910e+00
1.375000000000000000e+02 1.730392744967462537e+00
1.380000000000000000e+02 1.742231602558520942e+00
1.385000000000000000e+02 1.754070460149579569e+00
1.390000000000000000e+02 1.765909317740638196e+00
1.395000000000000000e+02 1.777748175331696823e+00
1.400000000000000000e+02 1.789587032922755450e+00
1.405000000000000000e+02 1.822968935080613084e+00
1.410000000000000000e+02 1.856350837238470719e+00
1.415000000000000000e+02 1.889732739396328354e+00
1.420000000000000000e+02 1.923114641554185988e+00
1.425000000000000000e+02 1.956496543712043845e+00
1.430000000000000000e+02 1.989878445869901480e+00
1.435000000000000000e+02 2.023260348027759115e+00
1.440000000000000000e+02 2.056642250185616749e+00
1.445000000000000000e+02 2.090024152343474384e+00
1.450000000000000000e+02 2.123406054501332019e+00
1.455000000000000000e+02 2.097282050530504982e+00
1.460000000000000000e+02 2.071158046559677945e+00
1.465000000000000000e+02 2.045034042588850909e+00
1.470000000000000000e+02 2.018910038618023872e+00
1.475000000000000000e+02 1.992786034647196614e+00
1.480000000000000000e+02 1.966662030676369577e+00
1.485000000000000000e+02 1.940538026705542540e+00
1.490000000000000000e+02 1.914414022734715282e+00
1.495000000000000000e+02 1.888290018763888245e+00
1.500000000000000000e+02 1.862166014793061208e+00
1.505000000000000000e+02 1.846068023429418226e+00
1.510000000000000000e+02 1.829970032065775243e+00
1.515000000000000000e+02 1.813872040702132260e+00
1.520000000000000000e+02 1.797774049338489277e+00
1.525000000000000000e+02 1.781676057974846294e+00
1.530000000000000000e+02 1.765578066611203090e+00
1.535000000000000000e+02 1.749480075247560107e+00
1.540000000000000000e+02 1.733382083883917124e+00
1.545000000000000000e+02 1.717284092520274141e+00
1.550000000000000000e+02 1.701186101156631159e+00
1.555000000000000000e+02 1.711428477306991880e+00
1.560000000000000000e+02 1.721670853457352823e+00
1.565000000000000000e+02 1.731913229607713545e+00
1.570000000000000000e+02 1.742155605758074488e+00
1.575000000000000000e+02 1.752397981908435209e+00
1.580000000000000000e+02 1.762640358058795931e+00
1.585000000000000000e+02 1.772882734209156874e+00
1.590000000000000000e+02 1.783125110359517596e+00
1.595000000000000000e+02 1.793367486509878539e+00
1.600000000000000000e+02 1.803609862660239260e+00
1.605000000000000000e+02 1.858862767551741291e+00
1.610000000000000000e+02 1.914115672443243321e+00
1.615000000000000000e+02 1.969368577334745352e+00
1.620000000000000000e+02 2.024621482226247160e+00
1.625000000000000000e+02 2.079874387117749190e+00
1.630000000000000000e+02 2.135127292009251221e+00
1.635000000000000000e+02 2.190380196900753251e+00
1.640000000000000000e+02 2.245633101792255282e+00
1.645000000000000000e+02 2.300886006683757312e+00
1.650000000000000000e+02 2.356138911575259343e+00
1.655000000000000000e+02 2.322702368243830140e+00
1.660000000000000000e+02 2.289265824912400493e+00
1.665000000000000000e+02 2.255829281580971291e+00
1.670000000000000000e+02 2.222392738249542088e+00
1.675000000000000000e+02 2.188956194918112885e+00
1.680000000000000000e+02 2.155519651586683239e+00
1.685000000000000000e+02 2.122083108255254036e+00
1.690000000000000000e+02 2.088646564923824833e+00
1.695000000000000000e+02 2.055210021592395186e+00
1.700000000000000000e+02 2.021773478260965984e+00
1.705000000000000000e+02 1.990829499078597520e+00
1.710000000000000000e+02 1.959885519896228834e+00
1.715000000000000000e+02 1.928941540713860370e+00
1.720000000000000000e+02 1.897997561531491684e+00
1.725000000000000000e+02 1.867053582349123220e+00
1.730000000000000000e+02 1.836109603166754756e+00
1.735000000000000000e+02 1.805165623984386070e+00
1.740000000000000000e+02 1.774221644802017606e+00
1.745000000000000000e+02 1.743277665619649142e+00
1.750000000000000000e+02 1.712333686437280456e+00
1.755000000000000000e+02 1.708000004296844176e+00
1.760000000000000000e+02 1.703666322156408119e+00
1.765000000000000000e+02 1.699332640015971840e+00
1.770000000000000000e+02 1.694998957875535561e+00
1.775000000000000000e+02 1.690665275735099282e+00
1.780000000000000000e+02 1.686331593594663225e+00
1.785000000000000000e+02 1.681997911454226946e+00
1.790000000000000000e+02 1.677664229313790667e+00
1.795000000000000000e+02 1.673330547173354610e+00
1.800000000000000000e+02 1.668996865032918331e+00
1.805000000000000000e+02 1.670719968012248646e+00
1.810000000000000000e+02 1.672443070991579184e+00
1.815000000000000000e+02 1.674166173970909499e+00
1.820000000000000000e+02 1.675889276950240037e+00
1.825000000000000000e+02 1.677612379929570352e+00
1.830000000000000000e+02 1.679335482908900667e+00
1.835000000000000000e+02 1.681058585888231205e+00
1.840000000000000000e+02 1.682781688867561520e+00
1.845000000000000000e+02 1.684504791846892058e+00
1.850000000000000000e+02 1.686227894826222373e+00
1.855000000000000000e+02 1.701099911283399768e+00
1.860000000000000000e+02 1.715971927740577385e+00
1.865000000000000000e+02 1.730843944197754780e+00
1.870000000000000000e+02 1.745715960654932397e+00
1.875000000000000000e+02 1.760587977112109792e+00
1.880000000000000000e+02 1.775459993569287187e+00
1.885000000000000000e+02 1.790332010026464804e+00
1.890000000000000000e+02 1.805204026483642199e+00
1.895000000000000000e+02 1.820076042940819816e+00
1.900000000000000000e+02 1.834948059397997211e+00
1.905000000000000000e+02 1.872810961445571909e+00
1.910000000000000000e+02 1.910673863493146607e+00
1.915000000000000000e+02 1.948536765540721305e+00
1.920000000000000000e+02 1.986399667588296003e+00
1.925000000000000000e+02 2.024262569635870701e+00
1.930000000000000000e+02 2.062125471683445621e+00
1.935000000000000000e+02 2.099988373731020097e+00
1.940000000000000000e+02 2.137851275778595017e+00
1.945000000000000000e+02 2.175714177826169937e+00
1.950000000000000000e+02 2.213577079873744413e+00
1.955000000000000000e+02 2.213643246840921730e+00
1.960000000000000000e+02 2.213709413808098603e+00
1.965000000000000000e+02 2.213775580775275920e+00
1.970000000000000000e+02 2.213841747742453236e+00
1.975000000000000000e+02 2.213907914709630553e+00
1.980000000000000000e+02 2.213974081676807426e+00
1.985000000000000000e+02 2.214040248643984743e+00
1.990000000000000000e+02 2.214106415611162060e+00
1.995000000000000000e+02 2.214172582578338933e+00
2.000000000000000000e+02 2.214238749545516249e+00
2.005000000000000000e+02 2.184367242351228366e+00
2.010000000000000000e+02 2.154495735156940484e+00
2.015000000000000000e+02 2.124624227962652157e+00
2.020000000000000000e+02 2.094752720768364274e+00
2.025000000000000000e+02 2.064881213574076391e+00
2.030000000000000000e+02 2.035009706379788508e+00
2.035000000000000000e+02 2.005138199185500625e+00
2.040000000000000000e+02 1.975266691991212520e+00
2.045000000000000000e+02 1.945395184796924415e+00
2.050000000000000000e+02 1.915523677602636532e+00
2.055000000000000000e+02 1.920757737085601491e+00
2.060000000000000000e+02 1.925991796568566450e+00
2.065000000000000000e+02 1.931225856051531631e+00
2.070000000000000000e+02 1.936459915534496590e+00
2.075000000000000000e+02 1.941693975017461549e+00
2.080000000000000000e+02 1.946928034500426508e+00
2.085000000000000000e+02 1.952162093983391467e+00
2.090000000000000000e+02 1.957396153466356647e+00
2.095000000000000000e+02 1.962630212949321606e+00
2.100000000000000000e+02 1.967864272432286565e+00
2.105000000000000000e+02 1.979230618841055112e+00
2.110000000000000000e+02 1.990596965249823880e+00
2.115000000000000000e+02 2.001963311658592648e+00
2.120000000000000000e+02 2.013329658067361194e+00
2.125000000000000000e+02 2.024696004476129740e+00
2.130000000000000000e+02 2.036062350884898287e+00
2.135000000000000000e+02 2.047428697293666833e+00
2.140000000000000000e+02 2.058795043702435823e+00
2.145000000000000000e+02 2.070161390111204369e+00
2.150000000000000000e+02 2.081527736519972915e+00
2.155000000000000000e+02 2.099110976231735926e+00
2.160000000000000000e+02 2.116694215943498936e+00
2.165000000000000000e+02 2.134277455655262390e+00
2.170000000000000000e+02 2.151860695367025400e+00
2.175000000000000000e+02 2.169443935078788410e+00
2.180000000000000000e+02 2.187027174790551420e+00
2.185000000000000000e+02 2.204610414502314431e+00
2.190000000000000000e+02 2.222193654214077885e+00
2.195000000000000000e+02 2.239776893925840895e+00
2.200000000000000000e+02 2.257360133637603905e+00
2.205000000000000000e+02 2.267816102419076607e+00
2.210000000000000000e+02 2.278272071200549309e+00
2.215000000000000000e+02 2.288728039982022011e+00
2.220000000000000000e+02 2.299184008763494713e+00
2.225000000000000000e+02 2.309639977544967415e+00
2.230000000000000000e+02 2.320095946326440117e+00
2.235000000000000000e+02 2.330551915107912819e+00
2.240000000000000000e+02 2.341007883889385521e+00
2.245000000000000000e+02 2.351463852670858223e+00
2.250000000000000000e+02 2.361919821452330925e+00
2.255000000000000000e+02 2.362143080042723664e+00
2.260000000000000000e+02 2.362366338633116847e+00
2.265000000000000000e+02 2.362589597223509585e+00
2.270000000000000000e+02 2.362812855813902768e+00
2.275000000000000000e+02 2.363036114404295507e+00
2.280000000000000000e+02 2.363259372994688245e+00
2.285000000000000000e+02 2.363482631585081428e+00
2.290000000000000000e+02 2.363705890175474167e+00
2.295000000000000000e+02 2.363929148765867350e+00
2.300000000000000000e+02 2.364152407356260088e+00
2.305000000000000000e+02 2.343086327414972470e+00
2.310000000000000000e+02 2.322020247473684407e+00
2.315000000000000000e+02 2.300954167532396788e+00
2.320000000000000000e+02 2.279888087591109169e+00
2.325000000000000000e+02 2.258822007649821551e+00
2.330000000000000000e+02 2.237755927708533488e+00
2.335000000000000000e+02 2.216689847767245869e+00
2.340000000000000000e+02 2.195623767825958250e+00
2.345000000000000000e+02 2.174557687884670187e+00
2.350000000000000000e+02 2.153491607943382569e+00
2.355000000000000000e+02 2.142942801501782846e+00
2.360000000000000000e+02 2.132393995060183567e+00
2.365000000000000000e+02 2.121845188618583844e+00
2.370000000000000000e+02 2.111296382176984121e+00
2.375000000000000000e+02 2.100747575735384842e+00
2.380000000000000000e+02 2.090198769293785119e+00
2.385000000000000000e+02 2.079649962852185396e+00
2.390000000000000000e+02 2.069101156410585673e+00
2.395000000000000000e+02 2.058552349968986395e+00
2.400000000000000000e+02 2.048003543527386672e+00
2.405000000000000000e+02 2.050690018494881972e+00
2.410000000000000000e+02 2.053376493462377272e+00
2.415000000000000000e+02 2.056062968429873017e+00
2.420000000000000000e+02 2.058749443397368317e+00
2.425000000000000000e+02 2.061435918364863618e+00
2.430000000000000000e+02 2.064122393332358918e+00
2.435000000000000000e+02 2.066808868299854218e+00
2.440000000000000000e+02 2.069495343267349963e+00
2.445000000000000000e+02 2.072181818234845263e+00
2.450000000000000000e+02 2.074868293202340563e+00
2.455000000000000000e+02 2.081152815339098794e+00
2.460000000000000000e+02 2.087437337475857468e+00
2.465000000000000000e+02 2.093721859612615699e+00
2.470000000000000000e+02 2.100006381749373929e+00
2.475000000000000000e+02 2.106290903886132604e+00
2.480000000000000000e+02 2.112575426022890834e+00
2.485000000000000000e+02 2.118859948159649065e+00
2.490000000000000000e+02 2.125144470296407295e+00
2.495000000000000000e+02 2.131428992433165970e+00
2.500000000000000000e+02 2.137713514569924200e+00
2.505000000000000000e+02 2.145152888411524739e+00
2.510000000000000000e+02 2.152592262253125277e+00
2.515000000000000000e+02 2.160031636094726260e+00
2.520000000000000000e+02 2.167471009936326798e+00
2.525000000000000000e+02 2.174910383777927336e+00
2.530000000000000000e+02 2.182349757619527875e+00
2.535000000000000000e+02 2.189789131461128413e+00
2.540000000000000000e+02 2.197228505302729396e+00
2.545000000000000000e+02 2.204667879144329934e+00
2.550000000000000000e+02 2.212107252985930472e+00
2.555000000000000000e+02 2.229533380745222004e+00
2.560000000000000000e+02 2.246959508504513536e+00
2.565000000000000000e+02 2.264385636263805512e+00
2.570000000000000000e+02 2.281811764023097044e+00
2.575000000000000000e+02 2.299237891782388576e+00
2.580000000000000000e+02 2.316664019541680108e+00
2.585000000000000000e+02 2.334090147300971640e+00
2.590000000000000000e+02 2.351516275060263617e+00
2.595000000000000000e+02 2.368942402819555149e+00
2.600000000000000000e+02 2.386368530578846681e+00
2.605000000000000000e+02 2.390815133808728898e+00
2.610000000000000000e+02 2.395261737038610672e+00
2.615000000000000000e+02 2.399708340268492890e+00
2.620000000000000000e+02 2.404154943498374664e+00
2.625000000000000000e+02 2.408601546728256881e+00
2.630000000000000000e+02 2.413048149958139099e+00
2.635000000000000000e+02 2.417494753188020873e+00
2.640000000000000000e+02 2.421941356417903091e+00
2.645000000000000000e+02 2.426387959647784864e+00
2.650000000000000000e+02 2.430834562877667082e+00
2.655000000000000000e+02 2.422237313128002612e+00
2.660000000000000000e+02 2.413640063378338141e+00
2.665000000000000000e+02 2.405042813628673670e+00
2.670000000000000000e+02 2.396445563879009200e+00
2.675000000000000000e+02 2.387848314129344729e+00
2.680000000000000000e+02 2.379251064379680258e+00
2.685000000000000000e+02 2.370653814630015788e+00
2.690000000000000000e+02 2.362056564880351317e+00
2.695000000000000000e+02 2.353459315130686846e+00
2.700000000000000000e+02 2.344862065381022376e+00
2.705000000000000000e+02 2.337266545909660209e+00
2.710000000000000000e+02 2.329671026438298043e+00
2.715000000000000000e+02 2.322075506966935876e+00
2.720000000000000000e+02 2.314479987495573710e+00
2.725000000000000000e+02 2.306884468024211543e+00
2.730000000000000000e+02 2.299288948552849376e+00
2.735000000000000000e+02 2.291693429081487210e+00
2.740000000000000000e+02 2.284097909610125043e+00
2.745000000000000000e+02 2.276502390138762877e+00
2.750000000000000000e+02 2.268906870667400710e+00
2.755000000000000000e+02 2.283210172909019509e+00
2.760000000000000000e+02 2.297513475150637863e+00
2.765000000000000000e+02 2.311816777392256661e+00
2.770000000000000000e+02 2.326120079633875459e+00
2.775000000000000000e+02 2.340423381875494258e+00
2.780000000000000000e+02 2.354726684117112612e+00
2.785000000000000000e+02 2.369029986358731410e+00
2.790000000000000000e+02 2.383333288600350208e+00
2.795000000000000000e+02 2.397636590841968562e+00
2.800000000000000000e+02 2.411939893083587361e+00
2.805000000000000000e+02 2.399492753317050919e+00
2.810000000000000000e+02 2.387045613550514922e+00
2.815000000000000000e+02 2.374598473783978481e+00
2.820000000000000000e+02 2.362151334017442483e+00
2.825000000000000000e+02 2.349704194250906042e+00
2.830000000000000000e+02 2.337257054484369601e+00
2.835000000000000000e+02 2.324809914717833603e+00
2.840000000000000000e+02 2.312362774951297162e+00
2.845000000000000000e+02 2.299915635184761165e+00
2.850000000000000000e+02 2.287468495418224723e+00
2.855000000000000000e+02 2.288690301383060177e+00
2.860000000000000000e+02 2.289912107347895631e+00
2.865000000000000000e+02 2.291133913312731085e+00
2.870000000000000000e+02 2.292355719277566539e+00
2.875000000000000000e+02 2.293577525242402437e+00
2.880000000000000000e+02 2.294799331207237891e+00
2.885000000000000000e+02 2.296021137172073345e+00
2.890000000000000000e+02 2.297242943136908799e+00
2.895000000000000000e+02 2.298464749101744253e+00
2.900000000000000000e+02 2.299686555066579707e+00
2.905000000000000000e+02 2.299161994748693427e+00
2.910000000000000000e+02 2.298637434430806703e+00
2.915000000000000000e+02 2.298112874112920423e+00
2.920000000000000000e+02 2.297588313795034143e+00
2.925000000000000000e+02 2.297063753477147863e+00
2.930000000000000000e+02 2.296539193159261139e+00
2.935000000000000000e+02 2.296014632841374858e+00
2.940000000000000000e+02 2.295490072523488578e+00
2.945000000000000000e+02 2.294965512205601854e+00
2.950000000000000000e+02 2.294440951887715574e+00
2.955000000000000000e+02 2.296867412881621995e+00
2.960000000000000000e+02 2.299293873875528416e+00
2.965000000000000000e+02 2.301720334869434836e+00
2.970000000000000000e+02 2.304146795863341257e+00
2.975000000000000000e+02 2.306573256857247678e+00
2.980000000000000000e+02 2.308999717851154543e+00
2.985000000000000000e+02 2.311426178845060964e+00
2.990000000000000000e+02 2.313852639838967384e+00
2.995000000000000000e+02 2.316279100832873805e+00
3.000000000000000000e+02 2.318705561826780226e+00
3.005000000000000000e+02 2.320855945288676558e+00
3.010000000000000000e+02 2.323006328750572891e+00
3.015000000000000000e+02 2.325156712212469223e+00
3.020000000000000000e+02 2.327307095674365556e+00
3.025000000000000000e+02 2.329457479136261888e+00
3.030000000000000000e+02 2.331607862598158221e+00
3.035000000000000000e+02 2.333758246060054553e+00
3.040000000000000000e+02 2.335908629521950886e+00
3.045000000000000000e+02 2.338059012983847218e+00
3.050000000000000000e+02 2.340209396445743550e+00
3.055000000000000000e+02 2.350885965216682472e+00
3.060000000000000000e+02 2.361562533987620949e+00
3.065000000000000000e+02 2.372239102758559426e+00
3.070000000000000000e+02 2.382915671529498347e+00
3.075000000000000000e+02 2.393592240300437268e+00
3.080000000000000000e+02 2.404268809071375745e+00
3.085000000000000000e+02 2.414945377842314223e+00
3.090000000000000000e+02 2.425621946613253144e+00
3.095000000000000000e+02 2.436298515384192065e+00
3.100000000000000000e+02 2.446975084155130542e+00
3.105000000000000000e+02 2.438457771639746419e+00
3.110000000000000000e+02 2.429940459124362739e+00
3.115000000000000000e+02 2.421423146608978616e+00
3.120000000000000000e+02 2.412905834093594493e+00
3.125000000000000000e+02 2.404388521578210813e+00
3.130000000000000000e+02 2.395871209062826690e+00
3.135000000000000000e+02 2.387353896547442567e+00
3.140000000000000000e+02 2.378836584032058443e+00
3.145000000000000000e+02 2.370319271516674764e+00
3.150000000000000000e+02 2.361801959001290641e+00
3.155000000000000000e+02 2.358028930666143719e+00
3.160000000000000000e+02 2.354255902330996797e+00
3.165000000000000000e+02 2.350482873995849875e+00
3.170000000000000000e+02 2.346709845660702953e+00
3.175000000000000000e+02 2.342936817325555587e+00
3.180000000000000000e+02 2.339163788990408666e+00
3.185000000000000000e+02 2.335390760655261744e+00
3.190000000000000000e+02 2.331617732320114822e+00
3.195000000000000000e+02 2.327844703984967900e+00
3.200000000000000000e+02 2.324071675649820978e+00
3.205000000000000000e+02 2.318969383567303755e+00
3.210000000000000000e+02 2.313867091484786975e+00
3.215000000000000000e+02 2.308764799402269752e+00
3.220000000000000000e+02 2.303662507319752528e+00
3.225000000000000000e+02 2.298560215237235305e+00
3.230000000000000000e+02 2.293457923154718525e+00
3.235000000000000000e+02 2.288355631072201302e+00
3.240000000000000000e+02 2.283253338989684078e+00
3.245000000000000000e+02 2.278151046907167299e+00
3.250000000000000000e+02 2.273048754824650075e+00
3.255000000000000000e+02 2.279615253457234481e+00
3.260000000000000000e+02 2.286181752089818886e+00
3.265000000000000000e+02 2.292748250722403291e+00
3.270000000000000000e+02 2.299314749354987697e+00
3.275000000000000000e+02 2.305881247987572102e+00
3.280000000000000000e+02 2.312447746620156952e+00
3.285000000000000000e+02 2.319014245252741357e+00
3.290000000000000000e+02 2.325580743885325763e+00
3.295000000000000000e+02 2.332147242517910168e+00
3.300000000000000000e+02 2.338713741150494574e+00
3.305000000000000000e+02 2.341519291853412454e+00
3.310000000000000000e+02 2.344324842556330335e+00
3.315000000000000000e+02 2.347130393259248216e+00
3.320000000000000000e+02 2.349935943962166096e+00
3.325000000000000000e+02 2.352741494665083977e+00
3.330000000000000000e+02 2.355547045368001857e+00
3.335000000000000000e+02 2.358352596070919738e+00
3.340000000000000000e+02 2.361158146773837618e+00
3.345000000000000000e+02 2.363963697476755499e+00
3.350000000000000000e+02 2.366769248179673379e+00
3.355000000000000000e+02 2.368859872422409030e+00
3.360000000000000000e+02 2.370950496665145124e+00
3.365000000000000000e+02 2.373041120907880774e+00
3.370000000000000000e+02 2.375131745150616869e+00
3.375000000000000000e+02 2.377222369393352519e+00
3.380000000000000000e+02 2.379312993636088169e+00
3.385000000000000000e+02 2.381403617878824264e+00
3.390000000000000000e+02 2.383494242121559914e+00
3.395000000000000000e+02 2.385584866364296008e+00
3.400000000000000000e+02 2.387675490607031659e+00
3.405000000000000000e+02 2.387255230658685612e+00
3.410000000000000000e+02 2.386834970710340009e+00
3.415000000000000000e+02 2.386414710761993963e+00
3.420000000000000000e+02 2.385994450813648360e+00
3.425000000000000000e+02 2.385574190865302313e+00
3.430000000000000000e+02 2.385153930916956266e+00
3.435000000000000000e+02 2.384733670968610664e+00
3.440000000000000000e+02 2.384313411020264617e+00
3.445000000000000000e+02 2.383893151071919014e+00
3.450000000000000000e+02 2.383472891123572968e+00
3.455000000000000000e+02 2.370077650965026983e+00
3.460000000000000000e+02 2.356682410806480998e+00
3.465000000000000000e+02 2.343287170647934570e+00
3.470000000000000000e+02 2.329891930489388585e+00
3.475000000000000000e+02 2.316496690330842601e+00
3.480000000000000000e+02 2.303101450172296616e+00
3.485000000000000000e+02 2.289706210013750631e+00
3.490000000000000000e+02 2.276310969855204203e+00
3.495000000000000000e+02 2.262915729696658218e+00
3.500000000000000000e+02 2.249520489538112233e+00
3.505000000000000000e+02 2.257574993830947285e+00
3.510000000000000000e+02 2.265629498123782337e+00
3.515000000000000000e+02 2.273684002416617389e+00
3.520000000000000000e+02 2.281738506709452441e+00
3.525000000000000000e+02 2.289793011002287493e+00
3.530000000000000000e+02 2.297847515295122545e+00
3.535000000000000000e+02 2.305902019587957597e+00
3.540000000000000000e+02 2.313956523880792648e+00
3.545000000000000000e+02 2.322011028173627700e+00
3.550000000000000000e+02 2.330065532466462752e+00
3.555000000000000000e+02 2.328283973308776122e+00
3.560000000000000000e+02 2.326502414151089493e+00
3.565000000000000000e+02 2.324720854993402863e+00
3.570000000000000000e+02 2.322939295835716234e+00
3.575000000000000000e+02 2.321157736678029160e+00
3.580000000000000000e+02 2.319376177520342530e+00
3.585000000000000000e+02 2.317594618362655901e+00
3.590000000000000000e+02 2.315813059204969271e+00
3.595000000000000000e+02 2.314031500047282641e+00
3.600000000000000000e+02 2.312249940889596012e+00
3.605000000000000000e+02 2.320899952436985103e+00
3.610000000000000000e+02 2.329549963984374195e+00
3.615000000000000000e+02 2.338199975531762842e+00
3.620000000000000000e+02 2.346849987079151934e+00
3.625000000000000000e+02 2.355499998626541025e+00
3.630000000000000000e+02 2.364150010173930117e+00
3.635000000000000000e+02 2.372800021721319208e+00
3.640000000000000000e+02 2.381450033268707855e+00
3.645000000000000000e+02 2.390100044816096947e+00
3.650000000000000000e+02 2.398750056363486038e+00
3.655000000000000000e+02 2.401715012113436298e+00
3.660000000000000000e+02 2.404679967863387002e+00
3.665000000000000000e+02 2.407644923613337262e+00
3.670000000000000000e+02 2.410609879363287522e+00
3.675000000000000000e+02 2.413574835113237782e+00
3.680000000000000000e+02 2.416539790863188486e+00
3.685000000000000000e+02 2.419504746613138746e+00
3.690000000000000000e+02 2.422469702363089006e+00
3.695000000000000000e+02 2.425434658113039710e+00
3.700000000000000000e+02 2.428399613862989970e+00
3.705000000000000000e+02 2.434026557941233015e+00
3.710000000000000000e+02 2.439653502019476061e+00
3.715000000000000000e+02 2.445280446097719107e+00
3.720000000000000000e+02 2.450907390175962153e+00
3.725000000000000000e+02 2.456534334254205199e+00
3.730000000000000000e+02 2.462161278332448244e+00
3.735000000000000000e+02 2.467788222410691290e+00
3.740000000000000000e+02 2.473415166488934336e+00
3.745000000000000000e+02 2.479042110567177382e+00
3.750000000000000000e+02 2.484669054645420427e+00
3.755000000000000000e+02 2.466843658644845672e+00
3.760000000000000000e+02 2.449018262644270916e+00
3.765000000000000000e+02 2.431192866643696160e+00
3.770000000000000000e+02 2.413367470643121404e+00
3.775000000000000000e+02 2.395542074642546204e+00
3.780000000000000000e+02 2.377716678641971448e+00
3.785000000000000000e+02 2.359891282641396693e+00
3.790000000000000000e+02 2.342065886640821937e+00
3.795000000000000000e+02 2.324240490640247181e+00
3.800000000000000000e+02 2.306415094639672425e+00
3.805000000000000000e+02 2.322243007411278981e+00
3.810000000000000000e+02 2.338070920182885093e+00
3.815000000000000000e+02 2.353898832954491649e+00
3.820000000000000000e+02 2.369726745726098205e+00
3.825000000000000000e+02 2.385554658497704317e+00
3.830000000000000000e+02 2.401382571269310873e+00
3.835000000000000000e+02 2.417210484040917429e+00
3.840000000000000000e+02 2.433038396812523985e+00
3.845000000000000000e+02 2.448866309584130097e+00
3.850000000000000000e+02 2.464694222355736652e+00
3.855000000000000000e+02 2.463691302697654351e+00
3.860000000000000000e+02 2.462688383039572493e+00
3.865000000000000000e+02 2.461685463381490191e+00
3.870000000000000000e+02 2.460682543723407889e+00
3.875000000000000000e+02 2.459679624065326031e+00
3.880000000000000000e+02 2.458676704407243729e+00
3.885000000000000000e+02 2.457673784749161427e+00
3.890000000000000000e+02 2.456670865091079126e+00
3.895000000000000000e+02 2.455667945432997268e+00
3.900000000000000000e+02 2.454665025774914966e+00
3.905000000000000000e+02 2.448267002497962697e+00
3.910000000000000000e+02 2.441868979221010427e+00
3.915000000000000000e+02 2.435470955944058158e+00
3.920000000000000000e+02 2.429072932667105889e+00
3.925000000000000000e+02 2.422674909390153619e+00
3.930000000000000000e+02 2.416276886113201350e+00
3.935000000000000000e+02 2.409878862836249080e+00
3.940000000000000000e+02 2.403480839559296811e+00
3.945000000000000000e+02 2.397082816282344542e+00
3.950000000000000000e+02 2.390684793005392272e+00
3.955000000000000000e+02 2.392475661067738457e+00
3.960000000000000000e+02 2.394266529130084642e+00
3.965000000000000000e+02 2.396057397192431271e+00
3.970000000000000000e+02 2.397848265254777456e+00
3.975000000000000000e+02 2.399639133317123640e+00
3.980000000000000000e+02 2.401430001379469825e+00
3.985000000000000000e+02 2.403220869441816010e+00
3.990000000000000000e+02 2.405011737504162639e+00
3.995000000000000000e+02 2.406802605566508824e+00
4.000000000000000000e+02 2.408593473628855008e+00
4.005000000000000000e+02 2.401763999542413597e+00
4.010000000000000000e+02 2.394934525455972629e+00
4.015000000000000000e+02 2.388105051369531218e+00
4.020000000000000000e+02 2.381275577283090250e+00
4.025000000000000000e+02 2.374446103196648838e+00
4.030000000000000000e+02 2.367616629110207427e+00
4.035000000000000000e+02 2.360787155023766459e+00
4.040000000000000000e+02 2.353957680937325048e+00
4.045000000000000000e+02 2.347128206850884080e+00
4.050000000000000000e+02 2.340298732764442668e+00
4.055000000000000000e+02 2.338589797605679976e+00
4.060000000000000000e+02 2.336880862446917728e+00
4.065000000000000000e+02 2.335171927288155036e+00
4.070000000000000000e+02 2.333462992129392344e+00
4.075000000000000000e+02 2.331754056970630096e+00
4.080000000000000000e+02 2.330045121811867403e+00
4.085000000000000000e+02 2.328336186653104711e+00
4.090000000000000000e+02 2.326627251494342019e+00
4.095000000000000000e+02 2.324918316335579771e+00
4.100000000000000000e+02 2.323209381176817079e+00
4.105000000000000000e+02 2.336633763529883723e+00
4.110000000000000000e+02 2.350058145882950367e+00
4.115000000000000000e+02 2.363482528236017011e+00
4.120000000000000000e+02 2.376906910589083655e+00
4.125000000000000000e+02 2.390331292942150299e+00
4.130000000000000000e+02 2.403755675295216498e+00
4.135000000000000000e+02 2.417180057648283142e+00
4.140000000000000000e+02 2.430604440001349786e+00
4.145000000000000000e+02 2.444028822354416430e+00
4.150000000000000000e+02 2.457453204707483074e+00
4.155000000000000000e+02 2.460630530640877112e+00
4.160000000000000000e+02 2.463807856574270705e+00
4.165000000000000000e+02 2.466985182507664742e+00
4.170000000000000000e+02 2.470162508441058780e+00
4.175000000000000000e+02 2.473339834374452373e+00
4.180000000000000000e+02 2.476517160307846410e+00
4.185000000000000000e+02 2.479694486241240448e+00
4.190000000000000000e+02 2.482871812174634485e+00
4.195000000000000000e+02 2.486049138108028078e+00
4.200000000000000000e+02 2.489226464041422116e+00
4.205000000000000000e+02 2.514234463155743171e+00
4.210000000000000000e+02 2.539242462270064227e+00
4.215000000000000000e+02 2.564250461384384838e+00
4.220000000000000000e+02 2.589258460498705894e+00
4.225000000000000000e+02 2.614266459613026949e+00
4.230000000000000000e+02 2.639274458727348005e+00
4.235000000000000000e+02 2.664282457841669061e+00
4.240000000000000000e+02 2.689290456955989672e+00
4.245000000000000000e+02 2.714298456070310728e+00
4.250000000000000000e+02 2.739306455184631783e+00
4.255000000000000000e+02 2.729795616736154784e+00
4.260000000000000000e+02 2.720284778287677785e+00
4.265000000000000000e+02 2.710773939839200786e+00
4.270000000000000000e+02 2.701263101390723786e+00
4.275000000000000000e+02 2.691752262942246787e+00
4.280000000000000000e+02 2.682241424493769344e+00
4.285000000000000000e+02 2.672730586045292345e+00
4.290000000000000000e+02 2.663219747596815346e+00
4.295000000000000000e+02 2.653708909148338346e+00
4.300000000000000000e+02 2.644198070699861347e+00
4.305000000000000000e+02 2.660840297048765013e+00
4.310000000000000000e+02 2.677482523397668679e+00
4.315000000000000000e+02 2.694124749746572789e+00
4.320000000000000000e+02 2.710766976095476455e+00
4.325000000000000000e+02 2.727409202444380121e+00
4.330000000000000000e+02 2.744051428793283787e+00
4.335000000000000000e+02 2.760693655142187453e+00
4.340000000000000000e+02 2.777335881491091563e+00
4.345000000000000000e+02 2.793978107839995229e+00
4.350000000000000000e+02 2.810620334188898894e+00
4.355000000000000000e+02 2.788790185520843234e+00
4.360000000000000000e+02 2.766960036852787574e+00
4.365000000000000000e+02 2.745129888184731914e+00
4.370000000000000000e+02 2.723299739516676254e+00
4.375000000000000000e+02 2.701469590848620594e+00
4.380000000000000000e+02 2.679639442180564934e+00
4.385000000000000000e+02 2.657809293512509274e+00
4.390000000000000000e+02 2.635979144844453614e+00
4.395000000000000000e+02 2.614148996176397954e+00
4.400000000000000000e+02 2.592318847508342294e+00
4.405000000000000000e+02 2.604917361916059715e+00
4.410000000000000000e+02 2.617515876323777579e+00
4.415000000000000000e+02 2.630114390731495000e+00
4.420000000000000000e+02 2.642712905139212420e+00
4.425000000000000000e+02 2.655311419546929841e+00
4.430000000000000000e+02 2.667909933954647705e+00
4.435000000000000000e+02 2.680508448362365126e+00
4.440000000000000000e+02 2.693106962770082546e+00
4.445000000000000000e+02 2.705705477177800411e+00
4.450000000000000000e+02 2.718303991585517831e+00
4.455000000000000000e+02 2.694887145935386474e+00
4.460000000000000000e+02 2.671470300285255117e+00
4.465000000000000000e+02 2.648053454635123760e+00
4.470000000000000000e+02 2.624636608984992403e+00
4.475000000000000000e+02 2.601219763334861046e+00
4.480000000000000000e+02 2.577802917684729689e+00
4.485000000000000000e+02 2.554386072034598332e+00
4.490000000000000000e+02 2.530969226384466975e+00
4.495000000000000000e+02 2.507552380734335618e+00
4.500000000000000000e+02 2.484135535084204260e+00
4.505000000000000000e+02 2.489040740165442855e+00
4.510000000000000000e+02 2.493945945246681450e+00
4.515000000000000000e+02 2.498851150327920045e+00
4.520000000000000000e+02 2.503756355409158640e+00
4.525000000000000000e+02 2.508661560490397235e+00
4.530000000000000000e+02 2.513566765571636275e+00
4.535000000000000000e+02 2.518471970652874870e+00
4.540000000000000000e+02 2.523377175734113465e+00
4.545000000000000000e+02 2.528282380815352059e+00
4.550000000000000000e+02 2.533187585896590654e+00
4.555000000000000000e+02 2.520441685319390945e+00
4.560000000000000000e+02 2.507695784742191236e+00
4.565000000000000000e+02 2.494949884164991971e+00
4.570000000000000000e+02 2.482203983587792262e+00
4.575000000000000000e+02 2.469458083010592553e+00
4.580000000000000000e+02 2.456712182433392844e+00
4.585000000000000000e+02 2.443966281856193135e+00
4.590000000000000000e+02 2.431220381278993870e+00
4.595000000000000000e+02 2.418474480701794160e+00
4.600000000000000000e+02 2.405728580124594451e+00
4.605000000000000000e+02 2.411440406985229767e+00
4.610000000000000000e+02 2.417152233845864640e+00
4.615000000000000000e+02 2.422864060706499956e+00
4.620000000000000000e+02 2.428575887567134828e+00
4.625000000000000000e+02 2.434287714427770144e+00
4.630000000000000000e+02 2.439999541288405460e+00
4.635000000000000000e+02 2.445711368149040332e+00
4.640000000000000000e+02 2.451423195009675648e+00
4.645000000000000000e+02 2.457135021870310521e+00
4.650000000000000000e+02 2.462846848730945837e+00
4.655000000000000000e+02 2.477318259078687746e+00
4.660000000000000000e+02 2.491789669426429654e+00
4.665000000000000000e+02 2.506261079774171563e+00
4.670000000000000000e+02 2.520732490121913472e+00
4.675000000000000000e+02 2.535203900469655380e+00
4.680000000000000000e+02 2.549675310817396845e+00
4.685000000000000000e+02 2.564146721165138754e+00
4.690000000000000000e+02 2.578618131512880662e+00
4.695000000000000000e+02 2.593089541860622571e+00
4.700000000000000000e+02 2.607560952208364480e+00
4.705000000000000000e+02 2.613991416161582926e+00
4.710000000000000000e+02 2.620421880114800928e+00
4.715000000000000000e+02 2.626852344068019374e+00
4.720000000000000000e+02 2.633282808021237820e+00
4.725000000000000000e+02 2.639713271974455822e+00
4.730000000000000000e+02 2.646143735927674268e+00
4.735000000000000000e+02 2.652574199880892714e+00
4.740000000000000000e+02 2.659004663834111160e+00
4.745000000000000000e+02 2.665435127787329161e+00
4.750000000000000000e+02 2.671865591740547607e+00
4.755000000000000000e+02 2.665001899270279750e+00
4.760000000000000000e+02 2.658138206800011893e+00
4.765000000000000000e+02 2.651274514329743592e+00
4.770000000000000000e+02 2.644410821859475735e+00
4.775000000000000000e+02 2.637547129389207878e+00
4.780000000000000000e+02 2.630683436918940021e+00
4.785000000000000000e+02 2.623819744448672164e+00
4.790000000000000000e+02 2.616956051978403863e+00
4.795000000000000000e+02 2.610092359508136006e+00
4.800000000000000000e+02 2.603228667037868149e+00
4.805000000000000000e+02 2.592093429441229890e+00
4.810000000000000000e+02 2.580958191844591632e+00
4.815000000000000000e+02 2.569822954247953373e+00
4.820000000000000000e+02 2.558687716651315114e+00
4.825000000000000000e+02 2.547552479054676411e+00
4.830000000000000000e+02 2.536417241458038152e+00
4.835000000000000000e+02 2.525282003861399893e+00
4.840000000000000000e+02 2.514146766264761634e+00
4.845000000000000000e+02 2.503011528668123375e+00
4.850000000000000000e+02 2.491876291071485117e+00
4.855000000000000000e+02 2.497849449170736591e+00
4.860000000000000000e+02 2.503822607269988065e+00
4.865000000000000000e+02 2.509795765369239540e+00
4.870000000000000000e+02 2.515768923468491014e+00
4.875000000000000000e+02 2.521742081567742488e+00
4.880000000000000000e+02 2.527715239666993519e+00
4.885000000000000000e+02 2.533688397766244993e+00
4.890000000000000000e+02 2.539661555865496467e+00
4.895000000000000000e+02 2.545634713964747942e+00
4.900000000000000000e+02 2.551607872063999416e+00
4.905000000000000000e+02 2.547641157428516490e+00
4.910000000000000000e+02 2.543674442793034007e+00
4.915000000000000000e+02 2.539707728157551081e+00
4.920000000000000000e+02 2.535741013522068155e+00
4.925000000000000000e+02 2.531774298886585228e+00
4.930000000000000000e+02 2.527807584251102746e+00
4.935000000000000000e+02 2.523840869615619820e+00
4.940000000000000000e+02 2.519874154980136893e+00
4.945000000000000000e+02 2.515907440344654411e+00
4.950000000000000000e+02 2.511940725709171485e+00
4.955000000000000000e+02 2.499356578807533591e+00
4.960000000000000000e+02 2.486772431905895253e+00
4.965000000000000000e+02 2.474188285004257359e+00
4.970000000000000000e+02 2.461604138102619466e+00
4.975000000000000000e+02 2.449019991200981572e+00
4.980000000000000000e+02 2.436435844299343234e+00
4.985000000000000000e+02 2.423851697397705340e+00
4.990000000000000000e+02 2.411267550496067447e+00
4.995000000000000000e+02 2.398683403594429109e+00
5.000000000000000000e+02 2.386099256692791215e+00
5.005000000000000000e+02 2.386577241746770106e+00
5.010000000000000000e+02 2.387055226800748997e+00
5.015000000000000000e+02 2.387533211854728332e+00
5.020000000000000000e+02 2.388011196908707223e+00
5.025000000000000000e+02 2.388489181962686114e+00
5.030000000000000000e+02 2.388967167016665005e+00
5.035000000000000000e+02 2.389445152070643896e+00
5.040000000000000000e+02 2.389923137124623231e+00
5.045000000000000000e+02 2.390401122178602122e+00
5.050000000000000000e+02 2.390879107232581013e+00
5.055000000000000000e+02 2.399910211725723830e+00
