# Supplementary material for: Simulating the Photochemical Birth of the Hydrated Electron in Liquid Water
Source: Nat Commun. 2026 Mar 10;17:3764. doi: 10.1038/s41467-026-70045-7 (PMC13106769; doi:10.1038/s41467-026-70045-7)
Supplement: Supplementary file 3 — Source Data [file 41467_2026_70045_MOESM3_ESM.zip › Figure_2/pes_evolution_HAT.dat]

# Time[fs]                ES0[eV]                   ES1[eV]
0.000000000000000000e+00 0.000000000000000000e+00 8.124559408999630250e+00 
5.000000000000000000e-01 -1.011920009987079538e-01 8.031329353001638083e+00
1.000000000000000000e+00 -1.881704890001856256e-01 7.926730429000599543e+00
1.500000000000000000e+00 -2.004854119986703154e-01 7.869415163000667235e+00
2.000000000000000000e+00 -1.306523380008002277e-01 7.859814037001342513e+00
2.500000000000000000e+00 -1.998097599789616652e-02 7.837914256000658497e+00
3.000000000000000000e+00 8.730570199986686930e-02 7.757125367999833543e+00 
3.500000000000000000e+00 1.799855450008180924e-01 7.612286556999606546e+00 
4.000000000000000000e+00 2.836124380010005552e-01 7.436541818002297077e+00 
4.500000000000000000e+00 4.314142789990000892e-01 7.268249701999593526e+00 
5.000000000000000000e+00 6.368261339994205628e-01 7.122135472000081791e+00 
5.500000000000000000e+00 8.938483940000878647e-01 6.989225042001635302e+00 
6.000000000000000000e+00 1.195501043999684043e+00 6.858409815999038983e+00 
6.500000000000000000e+00 1.547273586002120283e+00 6.730019750000792556e+00 
7.000000000000000000e+00 1.958357957999396604e+00 6.610894997000286821e+00 
7.500000000000000000e+00 2.417434949002199573e+00 6.497204613999201683e+00 
8.000000000000000000e+00 2.887204655999084935e+00 6.366708772002311889e+00 
8.500000000000000000e+00 3.323522841001249617e+00 6.193719062001036946e+00 
9.000000000000000000e+00 3.706888434000575216e+00 5.976770118999411352e+00 
9.500000000000000000e+00 4.056689102999371244e+00 5.748927527001796989e+00 
1.000000000000000000e+01 4.417122405000554863e+00 5.563162567999825114e+00 
1.050000000000000000e+01 4.829637812999862945e+00 5.466054909000376938e+00 
1.100000000000000000e+01 5.309175545000471175e+00 5.473354083002050174e+00 
