# Supplementary material for: Simulating the Photochemical Birth of the Hydrated Electron in Liquid Water
Source: Nat Commun. 2026 Mar 10;17:3764. doi: 10.1038/s41467-026-70045-7 (PMC13106769; doi:10.1038/s41467-026-70045-7)
Supplement: Supplementary file 3 — Source Data [file 41467_2026_70045_MOESM3_ESM.zip › Figure_2/cnH_HAT.dat]

# Time[fs] Coordination Number
0.000000000000000000e+00	1.020860764544139876e+00
5.000000000000000000e-01	1.018429378337690316e+00
1.000000000000000000e+00	1.017234698712180752e+00
1.500000000000000000e+00	9.798163852093884074e-01
2.000000000000000000e+00	9.744492878458145269e-01
2.500000000000000000e+00	9.673314621995874329e-01
3.000000000000000000e+00	9.578401761394773617e-01
3.500000000000000000e+00	9.451540077705500309e-01
4.000000000000000000e+00	9.281364606559188157e-01
4.500000000000000000e+00	9.035639369272800980e-01
5.000000000000000000e+00	8.693704738697557444e-01
5.500000000000000000e+00	8.219892056500457400e-01
6.000000000000000000e+00	7.524085546170611316e-01
6.500000000000000000e+00	6.569857484160388506e-01
7.000000000000000000e+00	5.341120862201359509e-01
7.500000000000000000e+00	3.940962570562273060e-01
8.000000000000000000e+00	2.577251211491109473e-01
8.500000000000000000e+00	1.518929641998963687e-01
9.000000000000000000e+00	8.344533997439469719e-02
9.500000000000000000e+00	4.537987653529655663e-02
1.000000000000000000e+01	2.715717065325725169e-02
1.050000000000000000e+01	1.991739573762345283e-02
1.100000000000000000e+01	1.789412573356934794e-02
