# Supplementary material for: Simulating the Photochemical Birth of the Hydrated Electron in Liquid Water
Source: Nat Commun. 2026 Mar 10;17:3764. doi: 10.1038/s41467-026-70045-7 (PMC13106769; doi:10.1038/s41467-026-70045-7)
Supplement: Supplementary file 3 — Source Data [file 41467_2026_70045_MOESM3_ESM.zip › Figure_2/distance_H_e_PCET.dat]

# Time[fs]                 Distance [A]
0.000000000000000000e+00 1.194210552087690003e+00
5.000000000000000000e-01 1.161376355154390971e+00
1.000000000000000000e+00 1.133888537146418685e+00
1.500000000000000000e+00 1.112550381987638115e+00
2.000000000000000000e+00 1.094982263526205646e+00
2.500000000000000000e+00 1.082176060970281739e+00
3.000000000000000000e+00 1.074405351294038802e+00
3.500000000000000000e+00 1.071634886847035339e+00
4.000000000000000000e+00 1.072801709835820239e+00
4.500000000000000000e+00 1.078564317783465398e+00
5.000000000000000000e+00 1.087865596082653097e+00
5.500000000000000000e+00 1.102044121274512012e+00
6.000000000000000000e+00 1.116174426441423506e+00
6.500000000000000000e+00 1.107413219439253416e+00
7.000000000000000000e+00 1.093011024575741397e+00
7.500000000000000000e+00 1.076229290997147370e+00
8.000000000000000000e+00 1.057309442758869400e+00
8.500000000000000000e+00 1.035159247855943265e+00
9.000000000000000000e+00 1.011735576919606583e+00
9.500000000000000000e+00 9.885961581212693305e-01
1.000000000000000000e+01 9.673016113182181241e-01
1.050000000000000000e+01 9.812372638412460990e-01
1.100000000000000000e+01 1.002795593568884813e+00
1.150000000000000000e+01 1.031273888323675170e+00
1.200000000000000000e+01 1.066080122607336644e+00
1.250000000000000000e+01 1.109056349079642123e+00
1.300000000000000000e+01 1.156878954214049404e+00
1.350000000000000000e+01 1.157190871013431321e+00
1.400000000000000000e+01 1.113957995220108632e+00
1.450000000000000000e+01 1.052469091841673254e+00
1.500000000000000000e+01 9.781365094150462625e-01
1.550000000000000000e+01 1.043465212186745372e+00
1.600000000000000000e+01 1.104889663257149435e+00
1.650000000000000000e+01 1.168364433063168173e+00
1.700000000000000000e+01 1.189957889937183877e+00
1.750000000000000000e+01 1.159952722286767157e+00
1.800000000000000000e+01 1.136269256913658099e+00
1.850000000000000000e+01 1.122055809333543097e+00
1.900000000000000000e+01 1.116390693815215718e+00
1.950000000000000000e+01 1.121372873915057466e+00
2.000000000000000000e+01 1.137347057238805581e+00
2.050000000000000000e+01 1.129318622856019250e+00
2.100000000000000000e+01 1.124330957799974051e+00
2.150000000000000000e+01 1.120454335194236650e+00
2.200000000000000000e+01 1.119659130957429305e+00
2.250000000000000000e+01 1.120914041549174067e+00
2.300000000000000000e+01 1.123560420385698588e+00
2.350000000000000000e+01 1.127249884732348884e+00
2.400000000000000000e+01 1.131320968245075331e+00
2.450000000000000000e+01 1.134375035416541833e+00
2.500000000000000000e+01 1.137124657677569317e+00
2.550000000000000000e+01 1.124170480543455586e+00
2.600000000000000000e+01 1.112006229517749745e+00
2.650000000000000000e+01 1.101344715450251588e+00
2.700000000000000000e+01 1.091278530899275623e+00
2.750000000000000000e+01 1.079823515290116109e+00
2.800000000000000000e+01 1.068956377845206251e+00
2.850000000000000000e+01 1.057535291171364245e+00
2.900000000000000000e+01 1.045587347397016309e+00
2.950000000000000000e+01 1.034652404706319917e+00
3.000000000000000000e+01 1.024573959626553732e+00
3.050000000000000000e+01 1.008271038420769594e+00
3.100000000000000000e+01 9.970846705551602573e-01
3.150000000000000000e+01 9.927873568901930401e-01
3.200000000000000000e+01 9.965502761977342860e-01
3.250000000000000000e+01 1.008355065854995347e+00
3.300000000000000000e+01 1.027197229910622678e+00
3.350000000000000000e+01 1.053900835666781832e+00
3.400000000000000000e+01 1.085328904765700431e+00
3.450000000000000000e+01 1.119586873598942489e+00
3.500000000000000000e+01 1.154662739304860741e+00
3.550000000000000000e+01 1.139838442417893116e+00
3.600000000000000000e+01 1.121149378632352978e+00
3.650000000000000000e+01 1.100481700912473215e+00
3.700000000000000000e+01 1.076736815313318552e+00
3.750000000000000000e+01 1.049962545677276315e+00
3.800000000000000000e+01 1.020352993230191352e+00
3.850000000000000000e+01 9.902695999966893980e-01
3.900000000000000000e+01 9.587842835346011006e-01
3.950000000000000000e+01 9.282353769212898786e-01
4.000000000000000000e+01 9.001272884810010977e-01
4.050000000000000000e+01 8.850125988499444318e-01
4.100000000000000000e+01 8.721219733246952099e-01
4.150000000000000000e+01 8.634842565396992908e-01
4.200000000000000000e+01 8.587062328614392115e-01
4.250000000000000000e+01 8.574790270200381981e-01
4.300000000000000000e+01 8.603810615456108923e-01
4.350000000000000000e+01 8.657104502741824748e-01
4.400000000000000000e+01 8.715359853304531779e-01
4.450000000000000000e+01 8.784287458998135678e-01
4.500000000000000000e+01 8.842566010851354852e-01
4.550000000000000000e+01 8.783162507243601480e-01
4.600000000000000000e+01 8.689017976942581267e-01
4.650000000000000000e+01 8.574855700236427847e-01
4.700000000000000000e+01 8.430663191742464591e-01
4.750000000000000000e+01 8.251249641102696986e-01
4.800000000000000000e+01 8.059019724636715676e-01
4.850000000000000000e+01 7.848683207112649995e-01
4.900000000000000000e+01 7.638552813213863590e-01
4.950000000000000000e+01 7.438572200464895756e-01
5.000000000000000000e+01 7.277471261615876541e-01
5.050000000000000000e+01 7.094144133212829662e-01
5.100000000000000000e+01 6.970947374276180719e-01
5.150000000000000000e+01 6.901923911180879445e-01
5.200000000000000000e+01 6.885967397635563980e-01
5.250000000000000000e+01 6.914285109333809798e-01
5.300000000000000000e+01 6.974664543179679432e-01
5.350000000000000000e+01 7.033792456490060019e-01
5.400000000000000000e+01 7.092646656650557491e-01
5.450000000000000000e+01 7.129445915135511624e-01
5.500000000000000000e+01 7.137951353810604305e-01
5.550000000000000000e+01 7.126144771370306330e-01
5.600000000000000000e+01 7.171466603044063248e-01
5.650000000000000000e+01 7.282009225089447479e-01
5.700000000000000000e+01 7.458897517173943559e-01
5.750000000000000000e+01 7.707935075705618644e-01
5.800000000000000000e+01 8.028805357767148099e-01
5.850000000000000000e+01 8.425848921797784996e-01
5.900000000000000000e+01 8.896124957183298987e-01
5.950000000000000000e+01 9.441787341440188719e-01
6.000000000000000000e+01 1.006446188969539746e+00
6.050000000000000000e+01 9.533871165516264456e-01
6.100000000000000000e+01 9.044626708669600834e-01
6.150000000000000000e+01 8.576292923107413646e-01
6.200000000000000000e+01 8.150543468613871134e-01
6.250000000000000000e+01 7.747600347867831250e-01
6.300000000000000000e+01 7.366047475892538721e-01
6.350000000000000000e+01 6.992722323886382263e-01
6.400000000000000000e+01 6.621744582283736191e-01
6.450000000000000000e+01 6.261482244094266347e-01
6.500000000000000000e+01 5.899904835643969836e-01
6.550000000000000000e+01 5.928984418345112362e-01
6.600000000000000000e+01 5.933912231065258114e-01
6.650000000000000000e+01 5.913285190697487037e-01
6.700000000000000000e+01 5.879696811471515350e-01
6.750000000000000000e+01 5.838601123453216468e-01
6.800000000000000000e+01 5.812746937370814049e-01
6.850000000000000000e+01 5.792313813237561781e-01
6.900000000000000000e+01 5.801501462742654214e-01
6.950000000000000000e+01 5.838570062963821528e-01
7.000000000000000000e+01 5.896211991979802836e-01
7.050000000000000000e+01 5.967660214263516005e-01
7.100000000000000000e+01 6.067067811272142119e-01
7.150000000000000000e+01 6.165908695749392487e-01
7.200000000000000000e+01 6.270631141916739315e-01
7.250000000000000000e+01 6.372339951296018823e-01
7.300000000000000000e+01 6.457537894619320706e-01
7.350000000000000000e+01 6.524948286600791292e-01
7.400000000000000000e+01 6.566899839628087543e-01
7.450000000000000000e+01 6.606975706354413225e-01
7.500000000000000000e+01 6.620849355808293701e-01
7.550000000000000000e+01 6.365904475729461387e-01
7.600000000000000000e+01 6.088431855034853735e-01
7.650000000000000000e+01 5.806313481996958625e-01
7.700000000000000000e+01 5.515410429777655166e-01
7.750000000000000000e+01 5.228904038832975498e-01
7.800000000000000000e+01 4.945791365514322635e-01
7.850000000000000000e+01 4.684229294178642311e-01
7.900000000000000000e+01 4.433184042672532188e-01
7.950000000000000000e+01 4.215966049702012941e-01
8.000000000000000000e+01 4.020695064435416688e-01
8.050000000000000000e+01 3.969498941536762082e-01
8.100000000000000000e+01 3.935899195759426927e-01
8.150000000000000000e+01 3.932128025694878182e-01
8.200000000000000000e+01 3.924864796260236210e-01
8.250000000000000000e+01 3.944479689042035830e-01
8.300000000000000000e+01 3.958969512226954146e-01
8.350000000000000000e+01 3.976627315179770972e-01
8.400000000000000000e+01 4.006621372575623341e-01
8.450000000000000000e+01 4.028969994796299248e-01
8.500000000000000000e+01 4.044104898414861982e-01
8.550000000000000000e+01 4.089703842487866781e-01
8.600000000000000000e+01 4.122252622482606155e-01
8.650000000000000000e+01 4.151089122096893735e-01
8.700000000000000000e+01 4.164187074930582599e-01
8.750000000000000000e+01 4.156867332041515595e-01
8.800000000000000000e+01 4.140427568305016792e-01
8.850000000000000000e+01 4.093434181397036520e-01
8.900000000000000000e+01 4.030656745443920164e-01
8.950000000000000000e+01 3.946908470139444125e-01
9.000000000000000000e+01 3.831229552268486382e-01
9.050000000000000000e+01 3.552826447022615630e-01
9.100000000000000000e+01 3.230929162256847564e-01
9.150000000000000000e+01 2.900572837157152639e-01
9.200000000000000000e+01 2.530039062529739202e-01
9.250000000000000000e+01 2.143210941820162529e-01
9.300000000000000000e+01 1.756967559497241982e-01
9.350000000000000000e+01 1.382508479586992967e-01
9.400000000000000000e+01 1.088692463960877488e-01
9.450000000000000000e+01 9.412159656460045154e-02
9.500000000000000000e+01 1.002424868423206217e-01
9.550000000000000000e+01 1.021309667646709551e-01
9.600000000000000000e+01 1.021921694157289368e-01
9.650000000000000000e+01 9.951323866980692212e-02
9.700000000000000000e+01 9.475514813988307472e-02
9.750000000000000000e+01 9.146063907335102994e-02
9.800000000000000000e+01 9.222885580608351785e-02
9.850000000000000000e+01 9.950014234986215289e-02
9.900000000000000000e+01 1.133927113235577711e-01
9.950000000000000000e+01 1.317168588810095076e-01
1.000000000000000000e+02 1.504960848722377287e-01
1.005000000000000000e+02 1.675529918412692887e-01
1.010000000000000000e+02 1.820420570253949433e-01
1.015000000000000000e+02 1.937318628580830260e-01
1.020000000000000000e+02 2.035786725961408750e-01
1.025000000000000000e+02 2.096429107816585868e-01
1.030000000000000000e+02 2.131512946083843341e-01
1.035000000000000000e+02 2.121247695091338648e-01
1.040000000000000000e+02 2.084708714321451550e-01
1.045000000000000000e+02 2.022441879683565258e-01
1.050000000000000000e+02 1.924294546599364941e-01
1.055000000000000000e+02 1.553985522117404261e-01
1.060000000000000000e+02 1.173724543590134312e-01
1.065000000000000000e+02 8.477105772045256948e-02
1.070000000000000000e+02 7.223853695144437370e-02
1.075000000000000000e+02 9.175918778431799150e-02
1.080000000000000000e+02 1.301331489806772657e-01
1.085000000000000000e+02 1.730328569559529961e-01
1.090000000000000000e+02 2.138081536185467701e-01
1.095000000000000000e+02 2.488038718499927249e-01
1.100000000000000000e+02 2.746893308819620683e-01
1.105000000000000000e+02 2.549290592896150121e-01
1.110000000000000000e+02 2.300451012800635020e-01
1.115000000000000000e+02 2.006992875403194876e-01
1.120000000000000000e+02 1.732372866223073904e-01
1.125000000000000000e+02 1.512737618404827455e-01
1.130000000000000000e+02 1.386633372384582230e-01
1.135000000000000000e+02 1.362270302563425017e-01
1.140000000000000000e+02 1.429663783038254421e-01
1.145000000000000000e+02 1.546132491310839296e-01
1.150000000000000000e+02 1.689700056890943713e-01
1.155000000000000000e+02 1.735172488720544692e-01
1.160000000000000000e+02 1.758819281601951834e-01
1.165000000000000000e+02 1.791160404464047506e-01
1.170000000000000000e+02 1.834710444573705024e-01
1.175000000000000000e+02 1.888833674601391455e-01
1.180000000000000000e+02 1.964312628406174599e-01
1.185000000000000000e+02 2.068469496203917124e-01
1.190000000000000000e+02 2.210007038033442450e-01
1.195000000000000000e+02 2.395111981131849699e-01
1.200000000000000000e+02 2.632594973747179878e-01
1.205000000000000000e+02 2.737447754551848300e-01
1.210000000000000000e+02 2.853895735527554045e-01
1.215000000000000000e+02 2.967528802451807612e-01
1.220000000000000000e+02 3.063726668641986728e-01
1.225000000000000000e+02 3.111165984816277597e-01
1.230000000000000000e+02 3.093616260157022180e-01
1.235000000000000000e+02 3.003399250314486846e-01
1.240000000000000000e+02 2.845750093031596539e-01
1.245000000000000000e+02 2.653362884688973966e-01
1.250000000000000000e+02 2.442690904903363769e-01
1.255000000000000000e+02 2.061497631222642124e-01
1.260000000000000000e+02 1.736011724598358341e-01
1.265000000000000000e+02 1.509329399966615193e-01
1.270000000000000000e+02 1.420166674889620784e-01
1.275000000000000000e+02 1.478366276805921642e-01
1.280000000000000000e+02 1.657240294269287095e-01
1.285000000000000000e+02 1.909015310336537874e-01
1.290000000000000000e+02 2.209147722082686338e-01
1.295000000000000000e+02 2.526661749149279323e-01
1.300000000000000000e+02 2.857697880924302547e-01
1.305000000000000000e+02 3.062733773354454070e-01
1.310000000000000000e+02 3.262486387240392527e-01
1.315000000000000000e+02 3.444874096229681992e-01
1.320000000000000000e+02 3.612377391554779105e-01
1.325000000000000000e+02 3.760686039691974458e-01
1.330000000000000000e+02 3.903328110886244429e-01
1.335000000000000000e+02 4.032134658506614233e-01
1.340000000000000000e+02 4.141633974499622783e-01
1.345000000000000000e+02 4.239682311180552610e-01
1.350000000000000000e+02 4.324634681320869700e-01
1.355000000000000000e+02 4.240985821185667692e-01
1.360000000000000000e+02 4.144042119839392857e-01
1.365000000000000000e+02 4.046013094381218367e-01
1.370000000000000000e+02 3.920536949600549326e-01
1.375000000000000000e+02 3.786789903881302988e-01
1.380000000000000000e+02 3.636517999111716359e-01
1.385000000000000000e+02 3.478044261116732816e-01
1.390000000000000000e+02 3.302663617488994507e-01
1.395000000000000000e+02 3.109686540563705859e-01
1.400000000000000000e+02 2.914623709418353026e-01
1.405000000000000000e+02 2.646679605283429049e-01
1.410000000000000000e+02 2.375948632508348146e-01
1.415000000000000000e+02 2.117418602764493396e-01
1.420000000000000000e+02 1.877078062759758859e-01
1.425000000000000000e+02 1.700217535711632533e-01
1.430000000000000000e+02 1.608448289334797887e-01
1.435000000000000000e+02 1.624945342944109083e-01
1.440000000000000000e+02 1.723394685956917971e-01
1.445000000000000000e+02 1.874087874691392486e-01
1.450000000000000000e+02 2.034036732907657241e-01
1.455000000000000000e+02 1.975399379281849443e-01
1.460000000000000000e+02 1.902270589515167309e-01
1.465000000000000000e+02 1.841060405508913589e-01
1.470000000000000000e+02 1.834533148623888055e-01
1.475000000000000000e+02 1.889893674783348909e-01
1.480000000000000000e+02 2.017928581333362781e-01
1.485000000000000000e+02 2.199495791645565690e-01
1.490000000000000000e+02 2.399702789143686454e-01
1.495000000000000000e+02 2.612559575699537340e-01
1.500000000000000000e+02 2.814056825720593347e-01
1.505000000000000000e+02 3.069603920351446358e-01
1.510000000000000000e+02 3.300581445949785087e-01
1.515000000000000000e+02 3.505964989883746941e-01
1.520000000000000000e+02 3.689939327975172434e-01
1.525000000000000000e+02 3.850827984327529485e-01
1.530000000000000000e+02 3.989793490265073905e-01
1.535000000000000000e+02 4.115176578605062585e-01
1.540000000000000000e+02 4.221840945935675382e-01
1.545000000000000000e+02 4.320046987544839956e-01
1.550000000000000000e+02 4.404705160311820356e-01
1.555000000000000000e+02 4.408446295940969817e-01
1.560000000000000000e+02 4.409544754772343755e-01
1.565000000000000000e+02 4.411783722826931875e-01
1.570000000000000000e+02 4.398012785611977171e-01
1.575000000000000000e+02 4.380635798225268607e-01
1.580000000000000000e+02 4.350631160339551995e-01
1.585000000000000000e+02 4.309943139389341704e-01
1.590000000000000000e+02 4.255712705839965193e-01
1.595000000000000000e+02 4.188694284810911550e-01
1.600000000000000000e+02 4.094367294058230966e-01
1.605000000000000000e+02 3.968554191309970891e-01
1.610000000000000000e+02 3.825147288572359194e-01
1.615000000000000000e+02 3.689191244048969365e-01
1.620000000000000000e+02 3.565383647192733596e-01
1.625000000000000000e+02 3.442518460405185610e-01
1.630000000000000000e+02 3.349013743291563983e-01
1.635000000000000000e+02 3.288658900514312422e-01
1.640000000000000000e+02 3.283226880269380921e-01
1.645000000000000000e+02 3.339080721382723937e-01
1.650000000000000000e+02 3.431868031409627817e-01
1.655000000000000000e+02 3.433041205511569993e-01
1.660000000000000000e+02 3.429549098440102251e-01
1.665000000000000000e+02 3.415922989387333852e-01
1.670000000000000000e+02 3.382603559058701137e-01
1.675000000000000000e+02 3.342371506999242126e-01
1.680000000000000000e+02 3.299413174185066855e-01
1.685000000000000000e+02 3.270831187600874990e-01
1.690000000000000000e+02 3.251617559534996094e-01
1.695000000000000000e+02 3.251530598112047366e-01
1.700000000000000000e+02 3.259143578153992915e-01
1.705000000000000000e+02 3.264555170689633634e-01
1.710000000000000000e+02 3.311066218653089255e-01
1.715000000000000000e+02 3.368173892866164754e-01
1.720000000000000000e+02 3.444441841449828456e-01
1.725000000000000000e+02 3.533676410466521367e-01
1.730000000000000000e+02 3.622104244087042124e-01
1.735000000000000000e+02 3.713948753612568154e-01
1.740000000000000000e+02 3.818066776645028804e-01
1.745000000000000000e+02 3.911466814554493410e-01
1.750000000000000000e+02 4.013775445514387585e-01
1.755000000000000000e+02 4.057613060609531197e-01
1.760000000000000000e+02 4.090157914650628390e-01
1.765000000000000000e+02 4.113463455728678664e-01
1.770000000000000000e+02 4.118083840660701211e-01
1.775000000000000000e+02 4.122255010197645175e-01
1.780000000000000000e+02 4.117191816622823852e-01
1.785000000000000000e+02 4.094118683892692401e-01
1.790000000000000000e+02 4.081038377501141623e-01
1.795000000000000000e+02 4.045127760839032360e-01
1.800000000000000000e+02 4.006400156803699431e-01
1.805000000000000000e+02 3.940711929414517090e-01
1.810000000000000000e+02 3.865687323576508794e-01
1.815000000000000000e+02 3.795687893111964195e-01
1.820000000000000000e+02 3.716715644839888033e-01
1.825000000000000000e+02 3.636621373754639897e-01
1.830000000000000000e+02 3.555153815893240532e-01
1.835000000000000000e+02 3.465986549684506590e-01
1.840000000000000000e+02 3.383738801784795802e-01
1.845000000000000000e+02 3.308905468363546598e-01
1.850000000000000000e+02 3.224413685530353457e-01
1.855000000000000000e+02 3.076093667522756259e-01
1.860000000000000000e+02 2.931659386201672102e-01
1.865000000000000000e+02 2.783204036806503079e-01
1.870000000000000000e+02 2.653911674264510245e-01
1.875000000000000000e+02 2.530208606521174852e-01
1.880000000000000000e+02 2.409072390740799596e-01
1.885000000000000000e+02 2.290985075915703550e-01
1.890000000000000000e+02 2.190745584805045831e-01
1.895000000000000000e+02 2.108807517650880814e-01
1.900000000000000000e+02 2.028428947284663109e-01
1.905000000000000000e+02 1.913008082226464734e-01
1.910000000000000000e+02 1.871720051603180668e-01
1.915000000000000000e+02 1.901852268293565129e-01
1.920000000000000000e+02 2.031086082258164449e-01
1.925000000000000000e+02 2.229121913861557835e-01
1.930000000000000000e+02 2.485527742264252160e-01
1.935000000000000000e+02 2.797604839588798686e-01
1.940000000000000000e+02 3.130859806264377765e-01
1.945000000000000000e+02 3.491725462600633878e-01
1.950000000000000000e+02 3.847249511455263504e-01
1.955000000000000000e+02 4.027122708373800930e-01
1.960000000000000000e+02 4.182549417516931989e-01
1.965000000000000000e+02 4.293391938230067262e-01
1.970000000000000000e+02 4.351823933852022042e-01
1.975000000000000000e+02 4.373413515320322964e-01
1.980000000000000000e+02 4.343438978741585021e-01
1.985000000000000000e+02 4.304876278182149796e-01
1.990000000000000000e+02 4.229496372905451329e-01
1.995000000000000000e+02 4.159947326536296286e-01
2.000000000000000000e+02 4.076177318657903115e-01
2.005000000000000000e+02 3.876624070024735080e-01
2.010000000000000000e+02 3.695013403943075980e-01
2.015000000000000000e+02 3.507343944934189217e-01
2.020000000000000000e+02 3.319546603767407067e-01
2.025000000000000000e+02 3.134956917747230287e-01
2.030000000000000000e+02 2.940658335715215510e-01
2.035000000000000000e+02 2.746636748326520827e-01
2.040000000000000000e+02 2.552799768987113471e-01
2.045000000000000000e+02 2.358532423761951491e-01
2.050000000000000000e+02 2.162815259034524540e-01
2.055000000000000000e+02 2.099395333781799988e-01
2.060000000000000000e+02 2.039550404931258498e-01
2.065000000000000000e+02 1.983593251991399853e-01
2.070000000000000000e+02 1.942343819734194121e-01
2.075000000000000000e+02 1.903163644565374901e-01
2.080000000000000000e+02 1.898207080103305466e-01
2.085000000000000000e+02 1.915659337057115941e-01
2.090000000000000000e+02 1.958970143822905963e-01
2.095000000000000000e+02 2.025520647035795319e-01
2.100000000000000000e+02 2.130438171369351263e-01
2.105000000000000000e+02 2.263520061334947098e-01
2.110000000000000000e+02 2.418076282368145924e-01
2.115000000000000000e+02 2.585636600322797074e-01
2.120000000000000000e+02 2.753247250865434870e-01
2.125000000000000000e+02 2.938956685927419099e-01
2.130000000000000000e+02 3.118952698643444044e-01
2.135000000000000000e+02 3.307527613633667318e-01
2.140000000000000000e+02 3.483908216175247707e-01
2.145000000000000000e+02 3.669073421397401336e-01
2.150000000000000000e+02 3.841480242146937951e-01
2.155000000000000000e+02 4.123691855449254096e-01
2.160000000000000000e+02 4.401166063817252838e-01
2.165000000000000000e+02 4.663726219317361199e-01
2.170000000000000000e+02 4.919483840271962061e-01
2.175000000000000000e+02 5.158292166851367044e-01
2.180000000000000000e+02 5.391370049444008661e-01
2.185000000000000000e+02 5.604787466316637490e-01
2.190000000000000000e+02 5.811798544737029060e-01
2.195000000000000000e+02 6.010737688106005949e-01
2.200000000000000000e+02 6.212677535618431612e-01
2.205000000000000000e+02 6.423519757652186302e-01
2.210000000000000000e+02 6.650216043422215728e-01
2.215000000000000000e+02 6.870125645671892878e-01
2.220000000000000000e+02 7.106291334577596874e-01
2.225000000000000000e+02 7.335949186961933099e-01
2.230000000000000000e+02 7.581335124636158218e-01
2.235000000000000000e+02 7.826270412929579035e-01
2.240000000000000000e+02 8.075009402777091339e-01
2.245000000000000000e+02 8.329700040142591355e-01
2.250000000000000000e+02 8.568465284335335941e-01
2.255000000000000000e+02 8.699096470807311521e-01
2.260000000000000000e+02 8.811915766084655877e-01
2.265000000000000000e+02 8.914492543375479583e-01
2.270000000000000000e+02 9.014602569818392919e-01
2.275000000000000000e+02 9.096686725286607933e-01
2.280000000000000000e+02 9.170247886115594493e-01
2.285000000000000000e+02 9.238604356272968054e-01
2.290000000000000000e+02 9.292107498381034780e-01
2.295000000000000000e+02 9.342748232851297852e-01
2.300000000000000000e+02 9.375019631452702340e-01
2.305000000000000000e+02 9.081915767899786385e-01
2.310000000000000000e+02 8.776957929495372568e-01
2.315000000000000000e+02 8.465336601071290490e-01
2.320000000000000000e+02 8.156091187424003852e-01
2.325000000000000000e+02 7.825514103941514366e-01
2.330000000000000000e+02 7.492378895305394915e-01
2.335000000000000000e+02 7.151439311806689902e-01
2.340000000000000000e+02 6.795653133794667955e-01
2.345000000000000000e+02 6.438463617665816097e-01
2.350000000000000000e+02 6.082916927480644942e-01
2.355000000000000000e+02 5.903225473358787445e-01
2.360000000000000000e+02 5.711074900355179729e-01
2.365000000000000000e+02 5.524117175178934191e-01
2.370000000000000000e+02 5.324783591919568515e-01
2.375000000000000000e+02 5.128883251587591507e-01
2.380000000000000000e+02 4.928391260433792054e-01
2.385000000000000000e+02 4.740812045023518051e-01
2.390000000000000000e+02 4.554102103980150473e-01
2.395000000000000000e+02 4.386345238468730146e-01
2.400000000000000000e+02 4.226766458285405315e-01
2.405000000000000000e+02 4.323674692629292937e-01
2.410000000000000000e+02 4.433322918094471654e-01
2.415000000000000000e+02 4.564812301387337068e-01
2.420000000000000000e+02 4.707321182424541450e-01
2.425000000000000000e+02 4.866290931741952819e-01
2.430000000000000000e+02 5.050434459370592988e-01
2.435000000000000000e+02 5.248693323724461512e-01
2.440000000000000000e+02 5.461595096006329753e-01
2.445000000000000000e+02 5.687643747504150804e-01
2.450000000000000000e+02 5.927502303914271575e-01
2.455000000000000000e+02 5.946394715597838054e-01
2.460000000000000000e+02 5.968833041380301463e-01
2.465000000000000000e+02 6.003792816466428928e-01
2.470000000000000000e+02 6.022105589051021113e-01
2.475000000000000000e+02 6.029578548381961944e-01
2.480000000000000000e+02 6.015525607097992333e-01
2.485000000000000000e+02 5.967664097052740590e-01
2.490000000000000000e+02 5.892395794136899845e-01
2.495000000000000000e+02 5.803987964787451492e-01
2.500000000000000000e+02 5.695844263967311250e-01
2.505000000000000000e+02 5.590415272299782412e-01
2.510000000000000000e+02 5.493030593233172443e-01
2.515000000000000000e+02 5.409868744193272461e-01
2.520000000000000000e+02 5.352034393582506544e-01
2.525000000000000000e+02 5.313429494163491862e-01
2.530000000000000000e+02 5.315225384434388856e-01
2.535000000000000000e+02 5.340600052816953935e-01
2.540000000000000000e+02 5.401152482508847497e-01
2.545000000000000000e+02 5.488294493938882246e-01
2.550000000000000000e+02 5.608110679401661081e-01
2.555000000000000000e+02 6.065410887440512155e-01
2.560000000000000000e+02 6.538427751377654529e-01
2.565000000000000000e+02 7.040565321295010337e-01
2.570000000000000000e+02 7.552578943464762773e-01
2.575000000000000000e+02 8.064975151828152056e-01
2.580000000000000000e+02 8.577685384227915488e-01
2.585000000000000000e+02 9.075692087878522996e-01
2.590000000000000000e+02 9.549335061412962400e-01
2.595000000000000000e+02 9.973295952500758066e-01
2.600000000000000000e+02 1.036302712098898349e+00
2.605000000000000000e+02 1.019533953773283930e+00
2.610000000000000000e+02 9.997233726409909815e-01
2.615000000000000000e+02 9.771439388364275835e-01
2.620000000000000000e+02 9.551654423835761465e-01
2.625000000000000000e+02 9.329183320395166845e-01
2.630000000000000000e+02 9.126539724161721878e-01
2.635000000000000000e+02 8.938021173217001181e-01
2.640000000000000000e+02 8.771880316335733951e-01
2.645000000000000000e+02 8.622244285670171982e-01
2.650000000000000000e+02 8.487324108971147085e-01
2.655000000000000000e+02 8.666806148017484057e-01
2.660000000000000000e+02 8.844214054898402733e-01
2.665000000000000000e+02 9.049857166470548497e-01
2.670000000000000000e+02 9.250202467618976465e-01
2.675000000000000000e+02 9.456512168235209348e-01
2.680000000000000000e+02 9.652701210539492704e-01
2.685000000000000000e+02 9.828900308157059174e-01
2.690000000000000000e+02 9.962574904568735068e-01
2.695000000000000000e+02 1.006763608823485479e+00
2.700000000000000000e+02 1.013402061002973920e+00
2.705000000000000000e+02 9.906280523789122716e-01
2.710000000000000000e+02 9.651794561395073968e-01
2.715000000000000000e+02 9.384391412065662408e-01
2.720000000000000000e+02 9.108351932976842535e-01
2.725000000000000000e+02 8.853120307522212018e-01
2.730000000000000000e+02 8.600112025723644082e-01
2.735000000000000000e+02 8.358783377894065669e-01
2.740000000000000000e+02 8.140309587766193511e-01
2.745000000000000000e+02 7.940053921409804261e-01
2.750000000000000000e+02 7.751454131852676399e-01
2.755000000000000000e+02 8.138718517306718914e-01
2.760000000000000000e+02 8.556030825848296439e-01
2.765000000000000000e+02 8.991399578474924548e-01
2.770000000000000000e+02 9.455017572842243645e-01
2.775000000000000000e+02 9.939615692255131529e-01
2.780000000000000000e+02 1.043112922307781520e+00
2.785000000000000000e+02 1.092669028203008041e+00
2.790000000000000000e+02 1.139740128722303236e+00
2.795000000000000000e+02 1.184676103320133400e+00
2.800000000000000000e+02 1.224551837077036520e+00
2.805000000000000000e+02 1.174977025914329509e+00
2.810000000000000000e+02 1.120462392884378655e+00
2.815000000000000000e+02 1.061966255618401966e+00
2.820000000000000000e+02 1.001378763419770612e+00
2.825000000000000000e+02 9.396522144597018178e-01
2.830000000000000000e+02 8.777774678926605345e-01
2.835000000000000000e+02 8.174648346719978198e-01
2.840000000000000000e+02 7.588725118370051037e-01
2.845000000000000000e+02 7.032661421295020032e-01
2.850000000000000000e+02 6.498191495171360410e-01
2.855000000000000000e+02 6.562758132470380978e-01
2.860000000000000000e+02 6.648626755828913604e-01
2.865000000000000000e+02 6.777098544180177875e-01
2.870000000000000000e+02 6.941779345653621425e-01
2.875000000000000000e+02 7.131075370959154558e-01
2.880000000000000000e+02 7.360217898073909693e-01
2.885000000000000000e+02 7.617093276274139457e-01
2.890000000000000000e+02 7.892763912655584857e-01
2.895000000000000000e+02 8.166667666376875578e-01
2.900000000000000000e+02 8.435282825610698199e-01
2.905000000000000000e+02 8.602848503618260034e-01
2.910000000000000000e+02 8.733313499130721524e-01
2.915000000000000000e+02 8.835682703195852916e-01
2.920000000000000000e+02 8.901879861853347897e-01
2.925000000000000000e+02 8.919101816477482680e-01
2.930000000000000000e+02 8.925837493165946768e-01
2.935000000000000000e+02 8.922453699083185974e-01
2.940000000000000000e+02 8.906222529726887105e-01
2.945000000000000000e+02 8.910389775924866251e-01
2.950000000000000000e+02 8.925575800311340569e-01
2.955000000000000000e+02 9.136389605760512067e-01
2.960000000000000000e+02 9.377486879073757553e-01
2.965000000000000000e+02 9.649749591817708971e-01
2.970000000000000000e+02 9.951029699868746414e-01
2.975000000000000000e+02 1.028516449631040386e+00
2.980000000000000000e+02 1.065029961117941015e+00
2.985000000000000000e+02 1.103300150371038457e+00
2.990000000000000000e+02 1.145014480222956266e+00
2.995000000000000000e+02 1.187205844749942729e+00
3.000000000000000000e+02 1.202149911282708761e+00
3.005000000000000000e+02 1.184047742482457144e+00
3.010000000000000000e+02 1.168063269533601733e+00
3.015000000000000000e+02 1.150934564658198322e+00
3.020000000000000000e+02 1.135674405523246167e+00
3.025000000000000000e+02 1.121077773708552661e+00
3.030000000000000000e+02 1.106896314388597036e+00
3.035000000000000000e+02 1.093301041893298242e+00
3.040000000000000000e+02 1.081059745931249871e+00
3.045000000000000000e+02 1.068250609936794326e+00
3.050000000000000000e+02 1.056933924448315798e+00
3.055000000000000000e+02 1.054631276106902993e+00
3.060000000000000000e+02 1.052708951415343375e+00
3.065000000000000000e+02 1.050798542896932641e+00
3.070000000000000000e+02 1.048448652785448187e+00
3.075000000000000000e+02 1.046206911003546125e+00
3.080000000000000000e+02 1.044346686401731450e+00
3.085000000000000000e+02 1.041576190680931768e+00
3.090000000000000000e+02 1.038474107700078530e+00
3.095000000000000000e+02 1.036599638931969825e+00
3.100000000000000000e+02 1.034326046032290725e+00
3.105000000000000000e+02 1.048962397343340625e+00
3.110000000000000000e+02 1.064132506851165560e+00
3.115000000000000000e+02 1.080037599061883125e+00
3.120000000000000000e+02 1.097009610086569387e+00
3.125000000000000000e+02 1.113828819531864411e+00
3.130000000000000000e+02 1.132926404229880557e+00
3.135000000000000000e+02 1.151607848536526424e+00
3.140000000000000000e+02 1.171554896467442486e+00
3.145000000000000000e+02 1.192577850849905863e+00
3.150000000000000000e+02 1.212677877089345380e+00
3.155000000000000000e+02 1.191968768810475865e+00
3.160000000000000000e+02 1.172121329450945826e+00
3.165000000000000000e+02 1.151927320638968411e+00
3.170000000000000000e+02 1.130435880337688603e+00
3.175000000000000000e+02 1.108688954000059512e+00
3.180000000000000000e+02 1.085747603208953027e+00
3.185000000000000000e+02 1.061958904187438879e+00
3.190000000000000000e+02 1.037845131096786888e+00
3.195000000000000000e+02 1.012040926105451488e+00
3.200000000000000000e+02 9.867748002377366712e-01
3.205000000000000000e+02 9.837109847689023967e-01
3.210000000000000000e+02 9.802870379020531821e-01
3.215000000000000000e+02 9.770837759095718500e-01
3.220000000000000000e+02 9.741033759090230726e-01
3.225000000000000000e+02 9.734729960916586045e-01
3.230000000000000000e+02 9.723603209896682920e-01
3.235000000000000000e+02 9.735180608058556784e-01
3.240000000000000000e+02 9.755388410473566640e-01
3.245000000000000000e+02 9.784001314020484008e-01
3.250000000000000000e+02 9.835282227908218600e-01
3.255000000000000000e+02 9.917988637831123278e-01
3.260000000000000000e+02 1.001900121445546299e+00
3.265000000000000000e+02 1.012353798229940871e+00
3.270000000000000000e+02 1.024610572256088536e+00
3.275000000000000000e+02 1.037988840946185265e+00
3.280000000000000000e+02 1.051032068962731936e+00
3.285000000000000000e+02 1.063728271183637553e+00
3.290000000000000000e+02 1.076519359646679552e+00
3.295000000000000000e+02 1.088879847345642249e+00
3.300000000000000000e+02 1.101342794121530577e+00
3.305000000000000000e+02 1.115490931022172560e+00
3.310000000000000000e+02 1.129498939627541221e+00
3.315000000000000000e+02 1.140280921184127827e+00
3.320000000000000000e+02 1.150399176239402355e+00
3.325000000000000000e+02 1.158807226777798682e+00
3.330000000000000000e+02 1.165753346572188986e+00
3.335000000000000000e+02 1.171875086725033377e+00
3.340000000000000000e+02 1.177363194870584717e+00
3.345000000000000000e+02 1.183009613390859194e+00
3.350000000000000000e+02 1.188641334062430222e+00
3.355000000000000000e+02 1.174735844605630630e+00
3.360000000000000000e+02 1.162442206160108737e+00
3.365000000000000000e+02 1.150300261382478872e+00
3.370000000000000000e+02 1.138248865506554575e+00
3.375000000000000000e+02 1.127228293730624831e+00
3.380000000000000000e+02 1.117130934353604221e+00
3.385000000000000000e+02 1.107100405200076798e+00
3.390000000000000000e+02 1.098908678229242986e+00
3.395000000000000000e+02 1.090150626593274996e+00
3.400000000000000000e+02 1.081682881237122862e+00
3.405000000000000000e+02 1.084332144109838802e+00
3.410000000000000000e+02 1.087066789721627513e+00
3.415000000000000000e+02 1.089276161599653570e+00
3.420000000000000000e+02 1.092241820952967180e+00
3.425000000000000000e+02 1.093665920460606511e+00
3.430000000000000000e+02 1.095296955834898611e+00
3.435000000000000000e+02 1.096029956700135921e+00
3.440000000000000000e+02 1.095968031606715076e+00
3.445000000000000000e+02 1.095184030016792320e+00
3.450000000000000000e+02 1.093494294029947911e+00
3.455000000000000000e+02 1.082356783821478929e+00
3.460000000000000000e+02 1.069821665008395595e+00
3.465000000000000000e+02 1.058245313571615887e+00
3.470000000000000000e+02 1.047014864560527059e+00
3.475000000000000000e+02 1.036032848291033037e+00
3.480000000000000000e+02 1.025223326329239182e+00
3.485000000000000000e+02 1.014790221141196547e+00
3.490000000000000000e+02 1.005310975093791415e+00
3.495000000000000000e+02 9.959433687419354531e-01
3.500000000000000000e+02 9.877734514257123788e-01
3.505000000000000000e+02 9.895956213108795252e-01
3.510000000000000000e+02 9.920673532002525219e-01
3.515000000000000000e+02 9.943312497968026520e-01
3.520000000000000000e+02 9.980451689726480557e-01
3.525000000000000000e+02 1.001153937057185361e+00
3.530000000000000000e+02 1.006178060555421361e+00
3.535000000000000000e+02 1.010879626771771678e+00
3.540000000000000000e+02 1.016623578000225736e+00
3.545000000000000000e+02 1.022891401841991676e+00
3.550000000000000000e+02 1.030213248621288269e+00
3.555000000000000000e+02 1.052059846755746930e+00
3.560000000000000000e+02 1.073914541903521647e+00
3.565000000000000000e+02 1.096815693442174888e+00
3.570000000000000000e+02 1.119719719518805334e+00
3.575000000000000000e+02 1.141432702080760864e+00
3.580000000000000000e+02 1.163146259983240505e+00
3.585000000000000000e+02 1.183152494137379440e+00
3.590000000000000000e+02 1.201787983176955787e+00
3.595000000000000000e+02 1.218213793205619622e+00
3.600000000000000000e+02 1.232971055011783168e+00
3.605000000000000000e+02 1.211042399928244029e+00
3.610000000000000000e+02 1.188683763664239557e+00
3.615000000000000000e+02 1.164756956687431177e+00
3.620000000000000000e+02 1.140129243934966174e+00
3.625000000000000000e+02 1.117051973047105573e+00
3.630000000000000000e+02 1.093894882376800881e+00
3.635000000000000000e+02 1.072342311424460126e+00
3.640000000000000000e+02 1.052620995659239389e+00
3.645000000000000000e+02 1.034281067113859365e+00
3.650000000000000000e+02 1.018383266105143736e+00
3.655000000000000000e+02 1.017866655654529939e+00
3.660000000000000000e+02 1.019456466132950156e+00
3.665000000000000000e+02 1.024067840307705923e+00
3.670000000000000000e+02 1.029504997956868451e+00
3.675000000000000000e+02 1.036510678601785473e+00
3.680000000000000000e+02 1.045727972293477137e+00
3.685000000000000000e+02 1.055746927980996563e+00
3.690000000000000000e+02 1.066570577061753733e+00
3.695000000000000000e+02 1.076792739931694110e+00
3.700000000000000000e+02 1.087104389267263826e+00
3.705000000000000000e+02 1.091341667180222519e+00
3.710000000000000000e+02 1.093674344734729020e+00
3.715000000000000000e+02 1.094046718023607534e+00
3.720000000000000000e+02 1.091777948554313316e+00
3.725000000000000000e+02 1.087530288693738578e+00
3.730000000000000000e+02 1.079853555003611021e+00
3.735000000000000000e+02 1.070224670032964731e+00
3.740000000000000000e+02 1.058609247330955849e+00
3.745000000000000000e+02 1.044995311723460496e+00
3.750000000000000000e+02 1.030849000337821675e+00
3.755000000000000000e+02 1.024776675463116460e+00
3.760000000000000000e+02 1.018034571598448901e+00
3.765000000000000000e+02 1.011248451773760992e+00
3.770000000000000000e+02 1.004615683599549003e+00
3.775000000000000000e+02 9.981063881735741106e-01
3.780000000000000000e+02 9.931293830590529614e-01
3.785000000000000000e+02 9.871470331201518400e-01
3.790000000000000000e+02 9.826856195251353343e-01
3.795000000000000000e+02 9.795014891340808605e-01
3.800000000000000000e+02 9.767359182460303435e-01
3.805000000000000000e+02 9.886003683382871277e-01
3.810000000000000000e+02 1.002068139852961615e+00
3.815000000000000000e+02 1.017047761303306208e+00
3.820000000000000000e+02 1.033754671670360281e+00
3.825000000000000000e+02 1.052831821211075214e+00
3.830000000000000000e+02 1.072808201048277121e+00
3.835000000000000000e+02 1.094408829682498752e+00
3.840000000000000000e+02 1.115905024936836964e+00
3.845000000000000000e+02 1.139801758235873930e+00
3.850000000000000000e+02 1.163511056052772608e+00
3.855000000000000000e+02 1.163848734180464861e+00
3.860000000000000000e+02 1.162473482366533473e+00
3.865000000000000000e+02 1.162152979134877473e+00
3.870000000000000000e+02 1.159442128787607995e+00
3.875000000000000000e+02 1.155412210923917771e+00
3.880000000000000000e+02 1.150019552770452869e+00
3.885000000000000000e+02 1.143163250483551607e+00
3.890000000000000000e+02 1.134900400960116684e+00
3.895000000000000000e+02 1.124393942288141934e+00
3.900000000000000000e+02 1.114120591404760496e+00
3.905000000000000000e+02 1.092938426074914871e+00
3.910000000000000000e+02 1.072942557099746175e+00
3.915000000000000000e+02 1.054099071877917737e+00
3.920000000000000000e+02 1.035997736994010987e+00
3.925000000000000000e+02 1.021167518689613418e+00
3.930000000000000000e+02 1.008516104831572724e+00
3.935000000000000000e+02 9.984088437530131976e-01
3.940000000000000000e+02 9.893742960177531742e-01
3.945000000000000000e+02 9.845425523297026693e-01
3.950000000000000000e+02 9.805053898538315105e-01
3.955000000000000000e+02 9.933743113278025172e-01
3.960000000000000000e+02 1.007785705501965889e+00
3.965000000000000000e+02 1.022023806294875214e+00
3.970000000000000000e+02 1.036074289143606331e+00
3.975000000000000000e+02 1.049309397229965191e+00
3.980000000000000000e+02 1.061336793629238384e+00
3.985000000000000000e+02 1.071412301333609207e+00
3.990000000000000000e+02 1.077970258430228423e+00
3.995000000000000000e+02 1.082819123075653867e+00
4.000000000000000000e+02 1.084069955810449404e+00
4.005000000000000000e+02 1.083192580222325896e+00
4.010000000000000000e+02 1.079885027852572899e+00
4.015000000000000000e+02 1.075930485424582805e+00
4.020000000000000000e+02 1.071465149008422379e+00
4.025000000000000000e+02 1.066191296401568955e+00
4.030000000000000000e+02 1.060948401122524976e+00
4.035000000000000000e+02 1.057693092285706626e+00
4.040000000000000000e+02 1.055755258424878829e+00
4.045000000000000000e+02 1.054296730342517696e+00
4.050000000000000000e+02 1.055045235745040832e+00
4.055000000000000000e+02 1.055830928150901959e+00
4.060000000000000000e+02 1.058130749202541354e+00
4.065000000000000000e+02 1.062233163052018092e+00
4.070000000000000000e+02 1.065432431641725186e+00
4.075000000000000000e+02 1.068839410684449653e+00
4.080000000000000000e+02 1.073055852993446413e+00
4.085000000000000000e+02 1.077503514449278166e+00
4.090000000000000000e+02 1.081770601116363695e+00
4.095000000000000000e+02 1.085651179680925837e+00
4.100000000000000000e+02 1.089218904304907420e+00
4.105000000000000000e+02 1.092709343204527395e+00
4.110000000000000000e+02 1.096405011545802166e+00
4.115000000000000000e+02 1.100931218666084010e+00
4.120000000000000000e+02 1.106662014437912012e+00
4.125000000000000000e+02 1.112247450528001114e+00
4.130000000000000000e+02 1.119021377764851888e+00
4.135000000000000000e+02 1.126205477839421709e+00
4.140000000000000000e+02 1.134169352845532108e+00
4.145000000000000000e+02 1.142869043775204041e+00
4.150000000000000000e+02 1.153273486905796119e+00
4.155000000000000000e+02 1.164538939472071322e+00
4.160000000000000000e+02 1.177147921908112238e+00
4.165000000000000000e+02 1.191365479012840289e+00
4.170000000000000000e+02 1.206188179736130905e+00
4.175000000000000000e+02 1.221578015422977170e+00
4.180000000000000000e+02 1.238127603211865546e+00
4.185000000000000000e+02 1.254510515396872972e+00
4.190000000000000000e+02 1.271346140291081284e+00
4.195000000000000000e+02 1.287916670708403100e+00
4.200000000000000000e+02 1.304204190833029742e+00
4.205000000000000000e+02 1.322081126453639621e+00
4.210000000000000000e+02 1.338160727824942997e+00
4.215000000000000000e+02 1.353148027455030933e+00
4.220000000000000000e+02 1.354364110185502401e+00
4.225000000000000000e+02 1.358176482609942948e+00
4.230000000000000000e+02 1.364023771498675375e+00
4.235000000000000000e+02 1.370821952018371093e+00
4.240000000000000000e+02 1.376374294899901374e+00
4.245000000000000000e+02 1.381048944656899868e+00
4.250000000000000000e+02 1.382455558667587514e+00
4.255000000000000000e+02 1.388272399600920970e+00
4.260000000000000000e+02 1.390267268038208215e+00
4.265000000000000000e+02 1.387400909546456784e+00
4.270000000000000000e+02 1.380853184483847640e+00
4.275000000000000000e+02 1.372216304220723382e+00
4.280000000000000000e+02 1.361781837872171552e+00
4.285000000000000000e+02 1.352046877662719249e+00
4.290000000000000000e+02 1.343242759270203202e+00
4.295000000000000000e+02 1.335865721923185090e+00
4.300000000000000000e+02 1.330662435522073750e+00
4.305000000000000000e+02 1.340323927073173493e+00
4.310000000000000000e+02 1.351981717062516797e+00
4.315000000000000000e+02 1.366728656128925801e+00
4.320000000000000000e+02 1.384238444017882985e+00
4.325000000000000000e+02 1.403649995711193421e+00
4.330000000000000000e+02 1.424875131716126120e+00
4.335000000000000000e+02 1.431338154170919363e+00
4.340000000000000000e+02 1.426945267511659621e+00
4.345000000000000000e+02 1.421613636374922995e+00
4.350000000000000000e+02 1.415098399634636461e+00
4.355000000000000000e+02 1.409417354037272307e+00
4.360000000000000000e+02 1.403043741280960210e+00
4.365000000000000000e+02 1.398955498309088163e+00
4.370000000000000000e+02 1.396187935970164551e+00
4.375000000000000000e+02 1.395706475761368859e+00
4.380000000000000000e+02 1.397510340513243854e+00
4.385000000000000000e+02 1.401377157013357300e+00
4.390000000000000000e+02 1.409198093758051495e+00
4.395000000000000000e+02 1.418936966415747181e+00
4.400000000000000000e+02 1.430374136504160232e+00
4.405000000000000000e+02 1.447536933254466307e+00
4.410000000000000000e+02 1.464736544839855492e+00
4.415000000000000000e+02 1.481696361649531557e+00
4.420000000000000000e+02 1.498438648813707585e+00
4.425000000000000000e+02 1.513241493416416006e+00
4.430000000000000000e+02 1.524518800077385494e+00
4.435000000000000000e+02 1.533086900688309662e+00
4.440000000000000000e+02 1.539796555025137570e+00
4.445000000000000000e+02 1.543352362762396845e+00
4.450000000000000000e+02 1.546582042203562546e+00
4.455000000000000000e+02 1.542934886329503374e+00
4.460000000000000000e+02 1.538704913959096920e+00
4.465000000000000000e+02 1.536708412101523757e+00
4.470000000000000000e+02 1.535059415171553976e+00
4.475000000000000000e+02 1.535818425831259271e+00
4.480000000000000000e+02 1.509340220793486065e+00
4.485000000000000000e+02 1.488141713193865012e+00
4.490000000000000000e+02 1.470819187410457918e+00
4.495000000000000000e+02 1.456392516229219725e+00
4.500000000000000000e+02 1.446957973029862066e+00
4.505000000000000000e+02 1.442942157211313248e+00
4.510000000000000000e+02 1.440571813035743221e+00
4.515000000000000000e+02 1.437348703576246445e+00
4.520000000000000000e+02 1.432521340678312161e+00
4.525000000000000000e+02 1.422229459972677024e+00
4.530000000000000000e+02 1.405921718801616649e+00
4.535000000000000000e+02 1.381522169453095916e+00
4.540000000000000000e+02 1.350754559680814593e+00
4.545000000000000000e+02 1.314447088127107310e+00
4.550000000000000000e+02 1.274650970358221391e+00
4.555000000000000000e+02 1.256894514985264832e+00
4.560000000000000000e+02 1.239007505107982299e+00
4.565000000000000000e+02 1.224904602189997638e+00
4.570000000000000000e+02 1.212285041814629372e+00
4.575000000000000000e+02 1.203836686528795274e+00
4.580000000000000000e+02 1.199788403768714762e+00
4.585000000000000000e+02 1.201058021875891724e+00
4.590000000000000000e+02 1.205646533623275340e+00
4.595000000000000000e+02 1.215621532522239034e+00
4.600000000000000000e+02 1.228686557246125188e+00
4.605000000000000000e+02 1.256294231501475789e+00
4.610000000000000000e+02 1.284739952878122926e+00
4.615000000000000000e+02 1.313611235124567234e+00
4.620000000000000000e+02 1.340842769241139987e+00
4.625000000000000000e+02 1.363872248036306578e+00
4.630000000000000000e+02 1.371297392385850467e+00
4.635000000000000000e+02 1.349525390272710457e+00
4.640000000000000000e+02 1.328641560258579712e+00
4.645000000000000000e+02 1.309096541025564386e+00
4.650000000000000000e+02 1.291021726164191419e+00
4.655000000000000000e+02 1.292303661000547166e+00
4.660000000000000000e+02 1.296531716860501948e+00
4.665000000000000000e+02 1.303163028360506681e+00
4.670000000000000000e+02 1.312439760028891067e+00
4.675000000000000000e+02 1.325669454888373400e+00
4.680000000000000000e+02 1.340775052416823376e+00
4.685000000000000000e+02 1.358808380067150212e+00
4.690000000000000000e+02 1.378388408346170380e+00
4.695000000000000000e+02 1.398144370964462535e+00
4.700000000000000000e+02 1.417655678467279134e+00
4.705000000000000000e+02 1.423143616463425687e+00
4.710000000000000000e+02 1.425620435428630595e+00
4.715000000000000000e+02 1.425536179468131603e+00
4.720000000000000000e+02 1.421579357674859434e+00
4.725000000000000000e+02 1.413755717359596709e+00
4.730000000000000000e+02 1.401724886825232774e+00
4.735000000000000000e+02 1.387161196280001008e+00
4.740000000000000000e+02 1.371134745366615393e+00
4.745000000000000000e+02 1.353528453313384450e+00
4.750000000000000000e+02 1.336766022130622122e+00
4.755000000000000000e+02 1.321413530081310572e+00
4.760000000000000000e+02 1.308425387575958831e+00
4.765000000000000000e+02 1.297876659195794424e+00
4.770000000000000000e+02 1.289480252790070169e+00
4.775000000000000000e+02 1.284398625285449347e+00
4.780000000000000000e+02 1.280998690239155913e+00
4.785000000000000000e+02 1.280142858982451504e+00
4.790000000000000000e+02 1.281825988307659037e+00
4.795000000000000000e+02 1.283975945394746798e+00
4.800000000000000000e+02 1.286451252364025244e+00
4.805000000000000000e+02 1.271991799920995536e+00
4.810000000000000000e+02 1.254652460767380351e+00
4.815000000000000000e+02 1.235785114026740628e+00
4.820000000000000000e+02 1.213296083947620563e+00
4.825000000000000000e+02 1.188528358630632997e+00
4.830000000000000000e+02 1.161696950799223416e+00
4.835000000000000000e+02 1.132683174440700657e+00
4.840000000000000000e+02 1.102528585672609251e+00
4.845000000000000000e+02 1.072581060634886230e+00
4.850000000000000000e+02 1.044345143696811640e+00
4.855000000000000000e+02 1.042106832533935101e+00
4.860000000000000000e+02 1.040710299552964013e+00
4.865000000000000000e+02 1.042128012444493379e+00
4.870000000000000000e+02 1.044892347815407962e+00
4.875000000000000000e+02 1.049662375499841094e+00
4.880000000000000000e+02 1.055805703760217540e+00
4.885000000000000000e+02 1.062618971037667670e+00
4.890000000000000000e+02 1.071116461304623124e+00
4.895000000000000000e+02 1.080460518743715514e+00
4.900000000000000000e+02 1.090798253194205758e+00
4.905000000000000000e+02 1.097549764741112321e+00
4.910000000000000000e+02 1.102949836879281831e+00
4.915000000000000000e+02 1.106421272086478558e+00
4.920000000000000000e+02 1.105629866492308988e+00
4.925000000000000000e+02 1.101418693845753971e+00
4.930000000000000000e+02 1.093140071839239891e+00
4.935000000000000000e+02 1.080129634168336628e+00
4.940000000000000000e+02 1.064644877276653911e+00
4.945000000000000000e+02 1.045689391350815844e+00
4.950000000000000000e+02 1.024500704003317164e+00
4.955000000000000000e+02 9.922662732291938070e-01
4.960000000000000000e+02 9.595578024212115809e-01
4.965000000000000000e+02 9.281264876899526506e-01
4.970000000000000000e+02 8.979273086708597917e-01
4.975000000000000000e+02 8.705602452406652203e-01
4.980000000000000000e+02 8.443925579168800599e-01
4.985000000000000000e+02 8.208106238443548808e-01
4.990000000000000000e+02 7.992619382130554673e-01
4.995000000000000000e+02 7.811663255986830423e-01
5.000000000000000000e+02 7.637712676168992854e-01
5.005000000000000000e+02 7.766885938610295081e-01
5.010000000000000000e+02 7.918927780044467957e-01
5.015000000000000000e+02 8.079343895323900515e-01
5.020000000000000000e+02 8.255845044558591805e-01
5.025000000000000000e+02 8.453447778974895188e-01
5.030000000000000000e+02 8.666296350018165562e-01
5.035000000000000000e+02 8.885597640745631631e-01
5.040000000000000000e+02 9.106026826753509384e-01
5.045000000000000000e+02 9.332581972696069039e-01
5.050000000000000000e+02 9.550527319974548845e-01
5.055000000000000000e+02 9.647920946216932414e-01
