# Supplementary material for: Simulating the Photochemical Birth of the Hydrated Electron in Liquid Water
Source: Nat Commun. 2026 Mar 10;17:3764. doi: 10.1038/s41467-026-70045-7 (PMC13106769; doi:10.1038/s41467-026-70045-7)
Supplement: Supplementary file 3 — Source Data [file 41467_2026_70045_MOESM3_ESM.zip › Figure_2/README.md]

# Figure 2A
- pes_evolution_HAT.dat contains the time evolution of the both ground state (S0) and excited state (S1) energies

# Figure 2B
- cnH_HAT.dsat contains the coordination number of the H atom that is dissociating.

# Figure 2C
- distance_H_e_HAT.dat contains the evolution of the distance beetween the electron center and the H that is dissociating

# Figure 2D
- pes_evolution_PCET.dat contains the time evolution of the both ground state (S0) and excited state (S1) energies

# Figure 2E
- gyration_radius_PCET.dat contains the time evolution of the gyration radius of the electron

# Figure 2F
- distance_H_e_PCET.dat contains the evolution of the distance beetween the electron center and the H that is dissociating
