# Supplementary material for: Simulating the Photochemical Birth of the Hydrated Electron in Liquid Water
Source: Nat Commun. 2026 Mar 10;17:3764. doi: 10.1038/s41467-026-70045-7 (PMC13106769; doi:10.1038/s41467-026-70045-7)
Supplement: Supplementary file 3 — Source Data [file 41467_2026_70045_MOESM3_ESM.zip › Figure_2/pes_evolution_PCET.dat]

# Time[fs]                ES0[eV]                   ES1[eV]
0.000000000000000000e+00 0.000000000000000000e+00 7.999835259000974474e+00 
5.000000000000000000e-01 -3.703600099834147841e-02 7.898202513002615888e+00
1.000000000000000000e+00 -8.744284699787385762e-02 7.757448852000379702e+00
1.500000000000000000e+00 -9.878965399911976419e-02 7.632877580002968898e+00
2.000000000000000000e+00 -3.900157997122732922e-03 7.596649232000345364e+00
2.500000000000000000e+00 2.191364070022245869e-01 7.675410912001098040e+00 
3.000000000000000000e+00 5.219281790014065336e-01 7.824830956000369042e+00 
3.500000000000000000e+00 8.162960690024192445e-01 7.962454803000582615e+00 
4.000000000000000000e+00 1.026283428000169806e+00 8.017062650000298163e+00 
4.500000000000000000e+00 1.122287365000374848e+00 7.962883432002854533e+00 
5.000000000000000000e+00 1.125572150001971750e+00 7.826152984001964796e+00 
5.500000000000000000e+00 1.087010996001481544e+00 7.661663556002167752e+00 
6.000000000000000000e+00 1.048201929999777349e+00 7.513479424000252038e+00 
6.500000000000000000e+00 1.019114816001092549e+00 7.393025749999651453e+00 
7.000000000000000000e+00 9.974458020005840808e-01 7.296980020000773948e+00 
7.500000000000000000e+00 1.008108983001875458e+00 7.246502694000810152e+00 
8.000000000000000000e+00 1.103820984000776662e+00 7.288726746999600437e+00 
8.500000000000000000e+00 1.300153095002315240e+00 7.429830601002322510e+00 
9.000000000000000000e+00 1.530552070002158871e+00 7.593968199002119945e+00 
9.500000000000000000e+00 1.693252347002271563e+00 7.668986513999698218e+00 
1.000000000000000000e+01 1.748458693000429776e+00 7.605125576003047172e+00 
1.050000000000000000e+01 1.758837315999699058e+00 7.457661893000476994e+00 
1.100000000000000000e+01 1.831694174001313513e+00 7.331511706001037965e+00 
1.150000000000000000e+01 2.029719515001488617e+00 7.293580296001891838e+00 
1.200000000000000000e+01 2.342993025002215290e+00 7.346601569999620551e+00 
1.250000000000000000e+01 2.730549619001976680e+00 7.469846951000363333e+00 
1.300000000000000000e+01 3.143262641002365854e+00 7.636916286999621661e+00 
1.350000000000000000e+01 3.490597285999683663e+00 7.780808614999841666e+00 
1.400000000000000000e+01 3.655390957999770762e+00 7.803882012001849944e+00 
1.450000000000000000e+01 3.610855524002545280e+00 7.694237703999533551e+00 
1.500000000000000000e+01 3.444885525001154747e+00 7.544489244002761552e+00 
1.550000000000000000e+01 3.240225145000295015e+00 7.432083184001385234e+00 
1.600000000000000000e+01 3.023664750002353685e+00 7.369331123001757078e+00 
1.650000000000000000e+01 2.814120704002561979e+00 7.355305139000847703e+00 
1.700000000000000000e+01 2.641403552999690874e+00 7.398660503000428434e+00 
1.750000000000000000e+01 2.511634985999990022e+00 7.486644825999974273e+00 
1.800000000000000000e+01 2.397122040001704590e+00 7.576870537999639055e+00 
1.850000000000000000e+01 2.266439402003015857e+00 7.627538436001486843e+00 
1.900000000000000000e+01 2.113886626000748947e+00 7.624467555000592256e+00 
1.950000000000000000e+01 1.968826317999628372e+00 7.593620055002247682e+00 
2.000000000000000000e+01 1.888462033002724638e+00 7.593139813001471339e+00 
2.050000000000000000e+01 1.920227881000755588e+00 7.674935189003008418e+00 
2.100000000000000000e+01 2.046629808002762729e+00 7.826616549002210377e+00 
2.150000000000000000e+01 2.168265721000352642e+00 7.953582916001323611e+00 
2.200000000000000000e+01 2.189252187999954913e+00 7.965034716002264759e+00 
2.250000000000000000e+01 2.122220088000176474e+00 7.876280186999792932e+00 
2.300000000000000000e+01 2.050554183002532227e+00 7.774124649000441423e+00 
2.350000000000000000e+01 2.023396653999952832e+00 7.709562667001591763e+00 
2.400000000000000000e+01 2.029979965001984965e+00 7.673116674002812942e+00 
2.450000000000000000e+01 2.052750803002709290e+00 7.647603230001550401e+00 
2.500000000000000000e+01 2.113876911000261316e+00 7.654269424001540756e+00 
2.550000000000000000e+01 2.260536958001466701e+00 7.739415739000833128e+00 
2.600000000000000000e+01 2.508035058999666944e+00 7.918923823999648448e+00 
2.650000000000000000e+01 2.809720040000684094e+00 8.146525094001844991e+00 
2.700000000000000000e+01 3.080450338002265198e+00 8.338134317000367446e+00 
2.750000000000000000e+01 3.247535256999981357e+00 8.420940533000248251e+00 
2.800000000000000000e+01 3.293878640000912128e+00 8.375257321000390220e+00 
2.850000000000000000e+01 3.267786573000194039e+00 8.244565478002186865e+00 
2.900000000000000000e+01 3.252962086000479758e+00 8.107965033002983546e+00 
2.950000000000000000e+01 3.323655631000292487e+00 8.034134163000999251e+00 
3.000000000000000000e+01 3.502348120000533527e+00 8.040811722999933409e+00 
3.050000000000000000e+01 3.750645063002593815e+00 8.089238963002571836e+00 
3.100000000000000000e+01 4.016367382002499653e+00 8.131443794001825154e+00 
3.150000000000000000e+01 4.286917298002663301e+00 8.166024523001397029e+00 
3.200000000000000000e+01 4.568642432001070119e+00 8.216997614003048511e+00 
3.250000000000000000e+01 4.824972932001401205e+00 8.267992231001699110e+00 
3.300000000000000000e+01 4.953953192001790740e+00 8.236991371999465628e+00 
3.350000000000000000e+01 4.843489522001618752e+00 8.027169545999640832e+00 
3.400000000000000000e+01 4.497788095999567304e+00 7.654397960999631323e+00 
3.450000000000000000e+01 4.101129860002401983e+00 7.310589035001612501e+00 
3.500000000000000000e+01 3.857558993000566261e+00 7.199347947000205750e+00 
3.550000000000000000e+01 3.808127612999669509e+00 7.351186793002852937e+00 
3.600000000000000000e+01 3.839890450999519089e+00 7.632798632002959494e+00 
3.650000000000000000e+01 3.783759068999643205e+00 7.851650421001977520e+00 
3.700000000000000000e+01 3.517733836000843439e+00 7.866418243000225630e+00 
3.750000000000000000e+01 3.042544654999801423e+00 7.664050461000442738e+00 
3.800000000000000000e+01 2.485912792999442900e+00 7.364024498001526808e+00 
3.850000000000000000e+01 2.027356090002285782e+00 7.140282812000805279e+00 
3.900000000000000000e+01 1.801761217000603210e+00 7.121854704000725178e+00 
3.950000000000000000e+01 1.837961736000579549e+00 7.333566749999590684e+00 
4.000000000000000000e+01 2.054975880000711186e+00 7.688979736001783749e+00 
4.050000000000000000e+01 2.319297789003030630e+00 8.051340819001779892e+00 
4.100000000000000000e+01 2.520995705002860632e+00 8.311545538999780547e+00 
4.150000000000000000e+01 2.595861280002282001e+00 8.407695770001737401e+00 
4.200000000000000000e+01 2.517324429001746466e+00 8.316661154000030365e+00 
4.250000000000000000e+01 2.330328906002250733e+00 8.085923326001648093e+00 
4.300000000000000000e+01 2.165823546001774957e+00 7.847455188999447273e+00 
4.350000000000000000e+01 2.169492512002761941e+00 7.747672986002726248e+00 
4.400000000000000000e+01 2.415724504000536399e+00 7.861594789002992911e+00 
4.450000000000000000e+01 2.875254351001785835e+00 8.163576489001570735e+00 
4.500000000000000000e+01 3.436894370999652892e+00 8.546641018001537304e+00 
4.550000000000000000e+01 3.946513450002385071e+00 8.860847965999710141e+00 
4.600000000000000000e+01 4.269284614001662703e+00 8.973533710999618052e+00 
4.650000000000000000e+01 4.364185959002497839e+00 8.846008104002976324e+00 
4.700000000000000000e+01 4.310606891001953045e+00 8.559344142002373701e+00 
4.750000000000000000e+01 4.258234717999584973e+00 8.268802536000293912e+00 
4.800000000000000000e+01 4.350081882999802474e+00 8.125445896002929658e+00 
4.850000000000000000e+01 4.663366046002920484e+00 8.219720804001553915e+00 
4.900000000000000000e+01 5.173758269000245491e+00 8.543061610002041562e+00 
4.950000000000000000e+01 5.735847588999604341e+00 8.964089381002850132e+00 
5.000000000000000000e+01 6.113790390001668129e+00 9.256817544002842624e+00 
5.050000000000000000e+01 6.104689083000266692e+00 9.220948207999754231e+00 
5.100000000000000000e+01 5.703639278999617090e+00 8.849757572002999950e+00 
5.150000000000000000e+01 5.122243039000750287e+00 8.347621209002682008e+00 
5.200000000000000000e+01 4.624956116000248585e+00 7.967812885999592254e+00 
5.250000000000000000e+01 4.366542719002609374e+00 7.850611115001811413e+00 
5.300000000000000000e+01 4.357940194000548217e+00 7.994116386002133368e+00 
5.350000000000000000e+01 4.520174605000647716e+00 8.308698570002889028e+00 
5.400000000000000000e+01 4.736955495001893723e+00 8.671281989001727197e+00 
5.450000000000000000e+01 4.884936710001056781e+00 8.954759397001907928e+00 
5.500000000000000000e+01 4.865031899000314297e+00 9.059229231999779586e+00 
5.550000000000000000e+01 4.645004459001938812e+00 8.951104367999505484e+00 
5.600000000000000000e+01 4.276436280000780243e+00 8.681173181001213379e+00 
5.650000000000000000e+01 3.877582613000413403e+00 8.363834081999812042e+00 
5.700000000000000000e+01 3.586962399000185542e+00 8.132909379000921035e+00 
5.750000000000000000e+01 3.501478810001572128e+00 8.079022391000762582e+00 
5.800000000000000000e+01 3.618944772002578247e+00 8.193263158002082491e+00 
5.850000000000000000e+01 3.823499060999893118e+00 8.356247724001150345e+00 
5.900000000000000000e+01 3.947630694001418306e+00 8.399299480999616208e+00 
5.950000000000000000e+01 3.886123794000013731e+00 8.219535026000812650e+00 
6.000000000000000000e+01 3.660104473001410952e+00 7.842968613000266487e+00 
6.050000000000000000e+01 3.384397696001542499e+00 7.392300562001764774e+00 
6.100000000000000000e+01 3.196440382002037950e+00 7.016316184999595862e+00 
6.150000000000000000e+01 3.212421284002630273e+00 6.845128706001560204e+00 
6.200000000000000000e+01 3.494428940000943840e+00 6.956147917000635061e+00 
6.250000000000000000e+01 4.003926366000087000e+00 7.325469501000043238e+00 
6.300000000000000000e+01 4.578333468001801521e+00 7.801911433001805563e+00 
6.350000000000000000e+01 4.991013843002292560e+00 8.165082985000481131e+00 
6.400000000000000000e+01 5.083925295999506488e+00 8.257231308001792058e+00 
6.450000000000000000e+01 4.865426446001947625e+00 8.081951718002528651e+00 
6.500000000000000000e+01 4.482758293001097627e+00 7.777656784001010237e+00 
6.550000000000000000e+01 4.124046066001028521e+00 7.520600121999450494e+00 
6.600000000000000000e+01 3.936841118000302231e+00 7.444705339999927673e+00 
6.650000000000000000e+01 3.981478892001177883e+00 7.597827221001352882e+00 
6.700000000000000000e+01 4.219816664000973105e+00 7.931919893002486788e+00 
6.750000000000000000e+01 4.535188130001188256e+00 8.322156670001277234e+00 
6.800000000000000000e+01 4.775732747002621181e+00 8.610035145000438206e+00 
6.850000000000000000e+01 4.816907964002894005e+00 8.667546000000584172e+00 
6.900000000000000000e+01 4.628387414002645528e+00 8.462004019002051791e+00 
6.950000000000000000e+01 4.298246117999951821e+00 8.081522958000277868e+00 
7.000000000000000000e+01 3.979937496002094122e+00 7.681498756002838491e+00 
7.050000000000000000e+01 3.811406021999573568e+00 7.404917956002464052e+00 
7.100000000000000000e+01 3.864516945999639574e+00 7.331564561001869151e+00 
7.150000000000000000e+01 4.139040050002222415e+00 7.470782071002759039e+00 
7.200000000000000000e+01 4.580233677999785868e+00 7.779264573000546079e+00 
7.250000000000000000e+01 5.088619428002857603e+00 8.170332290999795077e+00 
7.300000000000000000e+01 5.526108232003025478e+00 8.517666568001004634e+00 
7.350000000000000000e+01 5.740030338001815835e+00 8.678693843001383357e+00 
7.400000000000000000e+01 5.627795563003019197e+00 8.558544513001834275e+00 
7.450000000000000000e+01 5.218926230001670774e+00 8.190021131002140464e+00 
7.500000000000000000e+01 4.688329617001727456e+00 7.747722944000997813e+00 
7.550000000000000000e+01 4.256237543002498569e+00 7.446350903002894484e+00 
7.600000000000000000e+01 4.065762275000452064e+00 7.420594767001603032e+00 
7.650000000000000000e+01 4.131571621001057792e+00 7.672472432001086418e+00 
7.700000000000000000e+01 4.353703495002264390e+00 8.086978864001139300e+00 
7.750000000000000000e+01 4.553298343002097681e+00 8.469985318002727581e+00 
7.800000000000000000e+01 4.553518294000241440e+00 8.632284901999810245e+00 
7.850000000000000000e+01 4.288670472000376321e+00 8.498985492002248066e+00 
7.900000000000000000e+01 3.851513274999888381e+00 8.157731712999520823e+00 
7.950000000000000000e+01 3.426117162001901306e+00 7.790796025001327507e+00 
8.000000000000000000e+01 3.165956467000796692e+00 7.551362136000534520e+00 
8.050000000000000000e+01 3.128918640002666507e+00 7.499511251000512857e+00 
8.100000000000000000e+01 3.291410560999793233e+00 7.614963874002569355e+00 
8.150000000000000000e+01 3.586895227999775670e+00 7.834572501000366174e+00 
8.200000000000000000e+01 3.929366694002965232e+00 8.077110154001275077e+00 
8.250000000000000000e+01 4.230689848001929931e+00 8.260748183001851430e+00 
8.300000000000000000e+01 4.422942771001544315e+00 8.323858797000866616e+00 
8.350000000000000000e+01 4.475215138001658488e+00 8.241189289001340512e+00 
8.400000000000000000e+01 4.403836151002906263e+00 8.034555517002445413e+00 
8.450000000000000000e+01 4.269631742001365637e+00 7.769447224000032293e+00 
8.500000000000000000e+01 4.171100093000859488e+00 7.548281534000125248e+00 
8.550000000000000000e+01 4.212938659002247732e+00 7.478601856000750558e+00 
8.600000000000000000e+01 4.446788225999625865e+00 7.614037704002839746e+00 
8.650000000000000000e+01 4.828732917001616443e+00 7.911199832000420429e+00 
8.700000000000000000e+01 5.238044183002784848e+00 8.250017749000107870e+00 
8.750000000000000000e+01 5.535693498000910040e+00 8.490033961999870371e+00 
8.800000000000000000e+01 5.636159591002069646e+00 8.544645915000728564e+00 
8.850000000000000000e+01 5.551414387002296280e+00 8.425130923002143390e+00 
8.900000000000000000e+01 5.374339343001338420e+00 8.223588018001464661e+00 
8.950000000000000000e+01 5.216072065002663294e+00 8.049138024001877056e+00 
9.000000000000000000e+01 5.154832834999979241e+00 7.977522012999543222e+00 
9.050000000000000000e+01 5.216613721000612713e+00 8.042338382001616992e+00 
9.100000000000000000e+01 5.371426698002323974e+00 8.208308023000427056e+00 
9.150000000000000000e+01 5.539309684001636924e+00 8.398378863999823807e+00 
9.200000000000000000e+01 5.624138598999707028e+00 8.514388699000846827e+00 
9.250000000000000000e+01 5.572666609001316829e+00 8.501652470000408357e+00 
9.300000000000000000e+01 5.408254796002438525e+00 8.381503684002382215e+00 
9.350000000000000000e+01 5.211271590000251308e+00 8.232413060999533627e+00 
9.400000000000000000e+01 5.065056242001446662e+00 8.134214986999722896e+00 
9.450000000000000000e+01 5.010867647000850411e+00 8.124148610000702320e+00 
9.500000000000000000e+01 5.031037947999720927e+00 8.179764024000178324e+00 
9.550000000000000000e+01 5.071114862999820616e+00 8.240777391001756769e+00 
9.600000000000000000e+01 5.078537394001614302e+00 8.250258301002759254e+00 
9.650000000000000000e+01 5.033959843000047840e+00 8.186064647001330741e+00 
9.700000000000000000e+01 4.963456049001251813e+00 8.075298423002095660e+00 
9.750000000000000000e+01 4.922470719000557438e+00 7.974490592001529876e+00 
9.800000000000000000e+01 4.947888266000518342e+00 7.924107671002275310e+00 
9.850000000000000000e+01 5.031678718001785455e+00 7.873057509001228027e+00 
9.900000000000000000e+01 5.143592336000438081e+00 7.892092032001528423e+00 
9.950000000000000000e+01 5.260599976001685718e+00 7.919814172000769759e+00 
1.000000000000000000e+02 5.364638777002255665e+00 7.943398239000089234e+00 
1.005000000000000000e+02 5.425974975001736311e+00 7.935535019001690671e+00 
1.010000000000000000e+02 5.409288094000658020e+00 7.861557830001402181e+00 
1.015000000000000000e+02 5.311133687002438819e+00 7.717907545000343816e+00 
1.020000000000000000e+02 5.191294645002926700e+00 7.563393942000402603e+00 
1.025000000000000000e+02 5.153305304000241449e+00 7.500527871001395397e+00 
1.030000000000000000e+02 5.275351353000587551e+00 7.606309187001897953e+00 
1.035000000000000000e+02 5.544580787001905264e+00 7.866655251000338467e+00 
1.040000000000000000e+02 5.851349128002766520e+00 8.170521844000177225e+00 
1.045000000000000000e+02 6.055360451002343325e+00 8.373956370000087190e+00 
1.050000000000000000e+02 6.066866653000033693e+00 8.386246045000007143e+00 
1.055000000000000000e+02 5.892840200001955964e+00 8.211440066002978710e+00 
1.060000000000000000e+02 5.632638691000465769e+00 7.946809504002885660e+00 
1.065000000000000000e+02 5.428648990000510821e+00 7.731769385001825867e+00 
1.070000000000000000e+02 5.377838202002749313e+00 7.660364266001124633e+00 
1.075000000000000000e+02 5.479946027000551112e+00 7.731037657002161723e+00 
1.080000000000000000e+02 5.673834283999894978e+00 7.883720763002202148e+00 
1.085000000000000000e+02 5.901306925999961095e+00 8.064210289001493948e+00 
1.090000000000000000e+02 6.115575285999511834e+00 8.231902288000128465e+00 
1.095000000000000000e+02 6.247943288002716145e+00 8.324678331002360210e+00 
1.100000000000000000e+02 6.215983868001785595e+00 8.267621879000216722e+00 
1.105000000000000000e+02 5.995074733000365086e+00 8.042639921000954928e+00 
1.110000000000000000e+02 5.672313770999608096e+00 7.740473490001022583e+00 
1.115000000000000000e+02 5.397772959000576520e+00 7.511206333001609892e+00 
1.120000000000000000e+02 5.275691839000501204e+00 7.455864783001743490e+00 
1.125000000000000000e+02 5.306092754002747824e+00 7.568547552000381984e+00 
1.130000000000000000e+02 5.412380634999863105e+00 7.766213756000070134e+00 
1.135000000000000000e+02 5.497537806000764249e+00 7.943854662000376265e+00 
1.140000000000000000e+02 5.474076315000274917e+00 8.008304990002216073e+00 
1.145000000000000000e+02 5.299013703002856346e+00 7.913038970000343397e+00 
1.150000000000000000e+02 5.012393258002703078e+00 7.696096240000770194e+00 
1.155000000000000000e+02 4.727929300999676343e+00 7.468453019002481597e+00 
1.160000000000000000e+02 4.553320555001846515e+00 7.337312780000502244e+00 
1.165000000000000000e+02 4.515132700002141064e+00 7.328761128002952319e+00 
1.170000000000000000e+02 4.556480960000044433e+00 7.386510522999742534e+00 
1.175000000000000000e+02 4.601897486001689686e+00 7.436600965000252472e+00 
1.180000000000000000e+02 4.604519538002932677e+00 7.434353480002755532e+00 
1.185000000000000000e+02 4.547429112000827445e+00 7.366158598000765778e+00 
1.190000000000000000e+02 4.439393142001790693e+00 7.245092283999838401e+00 
1.195000000000000000e+02 4.321541380002599908e+00 7.117414211003051605e+00 
1.200000000000000000e+02 4.261828967999463202e+00 7.057596375001594424e+00 
1.205000000000000000e+02 4.310844766001537209e+00 7.123577243000909220e+00 
1.210000000000000000e+02 4.459740464000788052e+00 7.313586330001271563e+00 
1.215000000000000000e+02 4.646134249000169802e+00 7.569838202001847094e+00 
1.220000000000000000e+02 4.793557182001677575e+00 7.815304146002745256e+00 
1.225000000000000000e+02 4.830898164000245742e+00 7.973380499002814759e+00 
1.230000000000000000e+02 4.709162496001226828e+00 7.984142257002531551e+00 
1.235000000000000000e+02 4.442084012000123039e+00 7.847106214001541957e+00 
1.240000000000000000e+02 4.127106916002958314e+00 7.643967164000059711e+00 
1.245000000000000000e+02 3.891890478000277653e+00 7.488249592999636661e+00 
1.250000000000000000e+02 3.814029025001218542e+00 7.446950041001400677e+00 
1.255000000000000000e+02 3.891023964002670255e+00 7.512446823002392193e+00 
1.260000000000000000e+02 4.064665693000279134e+00 7.627501135000784416e+00 
1.265000000000000000e+02 4.263042401002167026e+00 7.726442217001022073e+00 
1.270000000000000000e+02 4.421665850000863429e+00 7.755412722002802184e+00 
1.275000000000000000e+02 4.498400937001861166e+00 7.682845167000778019e+00 
1.280000000000000000e+02 4.506431263002014020e+00 7.533104547001130413e+00 
1.285000000000000000e+02 4.536584396002581343e+00 7.406278958002076251e+00 
1.290000000000000000e+02 4.705352600001788232e+00 7.425620490001165308e+00 
1.295000000000000000e+02 5.051063955001154682e+00 7.634723644001496723e+00 
1.300000000000000000e+02 5.486819958001433406e+00 7.951263890001428081e+00 
1.305000000000000000e+02 5.868424360000062734e+00 8.232914505002554506e+00 
1.310000000000000000e+02 6.094322354001633357e+00 8.379495787001360441e+00 
1.315000000000000000e+02 6.139040194000699557e+00 8.365846913002314977e+00 
1.320000000000000000e+02 6.043720595000195317e+00 8.231737391000933712e+00 
1.325000000000000000e+02 5.899951793002401246e+00 8.067078819000016665e+00 
1.330000000000000000e+02 5.808660639002482640e+00 7.970041488002607366e+00 
1.335000000000000000e+02 5.821914938002009876e+00 7.990006441999867093e+00 
1.340000000000000000e+02 5.929004133002308663e+00 8.112984065999626182e+00 
1.345000000000000000e+02 6.079543613002897473e+00 8.286133629000687506e+00 
1.350000000000000000e+02 6.214750095001363661e+00 8.448151396001776448e+00 
1.355000000000000000e+02 6.276633065001078648e+00 8.540229704001831124e+00 
1.360000000000000000e+02 6.212423692002630560e+00 8.509430471000086982e+00 
1.365000000000000000e+02 5.999162487001740374e+00 8.333083904002705822e+00 
1.370000000000000000e+02 5.678420594002091093e+00 8.054675903000315884e+00 
1.375000000000000000e+02 5.364410548001615098e+00 7.790008861000387697e+00 
1.380000000000000000e+02 5.181997554002009565e+00 7.666770189000089886e+00 
1.385000000000000000e+02 5.175252802000613883e+00 7.731111897002847400e+00 
1.390000000000000000e+02 5.266293908000079682e+00 7.908073591999709606e+00 
1.395000000000000000e+02 5.316655071001150645e+00 8.060603417001402704e+00 
1.400000000000000000e+02 5.232249288001185050e+00 8.096286632000555983e+00 
1.405000000000000000e+02 5.021904561002884293e+00 8.023887931001809193e+00 
1.410000000000000000e+02 4.769443691002379637e+00 7.924308609999570763e+00 
1.415000000000000000e+02 4.552025728000444360e+00 7.869234993002464762e+00 
1.420000000000000000e+02 4.384593034999852534e+00 7.864855239000462461e+00 
1.425000000000000000e+02 4.239932905002206098e+00 7.873566565001965500e+00 
1.430000000000000000e+02 4.101601577000110410e+00 7.867615810002462240e+00 
1.435000000000000000e+02 3.969471517000783933e+00 7.837388087002182147e+00 
1.440000000000000000e+02 3.833189941000455292e+00 7.765149536000535591e+00 
1.445000000000000000e+02 3.658665508002741262e+00 7.613785028999700444e+00 
1.450000000000000000e+02 3.414776429999619722e+00 7.352812983001058456e+00 
1.455000000000000000e+02 3.125089379002019996e+00 7.010195529001066461e+00 
1.460000000000000000e+02 2.889123998000286520e+00 6.692286811001395108e+00 
1.465000000000000000e+02 2.833054114002152346e+00 6.533165597000333946e+00 
1.470000000000000000e+02 3.018056564000289654e+00 6.602662610999686876e+00 
1.475000000000000000e+02 3.375761341001634719e+00 6.840078483000979759e+00 
1.480000000000000000e+02 3.739173223002580926e+00 7.084405865000007907e+00 
1.485000000000000000e+02 3.945653034999850206e+00 7.178105263999896124e+00 
1.490000000000000000e+02 3.933984710001823260e+00 7.063775765000173124e+00 
1.495000000000000000e+02 3.756684920001134742e+00 6.797176514002785552e+00 
1.500000000000000000e+02 3.530080558000918245e+00 6.496750166999845533e+00 
1.505000000000000000e+02 3.378524171999742975e+00 6.288806041000498226e+00 
1.510000000000000000e+02 3.395963392002158798e+00 6.267043261999788228e+00 
1.515000000000000000e+02 3.610573973001010017e+00 6.458703652002441231e+00 
1.520000000000000000e+02 3.971045007001521299e+00 6.810659345002932241e+00 
1.525000000000000000e+02 4.364107747001980897e+00 7.207554048000019975e+00 
1.530000000000000000e+02 4.661443346001760801e+00 7.517246221999812406e+00 
1.535000000000000000e+02 4.767918566001753788e+00 7.641750460999901406e+00 
1.540000000000000000e+02 4.654487395000614924e+00 7.548330666002584621e+00 
1.545000000000000000e+02 4.366130821999831824e+00 7.279032567999820458e+00 
1.550000000000000000e+02 4.016524614002264570e+00 6.945170781000342686e+00 
1.555000000000000000e+02 3.760853179002879187e+00 6.700063804000819800e+00 
1.560000000000000000e+02 3.734879594001540681e+00 6.679086946001916658e+00 
1.565000000000000000e+02 3.976819601000897819e+00 6.920545511002273997e+00 
1.570000000000000000e+02 4.394006514001375763e+00 7.333716205001110211e+00 
1.575000000000000000e+02 4.817723850999755086e+00 7.752569741001934744e+00 
1.580000000000000000e+02 5.101550590999977430e+00 8.033851590000267606e+00 
1.585000000000000000e+02 5.177804541002842598e+00 8.113477869999769609e+00 
1.590000000000000000e+02 5.064530389001447475e+00 8.013332087000890169e+00 
1.595000000000000000e+02 4.845928736001951620e+00 7.820579733001068234e+00 
1.600000000000000000e+02 4.638319298002897995e+00 7.653138933001173427e+00 
1.605000000000000000e+02 4.538536823001777520e+00 7.608218323999608401e+00 
1.610000000000000000e+02 4.574465198002144461e+00 7.712795356001151958e+00 
1.615000000000000000e+02 4.692727820001891814e+00 7.911729618001118070e+00 
1.620000000000000000e+02 4.787926830002106726e+00 8.095055339003010886e+00 
1.625000000000000000e+02 4.761767750002036337e+00 8.160423869001533603e+00 
1.630000000000000000e+02 4.584612067999842111e+00 8.072221452002850128e+00 
1.635000000000000000e+02 4.309693057002732530e+00 7.876995364000322297e+00 
1.640000000000000000e+02 4.035681264002050739e+00 7.667904530000669183e+00 
1.645000000000000000e+02 3.858415856000647182e+00 7.536660336001659743e+00 
1.650000000000000000e+02 3.826525524000317091e+00 7.529364002999500372e+00 
1.655000000000000000e+02 3.912075366999488324e+00 7.617076557002292247e+00 
1.660000000000000000e+02 4.028989231002924498e+00 7.714162258002033923e+00 
1.665000000000000000e+02 4.107395914001244819e+00 7.752532941001845757e+00 
1.670000000000000000e+02 4.147889922001922969e+00 7.736642861000291305e+00 
1.675000000000000000e+02 4.186993346000235761e+00 7.707506759001262253e+00 
1.680000000000000000e+02 4.237738085001183208e+00 7.683552121001412161e+00 
1.685000000000000000e+02 4.286757350000698352e+00 7.655800030999671435e+00 
1.690000000000000000e+02 4.335776805000932654e+00 7.630213322001509368e+00 
1.695000000000000000e+02 4.421840545001032297e+00 7.647227372002816992e+00 
1.700000000000000000e+02 4.588760415001161164e+00 7.752710171000217088e+00 
1.705000000000000000e+02 4.836033064002549509e+00 7.946760136001103092e+00 
1.710000000000000000e+02 5.097505219000595389e+00 8.163192203999642516e+00 
1.715000000000000000e+02 5.277953331002208870e+00 8.305148906001704745e+00 
1.720000000000000000e+02 5.318814469999779249e+00 8.312543664000259014e+00 
1.725000000000000000e+02 5.246032574003038462e+00 8.208589300000312505e+00 
1.730000000000000000e+02 5.149898504001612309e+00 8.080326954001066042e+00 
1.735000000000000000e+02 5.109912768999492982e+00 8.005054551002103835e+00 
1.740000000000000000e+02 5.134105807002924848e+00 7.989122120001411531e+00 
1.745000000000000000e+02 5.167824686002859380e+00 7.976978334001614712e+00 
1.750000000000000000e+02 5.154973630000313278e+00 7.913133362002554350e+00 
1.755000000000000000e+02 5.096403573003044585e+00 7.799821786000393331e+00 
1.760000000000000000e+02 5.047974938999686856e+00 7.694517517000349471e+00 
1.765000000000000000e+02 5.065837076999741839e+00 7.655943158999434672e+00 
1.770000000000000000e+02 5.153673822002019733e+00 7.690223305002291454e+00 
1.775000000000000000e+02 5.266376318002585322e+00 7.753886829999828478e+00 
1.780000000000000000e+02 5.358665568001015345e+00 7.804262385001493385e+00 
1.785000000000000000e+02 5.424729796999599785e+00 7.836643218000972411e+00 
1.790000000000000000e+02 5.493260719002137193e+00 7.880331234002369456e+00 
1.795000000000000000e+02 5.592944365002040286e+00 7.964538727999752155e+00 
1.800000000000000000e+02 5.719977733002451714e+00 8.084015910000744043e+00 
1.805000000000000000e+02 5.839333775002160110e+00 8.202570716999616707e+00 
1.810000000000000000e+02 5.916132689002552070e+00 8.283016195000527659e+00 
1.815000000000000000e+02 5.944036627999594202e+00 8.317065147999528563e+00 
1.820000000000000000e+02 5.941764850002073217e+00 8.321389675002137665e+00 
1.825000000000000000e+02 5.932844009999826085e+00 8.318460531001619529e+00 
1.830000000000000000e+02 5.937197112001740607e+00 8.327660459999606246e+00 
1.835000000000000000e+02 5.973926243001187686e+00 8.368140209000557661e+00 
1.840000000000000000e+02 6.044934970999747748e+00 8.442024817002675263e+00 
1.845000000000000000e+02 6.115725535000819946e+00 8.516352386002836283e+00 
1.850000000000000000e+02 6.133314351001899922e+00 8.539547522002976621e+00 
1.855000000000000000e+02 6.073832009002217092e+00 8.489489526000397746e+00 
1.860000000000000000e+02 5.967970484001853038e+00 8.398590904002048774e+00 
1.865000000000000000e+02 5.868990836999728344e+00 8.322370745001535397e+00 
1.870000000000000000e+02 5.813684485001431312e+00 8.298913419999735197e+00 
1.875000000000000000e+02 5.807769203001953429e+00 8.335442252002394525e+00 
1.880000000000000000e+02 5.842814477000501938e+00 8.424492340000142576e+00 
1.885000000000000000e+02 5.906786654999450548e+00 8.553793605002283584e+00 
1.890000000000000000e+02 5.979812352001317777e+00 8.703167010000470327e+00 
1.895000000000000000e+02 6.030026467000425328e+00 8.839725351001106901e+00 
1.900000000000000000e+02 6.022900853000464849e+00 8.927793971000937745e+00 
1.905000000000000000e+02 5.938681382001959719e+00 8.946302306001598481e+00 
1.910000000000000000e+02 5.775826216002315050e+00 8.891624687003059080e+00 
1.915000000000000000e+02 5.553629056001227582e+00 8.780277314002887579e+00 
1.920000000000000000e+02 5.319358601002022624e+00 8.655940057000407251e+00 
1.925000000000000000e+02 5.136492755002109334e+00 8.579241376002755715e+00 
1.930000000000000000e+02 5.038710330001777038e+00 8.579936897000152385e+00 
1.935000000000000000e+02 4.992706999000802170e+00 8.620407743001123890e+00 
1.940000000000000000e+02 4.913535649000550620e+00 8.610445082002115669e+00 
1.945000000000000000e+02 4.741528121001465479e+00 8.485660255002585473e+00 
1.950000000000000000e+02 4.504234821000864031e+00 8.270549543001834536e+00 
1.955000000000000000e+02 4.304942823000601493e+00 8.066708894002658781e+00 
1.960000000000000000e+02 4.248489342000539182e+00 7.981129628002236132e+00 
1.965000000000000000e+02 4.381802162999520078e+00 8.064338566000515129e+00 
1.970000000000000000e+02 4.675678485000389628e+00 8.293183354002394481e+00 
1.975000000000000000e+02 5.045895462000771658e+00 8.590303642002254492e+00 
1.980000000000000000e+02 5.396518522000405937e+00 8.866810112001985544e+00 
1.985000000000000000e+02 5.656800109001778765e+00 9.057712498000910273e+00 
1.990000000000000000e+02 5.802767653000046266e+00 9.143242465001094388e+00 
1.995000000000000000e+02 5.841879036001046188e+00 9.133166137002262985e+00 
2.000000000000000000e+02 5.799704468001436908e+00 9.053801123001903761e+00 
2.005000000000000000e+02 5.719449148000421701e+00 8.948719861000427045e+00 
2.010000000000000000e+02 5.656993093001801753e+00 8.874068966000777436e+00 
2.015000000000000000e+02 5.649838375000399537e+00 8.867126174001896288e+00 
2.020000000000000000e+02 5.685230570001294836e+00 8.915219387999968603e+00 
2.025000000000000000e+02 5.699535866002406692e+00 8.953725548999500461e+00 
2.030000000000000000e+02 5.609485601002234034e+00 8.897681440001178999e+00 
2.035000000000000000e+02 5.363486131001991453e+00 8.692971405002026586e+00 
2.040000000000000000e+02 4.983539565000683069e+00 8.358949519999441691e+00 
2.045000000000000000e+02 4.564305382002203260e+00 7.986200677001761505e+00 
2.050000000000000000e+02 4.217075603999546729e+00 7.682396140000491869e+00 
2.055000000000000000e+02 4.017364684001222486e+00 7.519333547999849543e+00 
2.060000000000000000e+02 3.996426683999743545e+00 7.524657251000462566e+00 
2.065000000000000000e+02 4.149481087002641289e+00 7.691828852002799977e+00 
2.070000000000000000e+02 4.427741952000360470e+00 7.971577108000929002e+00 
2.075000000000000000e+02 4.730626956999913091e+00 8.264442842002608813e+00 
2.080000000000000000e+02 4.927993772002082551e+00 8.443212561000109417e+00 
2.085000000000000000e+02 4.935135922001791187e+00 8.427773609000723809e+00 
2.090000000000000000e+02 4.780453218001639470e+00 8.251766942001268035e+00 
2.095000000000000000e+02 4.592227458000706974e+00 8.049283165000815643e+00 
2.100000000000000000e+02 4.507906003000243800e+00 7.962768528999731643e+00 
2.105000000000000000e+02 4.586597811001411173e+00 8.055179203001898713e+00 
2.110000000000000000e+02 4.783561880001798272e+00 8.284670562999963295e+00 
2.115000000000000000e+02 4.985777999001584249e+00 8.539313561999733793e+00 
2.120000000000000000e+02 5.069145899000432109e+00 8.694951377001416404e+00 
2.125000000000000000e+02 4.954867699001624715e+00 8.670821986001101322e+00 
2.130000000000000000e+02 4.631359298000461422e+00 8.452493533000961179e+00 
2.135000000000000000e+02 4.151624058002198581e+00 8.088184732001536759e+00 
2.140000000000000000e+02 3.616935852001915919e+00 7.673240478001389420e+00 
2.145000000000000000e+02 3.151427942000736948e+00 7.324661624999862397e+00 
2.150000000000000000e+02 2.872064827002759557e+00 7.152564367002923973e+00 
2.155000000000000000e+02 2.855940429002657766e+00 7.226668669001810485e+00 
2.160000000000000000e+02 3.097058284001832362e+00 7.534726930000033462e+00 
2.165000000000000000e+02 3.478405158002715325e+00 7.954140283000015188e+00 
2.170000000000000000e+02 3.805676558000413934e+00 8.288297369999781949e+00 
2.175000000000000000e+02 3.923881059999985155e+00 8.382446857001923490e+00 
2.180000000000000000e+02 3.825807820001500659e+00 8.232612383002560819e+00 
2.185000000000000000e+02 3.645662502000050154e+00 7.979137223999714479e+00 
2.190000000000000000e+02 3.549109548999695107e+00 7.795274742002220592e+00 
2.195000000000000000e+02 3.630613356999674579e+00 7.783702243003062904e+00 
2.200000000000000000e+02 3.874796642001456348e+00 7.936871041001722915e+00 
2.205000000000000000e+02 4.188051873999938834e+00 8.168988949000777211e+00 
2.210000000000000000e+02 4.457042756999726407e+00 8.372353039001609432e+00 
2.215000000000000000e+02 4.599579385001561604e+00 8.468429841002944158e+00 
2.220000000000000000e+02 4.591044437001983169e+00 8.433532499002467375e+00 
2.225000000000000000e+02 4.455088539001735626e+00 8.290343717002542689e+00 
2.230000000000000000e+02 4.243659645002480829e+00 8.088310135000938317e+00 
2.235000000000000000e+02 4.014620099002058851e+00 7.880956727000011597e+00 
2.240000000000000000e+02 3.812964513999759220e+00 7.707951035001315176e+00 
2.245000000000000000e+02 3.666326996000861982e+00 7.592245197000011103e+00 
2.250000000000000000e+02 3.594884645001002355e+00 7.550202219001221238e+00 
2.255000000000000000e+02 3.618193639002129203e+00 7.597272814000461949e+00 
2.260000000000000000e+02 3.733711200002289843e+00 7.728418660000897944e+00 
2.265000000000000000e+02 3.917308099000365473e+00 7.916614896999817574e+00 
2.270000000000000000e+02 4.139415871999517549e+00 8.131025669001246570e+00 
2.275000000000000000e+02 4.371772070000588428e+00 8.342312619999574963e+00 
2.280000000000000000e+02 4.582286545002716593e+00 8.519032304000575095e+00 
2.285000000000000000e+02 4.743674443001509644e+00 8.635600451001664624e+00 
2.290000000000000000e+02 4.845618775001639733e+00 8.685077226000430528e+00 
2.295000000000000000e+02 4.891756647000875091e+00 8.674156265002238797e+00 
2.300000000000000000e+02 4.884514139001112198e+00 8.608704403999581700e+00 
2.305000000000000000e+02 4.827547884000523482e+00 8.494735735002905130e+00 
2.310000000000000000e+02 4.743014249001134885e+00 8.355954698999994434e+00 
2.315000000000000000e+02 4.668241647999820998e+00 8.230688511001062579e+00 
2.320000000000000000e+02 4.628003826001076959e+00 8.143139174000680214e+00 
2.325000000000000000e+02 4.623332811999716796e+00 8.092923885000345763e+00 
2.330000000000000000e+02 4.651551877002930269e+00 8.075431037002999801e+00 
2.335000000000000000e+02 4.713462772000639234e+00 8.089541119999921648e+00 
2.340000000000000000e+02 4.794613570000365144e+00 8.119913057002122514e+00 
2.345000000000000000e+02 4.863080713003000710e+00 8.133228025002608774e+00 
2.350000000000000000e+02 4.907539257001189981e+00 8.117961244999605697e+00 
2.355000000000000000e+02 4.970147050000377931e+00 8.115736781001032796e+00 
2.360000000000000000e+02 5.112367565001477487e+00 8.188304088002041681e+00 
2.365000000000000000e+02 5.340641238002717728e+00 8.342429633001302136e+00 
2.370000000000000000e+02 5.585985080000682501e+00 8.509544432999973651e+00 
2.375000000000000000e+02 5.763265306999528548e+00 8.604890711001644377e+00 
2.380000000000000000e+02 5.842189730999962194e+00 8.598728056000254583e+00 
2.385000000000000000e+02 5.852321369002311258e+00 8.521786663000966655e+00 
2.390000000000000000e+02 5.842896990001463564e+00 8.423478392000106396e+00 
2.395000000000000000e+02 5.842898265000258107e+00 8.334149894002621295e+00 
2.400000000000000000e+02 5.851045875002455432e+00 8.253396658001292963e+00 
2.405000000000000000e+02 5.848538706002727849e+00 8.164438810003048275e+00 
2.410000000000000000e+02 5.820609409001917811e+00 8.054446109003038146e+00 
2.415000000000000000e+02 5.780382796001504175e+00 7.938745752002432710e+00 
2.420000000000000000e+02 5.764320838999992702e+00 7.856152661999658449e+00 
2.425000000000000000e+02 5.802513687001919607e+00 7.838812324000173248e+00 
2.430000000000000000e+02 5.880670441001711879e+00 7.873068802000489086e+00 
2.435000000000000000e+02 5.940754625000408851e+00 7.899893888999940827e+00 
2.440000000000000000e+02 5.938564785999915330e+00 7.872580383002059534e+00 
2.445000000000000000e+02 5.897373886000423227e+00 7.811181765002402244e+00 
2.450000000000000000e+02 5.895428026000445243e+00 7.790632145999552449e+00 
2.455000000000000000e+02 5.995453284001996508e+00 7.869033265000325628e+00 
2.460000000000000000e+02 6.179782396000518929e+00 8.025996819000283722e+00 
2.465000000000000000e+02 6.362196644000505330e+00 8.175404184999933932e+00 
2.470000000000000000e+02 6.458556459001556505e+00 8.233049841001047753e+00 
2.475000000000000000e+02 6.443426305002503796e+00 8.175905202002468286e+00 
2.480000000000000000e+02 6.359158948002004763e+00 8.047826035002799472e+00 
2.485000000000000000e+02 6.271003464000386884e+00 7.916539416000887286e+00 
2.490000000000000000e+02 6.220597724000981543e+00 7.826251024001976475e+00 
2.495000000000000000e+02 6.208771845002047485e+00 7.779780415999994148e+00 
2.500000000000000000e+02 6.206809035000333097e+00 7.750390832999983104e+00 
2.505000000000000000e+02 6.185104542000772199e+00 7.710753411000041524e+00 
2.510000000000000000e+02 6.138475923002260970e+00 7.656717677000415279e+00 
2.515000000000000000e+02 6.085354938000818947e+00 7.607556842001940822e+00 
2.520000000000000000e+02 6.030554353001207346e+00 7.568382639001356438e+00 
2.525000000000000000e+02 5.953616714999952819e+00 7.517454262000683229e+00 
2.530000000000000000e+02 5.839394308000919409e+00 7.437186773000576068e+00 
2.535000000000000000e+02 5.724971167001058348e+00 7.362896250000630971e+00 
2.540000000000000000e+02 5.687036663999606390e+00 7.368787264000275172e+00 
2.545000000000000000e+02 5.770999738000682555e+00 7.498176139000861440e+00 
2.550000000000000000e+02 5.945379065000452101e+00 7.717350293001800310e+00 
2.555000000000000000e+02 6.123901937000482576e+00 7.937218686001870083e+00 
2.560000000000000000e+02 6.232614620999811450e+00 8.081291274000250269e+00 
2.565000000000000000e+02 6.260710571001254721e+00 8.134028595999552635e+00 
2.570000000000000000e+02 6.248804582002776442e+00 8.132683731000724947e+00 
2.575000000000000000e+02 6.246530362001067260e+00 8.124420680000184802e+00 
2.580000000000000000e+02 6.286901544001011644e+00 8.141106865001347614e+00 
2.585000000000000000e+02 6.381507739999506157e+00 8.195788637000077870e+00 
2.590000000000000000e+02 6.519869767002091976e+00 8.282398672999988776e+00 
2.595000000000000000e+02 6.664732788001856534e+00 8.369206687002588296e+00 
2.600000000000000000e+02 6.762972014999832027e+00 8.409940441000799183e+00 
2.605000000000000000e+02 6.785314071999891894e+00 8.381739046002621762e+00 
2.610000000000000000e+02 6.752077147000818513e+00 8.310016438001184724e+00 
2.615000000000000000e+02 6.719682815000851406e+00 8.253576189999876078e+00 
2.620000000000000000e+02 6.742399725000723265e+00 8.266832954002893530e+00 
2.625000000000000000e+02 6.850099154002236901e+00 8.378272051002568332e+00 
2.630000000000000000e+02 7.050165914999524830e+00 8.592391325000789948e+00 
2.635000000000000000e+02 7.317415634002827574e+00 8.880863328002305934e+00 
2.640000000000000000e+02 7.583766455001750728e+00 9.173012445000495063e+00 
2.645000000000000000e+02 7.754519422000157647e+00 9.373316061999503290e+00 
2.650000000000000000e+02 7.762478628999815555e+00 9.413743340999644715e+00 
2.655000000000000000e+02 7.615600115001143422e+00 9.302766754000913352e+00 
2.660000000000000000e+02 7.394601514002715703e+00 9.120534503003000282e+00 
2.665000000000000000e+02 7.203921759999502683e+00 8.971434603001398500e+00 
2.670000000000000000e+02 7.114591792000283021e+00 8.926365997001994401e+00 
2.675000000000000000e+02 7.134632614001020556e+00 8.993552135001664283e+00 
2.680000000000000000e+02 7.211067955002363306e+00 9.120253490000322927e+00 
2.685000000000000000e+02 7.248379313001350965e+00 9.212150649000250269e+00 
2.690000000000000000e+02 7.161249765002139611e+00 9.185435947001678869e+00 
2.695000000000000000e+02 6.930073248000553576e+00 9.022757350001484156e+00 
2.700000000000000000e+02 6.615936147001775680e+00 8.787162759002967505e+00 
2.705000000000000000e+02 6.319788346001587342e+00 8.580638104001991451e+00 
2.710000000000000000e+02 6.117046679002669407e+00 8.478866746001585852e+00 
2.715000000000000000e+02 6.021183354001550470e+00 8.495211241999641061e+00 
2.720000000000000000e+02 5.998448810001718812e+00 8.593927698002516991e+00 
2.725000000000000000e+02 6.004827374999877065e+00 8.728474912000820041e+00 
2.730000000000000000e+02 5.996720679002464749e+00 8.852553693999652751e+00 
2.735000000000000000e+02 5.932969071000115946e+00 8.921061444001679774e+00 
2.740000000000000000e+02 5.790451878001476871e+00 8.908347123000567080e+00 
2.745000000000000000e+02 5.580687434001447400e+00 8.821654655002930667e+00 
2.750000000000000000e+02 5.345789241000602487e+00 8.699000548000185518e+00 
2.755000000000000000e+02 5.136761777001083829e+00 8.586312968000129331e+00 
2.760000000000000000e+02 4.996928390999528347e+00 8.520966092000890058e+00 
2.765000000000000000e+02 4.944165822002105415e+00 8.516110811000544345e+00 
2.770000000000000000e+02 4.958506599999964237e+00 8.548496319999685511e+00 
2.775000000000000000e+02 4.978817593000712804e+00 8.557682303002366098e+00 
2.780000000000000000e+02 4.931052896001347108e+00 8.473162274000060279e+00 
2.785000000000000000e+02 4.777658651000820100e+00 8.264656456001830520e+00 
2.790000000000000000e+02 4.550783032002073014e+00 7.974282978000701405e+00 
2.795000000000000000e+02 4.341919007001706632e+00 7.703278532000695122e+00 
2.800000000000000000e+02 4.239429741002822993e+00 7.548878437999519520e+00 
2.805000000000000000e+02 4.273932799002068350e+00 7.547748352000780869e+00 
2.810000000000000000e+02 4.412428309002280002e+00 7.670140997000999050e+00 
2.815000000000000000e+02 4.592783149000752019e+00 7.854042391001712531e+00 
2.820000000000000000e+02 4.757108862002496608e+00 8.038448471001174767e+00 
2.825000000000000000e+02 4.861014281003008364e+00 8.173503363002964761e+00 
2.830000000000000000e+02 4.876703763002296910e+00 8.225632280002173502e+00 
2.835000000000000000e+02 4.802228171000024304e+00 8.187020172001211904e+00 
2.840000000000000000e+02 4.665764255001704441e+00 8.079312215002573794e+00 
2.845000000000000000e+02 4.518227967000711942e+00 7.950055738001537975e+00 
2.850000000000000000e+02 4.421745671003009193e+00 7.858017653001297731e+00 
2.855000000000000000e+02 4.426594515000033425e+00 7.852914162001980003e+00 
2.860000000000000000e+02 4.542254124000464799e+00 7.944176917000731919e+00 
2.865000000000000000e+02 4.729785437000828097e+00 8.094656417000805959e+00 
2.870000000000000000e+02 4.911365535001095850e+00 8.228687484002875863e+00 
2.875000000000000000e+02 4.998505131999991136e+00 8.260833071999513777e+00 
2.880000000000000000e+02 4.940281686001981143e+00 8.143374702001892729e+00 
2.885000000000000000e+02 4.768793320999975549e+00 7.910901332001230912e+00 
2.890000000000000000e+02 4.586918256001808913e+00 7.669621223001740873e+00 
2.895000000000000000e+02 4.501748676000715932e+00 7.529456361000484321e+00 
2.900000000000000000e+02 4.558147634001215920e+00 7.537688995002099546e+00 
2.905000000000000000e+02 4.723649253999610664e+00 7.663244668001425453e+00 
2.910000000000000000e+02 4.928215255000395700e+00 7.837052598999434849e+00 
2.915000000000000000e+02 5.117119929000182310e+00 8.003943692001485033e+00 
2.920000000000000000e+02 5.264107561000855640e+00 8.137042820002534427e+00 
2.925000000000000000e+02 5.356601784002123168e+00 8.221463672001846135e+00 
2.930000000000000000e+02 5.392596315999981016e+00 8.252759666000201833e+00 
2.935000000000000000e+02 5.386287248002190609e+00 8.243782187000761041e+00 
2.940000000000000000e+02 5.365529984002932906e+00 8.221154519000265282e+00 
2.945000000000000000e+02 5.352657223000278464e+00 8.208148674002586631e+00 
2.950000000000000000e+02 5.355869500999688171e+00 8.214906139000959229e+00 
2.955000000000000000e+02 5.372011815001314972e+00 8.241412579001917038e+00 
2.960000000000000000e+02 5.387005286000203341e+00 8.277608428001258289e+00 
2.965000000000000000e+02 5.372263771001598798e+00 8.297998295001889346e+00 
2.970000000000000000e+02 5.296899873002985260e+00 8.272534060000907630e+00 
2.975000000000000000e+02 5.151728090000688098e+00 8.190299589001369895e+00 
2.980000000000000000e+02 4.969704778002778767e+00 8.080277719000150682e+00 
2.985000000000000000e+02 4.822326715002418496e+00 8.006483021999883931e+00 
2.990000000000000000e+02 4.773096228000213159e+00 8.023531498001830187e+00 
2.995000000000000000e+02 4.824500373000773834e+00 8.124507314001675695e+00 
3.000000000000000000e+02 4.911561959001119249e+00 8.235848816002544481e+00 
3.005000000000000000e+02 4.961752562001493061e+00 8.278875145002530189e+00 
3.010000000000000000e+02 4.963683465000940487e+00 8.240359701001580106e+00 
3.015000000000000000e+02 4.973997148001217283e+00 8.178711049000412459e+00 
3.020000000000000000e+02 5.067147973000828642e+00 8.173021372000221163e+00 
3.025000000000000000e+02 5.280157822002365720e+00 8.265551037002296653e+00 
3.030000000000000000e+02 5.594573651000246173e+00 8.445034237000072608e+00 
3.035000000000000000e+02 5.960463284001889406e+00 8.669110517999797594e+00 
3.040000000000000000e+02 6.329776696002227254e+00 8.897288996002316708e+00 
3.045000000000000000e+02 6.666345716999785509e+00 9.101488334999885410e+00 
3.050000000000000000e+02 6.937292077000165591e+00 9.255755260001023998e+00 
3.055000000000000000e+02 7.107415271002537338e+00 9.331628487001580652e+00 
3.060000000000000000e+02 7.139370058001077268e+00 9.298055434002890252e+00 
3.065000000000000000e+02 7.012407517002429813e+00 9.138669654999830527e+00 
3.070000000000000000e+02 6.752478332000464434e+00 8.880883365000045160e+00 
3.075000000000000000e+02 6.448824087001412408e+00 8.613058110000565648e+00 
3.080000000000000000e+02 6.224636398001166526e+00 8.454793459000939038e+00 
3.085000000000000000e+02 6.156821153002965730e+00 8.476529016999847954e+00 
3.090000000000000000e+02 6.205836694000026910e+00 8.630315319001965690e+00 
3.095000000000000000e+02 6.239230515002418542e+00 8.773684330000833143e+00 
3.100000000000000000e+02 6.145555877999868244e+00 8.785620836999441963e+00 
3.105000000000000000e+02 5.935768690000259085e+00 8.667301716002839385e+00 
3.110000000000000000e+02 5.721319710999523522e+00 8.522344176999467891e+00 
3.115000000000000000e+02 5.615081435000320198e+00 8.457096517002355540e+00 
3.120000000000000000e+02 5.659160164999775589e+00 8.510518142000364605e+00 
3.125000000000000000e+02 5.825391686001239577e+00 8.653330274002655642e+00 
3.130000000000000000e+02 6.051504129001841648e+00 8.825622869000653736e+00 
3.135000000000000000e+02 6.276395840002805926e+00 8.970166808001522440e+00 
3.140000000000000000e+02 6.460615735999454046e+00 9.052474088002782082e+00 
3.145000000000000000e+02 6.592136215000209631e+00 9.067614947001857217e+00 
3.150000000000000000e+02 6.666633638000348583e+00 9.017000996002025204e+00 
3.155000000000000000e+02 6.666926462999981595e+00 8.888705696001125034e+00 
3.160000000000000000e+02 6.581573800001933705e+00 8.675637316002394073e+00 
3.165000000000000000e+02 6.450166843002079986e+00 8.420160711000789888e+00 
3.170000000000000000e+02 6.367877346001478145e+00 8.220090964001428802e+00 
3.175000000000000000e+02 6.414871293000032892e+00 8.158506056999613065e+00 
3.180000000000000000e+02 6.568567280002753250e+00 8.215736458001629217e+00 
3.185000000000000000e+02 6.705242456002451945e+00 8.271238477002043510e+00 
3.190000000000000000e+02 6.714531210000131978e+00 8.216727595001430018e+00 
3.195000000000000000e+02 6.601200888002495049e+00 8.058458963001612574e+00 
3.200000000000000000e+02 6.463899326001410373e+00 7.894975920000433689e+00 
3.205000000000000000e+02 6.398810971000784775e+00 7.822009911000350257e+00 
3.210000000000000000e+02 6.443786541000008583e+00 7.876228921002621064e+00 
3.215000000000000000e+02 6.572445811001671245e+00 8.029499440002837218e+00 
3.220000000000000000e+02 6.722941514002741314e+00 8.216348721001850208e+00 
3.225000000000000000e+02 6.837706744001479819e+00 8.375760167000407819e+00 
3.230000000000000000e+02 6.890634103001502808e+00 8.478522443001565989e+00 
3.235000000000000000e+02 6.882186099999671569e+00 8.521730754000600427e+00 
3.240000000000000000e+02 6.810899051000887994e+00 8.502013758999964921e+00 
3.245000000000000000e+02 6.669082833002903499e+00 8.409488440000131959e+00 
3.250000000000000000e+02 6.479234040001756512e+00 8.264541024000209291e+00 
3.255000000000000000e+02 6.318262466000305722e+00 8.142400310000084573e+00 
3.260000000000000000e+02 6.278495388000010280e+00 8.131601144003070658e+00 
3.265000000000000000e+02 6.381746748000296066e+00 8.251109903001633938e+00 
3.270000000000000000e+02 6.538898238999536261e+00 8.410929054000007454e+00 
3.275000000000000000e+02 6.616461464000167325e+00 8.475196602001233259e+00 
3.280000000000000000e+02 6.545220773001346970e+00 8.374146018999454100e+00 
3.285000000000000000e+02 6.376479833001212683e+00 8.160056683002039790e+00 
3.290000000000000000e+02 6.237197985999955563e+00 7.963029512000503018e+00 
3.295000000000000000e+02 6.233662632002960891e+00 7.893489230002160184e+00 
3.300000000000000000e+02 6.391689608000888256e+00 7.983194335000007413e+00 
3.305000000000000000e+02 6.663300936001178343e+00 8.190859910002473043e+00 
3.310000000000000000e+02 6.967508608002390247e+00 8.443154265001794556e+00 
3.315000000000000000e+02 7.222387906000221847e+00 8.666158202002407052e+00 
3.320000000000000000e+02 7.359479367001767969e+00 8.798126945999683812e+00 
3.325000000000000000e+02 7.331532457003049785e+00 8.796985460001451429e+00 
3.330000000000000000e+02 7.126321294999797828e+00 8.654750732999673346e+00 
3.335000000000000000e+02 6.781296076002035988e+00 8.407575508001173148e+00 
3.340000000000000000e+02 6.382375544002570678e+00 8.138491539000824559e+00 
3.345000000000000000e+02 6.049270285002421588e+00 7.958301200000278186e+00 
3.350000000000000000e+02 5.893539054002758348e+00 7.965200525002728682e+00 
3.355000000000000000e+02 5.958176464002463035e+00 8.187731173002248397e+00 
3.360000000000000000e+02 6.170987228000740288e+00 8.537881442000070820e+00 
3.365000000000000000e+02 6.359562207002454670e+00 8.829065906000323594e+00 
3.370000000000000000e+02 6.362780299001315143e+00 8.889075757000682643e+00 
3.375000000000000000e+02 6.160222536000219407e+00 8.691111931002524216e+00 
3.380000000000000000e+02 5.873547109000355704e+00 8.356296655001642648e+00 
3.385000000000000000e+02 5.651763950001623016e+00 8.038426088001870085e+00 
3.390000000000000000e+02 5.586615887001244118e+00 7.838568290000694105e+00 
3.395000000000000000e+02 5.707673808999970788e+00 7.798801553999510361e+00 
3.400000000000000000e+02 5.996799781001755036e+00 7.915403711001999909e+00 
3.405000000000000000e+02 6.385009860001446214e+00 8.135824011002114275e+00 
3.410000000000000000e+02 6.757276291002199287e+00 8.361510636001185048e+00 
3.415000000000000000e+02 6.993439494999620365e+00 8.488026730999990832e+00 
3.420000000000000000e+02 7.028153948002000106e+00 8.460785336999833817e+00 
3.425000000000000000e+02 6.880508878002729034e+00 8.305887495000206400e+00 
3.430000000000000000e+02 6.637034805000439519e+00 8.111056115001701983e+00 
3.435000000000000000e+02 6.399694158000784228e+00 7.973524165001435904e+00 
3.440000000000000000e+02 6.238338348000979749e+00 7.951635839999653399e+00 
3.445000000000000000e+02 6.169931159001862397e+00 8.046687447000294924e+00 
3.450000000000000000e+02 6.161022438001964474e+00 8.206984753000142518e+00 
3.455000000000000000e+02 6.148459103002096526e+00 8.351755364001292037e+00 
3.460000000000000000e+02 6.073675301002367632e+00 8.404998365000210470e+00 
3.465000000000000000e+02 5.910542739002266899e+00 8.327506003002781654e+00 
3.470000000000000000e+02 5.682787801000813488e+00 8.132881159999669762e+00 
3.475000000000000000e+02 5.454961285002354998e+00 7.881233228999917628e+00 
3.480000000000000000e+02 5.308139028002187843e+00 7.653188791002321523e+00 
3.485000000000000000e+02 5.304960027002380230e+00 7.515481686001294293e+00 
3.490000000000000000e+02 5.449206856003002031e+00 7.481612210001912899e+00 
3.495000000000000000e+02 5.677538568001182284e+00 7.503457067999988794e+00 
3.500000000000000000e+02 5.892721833002724452e+00 7.503680747002363205e+00 
3.505000000000000000e+02 6.018823956001142506e+00 7.427683055000670720e+00 
3.510000000000000000e+02 6.036906912002450554e+00 7.277539908001926960e+00 
3.515000000000000000e+02 5.978187102002266329e+00 7.100527733000490116e+00 
3.520000000000000000e+02 5.892247922001843108e+00 6.956326318002538756e+00 
3.525000000000000000e+02 5.818147362002491718e+00 6.886442621002061060e+00 
3.530000000000000000e+02 5.778191026001877617e+00 6.907655893999617547e+00 
3.535000000000000000e+02 5.776772599001560593e+00 7.012973398999747587e+00 
3.540000000000000000e+02 5.805370051999489078e+00 7.177310118000605144e+00 
3.545000000000000000e+02 5.840279367002949584e+00 7.359445873000368010e+00 
3.550000000000000000e+02 5.844918741000583395e+00 7.506374497999786399e+00 
3.555000000000000000e+02 5.786948575001588324e+00 7.571609631002502283e+00 
3.560000000000000000e+02 5.668826655000884784e+00 7.547882570001092972e+00 
3.565000000000000000e+02 5.534627032000571489e+00 7.473318645003018901e+00 
3.570000000000000000e+02 5.443613196999649517e+00 7.405452995000814553e+00 
3.575000000000000000e+02 5.449109403001784813e+00 7.397922085001482628e+00 
3.580000000000000000e+02 5.584429329999693437e+00 7.487448477000725688e+00 
3.585000000000000000e+02 5.839528549000533530e+00 7.670117498000763590e+00 
3.590000000000000000e+02 6.150970130001951475e+00 7.891170269002032001e+00 
3.595000000000000000e+02 6.425720300001557916e+00 8.068447859001025790e+00 
3.600000000000000000e+02 6.585333969000203069e+00 8.136260983003012370e+00 
3.605000000000000000e+02 6.598014096001861617e+00 8.074721320001117419e+00 
3.610000000000000000e+02 6.478272852000372950e+00 7.908403773002646631e+00 
3.615000000000000000e+02 6.282374290000007022e+00 7.699323431002994766e+00 
3.620000000000000000e+02 6.088892449999548262e+00 7.527464629001769936e+00 
3.625000000000000000e+02 5.974207762003061362e+00 7.465687384999910137e+00 
3.630000000000000000e+02 5.976180236000800505e+00 7.544932357999641681e+00 
3.635000000000000000e+02 6.072212126000522403e+00 7.733426904000225477e+00 
3.640000000000000000e+02 6.183686609001597390e+00 7.942721562001679558e+00 
3.645000000000000000e+02 6.221257084001990734e+00 8.074025558002176695e+00 
3.650000000000000000e+02 6.154645250000612577e+00 8.090689128002850339e+00 
3.655000000000000000e+02 6.034037138000712730e+00 8.038183722001122078e+00 
3.660000000000000000e+02 5.924523395002324833e+00 7.980290168001374695e+00 
3.665000000000000000e+02 5.845685599000717048e+00 7.936613894002221059e+00 
3.670000000000000000e+02 5.786547425999742700e+00 7.897750694999558618e+00 
3.675000000000000000e+02 5.750487449000502238e+00 7.869948704003036255e+00 
3.680000000000000000e+02 5.762884306001069490e+00 7.880914268000196898e+00 
3.685000000000000000e+02 5.834910617002606159e+00 7.945175813001696952e+00 
3.690000000000000000e+02 5.939705351000156952e+00 8.038471861000289209e+00 
3.695000000000000000e+02 6.023591290002514143e+00 8.111225710003054701e+00 
3.700000000000000000e+02 6.050368454001727514e+00 8.129661655002564657e+00 
3.705000000000000000e+02 6.020729408002807759e+00 8.096259764002752490e+00 
3.710000000000000000e+02 5.961692098000639817e+00 8.037978158001351403e+00 
3.715000000000000000e+02 5.904736895001406083e+00 7.984628600999712944e+00 
3.720000000000000000e+02 5.861613124001451069e+00 7.943943768001190620e+00 
3.725000000000000000e+02 5.812500055002601584e+00 7.890773456001625163e+00 
3.730000000000000000e+02 5.734288734001893317e+00 7.797217458999512019e+00 
3.735000000000000000e+02 5.661150138999801129e+00 7.693618402001447976e+00 
3.740000000000000000e+02 5.695693824000045424e+00 7.681091941001795931e+00 
3.745000000000000000e+02 5.914782045001629740e+00 7.837728968999726931e+00 
3.750000000000000000e+02 6.269469617000140715e+00 8.117114852000668179e+00 
3.755000000000000000e+02 6.613412481001432752e+00 8.376926725999510381e+00 
3.760000000000000000e+02 6.822148480001487769e+00 8.496956582002894720e+00 
3.765000000000000000e+02 6.871715602002950618e+00 8.457286741002462804e+00 
3.770000000000000000e+02 6.827886434002721217e+00 8.327631400999962352e+00 
3.775000000000000000e+02 6.780838647002383368e+00 8.201727424002456246e+00 
3.780000000000000000e+02 6.785815989002003334e+00 8.138322646002052352e+00 
3.785000000000000000e+02 6.846896045000903541e+00 8.143188761001511011e+00 
3.790000000000000000e+02 6.932311062002554536e+00 8.186130535003030673e+00 
3.795000000000000000e+02 7.014495306000753772e+00 8.239951768002356403e+00 
3.800000000000000000e+02 7.097577112999715609e+00 8.306641110000782646e+00 
3.805000000000000000e+02 7.198252753001725068e+00 8.399904974001401570e+00 
3.810000000000000000e+02 7.292470644002605695e+00 8.490437472002668073e+00 
3.815000000000000000e+02 7.306802762002917007e+00 8.499719375002314337e+00 
3.820000000000000000e+02 7.197724899000604637e+00 8.378759768002055353e+00 
3.825000000000000000e+02 7.029362376000790391e+00 8.188395556000614306e+00 
3.830000000000000000e+02 6.937115668999467744e+00 8.062556488999689464e+00 
3.835000000000000000e+02 7.007970529000886017e+00 8.088967658000910887e+00 
3.840000000000000000e+02 7.216770467002788791e+00 8.244976027002849150e+00 
3.845000000000000000e+02 7.475432726001599804e+00 8.445974292000755668e+00 
3.850000000000000000e+02 7.712219886001548730e+00 8.624742302999948151e+00 
3.855000000000000000e+02 7.889090447002672590e+00 8.747712962001969572e+00 
3.860000000000000000e+02 7.981466703000478446e+00 8.794316376002825564e+00 
3.865000000000000000e+02 7.974348902000201633e+00 8.751606677000381751e+00 
3.870000000000000000e+02 7.885647356000845321e+00 8.637976106001588050e+00 
3.875000000000000000e+02 7.777865788000781322e+00 8.514510947999951895e+00 
3.880000000000000000e+02 7.723932865999813657e+00 8.451691539001330966e+00 
3.885000000000000000e+02 7.760750977002317086e+00 8.482611160001397366e+00 
3.890000000000000000e+02 7.871763058999931673e+00 8.587182041999767534e+00 
3.895000000000000000e+02 7.999781463000545045e+00 8.705506861002504593e+00 
3.900000000000000000e+02 8.069943454000167549e+00 8.761355717000697041e+00 
3.905000000000000000e+02 8.031614006002200767e+00 8.702923179000208620e+00 
3.910000000000000000e+02 7.906394468001963105e+00 8.552522209000017028e+00 
3.915000000000000000e+02 7.782329216999642085e+00 8.399441457000648370e+00 
3.920000000000000000e+02 7.747104912999930093e+00 8.332773738002288155e+00 
3.925000000000000000e+02 7.816141409999545431e+00 8.369823127999552526e+00 
3.930000000000000000e+02 7.928404900001623901e+00 8.450988704000337748e+00 
3.935000000000000000e+02 8.013598167002783157e+00 8.508065084999543615e+00 
3.940000000000000000e+02 8.058377285000460688e+00 8.530077390001679305e+00 
3.945000000000000000e+02 8.093957267999940086e+00 8.551301213999977335e+00 
3.950000000000000000e+02 8.133423608000157401e+00 8.587886264002008829e+00 
3.955000000000000000e+02 8.134977006000553956e+00 8.600937540002632886e+00 
3.960000000000000000e+02 8.044908080999448430e+00 8.538585171001614071e+00 
3.965000000000000000e+02 7.869057539999630535e+00 8.407727330002671806e+00 
3.970000000000000000e+02 7.687002611000934849e+00 8.286466610999923432e+00 
3.975000000000000000e+02 7.581059846001153346e+00 8.253065335000428604e+00 
3.980000000000000000e+02 7.557406695999816293e+00 8.307413071001064964e+00 
3.985000000000000000e+02 7.544598672000574879e+00 8.370556601003045216e+00 
3.990000000000000000e+02 7.464758043999609072e+00 8.356478404002700699e+00 
3.995000000000000000e+02 7.307656724002299597e+00 8.249182612002186943e+00 
4.000000000000000000e+02 7.144411946002946934e+00 8.116400227001577150e+00 
4.005000000000000000e+02 7.069907961002172669e+00 8.051431481002509827e+00 
4.010000000000000000e+02 7.127511380000214558e+00 8.098680177001369884e+00 
4.015000000000000000e+02 7.280018319001101190e+00 8.223663407999993069e+00 
4.020000000000000000e+02 7.447292512002604781e+00 8.350121213999955216e+00 
4.025000000000000000e+02 7.565807448001578450e+00 8.419618012001592433e+00 
4.030000000000000000e+02 7.625056057000620058e+00 8.427062466002098517e+00 
4.035000000000000000e+02 7.650544014002662152e+00 8.402491311000630958e+00 
4.040000000000000000e+02 7.663178590999450535e+00 8.370997276000707643e+00 
4.045000000000000000e+02 7.665937904999736929e+00 8.337925859003007645e+00 
4.050000000000000000e+02 7.663458499002445024e+00 8.309372053001425229e+00 
4.055000000000000000e+02 7.674425909001001855e+00 8.304559776999667520e+00 
4.060000000000000000e+02 7.711787858999741729e+00 8.335763388000486884e+00 
4.065000000000000000e+02 7.753924480999558000e+00 8.379359864000434754e+00 
4.070000000000000000e+02 7.749661447000107728e+00 8.380988918001094135e+00 
4.075000000000000000e+02 7.656885955002508126e+00 8.295425453001371352e+00 
4.080000000000000000e+02 7.477893852999841329e+00 8.121674081001401646e+00 
4.085000000000000000e+02 7.270988457999919774e+00 7.916645772002084414e+00 
4.090000000000000000e+02 7.121493015001760796e+00 7.765728392001619795e+00 
4.095000000000000000e+02 7.081616629002382979e+00 7.722400863000075333e+00 
4.100000000000000000e+02 7.136137470002722694e+00 7.773273889000847703e+00 
4.105000000000000000e+02 7.226526571001159027e+00 7.861472684002364986e+00 
4.110000000000000000e+02 7.303066624001075979e+00 7.938843870000710012e+00 
4.115000000000000000e+02 7.343492285999673186e+00 7.983062512001197319e+00 
4.120000000000000000e+02 7.341282952002075035e+00 7.987010646000271663e+00 
4.125000000000000000e+02 7.296042947000387358e+00 7.950105282001459273e+00 
4.130000000000000000e+02 7.223535350000020117e+00 7.888500357999873813e+00 
4.135000000000000000e+02 7.160767936002230272e+00 7.838945622999744955e+00 
4.140000000000000000e+02 7.156108322000363842e+00 7.850175892002880573e+00 
4.145000000000000000e+02 7.240919646999827819e+00 7.952909635001560673e+00 
4.150000000000000000e+02 7.399213028002122883e+00 8.130255926000245381e+00 
4.155000000000000000e+02 7.559285088002070552e+00 8.308504265001829481e+00 
4.160000000000000000e+02 7.632330189000640530e+00 8.395976158000848955e+00 
4.165000000000000000e+02 7.581971122002869379e+00 8.353201383000850910e+00 
4.170000000000000000e+02 7.463321007002377883e+00 8.232091794001462404e+00 
4.175000000000000000e+02 7.384265275999496225e+00 8.138220979999459814e+00 
4.180000000000000000e+02 7.419906564002303639e+00 8.146333094002329744e+00 
4.185000000000000000e+02 7.569319461003033211e+00 8.257023703001323156e+00 
4.190000000000000000e+02 7.785994395002489910e+00 8.426407832001132192e+00 
4.195000000000000000e+02 8.024534896001568995e+00 8.612677569999505067e+00 
4.200000000000000000e+02 8.251382091002597008e+00 8.786962482001399621e+00 
4.205000000000000000e+02 8.436826444001781056e+00 8.924610988000495126e+00 
4.210000000000000000e+02 8.550349908000498544e+00 9.000044143002014607e+00 
4.215000000000000000e+02 8.575179409999691416e+00 9.000132340999698499e+00 
4.220000000000000000e+02 8.526855234002141515e+00 8.943159960002958542e+00 
4.225000000000000000e+02 8.453831472001184011e+00 8.877969712000776781e+00 
4.230000000000000000e+02 8.416490904000966111e+00 8.863659006001398666e+00 
4.235000000000000000e+02 8.443955512000684394e+00 8.925942458001372870e+00 
4.240000000000000000e+02 8.505740442000387702e+00 9.029730002002906986e+00 
4.245000000000000000e+02 8.520760125000379048e+00 9.088934994000737788e+00 
4.250000000000000000e+02 8.415281528999912553e+00 9.025759781001397641e+00 
4.255000000000000000e+02 8.186626095000974601e+00 8.834437326000625035e+00 
4.260000000000000000e+02 7.915402070000709500e+00 8.593228798999916762e+00 
4.265000000000000000e+02 7.711583637003059266e+00 8.411152611999568762e+00 
4.270000000000000000e+02 7.637114564000512473e+00 8.350122617001034087e+00 
4.275000000000000000e+02 7.670876624000811717e+00 8.389394018002349185e+00 
4.280000000000000000e+02 7.740477835002820939e+00 8.457279976002610056e+00 
4.285000000000000000e+02 7.784817272000509547e+00 8.492602739999711048e+00 
4.290000000000000000e+02 7.787441304000822129e+00 8.479916068001330132e+00 
4.295000000000000000e+02 7.769730110001546564e+00 8.442105029000231298e+00 
4.300000000000000000e+02 7.762370358002954163e+00 8.412027293001301587e+00 
4.305000000000000000e+02 7.787495480002689874e+00 8.415054918001260376e+00 
4.310000000000000000e+02 7.851464906001638155e+00 8.459661935001349775e+00 
4.315000000000000000e+02 7.943095335001999047e+00 8.536416525999811711e+00 
4.320000000000000000e+02 8.037335404002078576e+00 8.621154222000768641e+00 
4.325000000000000000e+02 8.107859602001553867e+00 8.687004103001527255e+00 
4.330000000000000000e+02 8.132943584001623094e+00 8.710775237999769161e+00 
4.335000000000000000e+02 8.091432537999935448e+00 8.669338249001157237e+00 
4.340000000000000000e+02 7.971304370999860112e+00 8.549731346000044141e+00 
4.345000000000000000e+02 7.790689271001610905e+00 8.370026983000570908e+00 
4.350000000000000000e+02 7.613483152003027499e+00 8.194677374001912540e+00 
4.355000000000000000e+02 7.522391516002244316e+00 8.109054648000892485e+00 
4.360000000000000000e+02 7.560883267000463093e+00 8.159050794001814211e+00 
4.365000000000000000e+02 7.689946472000883659e+00 8.307695020001119701e+00 
4.370000000000000000e+02 7.816614102001040010e+00 8.462734930002625333e+00 
4.375000000000000000e+02 7.855825119000655832e+00 8.539395415002218215e+00 
4.380000000000000000e+02 7.772637351001321804e+00 8.501153223001892911e+00 
4.385000000000000000e+02 7.590302568001789041e+00 8.370819632000348065e+00 
4.390000000000000000e+02 7.393999215000803815e+00 8.233039931001258083e+00 
4.395000000000000000e+02 7.291905640002369182e+00 8.196984194000833668e+00 
4.400000000000000000e+02 7.338706214999547228e+00 8.317215381001005881e+00 
4.405000000000000000e+02 7.488820914000825724e+00 8.548375239999586483e+00 
4.410000000000000000e+02 7.630169469000975369e+00 8.776821686002222123e+00 
4.415000000000000000e+02 7.666917894999642158e+00 8.903127228000812465e+00 
4.420000000000000000e+02 7.577390416001435369e+00 8.900896490002196515e+00 
4.425000000000000000e+02 7.396891035001317505e+00 8.799239883999689482e+00 
4.430000000000000000e+02 7.168031221001001541e+00 8.636319612000079360e+00 
4.435000000000000000e+02 6.930418895000912016e+00 8.447136735001549823e+00 
4.440000000000000000e+02 6.745552538999618264e+00 8.292154216000199085e+00 
4.445000000000000000e+02 6.689183501999650616e+00 8.248346275002404582e+00 
4.450000000000000000e+02 6.789671644000918604e+00 8.346605951999663375e+00 
4.455000000000000000e+02 6.989057920000050217e+00 8.532831294000061462e+00 
4.460000000000000000e+02 7.183045972000400070e+00 8.707105983001383720e+00 
4.465000000000000000e+02 7.286476310000580270e+00 8.787858118001167895e+00 
4.470000000000000000e+02 7.271335040000849403e+00 8.750795445001131156e+00 
4.475000000000000000e+02 7.173219739001069684e+00 8.634564752002916066e+00 
4.480000000000000000e+02 7.082227269002032699e+00 8.532034366002335446e+00 
4.485000000000000000e+02 7.098865351003041724e+00 8.545652987002540613e+00 
4.490000000000000000e+02 7.264039077002962586e+00 8.718326535999949556e+00 
4.495000000000000000e+02 7.515484491003007861e+00 8.988199420000455575e+00 
4.500000000000000000e+02 7.720817561003059382e+00 9.221437229000002844e+00 
4.505000000000000000e+02 7.767737800000759307e+00 9.302954372000385774e+00 
4.510000000000000000e+02 7.632232048003061209e+00 9.203483553999831202e+00 
4.515000000000000000e+02 7.374133733002963709e+00 8.977429828999447636e+00 
4.520000000000000000e+02 7.077908487000968307e+00 8.704493265002383851e+00 
4.525000000000000000e+02 6.812228042002971051e+00 8.450256766001984943e+00 
4.530000000000000000e+02 6.637710774000879610e+00 8.273873745001765201e+00 
4.535000000000000000e+02 6.609299798001302406e+00 8.229247490002308041e+00 
4.540000000000000000e+02 6.734269725002377527e+00 8.324183187000016915e+00 
4.545000000000000000e+02 6.942177381999499630e+00 8.487834530002146494e+00 
4.550000000000000000e+02 7.123512628000753466e+00 8.610513075000199024e+00 
4.555000000000000000e+02 7.198979963002784643e+00 8.612424951999855693e+00 
4.560000000000000000e+02 7.168922224002017174e+00 8.494123133001266979e+00 
4.565000000000000000e+02 7.111400870002398733e+00 8.337290453000605339e+00 
4.570000000000000000e+02 7.113718300002801698e+00 8.234843381000246154e+00 
4.575000000000000000e+02 7.193012822001037421e+00 8.212683874000504147e+00 
4.580000000000000000e+02 7.285682535002706572e+00 8.215906938999978593e+00 
4.585000000000000000e+02 7.308708057000330882e+00 8.169645224003033945e+00 
4.590000000000000000e+02 7.227218386000458850e+00 8.044546544002514565e+00 
4.595000000000000000e+02 7.070886601002712268e+00 7.871931993002363015e+00 
4.600000000000000000e+02 6.896204447999480180e+00 7.706447545002447441e+00 
4.605000000000000000e+02 6.730761430000711698e+00 7.570305874000041513e+00 
4.610000000000000000e+02 6.557399224002438132e+00 7.438870084002701333e+00 
4.615000000000000000e+02 6.362749793002876686e+00 7.289588718002050882e+00 
4.620000000000000000e+02 6.183720181001262972e+00 7.150885543000185862e+00 
4.625000000000000000e+02 6.079060142001253553e+00 7.073820714002067689e+00 
4.630000000000000000e+02 6.060991076999926008e+00 7.065925775001232978e+00 
4.635000000000000000e+02 6.091057761001138715e+00 7.085615120002330514e+00 
4.640000000000000000e+02 6.133992980001494288e+00 7.097683575000701239e+00 
4.645000000000000000e+02 6.190187920001335442e+00 7.105037061999610160e+00 
4.650000000000000000e+02 6.289428506999684032e+00 7.142433375000109663e+00 
4.655000000000000000e+02 6.461665211001673015e+00 7.246410068000841420e+00 
4.660000000000000000e+02 6.701840046000143047e+00 7.419117454999650363e+00 
4.665000000000000000e+02 6.957362811001075897e+00 7.616559057001722977e+00 
4.670000000000000000e+02 7.153323567999905208e+00 7.770841839002969209e+00 
4.675000000000000000e+02 7.229717321002681274e+00 7.827962756000488298e+00 
4.680000000000000000e+02 7.174984604000201216e+00 7.779344345999561483e+00 
4.685000000000000000e+02 7.028139666002971353e+00 7.664966511001694016e+00 
4.690000000000000000e+02 6.850028233002376510e+00 7.542706090000137920e+00 
4.695000000000000000e+02 6.684269558001687983e+00 7.450950853999529500e+00 
4.700000000000000000e+02 6.549174521001987159e+00 7.401011185000243131e+00 
4.705000000000000000e+02 6.469996935000381200e+00 7.410007990001759026e+00 
4.710000000000000000e+02 6.488622557000780944e+00 7.512597347002156312e+00 
4.715000000000000000e+02 6.605980525000632042e+00 7.704148496999550844e+00 
4.720000000000000000e+02 6.730938127002445981e+00 7.889442324001720408e+00 
4.725000000000000000e+02 6.737647001002187608e+00 7.938949428000341868e+00 
4.730000000000000000e+02 6.580327381001552567e+00 7.803749476002849406e+00 
4.735000000000000000e+02 6.344327335002162727e+00 7.567402247001155047e+00 
4.740000000000000000e+02 6.195080797002447071e+00 7.393440484000166180e+00 
4.745000000000000000e+02 6.275115500000538304e+00 7.425513163001596695e+00 
4.750000000000000000e+02 6.624761393999506254e+00 7.706375961002777331e+00 
4.755000000000000000e+02 7.159158656002546195e+00 8.156658416002755985e+00 
4.760000000000000000e+02 7.711158853002416436e+00 8.615650918000028469e+00 
4.765000000000000000e+02 8.117835412002023077e+00 8.928639656001905678e+00 
4.770000000000000000e+02 8.303215313000691822e+00 9.027133167001011316e+00 
4.775000000000000000e+02 8.305126604001998203e+00 8.956944353001745185e+00 
4.780000000000000000e+02 8.222069547002320178e+00 8.821911487000761554e+00 
4.785000000000000000e+02 8.131900530002894811e+00 8.703655179000634234e+00 
4.790000000000000000e+02 8.051346211999771185e+00 8.619676129001163645e+00 
4.795000000000000000e+02 7.975297108001541346e+00 8.561950367002282292e+00 
4.800000000000000000e+02 7.928994022000551922e+00 8.550435802000720287e+00 
4.805000000000000000e+02 7.947467218000383582e+00 8.612251230002584634e+00 
4.810000000000000000e+02 8.009562983002979308e+00 8.716687592001107987e+00 
4.815000000000000000e+02 8.048716692999732913e+00 8.787338190999435028e+00 
4.820000000000000000e+02 8.023832495000533527e+00 8.774238273002993083e+00 
4.825000000000000000e+02 7.952082167001208290e+00 8.689039885000966024e+00 
4.830000000000000000e+02 7.888743121002335101e+00 8.585209971999574918e+00 
4.835000000000000000e+02 7.895895175002806354e+00 8.527604877002886496e+00 
4.840000000000000000e+02 8.010084241999720689e+00 8.559930767001787899e+00 
4.845000000000000000e+02 8.214615640001284191e+00 8.675036841003020527e+00 
4.850000000000000000e+02 8.443506979001540458e+00 8.818198963999748230e+00 
4.855000000000000000e+02 8.621369650001724949e+00 8.923853609001525911e+00 
4.860000000000000000e+02 8.708049986002151854e+00 8.960077720003027935e+00 
4.865000000000000000e+02 8.705821171999559738e+00 8.934416502001113258e+00 
4.870000000000000000e+02 8.638973111002997030e+00 8.873447314002987696e+00 
4.875000000000000000e+02 8.524539420002838597e+00 8.793318636002368294e+00 
4.880000000000000000e+02 8.366962542000692338e+00 8.696082070000556996e+00 
4.885000000000000000e+02 8.177690603999508312e+00 8.588823649002733873e+00 
4.890000000000000000e+02 7.987465328002144815e+00 8.495831752999947639e+00 
4.895000000000000000e+02 7.825944947002426488e+00 8.439373885001259623e+00 
4.900000000000000000e+02 7.691709057002299232e+00 8.410120698001264827e+00 
4.905000000000000000e+02 7.580324086000473471e+00 8.395505101001617732e+00 
4.910000000000000000e+02 7.503212261999578914e+00 8.400205901001754683e+00 
4.915000000000000000e+02 7.457126637000328628e+00 8.415423097001621500e+00 
4.920000000000000000e+02 7.404064801001368323e+00 8.399997294000058901e+00 
4.925000000000000000e+02 7.314413006002723705e+00 8.322690736000367906e+00 
4.930000000000000000e+02 7.206415109001682140e+00 8.203118378001818201e+00 
4.935000000000000000e+02 7.128539712000929285e+00 8.092210974002227886e+00 
4.940000000000000000e+02 7.117314621002151398e+00 8.031303373001719592e+00 
4.945000000000000000e+02 7.182246027001383482e+00 8.035155323002982186e+00 
4.950000000000000000e+02 7.309289508000802016e+00 8.095700887002749369e+00 
4.955000000000000000e+02 7.465670446999865817e+00 8.186696183001913596e+00 
4.960000000000000000e+02 7.604388813000696246e+00 8.266534286001842702e+00 
4.965000000000000000e+02 7.680136408001999371e+00 8.293537628000194672e+00 
4.970000000000000000e+02 7.661435122001421405e+00 8.239559427001950098e+00 
4.975000000000000000e+02 7.545835245000489522e+00 8.102319222001824528e+00 
4.980000000000000000e+02 7.359401563000574242e+00 7.906787914002052275e+00 
4.985000000000000000e+02 7.150893829002598068e+00 7.698581923999881838e+00 
4.990000000000000000e+02 6.989582854999753181e+00 7.542696718002844136e+00 
4.995000000000000000e+02 6.955006244003016036e+00 7.514142304000415606e+00 
5.000000000000000000e+02 7.086905298001511255e+00 7.647974745003011776e+00 
5.005000000000000000e+02 7.335003193002194166e+00 7.890202891001536045e+00 
5.010000000000000000e+02 7.572062539002217818e+00 8.112471106000157306e+00 
5.015000000000000000e+02 7.677997004000644665e+00 8.193548499999451451e+00 
5.020000000000000000e+02 7.618856174001848558e+00 8.100374967001698678e+00 
5.025000000000000000e+02 7.456727062002755702e+00 7.897054368000681279e+00 
5.030000000000000000e+02 7.295733803999610245e+00 7.690344734000973403e+00 
5.035000000000000000e+02 7.221519676000752952e+00 7.568405572001211112e+00 
5.040000000000000000e+02 7.267100860000937246e+00 7.567862207000871422e+00 
5.045000000000000000e+02 7.413343980002537137e+00 7.671858169000188354e+00 
5.050000000000000000e+02 7.613969671001541428e+00 7.835769885001354851e+00 
5.055000000000000000e+02 7.821923054001672426e+00 8.012307136999879731e+00
