# Supplementary material for: Simulating the Photochemical Birth of the Hydrated Electron in Liquid Water
Source: Nat Commun. 2026 Mar 10;17:3764. doi: 10.1038/s41467-026-70045-7 (PMC13106769; doi:10.1038/s41467-026-70045-7)
Supplement: Supplementary file 3 — Source Data [file 41467_2026_70045_MOESM3_ESM.zip › Figure_2/distance_H_e_HAT.dat]

1.203192295706676962e+00
1.282612744385542847e+00
1.371443149622565860e+00
1.269853270921008859e+00
1.132974415110892474e+00
9.957648049674860946e-01
8.578852764114495155e-01
7.209433838015161244e-01
5.845674656298969207e-01
4.502654196336595138e-01
3.213504097958352346e-01
2.918510959473890054e-01
2.674245384423661887e-01
2.479285520618712546e-01
2.334668833620406336e-01
2.220407735617103695e-01
2.122543979727231078e-01
2.062695321551770988e-01
2.025559594394988894e-01
2.046770893331929519e-01
2.115204432186408579e-01
2.260259475723185030e-01
2.483051447837201220e-01
