# Supplementary material for: Simulating the Photochemical Birth of the Hydrated Electron in Liquid Water
Source: Nat Commun. 2026 Mar 10;17:3764. doi: 10.1038/s41467-026-70045-7 (PMC13106769; doi:10.1038/s41467-026-70045-7)
Supplement: Supplementary file 3 — Source Data [file 41467_2026_70045_MOESM3_ESM.zip › Figure_3/README.md]

# Figure 3
- cn_all_data.dat contains the coordination number (CN) of the hydrogen and the oxygen for all the frames that belong to HAT mechanism.
- cn_coin_data.dat contains the coordination number (CN) of the hydrogen and the oxygen for all the frames at the conical intersection
  for the HAT mechanism
