# Supplementary material for: Simulating the Photochemical Birth of the Hydrated Electron in Liquid Water
Source: Nat Commun. 2026 Mar 10;17:3764. doi: 10.1038/s41467-026-70045-7 (PMC13106769; doi:10.1038/s41467-026-70045-7)
Supplement: Supplementary file 3 — Source Data [file 41467_2026_70045_MOESM3_ESM.zip › Figure_3/cn_coin_data.dat]

# CN H CN O
9.949984844321406452e-02	1.734034043908136757e+00
4.517073868556367167e-01	2.389858440252971228e+00
1.656907053434935511e-03	1.009437592011122931e+00
8.267351207791950873e-01	2.733912908729286606e+00
3.846259226217285231e-03	9.561735941890262547e-01
5.284985366428325282e-01	2.481030311473487515e+00
2.684902883303919886e-03	9.906423479019811351e-01
4.628403373838571033e-01	2.418180414851083704e+00
1.051260637605010671e-02	1.982203541830476645e+00
4.658873494846321739e-02	1.997839866181342572e+00
4.235258982796823515e-03	7.286353481825472711e-01
3.155402307287700787e-03	1.962528731048750918e+00
1.648260033772594099e-02	1.982912995634953379e+00
1.584602184998755159e-01	2.121869375014462378e+00
1.410517242195077382e-03	2.031272570672160604e+00
1.230223790911568089e-02	1.978436401460121452e+00
3.629010467785789840e-01	2.333742530494180123e+00
8.401104944782796652e-03	1.962335913656926056e+00
3.297719741519384434e-02	2.002836932341180987e+00
6.956390667170899919e-03	5.988931138627129336e-01
4.589346048923215529e-03	2.011597954331388660e+00
1.599486034851134355e-03	9.972934557379263820e-01
1.992545023049827318e-03	1.003282272827948907e+00
8.443409660066774486e-03	2.033562075928651680e+00
6.250389247044971786e-01	2.506589339673888528e+00
2.388473655954083917e-03	1.981598114923647014e+00
9.375693617633499080e-03	1.985443228032145457e+00
4.855561026803349028e-03	9.564778384967711489e-01
5.339007528168584170e-03	9.876987179401649497e-01
7.903574379835598754e-03	5.023526823025709076e-01
1.143592700637687670e-02	9.990684245512910788e-01
1.237459624841766442e-01	2.056325099679373380e+00
6.643603363391692440e-02	2.036907502398828118e+00
1.662638643392350124e-01	2.150168798561474581e+00
5.844269839393251113e-03	9.631855461452901723e-01
4.297953095138257185e-02	2.006197236602363709e+00
6.775434265683717705e-02	2.005054300589937721e+00
7.273050600107357558e-03	1.943659575191591271e+00
3.423275792056880082e-03	9.916396892083347847e-01
9.122715504767162642e-01	2.833716140998066457e+00
1.070025458596278413e-03	9.937105333615815494e-01
6.732368072678625304e-02	2.043792737809480009e+00
4.209183911418277677e-03	9.631003513560834062e-01
4.592850585355193194e-02	2.014461166784784485e+00
3.461202551873780644e-03	1.002815882198392128e+00
5.560908744786112815e-03	9.912368674278138059e-01
7.470577511360286527e-02	2.004047654904304920e+00
8.077430696452060632e-02	2.041208298559705980e+00
1.521347277021114098e-03	9.958042657224630556e-01
2.658771914277005110e-03	1.972579198260564937e+00
1.789412573356934794e-02	1.990527145044807877e+00
7.712868810079211157e-02	2.041122674108573065e+00
1.704155077225507188e-03	9.925398011834034584e-01
