# Supplementary material for: Simulating the Photochemical Birth of the Hydrated Electron in Liquid Water
Source: Nat Commun. 2026 Mar 10;17:3764. doi: 10.1038/s41467-026-70045-7 (PMC13106769; doi:10.1038/s41467-026-70045-7)
Supplement: Supplementary file 3 — Source Data [file 41467_2026_70045_MOESM3_ESM.zip › Figure_3/cn_all_data.dat]

# CN H CN O
9.873949138986207741e-01	1.973972587830362446e+00
9.878423499939155139e-01	1.974033719036417667e+00
9.877877609004015458e-01	1.973734547255762584e+00
9.872316971098685778e-01	1.972792409329848784e+00
9.862312802025579028e-01	1.971083014668651323e+00
9.844535669844228787e-01	1.968187925321332798e+00
9.820551584494831010e-01	1.963351965307830627e+00
9.786155049774341030e-01	1.955988771773992108e+00
9.739652878393619817e-01	1.945223320189587213e+00
9.679473536501257414e-01	1.930153753268967431e+00
9.603294231406813708e-01	1.910887718739364693e+00
9.512230042581891754e-01	1.886309627465875050e+00
9.405805795935325841e-01	1.857324118501188170e+00
9.282612438972669411e-01	1.823199745396721028e+00
9.176399231830241199e-01	1.784979212248509528e+00
9.051721177571181443e-01	1.739516918513455135e+00
8.952971907608289204e-01	1.688064503888246470e+00
9.647714032509723259e-01	2.158062487144588371e+00
9.673976537545851961e-01	2.231910234573132534e+00
9.695569458375024041e-01	2.324102056454446341e+00
9.712718635197328254e-01	2.428226767171361100e+00
9.714945106140641107e-01	2.542692832383511625e+00
9.711094117884425669e-01	2.653479106558400247e+00
9.696182736934221280e-01	2.747807512447278722e+00
9.663405396796995728e-01	2.815383390835522803e+00
9.616630169132949213e-01	2.856806806113733277e+00
9.551325252599299764e-01	2.873337070139502014e+00
9.463600069780429003e-01	2.873789399304109260e+00
9.338645537790744022e-01	2.863373264421294806e+00
9.185134394400771285e-01	2.847409249522304009e+00
8.970545688488343883e-01	2.826255939141908868e+00
8.691168248541298880e-01	2.800924604518894689e+00
8.309946578773250714e-01	2.768224015280701611e+00
7.797410089690595125e-01	2.721251325716880665e+00
7.084541412069865762e-01	2.648727921971886445e+00
6.147885970738367067e-01	2.541460630560105738e+00
4.981671499819190774e-01	2.393147635370271420e+00
3.736589275771149410e-01	2.216085774993002744e+00
2.572275390679109042e-01	2.032276645180894903e+00
1.647931154509479634e-01	1.865518298144090537e+00
9.949984844321406452e-02	1.734034043908136757e+00
9.942759042463634733e-01	1.973192736824046278e+00
9.947394485921006169e-01	1.970634369196078817e+00
9.945110270423456189e-01	1.965017560230085891e+00
9.939107299476896973e-01	1.955918518812845619e+00
9.926804645399590621e-01	1.942165287751016933e+00
9.901881170369097873e-01	1.922913419482663588e+00
9.871974266987799673e-01	1.896065360477490636e+00
9.834781736208721981e-01	1.861105828840585730e+00
9.798672333281602809e-01	1.816171832856694479e+00
9.757941598606295619e-01	1.759039858912763155e+00
9.763211429549957243e-01	1.691995324143158008e+00
9.772329781520888714e-01	1.614246360690618998e+00
9.848417161668642228e-01	1.524467164234970529e+00
9.965326555701695677e-01	1.432044208382214023e+00
1.014912586372951786e+00	1.333437620532823997e+00
1.034223973874277780e+00	2.468913633921903550e+00
1.052788027751544231e+00	2.565033652723548219e+00
1.066287038086824790e+00	2.654135548164558323e+00
1.071482897521618405e+00	2.731685954275135497e+00
1.069601074942497343e+00	2.796104319575663411e+00
1.063347387891489859e+00	2.845719062228904583e+00
1.052937265764236408e+00	2.881266226367847683e+00
1.041560192631068693e+00	2.904587565536368654e+00
1.031520830083913820e+00	2.918744993977412161e+00
9.639335840236086250e-01	2.925387819612990103e+00
9.631516052924746774e-01	2.926736110282631476e+00
9.625716226589899893e-01	2.924481685086126603e+00
9.621204175194635333e-01	2.919179638408232691e+00
9.616136938483211827e-01	2.911775248380900294e+00
9.608685611691203388e-01	2.902041374567567278e+00
9.610790459815271580e-01	2.891774486437560299e+00
9.613922642119193673e-01	2.879833284337652177e+00
9.619721386822712716e-01	2.864797029655162586e+00
9.633386590033675700e-01	2.847135993781355179e+00
9.649786191797050661e-01	2.827910086186012251e+00
9.672613807682827192e-01	2.806701249576850632e+00
9.694457475694215898e-01	2.787429381432942943e+00
9.717293948939933479e-01	2.771144417578421670e+00
9.737159114661005921e-01	2.761538813051743091e+00
9.757877839059624359e-01	2.759599039721142955e+00
9.773084097876957310e-01	2.766616802789930496e+00
9.783370516755622859e-01	2.781199547973805419e+00
9.786350689043952222e-01	2.801542300105611449e+00
9.784032500321580006e-01	2.826570474526277188e+00
9.774378184156699012e-01	2.851978257960691820e+00
9.756353618874591405e-01	2.875046067168168129e+00
9.733082984597234422e-01	2.895262748321450363e+00
9.692610815217815867e-01	2.909846000946281652e+00
9.636789827373573036e-01	2.918696824895852249e+00
9.563609140992244129e-01	2.921088971032757442e+00
9.460536459235930895e-01	2.916954110842952197e+00
9.309882791444415995e-01	2.905364337226473026e+00
9.104812165746272168e-01	2.885603581409332818e+00
8.806240333054474734e-01	2.854492357472065311e+00
8.359270756458687668e-01	2.806800358539115692e+00
7.746125285787520687e-01	2.740347987148957998e+00
6.904284712759913845e-01	2.649178676304325908e+00
5.778586105592716793e-01	2.527501624327859187e+00
4.517073868556367167e-01	2.389858440252971228e+00
9.840484083107583491e-01	1.978206564415766255e+00
9.821733481475806160e-01	1.977432123756104332e+00
9.776266351754655526e-01	1.972112435949886944e+00
9.687191727112965944e-01	1.960586017788775504e+00
9.528360805510207587e-01	1.941346116353984463e+00
9.232131681513500165e-01	1.907490365275622990e+00
8.680004844321244084e-01	1.847938403566794285e+00
7.661136953008198525e-01	1.742658237967668278e+00
5.991514242268485280e-01	1.573700792921985725e+00
3.886050554154539816e-01	1.362924187752058369e+00
1.995384997635636926e-01	1.176176994645252494e+00
8.506787734123195943e-02	1.066229740835570983e+00
3.255450184001353053e-02	1.019864299486867854e+00
1.167216621254119936e-02	1.006249168137138605e+00
4.138684175529244898e-03	1.005333569813499972e+00
1.656907053434935511e-03	1.009437592011122931e+00
9.842092791098029370e-01	1.969150194323631586e+00
9.849541243133550505e-01	1.970798151397302966e+00
9.856665221498184248e-01	1.972266125720485430e+00
9.861777035600475250e-01	2.044486929426289290e+00
9.849830952623154223e-01	2.040813919794566278e+00
9.836116175035087839e-01	2.038044498524223425e+00
9.815377382017601571e-01	2.033699415969716373e+00
9.784398653627852660e-01	2.025057302280475646e+00
9.739834272990338659e-01	2.012036000934506852e+00
9.684873507605267218e-01	1.993177284787729375e+00
9.608205882064734249e-01	1.968467269270176789e+00
9.514021961720064979e-01	1.937419946154143258e+00
9.401944871965578487e-01	1.900459804371972039e+00
9.272020580932003320e-01	1.858246722466294631e+00
9.122934532189331813e-01	1.811674685483100733e+00
8.965234328977615963e-01	1.761658010165565669e+00
8.780164879099336961e-01	1.710229168609449291e+00
8.609903203115198966e-01	1.659075742486833649e+00
8.441973066619139487e-01	1.607549413289202977e+00
9.967874007186902086e-01	2.063655352209987637e+00
9.969453358222701844e-01	2.083981017955928827e+00
9.969424604555159330e-01	2.104543858142603696e+00
9.967826658191576428e-01	2.128504234542741624e+00
9.963336982135013731e-01	2.154637867186240285e+00
9.958583758371830630e-01	2.182132862515965499e+00
9.950194080513995454e-01	2.214236591122202391e+00
9.942099517794932284e-01	2.251718303971528279e+00
9.934428650641032865e-01	2.289280986295951337e+00
9.925646801831710109e-01	2.335850411236485513e+00
9.922217438329182793e-01	2.388176673894816915e+00
9.918627425170701839e-01	2.440332678277590261e+00
9.915344788821774946e-01	2.498941168687014880e+00
9.916732388846530855e-01	2.559661377303872776e+00
9.925758717157783240e-01	2.620211264473504720e+00
9.930563611880083297e-01	2.680387028338119926e+00
9.936670798893920686e-01	2.737303204762515652e+00
9.941483631154279799e-01	2.786797397560541789e+00
9.948172480628580949e-01	2.829404381036530580e+00
9.952750690416831691e-01	2.864231321787378270e+00
9.956276868611183550e-01	2.889806206529899058e+00
9.957112636574209086e-01	2.908183194114543291e+00
9.959746951072506738e-01	2.919971754353288595e+00
9.961396527968078285e-01	2.926421559902334213e+00
9.962641749769109989e-01	2.928856619283124907e+00
9.963311351726226173e-01	2.928392738618874613e+00
9.967359418211138022e-01	2.926076409831976477e+00
9.971691202674123344e-01	2.921527367800445418e+00
9.979034485039194324e-01	2.915437443894838498e+00
9.988667987633355061e-01	2.907287783962722916e+00
1.000044488436700130e+00	2.897777852676670651e+00
1.001738466622389412e+00	2.885827193975547544e+00
1.002796717664654835e+00	2.870794906585300676e+00
1.004465241864102465e+00	2.854080192425903384e+00
1.005334955247365158e+00	2.837884691418019578e+00
1.006185403979460435e+00	2.823048896336317171e+00
1.007086576002138356e+00	2.808950944028745234e+00
1.007053280618279700e+00	2.801405680943405141e+00
1.006904505604184985e+00	2.796001740024444349e+00
1.006424404002759898e+00	2.796944519907739846e+00
1.006091022598325946e+00	2.799416556489658259e+00
1.005152734330612585e+00	2.804814947667684688e+00
1.004604859430494157e+00	2.810781093253034602e+00
1.003981064717169414e+00	2.818003245015510139e+00
1.003767440571756930e+00	2.822792324876008063e+00
1.003646601224850388e+00	2.826277253136038947e+00
1.003511134868718679e+00	2.829722388236554753e+00
1.003728060841501790e+00	2.829722437579957894e+00
1.004134990474824685e+00	2.826347700687098730e+00
1.004630651637996808e+00	2.819851613276048941e+00
1.005458141307924880e+00	2.811712694528443635e+00
1.006092006551742024e+00	2.798919056891120416e+00
1.006873348012792713e+00	2.783934367209115468e+00
1.007220167254061494e+00	2.768156990542796958e+00
1.008001262259568209e+00	2.753081512232593564e+00
1.007959091337057966e+00	2.741642535241346046e+00
1.008436871054245287e+00	2.737080306487459147e+00
1.008030084119642122e+00	2.739805164520232594e+00
1.007966410231251997e+00	2.752588065630081182e+00
1.007969497499509259e+00	2.772050986052083221e+00
1.007196669130468791e+00	2.796644509778420495e+00
1.006855260412623743e+00	2.826669078906162369e+00
1.006498175236889336e+00	2.853597230703617260e+00
1.006075974275164597e+00	2.877811308512873367e+00
1.005835460270217530e+00	2.898680525900890093e+00
1.006026163756247094e+00	2.914607327343281096e+00
1.006480412532179125e+00	2.926136862630865032e+00
1.007387284746348977e+00	2.933373634032908850e+00
1.008605608470354742e+00	2.937489553723386049e+00
1.010919846617920337e+00	2.938924517394733815e+00
1.013938162280749511e+00	2.937374454180924133e+00
1.018293515321088805e+00	2.932674999314853093e+00
1.023981968942177190e+00	2.926091042843136592e+00
1.030891469172515063e+00	2.916784611842558661e+00
1.039611790247628953e+00	2.905372638918735984e+00
1.049170339719457612e+00	2.893443854271350979e+00
1.059111159525580437e+00	2.880249871577782894e+00
1.070158931212585651e+00	2.867687852177349672e+00
1.080516018692023517e+00	2.856617530571565755e+00
1.089041474149467170e+00	2.847600936630620971e+00
1.095762798202227106e+00	2.841565350325044648e+00
1.099027804012739917e+00	2.839134405313190612e+00
1.100225180087225141e+00	2.839995965623257401e+00
1.098927466730680091e+00	2.844649180619376327e+00
1.095251426056940369e+00	2.851292405926088236e+00
1.089489293529803504e+00	2.861622252184147897e+00
1.082825801832156598e+00	2.872733728126992236e+00
1.077445004860820621e+00	2.883659043066291172e+00
1.074332175732570560e+00	2.895957972970920391e+00
1.073289275090034245e+00	2.907053696074182625e+00
1.075610079525115337e+00	2.917262917590296212e+00
1.082849264307282899e+00	2.924944978799570272e+00
1.093951638102495849e+00	2.930984895397790613e+00
1.112574645341131596e+00	2.933872839889215989e+00
1.136575768985602197e+00	2.934379106916174429e+00
1.169444469066574399e+00	2.931709079102028159e+00
1.208925444094660628e+00	2.926772452969041094e+00
1.252326152509201984e+00	2.918937436324207546e+00
1.298807359700710595e+00	2.909273683042225667e+00
1.348546012808759409e+00	2.897824148194664939e+00
1.394426078825164561e+00	2.885392691911433882e+00
1.438924996667080958e+00	2.872748221405073021e+00
1.480387157560253186e+00	2.860509051797018643e+00
1.517669189265328455e+00	2.848669009726180423e+00
1.549696242952924852e+00	2.837104827216491820e+00
1.577874632930777565e+00	2.827160196534112657e+00
1.602543337089069819e+00	2.818838978010012930e+00
1.627000055975577952e+00	2.812705852919740401e+00
1.647139290504881393e+00	2.810366464213783555e+00
1.664667870583204756e+00	2.811153910729273342e+00
1.679870643739806990e+00	2.814833675748190434e+00
1.694353431651828501e+00	2.822397660248279649e+00
1.708368115680360733e+00	2.831771343531404472e+00
1.719530719890439041e+00	2.841788495145801896e+00
1.730424238114644853e+00	2.851224010659301200e+00
1.740137695647158811e+00	2.858949804298353214e+00
1.750605444250314502e+00	2.863495921554799928e+00
1.758754899288718976e+00	2.865728715333906162e+00
1.767968357373028931e+00	2.865179496922610092e+00
1.774748753101914378e+00	2.862330568733339575e+00
1.782167553851953024e+00	2.857613689635313037e+00
9.802937124727449936e-01	2.794813232388790425e+00
9.781243281511806664e-01	2.802893374718015806e+00
9.756497501109582249e-01	2.811810330362455090e+00
9.731228778088982789e-01	2.821575715758791514e+00
9.703175950465312560e-01	2.830667593864412357e+00
9.679745272817488200e-01	2.839209351173108242e+00
9.658243983909254871e-01	2.847351513305113713e+00
9.642735289928042741e-01	2.856671976844211702e+00
9.635122994592444368e-01	2.864218801700301853e+00
9.628459102127291391e-01	2.870750099343483352e+00
9.632615900196145331e-01	2.876494291141276527e+00
9.640748544430227662e-01	2.881515541639095179e+00
9.649755215965798438e-01	2.885312939081914774e+00
9.664527182733958499e-01	2.888179890279033213e+00
9.685977046249207856e-01	2.889672461108736989e+00
9.699324215269897742e-01	2.889002951338654146e+00
9.719691871489354318e-01	2.887430525322690844e+00
9.737353763187803768e-01	2.884135484240514025e+00
9.754284865730811216e-01	2.879500825283189069e+00
9.769065015043670863e-01	2.873143649751706885e+00
9.783261590672517327e-01	2.866232368191794944e+00
9.794081599773167834e-01	2.858154220069001550e+00
9.801711461921603918e-01	2.850622548354589725e+00
9.806919385594151661e-01	2.843919423404806857e+00
9.810956935503364340e-01	2.838759217801652301e+00
9.810118011132742399e-01	2.835006421392302300e+00
9.809208876097937901e-01	2.834098227321267149e+00
9.806546515386497243e-01	2.835224112562001242e+00
9.798145643891821299e-01	2.839298038255626544e+00
9.793387774007892288e-01	2.844324251779152934e+00
9.785653192368656272e-01	2.851104607064451013e+00
9.775023252184233957e-01	2.858550761153700215e+00
9.771297841148323116e-01	2.865160970014605457e+00
9.761516126082888656e-01	2.871397748793080407e+00
9.757305729661882587e-01	2.877056089462657340e+00
9.756925306723297497e-01	2.880621703478385864e+00
9.755657358277518565e-01	2.882427004786879188e+00
9.757731882165376902e-01	2.882463514868555787e+00
9.761171712625255070e-01	2.881367019799166318e+00
9.768076431060935816e-01	2.877526791231120207e+00
9.775377808983426453e-01	2.871196503731995087e+00
9.781386190601312203e-01	2.863311398215589332e+00
9.789538021112718091e-01	2.853088577357216327e+00
9.796734075992554747e-01	2.841678507793058195e+00
9.802619255371428642e-01	2.829123389113186615e+00
9.808555801370040239e-01	2.815701432133501658e+00
9.811488362581400891e-01	2.803730989958404418e+00
9.814900057475294259e-01	2.793719219712679447e+00
9.815373524806869643e-01	2.784995333975317511e+00
9.815363750341996596e-01	2.778964340607735117e+00
9.811887351942186752e-01	2.778020971764136871e+00
9.809018268629897674e-01	2.778598165470887782e+00
9.806039763873749537e-01	2.781803900035761057e+00
9.799374596744531152e-01	2.789707768026057799e+00
9.790517625075271235e-01	2.797062425115290463e+00
9.783819017842565469e-01	2.807551504084480065e+00
9.778057325784194065e-01	2.817697864567623167e+00
9.770944717403940993e-01	2.827533874212567966e+00
9.763594985475247956e-01	2.838595382776538223e+00
9.759598965318065922e-01	2.849275003489262215e+00
9.758774583192506569e-01	2.857086744827932900e+00
9.758276636333536036e-01	2.865576784216614659e+00
9.761435240050959639e-01	2.872515782916247762e+00
9.765943360274711438e-01	2.877942030283896724e+00
9.768054383108522032e-01	2.881630500050736288e+00
9.774584799209173891e-01	2.883981686741625250e+00
9.782476165062014006e-01	2.884158928590056625e+00
9.784977227568468772e-01	2.882772097713192316e+00
9.792943280404825535e-01	2.878832104395794733e+00
9.796601812416660948e-01	2.873995327052329518e+00
9.800867784643472191e-01	2.866067695412941152e+00
9.801331530791718150e-01	2.857259100842978849e+00
9.799796099390674087e-01	2.847221576111524488e+00
9.796426907261581718e-01	2.836797910981480264e+00
9.791517953478340308e-01	2.825181845964496841e+00
9.788199909313166636e-01	2.813558871891312929e+00
9.782274091457594523e-01	2.802227261081889687e+00
9.779652032932524275e-01	2.791377864930854713e+00
9.778099606735884963e-01	2.780363474436707616e+00
9.778514326820740843e-01	2.006876796878135139e+00
9.774851887644315784e-01	2.013584681969455836e+00
9.775311999795772699e-01	2.024525460095063956e+00
9.786011851573123144e-01	2.040139740888992748e+00
9.796730594325020469e-01	2.059098219628202386e+00
9.813675359637293871e-01	2.081452729932450563e+00
9.828196712497593301e-01	2.106482908136842802e+00
9.842984298273400601e-01	2.134458388679906449e+00
9.852265554964597660e-01	2.158945217766512936e+00
9.858856989465142329e-01	2.183018717071377512e+00
9.860568119871162551e-01	2.202800037172959691e+00
9.857822967110171364e-01	2.217891196257494535e+00
9.850218453814448827e-01	2.228375188118359773e+00
9.838495144835855966e-01	2.231641939600246261e+00
9.822411306049687596e-01	2.234619357735960765e+00
9.805958841678842353e-01	2.236508232572918864e+00
9.783544275452035199e-01	2.237789681556755728e+00
9.767080942152432943e-01	2.240857217414551794e+00
9.752562811117861941e-01	2.247642816111758091e+00
9.741657081459853540e-01	2.261050650405171947e+00
9.737848837137863534e-01	2.279102930766929713e+00
9.740911922478122653e-01	2.305181363681825246e+00
9.751639692404524551e-01	2.336969668125568944e+00
9.765288033770422871e-01	2.372130938448705262e+00
9.782358662511839720e-01	2.406900046643454694e+00
9.798762912140795978e-01	2.445279914312265213e+00
9.811193838334795192e-01	2.478917978129322019e+00
9.821912309544325037e-01	2.507419841599463073e+00
9.827910640565903355e-01	2.530042445758251990e+00
9.831125774486021429e-01	2.542908749443669070e+00
9.830121643720380886e-01	2.549102473987237438e+00
9.822632611976557238e-01	2.550268509587514387e+00
9.810803933481343497e-01	2.542365337100069844e+00
9.794884255185577482e-01	2.530417233283266398e+00
9.776845542844100345e-01	2.513193453770893981e+00
9.755447784203067352e-01	2.493716090175770006e+00
9.735979841134393409e-01	2.471808699423700073e+00
9.717004554323750432e-01	2.450854300877602476e+00
9.701492922473869962e-01	2.437768324259854236e+00
9.692967240589657196e-01	2.427075963813948967e+00
9.695365170321492698e-01	2.422653286489090618e+00
9.698813252056720513e-01	2.428543963961717012e+00
9.711338538692919631e-01	2.437652053727806578e+00
9.729078026719094607e-01	2.453864306571170939e+00
9.748439874469583266e-01	2.476001869008199741e+00
9.770310803914451503e-01	2.495331529940891802e+00
9.788791575499012909e-01	2.515085082662314342e+00
9.805576670167408526e-01	2.530123986163068217e+00
9.818682776982443627e-01	2.539264663042926085e+00
9.825436289244652288e-01	2.545687163283509857e+00
9.828814696671526185e-01	2.542164539526766021e+00
9.825183187060109180e-01	2.532367249586376268e+00
9.818976156995206095e-01	2.513322175199748987e+00
9.805421778051220949e-01	2.488842751553397292e+00
9.788068292692503336e-01	2.458608593089510297e+00
9.767623030662596628e-01	2.419405572546560634e+00
9.743631385407195422e-01	2.380805478499475658e+00
9.718214508915207217e-01	2.338377889296224588e+00
9.693929485771031196e-01	2.298322821452648768e+00
9.676378023530983752e-01	2.263297270852144383e+00
9.661536809063467901e-01	2.232806496836755805e+00
9.654954719728208179e-01	2.206291141417192847e+00
9.658491766876742268e-01	2.185623266075682025e+00
9.670417328784123301e-01	2.173266598167959529e+00
9.686326470513824116e-01	2.163718943691999019e+00
9.706182771012556998e-01	2.158220896699861058e+00
9.731995775603705656e-01	2.157930860079132707e+00
9.753001070157215624e-01	2.156225329817107461e+00
9.777767955036227310e-01	2.155312103800731460e+00
9.794326174573702026e-01	2.154178471719131238e+00
9.811425403999687322e-01	2.151315278769660111e+00
9.822479477800862835e-01	2.145467632076718978e+00
9.830905884829810315e-01	2.137064195263863375e+00
9.832925935767929948e-01	2.125905156656652473e+00
9.828869562764047663e-01	2.113711408568716088e+00
9.823462335659930433e-01	2.098759124125117559e+00
9.811900149280964323e-01	2.083118403417684394e+00
9.797673336414004508e-01	2.068282864894536832e+00
9.781160851494430375e-01	2.052438028721988772e+00
9.762341725843277640e-01	2.038927597892154164e+00
9.745136676109691365e-01	2.027054666142571460e+00
9.726490471553039807e-01	2.017788841848557890e+00
9.714878022802868607e-01	2.010282489155834629e+00
9.706323627248629737e-01	2.004799584344026275e+00
9.701727117750201801e-01	2.001544139401633338e+00
9.858917956106305613e-01	1.991971658785432808e+00
9.856493763851085221e-01	1.995308078335520596e+00
9.846317026157792585e-01	1.997821122116005377e+00
9.828827120365322134e-01	1.999915809616070961e+00
9.801018553835536551e-01	2.000811177006328823e+00
9.763431528642443347e-01	2.000098544254866439e+00
9.721838810618823601e-01	1.998420025702508207e+00
9.670086388208463113e-01	1.995411254706278337e+00
9.616693252116543800e-01	1.991889058835727644e+00
9.563709694715163412e-01	1.987314350169009369e+00
9.515041892127776846e-01	1.982631893448657534e+00
9.481898948509740466e-01	1.977889837145002661e+00
9.460826281970645679e-01	1.972696329970816231e+00
9.462791849698166669e-01	1.969315449680729913e+00
9.488635477282774122e-01	1.967289535467525052e+00
9.533611984337033718e-01	1.967833127229329460e+00
9.590100365598041021e-01	1.969588436537348830e+00
9.651618157617710692e-01	1.973058481702048228e+00
9.714217569049361511e-01	1.977068818927934624e+00
9.769206194252717523e-01	1.981769514129197551e+00
9.817028320395819740e-01	1.987090478710009656e+00
9.850326264318753910e-01	1.993521715171929998e+00
9.873946065029813868e-01	2.002662956379300585e+00
9.885540885540700096e-01	2.015872822192676050e+00
9.888375757248266673e-01	2.035749429179956937e+00
9.879560676713595724e-01	2.062509952400352287e+00
9.861358912653752640e-01	2.097703438844176649e+00
9.830054170260840163e-01	2.136426547998911296e+00
9.786236825395564498e-01	2.180134533597166691e+00
9.723851393155001910e-01	2.220482744832772415e+00
9.653255018548735356e-01	2.258069878137584308e+00
9.569332834152990408e-01	2.288828808901623102e+00
9.481698744237953003e-01	2.311680413775842435e+00
9.395287329569306234e-01	2.325900113429296034e+00
9.324916603797492876e-01	2.335639516334088395e+00
9.265185541500965405e-01	2.334736103260992568e+00
9.241507670711708311e-01	2.329491747081991360e+00
9.237591466917571825e-01	2.315107418490525593e+00
9.263785913749126300e-01	2.301080963027119619e+00
9.310157745903171467e-01	2.283268225456364320e+00
9.379925373220093787e-01	2.262335173633833296e+00
9.463600542460280929e-01	2.239747994617012239e+00
9.551853222707072932e-01	2.218765693450629239e+00
9.632969073180620567e-01	2.201847053729640624e+00
9.706305423432544099e-01	2.188335396526973842e+00
9.770057622893982829e-01	2.182766294843310639e+00
9.816991869009299432e-01	2.184237251613038833e+00
9.852356775056729798e-01	2.193369713979523628e+00
9.873314846309242387e-01	2.214073872212501293e+00
9.882143212144810507e-01	2.245659587738511931e+00
9.881758419062809384e-01	2.286505685387578701e+00
9.871256768053285890e-01	2.338950896398255708e+00
9.848488099071840418e-01	2.393703645804411639e+00
9.811911230678013185e-01	2.452297240959177227e+00
9.762125218960322481e-01	2.511545919998324550e+00
9.693266342210352660e-01	2.557374271827269396e+00
9.608897783950528515e-01	2.594522112913443479e+00
9.514978833399194702e-01	2.619791860733359901e+00
9.409013067176463796e-01	2.633450233499965432e+00
9.297439175660395794e-01	2.639926430088488818e+00
9.195734728691818960e-01	2.641575076610160888e+00
9.101981834436561059e-01	2.640315930115290310e+00
9.019428329716261405e-01	2.634259974729877829e+00
8.948248717723745749e-01	2.629994974014917108e+00
8.908938085975341981e-01	2.628572981035922851e+00
8.887528722057635999e-01	2.626969727860387849e+00
8.881023411968095305e-01	2.627119609597312166e+00
8.898150420779029623e-01	2.629530530310163261e+00
8.941118039342930146e-01	2.631560751843165402e+00
8.987615742180533607e-01	2.635346868094908590e+00
9.059929651959747199e-01	2.639508142690811354e+00
9.141475415982532882e-01	2.646718016594990175e+00
9.232612053244562134e-01	2.650461928001871748e+00
9.330431891784772835e-01	2.657598695790875265e+00
9.423919438255534686e-01	2.664058925443439918e+00
9.515544473627209898e-01	2.668784731296519386e+00
9.595645789047391183e-01	2.673174893682817022e+00
9.666648584944569356e-01	2.676030213147187364e+00
9.728286570156871038e-01	2.682936554116638117e+00
9.776491622873797471e-01	2.687392652795111747e+00
9.813077604164436307e-01	2.694009824329358427e+00
9.836635204886423622e-01	2.702287787860717216e+00
9.850466700827404942e-01	2.712285582473728418e+00
9.855784086483675432e-01	2.723092692931020853e+00
9.849428939536648553e-01	2.733554044396131477e+00
9.836667074382278164e-01	2.744854486095044344e+00
9.812347778114537400e-01	2.755048105461229024e+00
9.774178022542746591e-01	2.761354689967964404e+00
9.726905776342029686e-01	2.767985097888833401e+00
9.666914880256678444e-01	2.770038004479163263e+00
9.591976285501107036e-01	2.771562884398666604e+00
9.512911548316573818e-01	2.770268465633886290e+00
9.416860253330856523e-01	2.766401800392879640e+00
9.314445812322557083e-01	2.760646851228981458e+00
9.215404047794762965e-01	2.752950311729554400e+00
9.112122917771494635e-01	2.743289683505135024e+00
9.006557455875496832e-01	2.732822928646168936e+00
8.907810912362216227e-01	2.721264309548351079e+00
8.815901416861058326e-01	2.710596171988103098e+00
8.724545527219066399e-01	2.700395717547259711e+00
8.645467362117182919e-01	2.692243951856605033e+00
8.591597546741417402e-01	2.685149512262020810e+00
8.551682258175946627e-01	2.680803381780626715e+00
8.503472186458739257e-01	2.675909403908587336e+00
8.478718091485155650e-01	2.672383613090414833e+00
8.460533990504573998e-01	2.669574038158412765e+00
8.466324632840422915e-01	2.668115638014751045e+00
8.455019324224625210e-01	2.665012304150979894e+00
8.468691315911134332e-01	2.664258446750586984e+00
8.497334125186871701e-01	2.663462145869458730e+00
8.529568765952959541e-01	2.663817148302075388e+00
8.571835015519780887e-01	2.662200514640411519e+00
8.611253689011633128e-01	2.662007565623851768e+00
8.661444379353484546e-01	2.660871449507754782e+00
8.701972524034078393e-01	2.659493067846280923e+00
8.742356341373102024e-01	2.656510867673296694e+00
8.780638193285488224e-01	2.655833501179291734e+00
8.821391256058697117e-01	2.657029064232597992e+00
8.844488395248756296e-01	2.659458389361131658e+00
8.862260009929245896e-01	2.663187904630369029e+00
8.879852979106498401e-01	2.670005479050846287e+00
8.876836134318462079e-01	2.678919634392043836e+00
8.868160720803736075e-01	2.688530848018537700e+00
8.841036530255086401e-01	2.700453940275991283e+00
8.811802880386097048e-01	2.711829128783054266e+00
8.753522090761935992e-01	2.722286431138343232e+00
8.668526903013492602e-01	2.729632585852229010e+00
8.568219299320599669e-01	2.736493607815045692e+00
8.428576463702603938e-01	2.736754897373893325e+00
8.267351207791950873e-01	2.733912908729286606e+00
1.016781390939452745e+00	1.972711257500675552e+00
1.015124405659151297e+00	1.973306759850304015e+00
1.014874068281654607e+00	1.971920434317979032e+00
1.014670837404483272e+00	1.968401103108225580e+00
1.015674351504161521e+00	1.962651037226297746e+00
1.016924452845881399e+00	1.953771345034928331e+00
1.019413775581552439e+00	1.941117303165089458e+00
1.022269583095793521e+00	1.923748400441015471e+00
1.026787388239565280e+00	1.902878428351910456e+00
1.030973780276242868e+00	1.875727772653722480e+00
1.038393712597088792e+00	1.844930820390570325e+00
1.045001331501408171e+00	1.807936557102411523e+00
1.053993770731135537e+00	1.771522613313475603e+00
1.062116012551597599e+00	1.731972476817566609e+00
1.072673500046410711e+00	1.694692698584133295e+00
1.083326740988999504e+00	1.658498860579374012e+00
1.096274718282688188e+00	1.629742189435931188e+00
1.108634045173526816e+00	1.604873708524183540e+00
1.120882168345659569e+00	1.586167295707308966e+00
1.134197832368833536e+00	1.574625394791381527e+00
1.146311465735083912e+00	1.571961585660549332e+00
1.159816432835700795e+00	1.577581468359063210e+00
1.168239027890620729e+00	1.589618778455387904e+00
1.173074917277030282e+00	1.608833921239258613e+00
1.177684548019164001e+00	1.632538286994207111e+00
1.177695620152307665e+00	1.660037809221023286e+00
1.172857757254384126e+00	1.687033239195441903e+00
1.162980109770895165e+00	1.714409437362271804e+00
1.149416989087016505e+00	1.740153948805003736e+00
1.132218132325493176e+00	1.756925434284468457e+00
1.115143096208529361e+00	1.769519353053935706e+00
7.972275699586066633e-01	1.775353089204926516e+00
7.875835120542615808e-01	1.771389222370010064e+00
7.718073258071442844e-01	1.759251093258390686e+00
7.400325757606304178e-01	1.729419683960295995e+00
6.928028108280217534e-01	1.682746231395960246e+00
6.258756419861626341e-01	1.615204837461369447e+00
5.325720462398664257e-01	1.520136500471656937e+00
4.170113884928668968e-01	1.401486863030499075e+00
2.941897069752075766e-01	1.274306412934003374e+00
1.859993529711490012e-01	1.160281183304364472e+00
1.052246264753661370e-01	1.072922062903464147e+00
5.440460628188912434e-02	1.015236795674469450e+00
2.705054518108507278e-02	9.819337010641971952e-01
1.331105786522039300e-02	9.642727998855877836e-01
6.863133961817743933e-03	9.570694756213609100e-01
3.846259226217285231e-03	9.561735941890262547e-01
9.818551307403065032e-01	2.042333982437835260e+00
9.812763090803980903e-01	2.034498960698345460e+00
9.801166784953939670e-01	2.019966249307787898e+00
9.784184756361460344e-01	1.999344892105936022e+00
9.757123053453383710e-01	1.972879944490802728e+00
9.729243006264254312e-01	1.942006338318075453e+00
9.693015029225986456e-01	1.904245020034376346e+00
9.663655523193260821e-01	1.856106360854657300e+00
9.638836924334915901e-01	1.792430562705243924e+00
9.621607322256449102e-01	1.709590311859807255e+00
9.619406319314465215e-01	1.601772985483495448e+00
9.642046938216928265e-01	1.477139422858209539e+00
9.681258528803207142e-01	1.349268217717260132e+00
9.733337176000730340e-01	1.244636398258575971e+00
9.795529933408664292e-01	1.174856797874076930e+00
9.852587586317099744e-01	1.141233232010680831e+00
9.906796488665463585e-01	1.133374265454306640e+00
9.947299969608704995e-01	1.144138608647657041e+00
9.976324256793124290e-01	1.170900023554642067e+00
9.991744674223377309e-01	1.212772625708542051e+00
1.000243266186580549e+00	1.272486289755543565e+00
1.000937664933647220e+00	1.339948822957468755e+00
1.001572298054294041e+00	1.415381325192696993e+00
1.001963719837259736e+00	1.489143768996676886e+00
1.002649036575031571e+00	1.552740552634279458e+00
1.003397160971248425e+00	1.608722005838382429e+00
1.004528022220505301e+00	1.653404602377530397e+00
1.005763275759582465e+00	1.685287139475656337e+00
9.702282443997559680e-01	2.006538463534423222e+00
9.669081954498746079e-01	2.016968772620661987e+00
9.635310226910738240e-01	2.030416347855471759e+00
9.613197970071638565e-01	2.046611571996789447e+00
9.590291305145836054e-01	2.064081190771318575e+00
9.580005790573823399e-01	2.083885406278289221e+00
9.579783322475798890e-01	2.104146568083729463e+00
9.583176289013429772e-01	2.126511980530274126e+00
9.592370752090466635e-01	2.150728567310413286e+00
9.607934633228275567e-01	2.173055902088251390e+00
9.627118119223152526e-01	2.198838319421568155e+00
9.646884424907852251e-01	2.222023244664441233e+00
9.666502106341097189e-01	2.247920719462481731e+00
9.683884988806868988e-01	2.273325276827935060e+00
9.700738623117148851e-01	2.297079852384302345e+00
9.713232057356309124e-01	2.323560506837193174e+00
9.724750229047547379e-01	2.348290472408352869e+00
9.730361241941664074e-01	2.375376537283975242e+00
9.733352678444421313e-01	2.396658239873439733e+00
9.733913514877146067e-01	2.419266791348675838e+00
9.728058814867307502e-01	2.439463218232696295e+00
9.721569715519104982e-01	2.457482357112235505e+00
9.708539272604287396e-01	2.473299453796730774e+00
9.692950488430758238e-01	2.487021624159676314e+00
9.673383856625433763e-01	2.499684049372646655e+00
9.647640807516076888e-01	2.506996556395424403e+00
9.617718885387978034e-01	2.515968414388172203e+00
9.587047227080992551e-01	2.520248247343715775e+00
9.551802454036973922e-01	2.524635972868128242e+00
9.514908707073429506e-01	2.530766161269946579e+00
9.479600556491628582e-01	2.537322029320049577e+00
9.441031538086891439e-01	2.542949118047247214e+00
9.395341248662520961e-01	2.549978176514173356e+00
9.356252773343254336e-01	2.562040276363684477e+00
9.314037706492167557e-01	2.571489827241292492e+00
9.263165458775074468e-01	2.585722482388837395e+00
9.215339325378375523e-01	2.601672846005750550e+00
9.155962931235707147e-01	2.618606551998620802e+00
9.089187343143918518e-01	2.636020578520707147e+00
9.021178127925303381e-01	2.654804930497162374e+00
8.924023593046411795e-01	2.671591667395588399e+00
8.815214760723270038e-01	2.687810231428977570e+00
8.678987762540296691e-01	2.699601504152052467e+00
8.506960860325689655e-01	2.706255122621901155e+00
8.299311860949818431e-01	2.706873213341729034e+00
8.034078068528877070e-01	2.699082452713528202e+00
7.715193670243269963e-01	2.682958970343803706e+00
7.265007140007594399e-01	2.651480918528609454e+00
6.731139164418443732e-01	2.609444012512898592e+00
6.076813538350390731e-01	2.552999855820139441e+00
5.284985366428325282e-01	2.481030311473487515e+00
1.151517812454170953e+00	1.933654522964255884e+00
1.147514460418876059e+00	1.933641334511943644e+00
1.149267509773357343e+00	1.929058978157276005e+00
1.156308756801737836e+00	1.919479948086462606e+00
1.170066224451844716e+00	1.904698593445844468e+00
1.185959064102933835e+00	1.882712254441941679e+00
1.210501226648242445e+00	1.852697819662029621e+00
1.243796090132789800e+00	1.814621893042159595e+00
1.277239736455823005e+00	1.765423209623874889e+00
1.317827928136898530e+00	1.704725372483575807e+00
1.357563497022524768e+00	1.634522203298073739e+00
7.459140733967619674e-01	1.548839192547709187e+00
6.964398910961135947e-01	1.450711761731843463e+00
6.454611730210866316e-01	1.339573231472416026e+00
5.948893907143948390e-01	1.221348613750199430e+00
5.425722448070637860e-01	1.089993959739468776e+00
4.929356315590708859e-01	9.592629296995952570e-01
4.463873419233974071e-01	8.322953568913898925e-01
3.983942379150284263e-01	7.144527702510962142e-01
3.559961850834693076e-01	6.101504443522947074e-01
3.167562769680377088e-01	5.227234667458964257e-01
2.798980339061978295e-01	4.509745118937050767e-01
2.469951710984409354e-01	3.959250985165749803e-01
2.152987910876625610e-01	3.542755940356066002e-01
1.867304763556955904e-01	3.277354225672832744e-01
1.595767327775655942e-01	3.152392801433931968e-01
1.355137137773495537e-01	3.184796954550674908e-01
1.128752613730776982e-01	3.404192116724295003e-01
9.260504604362927716e-02	3.810202922027368655e-01
7.387170875329421293e-02	4.396306025643624271e-01
5.730581232640266642e-02	5.190098298102256980e-01
4.350792760501966117e-02	6.091676300794744980e-01
3.186834310006117499e-02	7.006605682265044654e-01
2.280739495629117639e-02	7.857594787030391936e-01
1.566142268410047542e-02	8.582868088828918829e-01
1.048143285902185598e-02	9.127521786737652354e-01
6.799725955153452378e-03	9.513598871127330048e-01
4.308947833631394421e-03	9.757087294484674267e-01
2.684902883303919886e-03	9.906423479019811351e-01
1.277733381347605501e+00	1.976811297979273352e+00
1.284245215834065590e+00	1.976468101400436828e+00
1.308140989104583429e+00	1.972362334197472089e+00
1.348760401410923349e+00	1.963488248387834201e+00
1.403799997461233851e+00	1.948432211936423908e+00
1.471984930528767777e+00	1.925463593112067162e+00
1.540680599422835417e+00	1.890853985534480142e+00
1.595876922656731089e+00	1.841353730321514170e+00
9.866036484492364256e-01	1.767160328139524061e+00
9.856051360789744864e-01	1.663039572314258141e+00
9.841207437608189279e-01	1.523542936213066357e+00
9.842827313206069517e-01	1.362885005817779493e+00
1.255607999832944133e+00	2.896126787856291962e+00
1.153324774915332362e+00	2.908941150807765386e+00
1.092754183457053774e+00	2.916946735021001214e+00
1.060261552822445719e+00	2.922577057644299980e+00
1.046585961444595814e+00	2.926268947764101291e+00
1.044459183408593006e+00	2.928305684064634207e+00
1.049184494468515361e+00	2.928462182522941770e+00
1.059849999997103387e+00	2.924583070506497240e+00
1.073275753237374008e+00	2.915373008314740666e+00
1.085797041199999979e+00	2.897874753045641683e+00
1.090438608177666691e+00	2.870425304994700166e+00
1.086230121452214759e+00	2.833330915573367470e+00
1.070888367866293711e+00	2.789111164648778285e+00
1.042094273114813507e+00	2.742877909312325890e+00
1.009656813098092520e+00	2.698445877566034046e+00
9.743084855013545154e-01	2.663054093102256381e+00
9.375414088694724590e-01	2.636480478920416370e+00
9.061904277814345487e-01	2.623069653331363327e+00
8.790802783789725128e-01	2.621988384506388048e+00
8.575062879176600372e-01	2.631038863092655777e+00
8.444169190993424667e-01	2.650713199649643137e+00
8.402783368274643339e-01	2.680047885117155193e+00
8.444842136760626339e-01	2.714859824345512873e+00
8.568900335612320562e-01	2.753327965702100588e+00
8.749146663695294146e-01	2.791767723771974463e+00
8.956142708307536227e-01	2.827567148732354596e+00
9.156867217905102496e-01	2.857856442357070925e+00
9.353670021090459974e-01	2.883390068397222894e+00
9.518101041866695589e-01	2.901852754851169447e+00
9.644126673381709924e-01	2.913899850018104587e+00
9.739152359329216191e-01	2.920866568332286306e+00
9.804330599528038315e-01	2.923930422506439974e+00
9.844717201863899536e-01	2.923841335832782384e+00
9.867912017787658918e-01	2.920849731822733109e+00
9.876162251351982002e-01	2.917624922728304870e+00
9.869650293083815917e-01	2.913074083916741497e+00
9.846577589523329843e-01	2.907068575357772300e+00
9.802912905025634727e-01	2.900155313125468037e+00
9.729629262772772069e-01	2.891476779284710474e+00
9.612908657818263203e-01	2.880039876647919606e+00
9.429922222592266312e-01	2.863036528248466439e+00
9.136208468812234695e-01	2.837218717225219677e+00
8.705663425955356693e-01	2.799091040944210018e+00
8.063837898936477844e-01	2.740738190697144194e+00
7.160487764449556813e-01	2.657502321893455921e+00
5.965819198168172965e-01	2.545228491916012636e+00
4.628403373838571033e-01	2.418180414851083704e+00
9.799661776100819788e-01	2.077643439787998592e+00
9.771623062548289163e-01	2.069328645785973197e+00
9.725663076850218358e-01	2.052139015948287959e+00
9.656217593105524966e-01	2.025378557530089108e+00
9.555443541919577122e-01	1.991991856694603547e+00
9.394695550140786944e-01	1.951231648501275062e+00
9.172196932796093938e-01	1.902892376521567286e+00
8.839505748783113015e-01	1.845565553302083162e+00
8.340548941925705062e-01	1.773811303621561919e+00
7.639696115131379139e-01	1.685758494491092385e+00
6.646114522329729102e-01	1.573599142041996579e+00
5.379623596308885647e-01	1.440226751794800641e+00
3.960104689917045007e-01	1.300241236963485036e+00
2.619126844655921271e-01	1.174315030193554321e+00
1.535986876878651652e-01	1.084232842155730792e+00
8.412127317493559020e-02	1.038682923538707392e+00
4.488675089453773859e-02	1.026108788580991416e+00
2.517790666626452262e-02	1.033920075557844376e+00
1.644335946115084435e-02	1.977741368865878036e+00
1.284204241758023571e-02	1.980348247890007851e+00
1.132633681399859010e-02	1.981860094449088727e+00
1.051260637605010671e-02	1.982203541830476645e+00
9.836410911633238774e-01	1.965163866930572434e+00
9.832462716354822829e-01	1.964439640509410445e+00
9.815583930612092889e-01	1.961010571980219774e+00
9.783576113973884159e-01	1.954811537912997332e+00
9.740773299915153061e-01	1.944991793022873283e+00
9.681571320683112214e-01	1.931110557635159486e+00
9.600375554071158835e-01	1.912244559899971774e+00
9.500030949639207689e-01	1.888561575203361542e+00
9.380852940777177906e-01	1.858867596632033381e+00
9.223726674703058848e-01	1.823627362950502206e+00
9.051476589117687377e-01	1.783290852530370563e+00
8.866298786491625394e-01	1.740291037820985709e+00
8.638280460710694442e-01	1.694435458410637141e+00
8.411997758236086087e-01	1.647103189665429790e+00
8.175719902319954491e-01	1.603439100493514013e+00
7.916701847829552552e-01	1.562930718074105885e+00
7.650614355139186973e-01	1.526263315750638894e+00
7.406409197607571882e-01	1.497920379846229499e+00
7.097091900872010140e-01	1.470195146269416719e+00
6.770528018928553271e-01	1.448294509891182358e+00
6.448998147167976924e-01	1.432779529567115517e+00
6.054200994957112947e-01	1.413019805969953691e+00
5.592982767695171553e-01	1.387094568806910511e+00
5.119181088099495902e-01	1.359973795972053701e+00
4.567949019975741654e-01	1.319455738172881532e+00
3.984048661212464260e-01	1.272891885682882140e+00
3.381828228660359592e-01	1.218788665686380890e+00
2.815248625037733432e-01	1.166787393062767908e+00
2.306272405903432854e-01	1.117954212001452952e+00
1.865531196325405094e-01	2.049373512326755797e+00
1.527216871870236692e-01	2.044860804833398493e+00
1.242188979682615491e-01	2.036515561720844136e+00
1.009572707203382630e-01	2.027895579346709720e+00
8.062119464696329563e-02	2.017601270383126533e+00
6.265414277513989272e-02	2.007993348308338089e+00
4.658873494846321739e-02	1.997839866181342572e+00
9.881223892516116658e-01	1.973665376145778083e+00
9.874106150989524489e-01	1.970818558435809553e+00
9.845903664053803350e-01	1.963991880168632020e+00
9.789208330346375053e-01	1.951526425740592652e+00
9.686653632678724479e-01	1.930716129496437006e+00
9.498575016017467565e-01	1.897483278799434459e+00
9.161993660282726770e-01	1.843280002771767956e+00
8.559439442613454574e-01	1.757077940014894368e+00
7.510399397021643164e-01	1.619977791269906042e+00
5.914313673871417487e-01	1.427199542653240449e+00
3.969783365899671734e-01	1.196428671859757653e+00
2.191004950901254411e-01	9.860065090326041171e-01
1.046782621640337807e-01	8.450035900296389846e-01
4.430678622513117143e-02	7.649333583820762117e-01
1.814608834182631844e-02	7.305434918538310507e-01
7.561300602990522930e-03	7.196948897082136032e-01
4.235258982796823515e-03	7.286353481825472711e-01
9.816269240175752309e-01	1.969118758770342259e+00
9.822558777357620619e-01	1.966608898072647715e+00
9.817573362983696983e-01	1.961261728096868051e+00
9.658118046961093883e-01	1.952609853884387459e+00
9.578938337273250614e-01	1.940167095026228417e+00
9.472658601569793335e-01	1.923374191180171389e+00
9.324002242405615704e-01	1.900342045575016403e+00
9.147231250532948943e-01	1.872363569343782563e+00
8.910917153083343090e-01	1.837098348550545657e+00
8.640669735692287912e-01	1.796504941397022881e+00
8.311803694539207088e-01	1.749207899436753255e+00
7.940137739264284678e-01	1.700260937877377421e+00
7.540701140735817098e-01	1.651009648464381474e+00
7.047000279846624693e-01	1.597758582058199872e+00
6.458601348490045080e-01	1.543547767227174239e+00
5.702738457144995721e-01	1.480539669484992604e+00
4.800183294333329465e-01	1.408351934468643707e+00
3.757822734907164675e-01	1.324043847350662162e+00
2.685561674136942023e-01	1.234156002587255552e+00
1.770455613530401984e-01	1.155017512416418590e+00
1.055432937166802393e-01	1.091123761245781143e+00
5.890508049490916082e-02	1.048611127262364384e+00
3.177402081958959762e-02	1.023504416990549393e+00
1.695620358565873287e-02	1.009298866656270999e+00
9.302215845260055488e-03	1.000955953955383393e+00
5.296694731015846175e-03	9.943509052752342869e-01
3.155402307287700787e-03	1.962528731048750918e+00
9.858922663232874140e-01	1.963970599216419588e+00
9.846258512928701689e-01	1.962044078185059659e+00
9.822208886210311851e-01	1.957334631464335617e+00
9.782281268641037641e-01	1.949512965501703388e+00
9.729512736635164138e-01	1.938297723366831926e+00
9.648868832916980276e-01	1.922013000687862627e+00
9.544842570865087472e-01	1.900698405501872745e+00
9.409425038287122511e-01	1.873415171241672672e+00
9.250504584202173808e-01	1.840760052416997139e+00
9.044545636320091564e-01	1.801978225169034165e+00
8.822120116527992773e-01	1.759728551943041452e+00
8.572776414696602343e-01	1.714212125306850298e+00
8.286289352916954565e-01	1.669414335108301062e+00
7.989153237807605779e-01	1.626318564079128670e+00
7.671042870826575433e-01	1.586983632697359425e+00
7.286508609126789437e-01	1.549272740091961031e+00
6.853702128910946767e-01	1.515025482427373005e+00
6.328509039428303895e-01	1.477879921240973893e+00
5.688183077578984337e-01	1.436760312438419618e+00
4.859474064762105971e-01	1.376931752550178301e+00
3.959140600050454761e-01	1.309509677232279845e+00
3.005774339384858496e-01	1.232883312005404575e+00
2.144720561103469758e-01	1.160963553477842192e+00
1.432028754135950266e-01	1.099386815375605897e+00
9.219137060335334810e-02	1.055336816969209668e+00
5.858116976316732338e-02	1.027232338989504834e+00
3.813204795941465414e-02	1.990637584739051613e+00
2.490113390169226143e-02	1.986610869161977710e+00
1.648260033772594099e-02	1.982912995634953379e+00
9.934520738280100405e-01	1.966223261444977055e+00
9.925368396121236891e-01	1.965694317477261865e+00
9.912615744885526770e-01	1.964105603371447017e+00
9.892371978498579743e-01	1.960830050423037818e+00
9.871698923540158654e-01	1.956366609926221578e+00
9.840753902951699938e-01	1.949386013503570769e+00
9.802831674216186952e-01	1.939376767525601286e+00
9.762131631610461158e-01	1.927092494658660060e+00
9.841309311298743756e-01	1.910755578701385682e+00
9.807553760268340470e-01	1.890946908212471911e+00
9.764165186103442862e-01	1.867896457731616167e+00
9.709054550345641577e-01	1.839594368630961485e+00
9.645965346632516813e-01	1.810076644683109359e+00
9.387882018092851277e-01	1.776055591413220114e+00
9.324451179801822587e-01	1.740113690242867106e+00
9.289948211186714877e-01	1.706246855134636364e+00
9.243537104202498300e-01	1.671089936490149475e+00
9.211857881462870434e-01	1.641032360509486754e+00
9.180038046943231889e-01	1.611826687544888781e+00
9.173317009572414804e-01	1.588022272115270361e+00
9.158023924491387469e-01	1.568088483725290416e+00
9.122366440798155285e-01	1.551398980835384522e+00
9.098654779488104527e-01	1.532628055195889072e+00
9.037121014222853077e-01	1.513508704313879516e+00
8.979489083043628028e-01	1.492630370082076441e+00
8.876168505496051520e-01	1.463441978215827666e+00
8.746112908387415619e-01	1.427347361625129540e+00
8.601073954272848709e-01	2.409100088038964582e+00
8.426306927906129784e-01	2.442431226539184319e+00
8.215853732207762938e-01	2.475095970969222403e+00
7.994699103979905352e-01	2.509317503699115992e+00
7.799985988964147632e-01	2.542003804041978121e+00
7.629276439943704080e-01	2.573467162080273152e+00
7.385151827451985618e-01	2.591906813693457323e+00
7.176198261528649036e-01	2.605026480056328975e+00
6.905305021660629317e-01	2.604029009342893275e+00
6.542607252359490255e-01	2.586987056079059322e+00
6.069423456025182517e-01	2.552625514035877785e+00
5.400528614215687195e-01	2.493875520561399828e+00
4.538540703492509043e-01	2.412860284974092551e+00
3.549089311692083526e-01	2.316239790311084956e+00
2.499379593300194990e-01	2.212841938957491816e+00
1.584602184998755159e-01	2.121869375014462378e+00
9.714101537912392947e-01	1.949916231226380470e+00
9.647352096309506075e-01	1.944791704810730604e+00
9.546135453247590608e-01	1.935100953497392418e+00
9.389416838105886232e-01	1.918935316064375396e+00
9.124946258069372984e-01	1.891078653029988788e+00
8.710044576355439050e-01	1.847834096340229992e+00
8.018840464150085445e-01	1.776156390991522338e+00
6.911545359354834828e-01	1.663016083819634172e+00
5.305953513984843495e-01	1.500647495886400451e+00
3.441059072501371774e-01	1.313462470473624633e+00
1.832167203289861990e-01	1.152913170174444835e+00
8.312416276256980041e-02	1.054354606895232305e+00
3.373939452026992331e-02	1.007379536947172749e+00
1.300428148727764827e-02	9.897356386427323960e-01
5.139607646215137854e-03	9.849836525174952007e-01
2.347079565731586322e-03	9.847851799738320810e-01
1.410517242195077382e-03	2.031272570672160604e+00
9.827084358228047600e-01	1.961186989542758274e+00
9.790294557802263764e-01	1.957416878886993228e+00
9.740217606866130584e-01	1.950534634295756575e+00
9.669560729043394920e-01	1.938928316054857381e+00
9.576313800772672247e-01	1.922958513272839509e+00
9.452651567295863311e-01	1.899868868210438322e+00
9.295028551318927912e-01	1.871506060277162042e+00
9.090749963899898978e-01	1.835049538116842127e+00
8.833929813702706690e-01	1.790280036547456932e+00
8.522368444832568724e-01	1.738392238409824708e+00
8.150807060170419671e-01	1.679123724892349845e+00
7.715615681470961995e-01	1.612752826495243985e+00
7.223844754860662132e-01	1.541456378162565422e+00
6.659111111703892583e-01	1.462582154630865272e+00
6.042456054980570590e-01	1.382997432323489040e+00
5.419766979807438823e-01	1.304679597923105838e+00
4.768067175915884914e-01	1.227023519870418244e+00
4.110315528204456781e-01	1.153568580479545025e+00
3.496000994076055024e-01	1.088398090941415264e+00
2.962960383166748923e-01	1.037653404083757280e+00
2.509559386479678911e-01	9.979109126046342704e-01
2.128517964936997298e-01	9.714817930552963610e-01
1.830215150777264044e-01	2.062082687298406825e+00
1.597269527755641461e-01	2.066810490659477306e+00
1.397142492326718943e-01	2.066985161951349514e+00
1.223783628533568479e-01	2.064527603325708061e+00
1.061163358863076306e-01	2.058268790986925278e+00
8.796706021720379631e-02	2.046620349842671160e+00
7.194066684439115456e-02	2.034038784200466576e+00
5.558160978768309640e-02	2.019647711379302102e+00
4.106870294733276638e-02	2.005407185804857662e+00
2.885631869938909758e-02	1.993645156479124436e+00
1.926225183381100048e-02	1.984430380396860594e+00
1.230223790911568089e-02	1.978436401460121452e+00
1.007494896748902136e+00	1.979102644533666799e+00
1.008234549710298689e+00	1.978812126768908497e+00
1.009442398746845715e+00	1.976344126787410449e+00
1.011460888518989520e+00	1.971169525377017617e+00
1.015127166882385135e+00	1.961729193162070617e+00
1.020644937626668858e+00	1.946766621399862451e+00
1.028316843265623559e+00	1.924072519223606337e+00
9.702012518565565902e-01	1.891237919942893031e+00
9.571117879850200572e-01	1.845104070243982708e+00
9.405972769690909008e-01	1.784701823482175209e+00
9.189576188260059064e-01	1.705061192074087684e+00
8.957354485572834868e-01	1.610811536312486414e+00
8.727080472951295187e-01	1.502571844034990445e+00
8.506354604356133331e-01	1.382393638718067530e+00
8.348126174625463136e-01	1.253724483924808064e+00
8.294807840555463718e-01	1.125696894263099379e+00
8.283393684543555180e-01	9.944984904624859512e-01
8.396287906866646278e-01	2.407029152508934011e+00
8.594577077240367347e-01	2.482157585863737914e+00
8.824490627610647175e-01	2.552926544807406106e+00
9.072092186728335506e-01	2.618571779579296877e+00
9.332909049379527477e-01	2.676575203522048696e+00
9.573993850944501061e-01	2.729338853890050931e+00
9.760936338835651815e-01	2.769531062168948399e+00
9.928079643919027752e-01	2.805636616989668486e+00
1.004082965380473480e+00	2.831641013102319082e+00
1.012047585027157748e+00	2.852254231830740228e+00
1.015974015648636986e+00	2.866019326241018295e+00
1.017773762342812027e+00	2.876405721567026230e+00
9.573231558059145385e-01	2.883166857353682389e+00
9.577091550419042365e-01	2.888775005622504111e+00
9.582739398113987450e-01	2.893354538879187476e+00
9.595390223248070338e-01	2.898132629496100954e+00
9.605287506847385304e-01	2.902814617622978322e+00
9.618841976811433048e-01	2.907683700305961683e+00
9.633357100228606695e-01	2.912179172131292848e+00
9.644486664199312109e-01	2.915270099593708863e+00
9.651561384577568292e-01	2.916049789484395749e+00
9.651348747014667495e-01	2.913846998405375199e+00
9.647065884515455547e-01	2.908096788588470538e+00
9.635602752732770337e-01	2.898588387329001037e+00
9.620940186535904548e-01	2.886476242429222072e+00
9.597773318532385467e-01	2.871290507176984086e+00
9.571463917568986401e-01	2.856419967592470854e+00
9.536584766087968790e-01	2.841818144273177804e+00
9.496428729153740811e-01	2.830902430214533805e+00
9.446165281788783119e-01	2.823732829761494756e+00
9.388306496265405032e-01	2.820367764655546505e+00
9.315578799561503587e-01	2.820394228919128832e+00
9.227087247171128492e-01	2.822220992558038155e+00
9.115298993322127341e-01	2.823579220154415648e+00
8.979757235128695836e-01	2.821720318181994092e+00
8.778070060801923535e-01	2.811589273890790608e+00
8.518541720365170322e-01	2.793425658378318133e+00
8.161376925426969686e-01	2.764102420302596563e+00
7.651268782701634574e-01	2.718994235536496884e+00
6.940290693275512623e-01	2.653441567232949438e+00
6.014101626709071891e-01	2.565746397301094106e+00
4.872978471445154058e-01	2.455671933326355916e+00
3.629010467785789840e-01	2.333742530494180123e+00
9.798900579547822343e-01	1.967896849763335343e+00
9.796505994984844312e-01	1.967204030823631156e+00
9.784889967870998850e-01	1.964644612981988780e+00
9.769999564209990162e-01	1.960264430007105485e+00
9.745780272168157454e-01	1.953422589034770729e+00
9.713943315872497486e-01	1.943598693876269268e+00
9.674134411003952883e-01	1.930723787056674690e+00
9.614088690442433860e-01	1.913622417367274009e+00
9.488253346308127556e-01	1.893292305219391958e+00
9.329992405791662780e-01	1.868568207584728080e+00
9.135083823044828355e-01	1.841321687261094242e+00
8.908874533062440815e-01	1.810127997953117074e+00
8.640550941636779836e-01	1.778095978439210079e+00
8.300062883384261569e-01	1.739972539964200759e+00
7.855492486002810804e-01	1.695373834664430923e+00
7.316811738082786842e-01	1.644606816421225748e+00
6.608275333115239958e-01	1.579670358612890402e+00
5.696706329836688232e-01	1.497141864023303404e+00
4.606440166960557581e-01	1.397545107941182030e+00
3.418874060543352078e-01	1.289116205392537573e+00
2.346697851576289573e-01	1.190973058184569000e+00
1.475084200313774019e-01	1.111975088103413167e+00
8.631965604790205193e-02	1.057955550685067747e+00
4.871248000035245662e-02	1.025945617099026874e+00
2.729692976238990570e-02	1.008848367870538443e+00
1.514219552187794082e-02	9.995554106741021405e-01
8.401104944782796652e-03	1.962335913656926056e+00
9.881000168563681685e-01	1.975816853759079228e+00
9.858649065034542636e-01	1.974425735811688121e+00
9.822516103809387777e-01	1.970439561527026040e+00
9.768669540433260190e-01	1.963338783686405353e+00
9.691414136550848824e-01	1.951976539126344390e+00
9.584416334526631998e-01	1.935668097902050855e+00
9.440309320350857014e-01	1.913221176575834903e+00
9.250110912835163290e-01	1.883836314182895988e+00
9.008732883662499136e-01	1.847608227977729722e+00
8.714749624892370594e-01	1.804798036056891819e+00
8.360638894417004030e-01	1.756276834053730029e+00
7.928676383711955600e-01	1.701608354842429893e+00
7.422216726486877691e-01	1.640601589203061872e+00
6.841338512525239057e-01	1.575173705610888764e+00
6.172545013332917385e-01	1.502836538458695914e+00
5.425432943362800131e-01	1.423780879914289699e+00
4.648523377702685755e-01	1.339722374093948343e+00
3.955838114132236294e-01	1.260974412700608838e+00
3.352052067030171778e-01	1.187228606748688575e+00
2.935869836190143078e-01	2.111424582465098343e+00
2.662674796054804727e-01	2.133480363991968609e+00
2.480632234242764189e-01	2.150468114193323288e+00
2.371445026194917427e-01	2.163828805973311731e+00
2.242219752707573233e-01	2.167378604753688265e+00
2.075957305962263244e-01	2.161253749512623834e+00
1.822388705692642441e-01	2.142852692579162888e+00
1.502805214376818910e-01	2.115195167859061254e+00
1.161428883576588605e-01	2.083708834216123851e+00
8.225827289068292358e-02	2.051490506193162311e+00
5.446468238968693587e-02	2.024290210497284193e+00
3.297719741519384434e-02	2.002836932341180987e+00
9.868687641348542483e-01	1.976318136449191742e+00
9.872513024686446759e-01	1.974845611516926613e+00
9.856336619655372555e-01	1.969112224488185570e+00
9.815023505716142793e-01	1.957701791686248249e+00
9.738758657129031882e-01	1.938113371579797350e+00
9.600623026072929722e-01	1.904975312887613015e+00
9.360766347848848978e-01	1.853146302762497477e+00
8.951917557487011345e-01	1.774247039479583954e+00
8.266839596887350927e-01	1.659311146402105974e+00
7.219245658515444086e-01	1.501246680925414134e+00
5.764531270159660714e-01	1.300505394928251901e+00
4.078270052710091798e-01	1.078990306910459163e+00
2.548556055392758868e-01	8.788062101803785220e-01
1.417986673879557957e-01	7.311730358989891876e-01
7.280247026672651001e-02	6.394594295438082998e-01
3.597780902102915013e-02	5.871381479281719828e-01
1.804098868137402403e-02	5.711107304032259080e-01
9.822199945891976064e-03	5.750511381054262960e-01
6.956390667170899919e-03	5.988931138627129336e-01
9.844465269004889496e-01	1.969792760082123451e+00
9.853833474071043153e-01	1.971902795700658739e+00
9.856077113877858009e-01	1.972405439094817581e+00
9.852427625425723701e-01	1.971417466167985966e+00
9.843637163840516235e-01	1.969358904176438552e+00
9.828263044393165115e-01	1.965709226349033223e+00
9.809415741945393119e-01	1.960846912775670470e+00
9.788165915667598194e-01	1.955105769997856235e+00
9.762233570588552123e-01	1.948821890743052121e+00
9.727219288937124508e-01	1.939845700056243238e+00
9.673981755313918462e-01	1.928097387872917068e+00
9.606609292617795948e-01	1.914272900584259141e+00
9.519761085162126157e-01	1.897903692624715699e+00
9.407301983956267710e-01	1.878920999508153278e+00
9.267819693647431079e-01	1.857466114964910098e+00
9.081349654574583097e-01	1.832941360489376059e+00
8.831821259656429390e-01	1.805158822265796825e+00
8.499615285377895013e-01	1.772699650944944416e+00
8.010662846411779059e-01	1.728700200145554478e+00
7.335567620439016334e-01	1.670157104943383874e+00
6.385505963983614253e-01	1.586579433586759125e+00
5.164083617430298423e-01	1.476592887372698781e+00
3.727974457185105339e-01	1.343895359573911819e+00
2.386708701967020230e-01	1.218660589165209363e+00
1.351222878784512360e-01	1.121075558494434743e+00
6.892598295221098736e-02	1.058495401039783346e+00
3.316992175557566258e-02	1.024463163725116033e+00
1.574876480838333440e-02	1.007280119863731338e+00
8.190257101029062986e-03	9.984858557091712550e-01
5.281824355384145790e-03	9.928417041585915204e-01
4.589346048923215529e-03	2.011597954331388660e+00
9.851126460196081291e-01	1.966317243270803372e+00
9.832191357111239594e-01	1.963976747703796377e+00
9.789973153712974163e-01	1.957950513251198510e+00
9.716887165370132751e-01	1.947053001453309173e+00
9.593811862665554413e-01	1.929157303778865407e+00
9.388152355893215617e-01	1.900820447623591480e+00
9.024343469379134675e-01	1.855325166458141162e+00
8.419964895164200325e-01	1.786392568534414638e+00
7.343267082158944081e-01	1.672339453593110425e+00
5.714849159135547696e-01	1.507966855699609532e+00
3.744920006226707954e-01	1.315030083821840945e+00
1.963139437839287182e-01	1.145708691655562772e+00
8.675656161260021648e-02	1.048031225540540845e+00
3.387350351636222306e-02	1.007191565048176196e+00
1.232173403099503205e-02	9.956375152067745704e-01
4.327643939898410778e-03	9.951950094411725622e-01
1.599486034851134355e-03	9.972934557379263820e-01
9.836033114156472745e-01	1.973382686806490538e+00
9.817341379638526710e-01	1.971332627206807242e+00
9.787149588103123410e-01	1.966307875293347385e+00
9.740595918973781187e-01	1.958332463937052959e+00
9.674659194892708536e-01	1.946911372495522041e+00
9.580687096022019178e-01	1.931018086896868047e+00
9.445366138645883147e-01	1.909296902000894303e+00
9.253423707010627330e-01	1.880487572454339729e+00
8.973897136102551020e-01	1.842422279229665394e+00
8.572961411088705352e-01	1.792241456398021571e+00
7.992393874861525305e-01	1.726529178553087629e+00
7.131038850051500955e-01	1.634189912591678784e+00
5.951314465883994487e-01	1.514599927985499583e+00
4.527341819365912068e-01	1.374217914666206575e+00
3.022408186078902603e-01	1.231197854830636373e+00
1.770267023466197964e-01	1.115582776243949636e+00
9.170889412113920891e-02	1.042099575835486736e+00
4.420051655539806307e-02	1.008022923730438558e+00
2.015572484517459684e-02	9.958467493114497859e-01
9.026952355949875023e-03	9.953088130850136217e-01
4.133465903135867536e-03	9.990054787066229292e-01
1.992545023049827318e-03	1.003282272827948907e+00
9.740963440123744377e-01	1.964352306167754580e+00
9.739788952602571603e-01	1.962868038598199139e+00
9.726638297240547404e-01	1.958867345804060189e+00
9.698126305127754421e-01	1.951825779969055041e+00
9.654663932802832749e-01	1.941417523336879558e+00
9.592692130440022558e-01	1.927301940530200541e+00
9.505046069424911703e-01	1.908815550516560711e+00
9.389049823478823331e-01	1.886412706114431792e+00
9.232224003240668830e-01	1.858827915048980817e+00
9.015603680583602619e-01	1.823679762173423091e+00
8.717049200674477083e-01	1.780359364185197801e+00
8.327753571279425948e-01	1.729939582953280208e+00
7.749898069061390560e-01	1.663758218525621224e+00
6.963013158066798658e-01	1.581545409347989040e+00
5.903825746623031501e-01	1.477008214883756221e+00
4.646984661379608972e-01	1.359163116864613219e+00
3.300672359226372587e-01	1.235177802671764580e+00
2.115003122332672902e-01	1.132428675046313282e+00
1.243647557347973137e-01	1.061042674002370179e+00
7.012465082741538291e-02	1.022228266544877195e+00
3.982886448387564643e-02	1.004924807410692678e+00
2.404449119552837244e-02	9.999527763641807843e-01
1.590054099237556487e-02	2.050213045392243139e+00
1.129213875160242804e-02	2.039437156884005731e+00
8.443409660066774486e-03	2.033562075928651680e+00
9.860833500550078012e-01	1.952232557000162627e+00
9.872277243293789972e-01	1.945672090575975899e+00
9.871953757228570936e-01	1.934079287190573870e+00
9.855810696520237446e-01	1.916987654990706780e+00
9.828114534441244610e-01	1.891115018573640283e+00
9.780079840121379542e-01	1.855255438599126228e+00
9.708882531547291528e-01	1.807618518405090802e+00
9.616865747707988854e-01	1.743002324597104469e+00
9.505890523673351522e-01	1.663049036108106948e+00
9.385382076919506211e-01	1.565621815781992110e+00
9.264562142199253003e-01	1.459528545856558779e+00
9.159881363440044444e-01	1.345388557179203026e+00
9.099048059567633739e-01	1.234365326541734253e+00
9.085625962662761124e-01	1.137600693057077894e+00
1.007857005069900058e+00	2.805274191133425354e+00
1.010376061426620620e+00	2.862908338205967684e+00
1.009879636465262687e+00	2.898881336793732721e+00
1.007612995166984327e+00	2.917436198565197092e+00
1.005367864629701069e+00	2.925122094420543828e+00
1.003653435015644302e+00	2.926791848363542670e+00
1.002695907195683800e+00	2.925579289633088553e+00
1.002427795596690263e+00	2.922467333760708108e+00
1.002642276849006642e+00	2.917991318061252670e+00
1.002971725879592491e+00	2.911040256162981343e+00
1.002815245689847368e+00	2.898751147479069701e+00
1.000014234972881777e+00	2.877171236176086389e+00
9.920766769481373926e-01	2.841188862325549458e+00
9.783602128080641780e-01	2.789821714113355888e+00
9.562677561859116437e-01	2.721330352402457908e+00
9.312843362042678708e-01	2.646902922473565845e+00
9.093432116633018980e-01	2.570613695954248268e+00
8.908517355885121614e-01	2.504614271955747373e+00
9.839206594010848628e-01	1.990710392520996352e+00
9.823708900991039439e-01	1.992808238276754684e+00
9.804966941614586817e-01	1.993536161517298400e+00
9.787714716270994320e-01	1.992973216178620666e+00
9.773602687140643397e-01	1.991672026104911231e+00
9.764248987776336097e-01	1.990325869050552088e+00
9.761428456317325919e-01	1.988961309419276402e+00
9.766824436714705016e-01	1.988238841893929854e+00
9.777180579259019400e-01	1.987875311875890727e+00
9.792249191925255225e-01	1.987853990485290989e+00
9.810397435567530522e-01	1.987922725653448852e+00
9.828441565083465559e-01	1.988425802086152494e+00
9.842708684784056139e-01	1.988699244923663567e+00
9.853824773862119857e-01	1.988937684542446238e+00
9.862760376765614678e-01	1.989801829441577796e+00
9.865795710514818628e-01	1.990934495928605275e+00
9.894984565585352998e-01	1.992538791594316017e+00
9.901539952690737723e-01	1.993233378455691929e+00
9.913795108627310171e-01	1.994144784714661389e+00
9.925253067961790077e-01	1.994528355284477916e+00
9.939644540306156184e-01	1.994146275656068834e+00
9.950776779666393734e-01	1.992794593894719579e+00
9.960522421916583324e-01	1.990902257507460416e+00
9.966152802886967255e-01	1.988902917747928489e+00
9.969213149143553165e-01	1.987317789884482933e+00
9.970538314479227004e-01	1.986312478630102518e+00
9.768776018371416736e-01	1.985796153689018961e+00
9.779542472949978027e-01	1.986000193092873234e+00
9.791103995221446255e-01	1.986159416953111156e+00
9.805713984328343624e-01	1.986333906253116677e+00
9.821107956983977649e-01	1.986479212270845673e+00
9.831683041336183315e-01	1.986405709717013357e+00
9.840890359981180335e-01	1.985852016824372734e+00
9.847101986306568966e-01	1.985744462523822307e+00
9.846031669082647708e-01	1.985555457051695560e+00
9.842033564361275522e-01	1.985435019990019478e+00
9.833594890160636259e-01	1.985704916108672613e+00
9.820234223574227928e-01	1.985845646167106349e+00
9.803956612221904621e-01	1.986032411364252015e+00
9.783722746645215906e-01	1.985425865843797988e+00
9.764055551715010717e-01	1.984502358522032717e+00
9.748378648839000071e-01	1.983545431963599892e+00
9.733837404733083343e-01	1.982407603308490529e+00
9.727525192956002487e-01	1.981799371778903085e+00
9.729191765580330609e-01	1.982136145422882967e+00
9.737664457923516093e-01	1.983232793700103747e+00
9.758080859833732079e-01	1.985156346157915364e+00
9.779382118841593030e-01	1.987367281113511241e+00
9.958533367856545748e-01	1.989436909597901648e+00
9.828044095149078840e-01	1.991466402524227686e+00
9.848874737138565427e-01	1.993011460229946463e+00
9.863096936599955455e-01	1.993027669442920313e+00
9.872346237203226682e-01	1.992850348750361711e+00
9.875845966004099807e-01	1.992556206886443082e+00
9.871915907763930687e-01	1.992163224310674607e+00
9.865004447675161936e-01	1.991357797765482163e+00
9.849207488162562418e-01	1.990594976993051990e+00
9.829767783553254867e-01	1.989605208929235092e+00
9.805217000244821346e-01	1.988748002084411048e+00
9.777644529242470739e-01	1.987357768561000215e+00
9.723684932972205264e-01	1.963892875877483624e+00
9.699579253113488342e-01	1.960695325632439312e+00
9.686438914995498806e-01	1.959002248569876814e+00
9.680757719385389981e-01	1.958692637517374546e+00
9.694248401331817533e-01	1.960935018879032654e+00
9.715209609424562132e-01	1.964933375600127485e+00
9.739942228257394419e-01	1.970311314376959944e+00
9.772368100014627856e-01	1.977213029669067312e+00
9.802970460897774130e-01	1.984892556872234426e+00
9.828246282317235627e-01	1.992516337931997894e+00
9.847755825605098989e-01	1.999629042610422403e+00
9.861146449958096971e-01	2.005437856950497366e+00
9.869303683887905576e-01	2.009812000844419799e+00
9.870380620247092285e-01	2.012794345963339282e+00
9.864451596884669105e-01	2.013839939538467849e+00
9.852798114054385215e-01	2.012323453131828366e+00
9.835378673582827469e-01	2.009728726337836946e+00
9.811285865165798592e-01	2.006303369148422000e+00
9.784480272647964050e-01	2.002370578820824587e+00
9.754000010134094012e-01	1.999122165650627947e+00
9.724194893373216964e-01	1.996431587545257624e+00
9.704749868473372398e-01	1.996346753923602391e+00
9.690136906527723193e-01	1.998688567090525670e+00
9.686900037491628090e-01	2.004393289344100548e+00
9.689360611831742132e-01	2.013482777096580634e+00
9.707346087343079466e-01	2.026344964000665883e+00
9.727327100244145264e-01	2.041825339288410035e+00
9.749158787732132847e-01	2.059944582071167041e+00
9.778376163064730342e-01	2.077737850126137875e+00
9.800663841912083951e-01	2.094861594749425571e+00
9.822402604573459151e-01	2.107404596583110745e+00
9.835812653472915112e-01	2.116559184879939881e+00
9.846527992959798192e-01	2.121816995592899158e+00
9.851464454427867334e-01	2.120773537720842317e+00
9.848338844875003106e-01	2.117036290713908198e+00
9.841898375351594286e-01	2.109898794523691556e+00
9.829784394849641060e-01	2.100508095256915286e+00
9.813300452217890157e-01	2.091999168838554635e+00
9.793045255039919406e-01	2.083485420617187778e+00
9.773588748533926784e-01	2.076611298510574244e+00
9.754230373357460904e-01	2.075434902083918676e+00
9.738271828896378768e-01	2.077801652278577826e+00
9.726866759929420070e-01	2.086594866387843972e+00
9.724394419962918423e-01	2.099376620421361750e+00
9.728669503639040261e-01	2.120132773783440783e+00
9.741382844932626739e-01	2.142789934522385309e+00
9.761164250463539860e-01	2.170228003923887261e+00
9.780668814483196583e-01	2.196712152809031426e+00
9.799081683914234731e-01	2.223981485375430278e+00
9.818469762911959942e-01	2.245963627716437205e+00
9.833225755673623558e-01	2.263701908964944387e+00
9.842294929177253238e-01	2.275572311904269451e+00
9.846511976989306136e-01	2.280021788807881755e+00
9.847256022064805325e-01	2.278239712451620047e+00
9.842950681107137667e-01	2.268510949220551964e+00
9.832934881535700944e-01	2.256453756309385383e+00
9.821415178567236559e-01	2.240959508781951381e+00
9.805623475282710944e-01	2.224890296734345796e+00
9.788617164542997573e-01	2.209916656070968877e+00
9.771029546320535442e-01	2.199119901881724015e+00
9.756136089720907068e-01	2.192166352356255565e+00
9.747821417049308268e-01	2.194574423563945942e+00
9.741879361551927241e-01	2.201576028599271595e+00
9.743632271535962452e-01	2.214073731758400054e+00
9.748758796619735323e-01	2.234611062284927119e+00
9.757799421039003995e-01	2.257266821347998498e+00
9.769414473551435441e-01	2.284091516198715865e+00
9.783786278561692473e-01	2.307121249807801533e+00
9.794617062558517162e-01	2.328402417097823474e+00
9.803168458273928687e-01	2.343129246241468788e+00
9.809664831447539868e-01	2.350141590188465024e+00
9.811929672941189784e-01	2.353333782227268856e+00
9.811516966806934636e-01	2.343488896368184804e+00
9.806470939018235855e-01	2.327866179004676184e+00
9.801016532277232463e-01	2.303625737586955324e+00
9.789504492157322657e-01	2.273204524577334240e+00
9.778065222385555755e-01	2.242336264365193621e+00
9.761726961403469627e-01	2.211224164400944936e+00
9.752174203880834558e-01	2.186300240436509945e+00
9.739871215962946360e-01	2.163985098876412660e+00
9.731076954183526251e-01	2.148097829010716886e+00
9.726482687864923538e-01	2.140097844524895709e+00
9.728424760482489164e-01	2.140155657281646917e+00
9.728653458910205831e-01	2.144773714838698719e+00
9.739369376794103639e-01	2.155770210036342061e+00
9.751079461218977729e-01	2.169335909882513125e+00
9.763046678046656268e-01	2.181518338548753100e+00
9.775457630238236773e-01	2.192945940329544374e+00
9.786763120730391785e-01	2.199046298442626668e+00
9.795859347482807067e-01	2.200668817944214872e+00
9.802653514397879908e-01	2.193307140055458238e+00
9.805080644012703628e-01	2.181248871354628083e+00
9.806530647145560442e-01	2.161403525711538709e+00
9.806788267064143749e-01	2.136762310975143464e+00
9.803337996868072279e-01	2.110723226921932039e+00
9.796307770579361085e-01	2.083156778813581855e+00
9.793210019648291853e-01	2.059617243732179137e+00
9.786168561001084010e-01	2.038710303122627465e+00
9.782869216863164796e-01	2.023130636031081675e+00
9.780001126544985990e-01	2.011496598416750992e+00
9.780579140194129995e-01	2.003598562276885264e+00
9.783146090479361012e-01	1.999619440597374842e+00
9.787753295632444228e-01	1.998183803468122521e+00
9.791519755112411127e-01	1.997839501206978063e+00
9.797506501154421565e-01	1.999132321109714283e+00
9.803816129471071283e-01	2.000582145222290720e+00
9.805885831389363760e-01	2.001656654472337316e+00
9.822888833996028524e-01	1.962548887748525317e+00
9.817467207245792471e-01	1.960376812501790189e+00
9.811821610256903359e-01	1.960184673815755563e+00
9.802319095923031078e-01	1.961082738605804288e+00
9.792903197696375406e-01	1.963177351691254513e+00
9.782036849259904132e-01	1.965239591588971546e+00
9.775475114712081082e-01	1.968012381464595562e+00
9.767660928464555470e-01	1.970238378006704316e+00
9.762073778339698249e-01	1.972093848829797214e+00
9.758996603607056342e-01	1.973342458736943694e+00
9.757829263301169842e-01	1.973791329901830816e+00
9.759870237539602922e-01	1.973728240598600081e+00
9.764743505334988471e-01	1.973019663101207133e+00
9.769785374719701654e-01	1.971498374506532203e+00
9.777569794679554782e-01	1.969067671195579017e+00
9.783172930938079936e-01	1.965736736344031899e+00
9.794415454827685164e-01	1.962087310622429026e+00
9.801899165102041511e-01	1.958022988113685026e+00
9.808189694673796755e-01	1.954043606579944470e+00
9.812495932866814874e-01	1.951438973067451954e+00
9.815353121353311838e-01	1.950074600377835754e+00
9.816833919464459379e-01	1.950473375796982323e+00
9.815670078486027350e-01	1.952821979454377299e+00
9.813143446579823959e-01	1.956022980408397283e+00
9.810727108412096165e-01	1.960266775902623548e+00
9.805315441037190105e-01	1.964029775924500232e+00
9.797142422571596398e-01	1.967328163270475327e+00
9.788222497372177644e-01	1.969790597426341883e+00
9.780776903933967592e-01	1.971404889482122558e+00
9.772555673476641669e-01	1.972227532076463952e+00
9.764150735386225577e-01	1.971944927803777059e+00
9.756131684146210903e-01	1.970761485063095897e+00
9.749577055237571566e-01	1.968788981764527213e+00
9.747478612571096601e-01	1.966236160118787657e+00
9.742779009625535114e-01	1.962524129964068109e+00
9.743657625213802964e-01	1.958233374601032972e+00
9.747244497285075804e-01	1.953793365985871056e+00
9.749166008223315583e-01	1.948966178870860322e+00
9.755591422930073309e-01	1.945739603933633877e+00
9.762214577247487757e-01	1.943349802981733987e+00
9.771986504572439669e-01	1.943509575724678307e+00
9.780947015827040625e-01	1.945676010961667535e+00
9.788340851421979405e-01	1.949229701679291882e+00
9.795204402309878322e-01	1.954128531090393306e+00
9.797982137674327019e-01	1.958796884993729170e+00
9.799822243804175992e-01	1.963507050542214305e+00
9.800195173757918488e-01	1.967186157942660607e+00
9.795972697273317431e-01	1.969763380961840449e+00
9.786133633014909572e-01	1.971051807596298389e+00
9.776618940488273068e-01	1.971498913171500167e+00
9.762540813195911271e-01	1.970940107964101573e+00
9.744385002167674781e-01	1.969087229946200113e+00
9.727529475333075437e-01	1.966550283076633932e+00
9.704925633859011747e-01	1.961999353480609498e+00
9.689051404523272293e-01	1.956932107044967006e+00
9.673197871797938330e-01	1.950507685128700874e+00
9.667174405135613435e-01	1.944077726247733118e+00
9.664603266092184342e-01	1.938275313047141069e+00
9.668513956032366297e-01	1.934326861580231594e+00
9.682796922599570255e-01	1.933430649806864521e+00
9.700777534833648907e-01	1.935089664123975872e+00
9.720672396511326196e-01	1.939670491346354719e+00
9.743113606266925464e-01	1.945970932803776643e+00
9.764362662622709799e-01	1.953971055616064545e+00
9.785249319110987942e-01	1.962346057179005232e+00
9.801479427818612367e-01	1.970444802343302104e+00
9.812117660581731737e-01	1.978528348839393880e+00
9.819994154448692392e-01	1.986895092185958278e+00
9.821184441607050397e-01	1.995065672463180562e+00
9.816525981162219638e-01	2.003975375175136797e+00
9.809211214889762553e-01	2.011000253631013202e+00
9.797039348498769451e-01	2.016071862987705465e+00
9.778802451717059085e-01	2.016133209108533553e+00
9.758423559713639284e-01	2.011654740228387972e+00
9.735231944540838622e-01	2.001105523050825674e+00
9.709722622318105456e-01	1.987841470760417284e+00
9.689965781109007859e-01	1.972551965676643482e+00
9.669326311140276076e-01	1.959695750189180519e+00
9.656289621703925130e-01	1.949797275269491204e+00
9.649145623455116505e-01	1.944578363325165871e+00
9.655485516800441648e-01	1.945123043368605087e+00
9.664270447120820728e-01	1.949211042878724376e+00
9.679049751154081838e-01	1.956753251342016942e+00
9.700434934442343504e-01	1.967744105473006488e+00
9.722283382771156335e-01	1.980598254860475249e+00
9.742809614642921057e-01	1.996561557181568469e+00
9.762114528574389327e-01	2.014990993279620834e+00
9.775776991001420280e-01	2.035948408740821503e+00
9.786184626001929177e-01	2.057380922530691159e+00
9.790158563295641159e-01	2.076252057410500118e+00
9.791128869757979025e-01	2.089103613731296161e+00
9.783904585289001643e-01	2.092363085339716378e+00
9.769093990103184799e-01	2.086246353651303842e+00
9.753605071915130154e-01	2.070704162668564496e+00
9.733412109406142099e-01	2.048658772146197737e+00
9.704005423031042410e-01	2.022420702834064166e+00
9.677268244190738722e-01	1.998389059223633746e+00
9.649136496727239720e-01	1.978214002312136177e+00
9.620720362879854326e-01	1.964972412779159239e+00
9.604485901323944752e-01	1.959361868529532646e+00
9.588617091456864694e-01	1.959614335173445854e+00
9.584682341986979770e-01	1.965550642421354022e+00
9.584360871773957014e-01	1.975422515588704853e+00
9.594755920419204553e-01	1.989928578331306985e+00
9.612598514536989658e-01	2.009391310614566883e+00
9.632415485394666410e-01	2.032506024767709363e+00
9.658028960333173707e-01	2.059710494224947119e+00
9.684119883305120080e-01	2.089109542095058281e+00
9.711271832587093922e-01	2.117402587281554727e+00
9.733685681140815671e-01	2.139588165985763180e+00
9.756230500935916261e-01	2.153363545665660350e+00
9.774717413523007492e-01	2.153653685179802935e+00
9.785733175349565771e-01	2.145248429966111203e+00
9.793952671392424092e-01	2.122877713959141488e+00
9.796163283768413166e-01	2.096015978084341480e+00
9.792501514384536199e-01	2.065645743634532128e+00
9.786412357288331032e-01	2.037477044992139330e+00
9.773157867899886497e-01	2.014082125561750480e+00
9.757492212389580200e-01	1.998390268855865237e+00
9.740202715906173259e-01	1.988854095480117268e+00
9.721172583253837596e-01	1.984487957477496067e+00
9.704118426301860945e-01	1.984113284086331142e+00
9.695082473050775640e-01	1.987069070812007787e+00
9.685004457944350609e-01	1.991308018204345220e+00
9.684278542176335547e-01	1.998156407881738206e+00
9.686349714019217849e-01	2.007157531072908174e+00
9.694063593120066935e-01	2.017379875968510650e+00
9.707195595221940199e-01	2.028326676817148844e+00
9.722320135632238625e-01	2.039359420324525107e+00
9.739042582321325581e-01	2.047651653690414353e+00
9.754495342941607028e-01	2.050013040220419747e+00
9.766655982020611138e-01	2.047292011087318286e+00
9.778062455818060661e-01	2.038378838008305216e+00
9.784722455100454130e-01	2.025574642757056676e+00
9.788959266431332962e-01	2.008568126195041437e+00
9.788951949257180818e-01	1.992391016341365617e+00
9.786642280932259519e-01	1.977764611512407456e+00
9.784350670031867203e-01	1.967385609525599710e+00
9.777476432565402886e-01	1.962061679325234342e+00
9.767964497142925806e-01	1.960855159543446247e+00
9.760118440021670061e-01	1.962266846108558838e+00
9.754177489652766653e-01	1.966332688708476217e+00
9.745113248634129643e-01	1.970616124975061112e+00
9.740809150048771459e-01	1.975768954849967063e+00
9.738642167339999212e-01	1.981026833264154741e+00
9.738395785157796247e-01	1.986178263514796427e+00
9.738538355164262361e-01	1.991266108785561206e+00
9.743228753544912468e-01	1.996508218778845878e+00
9.750411988952581988e-01	2.000301102578382118e+00
9.759691196006213820e-01	2.002792305934365746e+00
9.771193485639201315e-01	2.002551793856552909e+00
9.779841589825252202e-01	1.999006581962134543e+00
9.788205479876628257e-01	1.992393353820937962e+00
9.796036361384392599e-01	1.984060812394980111e+00
9.801879835633275917e-01	1.973928022122822590e+00
9.803501815390943674e-01	1.964643655987364124e+00
9.806710534349390995e-01	1.957534212073590352e+00
9.806255601058342375e-01	1.954043849835915836e+00
9.803100861786049336e-01	1.953513089292015836e+00
9.801796227000505457e-01	1.955740339621739432e+00
9.795976872961155157e-01	1.959543250114702539e+00
9.795302882878086370e-01	1.961934697097725611e+00
9.784820097976029141e-01	1.968870935488117313e+00
9.781381369297831307e-01	1.973228968362410907e+00
9.775320611927441616e-01	1.976757272461280079e+00
9.770677995219250178e-01	1.979870675598504937e+00
9.765338099533192873e-01	1.982203289177138839e+00
9.760134870813815811e-01	1.983400084591004697e+00
9.451974446042744615e-01	2.828682830640954382e+00
9.500474979397971476e-01	2.852315774497421241e+00
9.564526396632939687e-01	2.874799017317271943e+00
9.622637179469525348e-01	2.894329858524282262e+00
9.674878386863656754e-01	2.910279793918651325e+00
9.718631928001263409e-01	2.922169265394038540e+00
9.751234096929124462e-01	2.930405598717743754e+00
9.775128648571852485e-01	2.935067134575984671e+00
9.787285506399832080e-01	2.936106000345878098e+00
9.787441605273642375e-01	2.933504409275440761e+00
9.781690714370024908e-01	2.928057905752748269e+00
9.764737549404690631e-01	2.918402817630633805e+00
9.734733545102562946e-01	2.904375105702694526e+00
9.696125207707956273e-01	2.886394239950430762e+00
9.643285285071956370e-01	2.863306221560447895e+00
9.581672520642399160e-01	2.836696522174810831e+00
9.511746845267604611e-01	2.807753165069319490e+00
9.432783731743875633e-01	2.776191382375312156e+00
9.353829922664169683e-01	2.744368299757161012e+00
9.273772750418437516e-01	2.715779553087065423e+00
9.200061292682814029e-01	2.691482328603258090e+00
9.145537970452112253e-01	2.671761174425304919e+00
9.105499099979950106e-01	2.656413432622289239e+00
9.080917345213375125e-01	2.650552257656456856e+00
9.077765063884504215e-01	2.647202591024997886e+00
9.099688331878426073e-01	2.652724012998823877e+00
9.142565065151960768e-01	2.660409553056905629e+00
9.194022100298351319e-01	2.672544044541769637e+00
9.258515108487621603e-01	2.688784819683025074e+00
9.341015710932845106e-01	2.707640312423353013e+00
9.422245024796203072e-01	2.728084392966435789e+00
9.504808602874079693e-01	2.749960346617020601e+00
9.582150912811993049e-01	2.770806041456687296e+00
9.645902840428449698e-01	2.790081304022935971e+00
9.704386081338016723e-01	2.809618788739694395e+00
9.753384495820587308e-01	2.825818140350702556e+00
9.786873264513755721e-01	2.838309327638750101e+00
9.810449394788184341e-01	2.848639535430454561e+00
9.823791291651184920e-01	2.856781700160061277e+00
9.828662846268925168e-01	2.862194828932871804e+00
9.824390408298747657e-01	2.866894044984964030e+00
9.808800360750793423e-01	2.870000764279571293e+00
9.782299210372730203e-01	2.873227462489234441e+00
9.745715033981617870e-01	2.875687572080376064e+00
9.698783798139750667e-01	2.879199225520036709e+00
9.637051130435509982e-01	2.881084336285834713e+00
9.562591405587586024e-01	2.881881997308389565e+00
9.477646237105773475e-01	2.882282826903315609e+00
9.388939926536575831e-01	2.880766374449581502e+00
9.289193297330005095e-01	2.877282394880103400e+00
9.184500040945359212e-01	2.871562125590102710e+00
9.084374177595222477e-01	2.864364636524238339e+00
8.989415367402410206e-01	2.856265755054514521e+00
8.893742979530828707e-01	2.846563509245366053e+00
8.822887119133739908e-01	2.837799701476983572e+00
8.756200439930182933e-01	2.828170991923218747e+00
8.719074358801028879e-01	2.820202127712728934e+00
8.711255408563156610e-01	2.814528426619991475e+00
8.728935080030294502e-01	2.809976051331010360e+00
8.775578321432534468e-01	2.807991230984749009e+00
8.851750675491990572e-01	2.807678378844101985e+00
8.946353897401421174e-01	2.809590010016580486e+00
9.068267529038563923e-01	2.813806065240942900e+00
9.201082995527353203e-01	2.819469746584664538e+00
9.334264268015708410e-01	2.825800449958482563e+00
9.749991010605006947e-01	1.943493232524880598e+00
9.736914625570872728e-01	1.942163216865224307e+00
9.728015578096430582e-01	1.943165993668901637e+00
9.721306195404970651e-01	1.946151824398987040e+00
9.719697905794679738e-01	1.950800744105635420e+00
9.722897398546637149e-01	1.955620866767093124e+00
9.728178021187325886e-01	1.960420050224827460e+00
9.736019927971865107e-01	1.964566690097981461e+00
9.748335607237499367e-01	1.968168486847349241e+00
9.759579071131339045e-01	1.970784375001591426e+00
9.770249383502030982e-01	1.972465396079969402e+00
9.778600753884970631e-01	1.973011869353109571e+00
9.784122351691243447e-01	1.971941022810381972e+00
9.787995406553211541e-01	1.969670174944849750e+00
9.789669860223625397e-01	1.965776515123912382e+00
9.788026746483150520e-01	1.960573313088946890e+00
9.782304307027057666e-01	1.954899290243931276e+00
9.776413179342138271e-01	1.949166546717310933e+00
9.770749015625274092e-01	1.945115133266856366e+00
9.763041211768418437e-01	1.943149769541177907e+00
9.074486374251585774e-01	2.804689354039439309e+00
9.060987644531208751e-01	2.811320065475075847e+00
9.067343279557530389e-01	2.820585795455554656e+00
9.092637788137071242e-01	2.832824281375623254e+00
9.130429387596732393e-01	2.845952637099390170e+00
9.181529128665342210e-01	2.859629263465560456e+00
9.230004542334552253e-01	2.872492054349457202e+00
9.280509844372205608e-01	2.883679912918101884e+00
9.337064466144954222e-01	2.894009000959562705e+00
9.377187916242619714e-01	2.901442223907016338e+00
9.409333591799954322e-01	2.906234454852274496e+00
9.441367701015345171e-01	2.909623617854086852e+00
9.458773380312799350e-01	2.909987947950880560e+00
9.469859963866453789e-01	2.908547868784380430e+00
9.471440459298187120e-01	2.904207561247533764e+00
9.468601424709756076e-01	2.898410786356214963e+00
9.447788127235865474e-01	2.889589615302460057e+00
9.421616624280809704e-01	2.879106384123646389e+00
9.384478962324035445e-01	2.866997719763973773e+00
9.339693058562307248e-01	2.853495496519480756e+00
9.272076740857188026e-01	2.838649273522297456e+00
9.192904307578645406e-01	2.822764684097219146e+00
9.094178625732479704e-01	2.806718470547742594e+00
8.969473873518555296e-01	2.789031333466822193e+00
8.824362787727799695e-01	2.769398579017170459e+00
8.645830029394631078e-01	2.747972319264303742e+00
8.446389786990514681e-01	2.725030246360139241e+00
8.185539469247987698e-01	2.695908966029977538e+00
7.895051887712378758e-01	2.664770603851410513e+00
7.556041368659537349e-01	2.630158141180697129e+00
7.147036076567706564e-01	2.591226184261714138e+00
6.723972554822595926e-01	2.550993148200623395e+00
6.250389247044971786e-01	2.506589339673888528e+00
9.762651539069717721e-01	2.045151862172815971e+00
9.761662733581017992e-01	2.041321282511439072e+00
9.842408304354500759e-01	1.957428985868593374e+00
9.825117785043466778e-01	1.950103230149100364e+00
9.797136639074170983e-01	1.937678400384071686e+00
9.571672799172407098e-01	1.918673833230200909e+00
9.355715016015991869e-01	1.890353393110818292e+00
8.987597813544301317e-01	1.846494040746437637e+00
8.349383463370924074e-01	1.776588738380162180e+00
7.306592643538999399e-01	1.668558048721654696e+00
5.778097501344936493e-01	1.515939723190933508e+00
3.890702765914959560e-01	1.330233316590214709e+00
2.163575646403710639e-01	1.164809325452823785e+00
1.022727745789014098e-01	1.059911214866151141e+00
4.325903714074778167e-02	1.010457159929881499e+00
1.709688995061914643e-02	9.925787889142554388e-01
6.735381826450754540e-03	9.888520458630235543e-01
2.995204741284881577e-03	9.895491381034933198e-01
1.964036035419061514e-03	9.910092439146767074e-01
2.388473655954083917e-03	1.981598114923647014e+00
9.952140555990045545e-01	1.971969764471562359e+00
9.941998719532548767e-01	1.968899012845432450e+00
9.925420191857657892e-01	1.962258007164676910e+00
9.893076654670333037e-01	1.951319834128075748e+00
9.850559692336403605e-01	1.934901162955090959e+00
9.777395419301445623e-01	1.909754440459641822e+00
9.685724697157638285e-01	1.875340947512484258e+00
9.558472733530406495e-01	1.829596955909670530e+00
9.403579105315443831e-01	1.768938321511819067e+00
9.230415018750638412e-01	1.697111741692973075e+00
9.084855326525748120e-01	1.614381618487191528e+00
8.943523322456087277e-01	1.521637806585706354e+00
8.852205949203010293e-01	1.426040303273583332e+00
8.874190055814499267e-01	2.421864020521935945e+00
8.940458985315120621e-01	2.517635614061865645e+00
9.096250919664596868e-01	2.614458036407652841e+00
9.293452546955429661e-01	2.700773644984138411e+00
9.507038626110646540e-01	2.777626635945748212e+00
9.682517525632380329e-01	2.834317048361109315e+00
9.816958103863591134e-01	2.874034128444381775e+00
9.902003404507230266e-01	2.897220091647692897e+00
9.952344414307066067e-01	2.908564999820101526e+00
9.974776573953713088e-01	2.912817376208193920e+00
9.984667512367668696e-01	2.912677346227457775e+00
9.987478093646569022e-01	2.911264313176832985e+00
9.985247884752712633e-01	2.910062664744131222e+00
9.975175366089512607e-01	2.909453408908856176e+00
9.951888927018731623e-01	2.907928622680677311e+00
9.898825594883362555e-01	2.903869833743155215e+00
9.791565787653225827e-01	2.893354576689911362e+00
9.605037134506418939e-01	2.874369096172919136e+00
9.311802647134435063e-01	2.843115008995882320e+00
8.918552545125553177e-01	2.800888527757817936e+00
8.442873714517105110e-01	2.749127315449573228e+00
7.898233690700550147e-01	2.690476999911576073e+00
7.326635333361910529e-01	2.628646059457435680e+00
6.748637243348275527e-01	2.566150709540181651e+00
6.188134789958241733e-01	2.505715049258660621e+00
5.650589624616049189e-01	2.448319201000660250e+00
5.123378992490785766e-01	2.392675195700792123e+00
4.609694227212046691e-01	2.340989718515040785e+00
4.079116553022043012e-01	2.289574503033089403e+00
3.564488135799659396e-01	2.242159340982767368e+00
3.041121067586586291e-01	2.196545736321471765e+00
2.532150339316563969e-01	2.154825299365021429e+00
2.062319281910290347e-01	2.118784074390184902e+00
1.608284735401225851e-01	2.085531768267010921e+00
1.216495232259626330e-01	2.058409060468390894e+00
8.824505922517603129e-02	2.036224696879518792e+00
6.118192809557719547e-02	2.018556889379522268e+00
4.096048513028564125e-02	2.005177389468879579e+00
2.606744484155134461e-02	1.995984042512013001e+00
1.592391827609913879e-02	1.989607021900535067e+00
9.375693617633499080e-03	1.985443228032145457e+00
9.901113652150144162e-01	1.965190497696710503e+00
9.889176623932480759e-01	1.961912056249090375e+00
1.003576469792708759e+00	1.961699871594640099e+00
1.001049241523229050e+00	1.953575155684469600e+00
9.980733836963212591e-01	1.940438249817192595e+00
9.943646839728512710e-01	1.922096409034460329e+00
9.891351588820940233e-01	1.896252617068515667e+00
9.823468129116055270e-01	1.863299224189963299e+00
9.738949016394741198e-01	1.823023056141808818e+00
9.632562123398644705e-01	1.774758722108550124e+00
9.513849887069802946e-01	1.718743090452536260e+00
9.380490384499784451e-01	1.656420946921497217e+00
9.252914380600695265e-01	1.590777450864552245e+00
9.129120265618652086e-01	1.522844276185663759e+00
9.043629063925595624e-01	1.460605505364842793e+00
8.976414251210428352e-01	1.398255301354493829e+00
8.953547822690092195e-01	1.339933190061156187e+00
8.970038461338912805e-01	1.286541624060032030e+00
9.030215387627733570e-01	1.241902862047988387e+00
9.123634166152589930e-01	1.203829592987352370e+00
9.252121460732299907e-01	1.169114699934807655e+00
9.388046462644381585e-01	1.138786225609477620e+00
9.527929078305250599e-01	1.110788310670509649e+00
9.655404433071036463e-01	1.086639654436595492e+00
9.759865636281226386e-01	1.065261799078376814e+00
9.835846391031345393e-01	1.046843021043342814e+00
9.887528758953707531e-01	1.031871393803095005e+00
9.917811143129621199e-01	1.020674940337774839e+00
9.933789754701418673e-01	1.013145049007646792e+00
9.937765168786538705e-01	1.007876245637904900e+00
1.004898882030630380e+00	2.897390486822744027e+00
9.912533543178658757e-01	1.002012434211220437e+00
9.880560059694760700e-01	1.000665277680463650e+00
9.827176362585995362e-01	1.000416244951455536e+00
9.754303702131211784e-01	1.003263317679227384e+00
9.662540767673205577e-01	1.012779612267521889e+00
9.567196481065329827e-01	1.033028484658473412e+00
9.481261833909162551e-01	1.069091361981332255e+00
9.420339396938454124e-01	1.121603276489061107e+00
9.377229524344473655e-01	1.189674440485546825e+00
9.373787721455817401e-01	1.271327620216883059e+00
9.392415206861343124e-01	1.361503058714107928e+00
9.431012332295379830e-01	1.448736211270571950e+00
9.479541982509661624e-01	1.538816420498257953e+00
9.531197258267225525e-01	1.622201800018410189e+00
9.580945145566447385e-01	1.695099513127898527e+00
9.627475562485148242e-01	1.759633396991500565e+00
9.664984744419846674e-01	1.812508992271784081e+00
9.694159126693330242e-01	1.856394678814260901e+00
9.715395385846579135e-01	1.888071045583280316e+00
9.723514719364548808e-01	1.912280311185645010e+00
9.720535557571761132e-01	1.928558147352688268e+00
9.708751647025951614e-01	1.938228309147687067e+00
9.680816109052323704e-01	1.942775947455843921e+00
9.641798447778457959e-01	1.943172984511398305e+00
9.588589883270265402e-01	1.940054070449150014e+00
9.505815647624790143e-01	1.932250987434901202e+00
9.394576603857177632e-01	1.919771071229143811e+00
9.248480510656088560e-01	1.902381201154867307e+00
9.052270310604786374e-01	1.877700591379476869e+00
8.792153481645144097e-01	1.844197118993154971e+00
8.431078607389612678e-01	1.797275136535168238e+00
7.953753164239010243e-01	1.735429672576285665e+00
7.330466872208457607e-01	1.655468760768751046e+00
6.530911615292490646e-01	1.555739409997072720e+00
5.601486208849695281e-01	1.442847024851746873e+00
4.523417722922815076e-01	1.316383602762932981e+00
3.418946434005403212e-01	1.192708424791326438e+00
2.403625083124514838e-01	1.082488592173618258e+00
1.564475449906547466e-01	9.989624412963642452e-01
9.599336781011484632e-02	9.470247866086386468e-01
5.652543923692943811e-02	9.229029970014406281e-01
3.129725141499771490e-02	9.188099394573174816e-01
1.715048518490358206e-02	9.279976355356380768e-01
9.119456517209472909e-03	9.419750638321732206e-01
4.855561026803349028e-03	9.564778384967711489e-01
9.800669230221669137e-01	1.952712292076939082e+00
9.780648861320749843e-01	1.949608468078230850e+00
9.747327442490641980e-01	1.944637866213903443e+00
9.691499981619531301e-01	1.936384702595803420e+00
9.607828387095788125e-01	1.924152615711257397e+00
9.485776938021428517e-01	1.907472646089278356e+00
9.294345092553726317e-01	1.883783450027773920e+00
8.999243370029444966e-01	1.849847601482271786e+00
8.525701469159737700e-01	1.798625220830822657e+00
7.775307925686466559e-01	1.721023024524085177e+00
6.629168002436822693e-01	1.605930120294067454e+00
5.020528394600417554e-01	1.447384953218999737e+00
3.245163895495155049e-01	1.274931197453186726e+00
1.754899343823049240e-01	1.132305137762161573e+00
8.255894303317766469e-02	1.046562249044847182e+00
3.508026413064713883e-02	1.006127646000260611e+00
1.386171316886633358e-02	9.911218651657590639e-01
5.339007528168584170e-03	9.876987179401649497e-01
9.880503023443935051e-01	1.985811788516460785e+00
9.878464196165452904e-01	1.985860033903204425e+00
9.870236691337651580e-01	1.985917938247390824e+00
9.856963388793833492e-01	1.986384399703361225e+00
9.836589084545925843e-01	1.986998706866124564e+00
9.812573244004211270e-01	1.987418311732470189e+00
9.783258169757260703e-01	1.988551289318118753e+00
9.755701434075252365e-01	1.987851978219012050e+00
9.728296563759287752e-01	1.986541669785377051e+00
9.598214375012786848e-01	1.886346611465569589e+00
9.453166034651936389e-01	1.852820199826912928e+00
9.267580902996271908e-01	1.810257034618811156e+00
9.014758097161551520e-01	1.755574967279144749e+00
8.669778043395951483e-01	1.685464408377928436e+00
8.208947569957000256e-01	1.600382885083449169e+00
7.589332649472068093e-01	1.489487330483607375e+00
6.807950295003347696e-01	1.363291414460031881e+00
5.802919780663546856e-01	1.212173894742678337e+00
4.684267497597727203e-01	1.048468676154783674e+00
3.534385967820635743e-01	8.864838370435418335e-01
2.499170707398190583e-01	7.409816108245894650e-01
1.641244947529216514e-01	6.202962956969838570e-01
1.027698740677985695e-01	5.349441801793882734e-01
6.227662724158226221e-02	4.785087361846865894e-01
3.696518486800833003e-02	4.494585828743256628e-01
2.172155698864870754e-02	4.477810289206030081e-01
1.291812257128696802e-02	4.648361065556594340e-01
7.903574379835598754e-03	5.023526823025709076e-01
9.885310588684389499e-01	1.961840326783089505e+00
9.887534041688536002e-01	1.961222554030278342e+00
9.878340706999537701e-01	1.958259403615141281e+00
9.855788166196768341e-01	1.952242295589609711e+00
9.815305563464233884e-01	1.942570309424764163e+00
9.749115646489500131e-01	1.928250105501148948e+00
9.656577043075985634e-01	1.908413342827429471e+00
9.527086755542086838e-01	1.882828489580983478e+00
9.360194005924832306e-01	1.849797895179350560e+00
9.154628409343376072e-01	1.810636524305601514e+00
8.908157201056025043e-01	1.764385287800417368e+00
8.637568958020950260e-01	1.714585936204159111e+00
8.362320084724005342e-01	1.664334023331238699e+00
8.083740305093120027e-01	1.613853059247073896e+00
7.796238268160570195e-01	1.564000522441333141e+00
7.519488997889575144e-01	1.521953143123574215e+00
7.272300878894070175e-01	1.485482796270463091e+00
7.037846886102994137e-01	1.459161273473920328e+00
6.831880832369305878e-01	1.441842180512556970e+00
6.604165894666715886e-01	1.431370701858053041e+00
6.381468119656071858e-01	1.428139167242782781e+00
6.103160285011076658e-01	1.426911181483558000e+00
5.767649332192268385e-01	1.425001447474198546e+00
5.367540371174078784e-01	1.418590650071906323e+00
4.822284239317033427e-01	1.396176997001334241e+00
4.152580991141882061e-01	1.355882580923075231e+00
3.363209797205266582e-01	1.296937811571103216e+00
2.508524504799140020e-01	1.225266801057115273e+00
1.739977602773778720e-01	1.156673766236329559e+00
1.101231414153405197e-01	1.097512185472538260e+00
6.634504720048332860e-02	1.056103586027894892e+00
3.731520259670696033e-02	1.027962904417525580e+00
2.063816694450264222e-02	1.010735528690934304e+00
1.143592700637687670e-02	9.990684245512910788e-01
1.110605963762796966e+00	1.986815050256536708e+00
1.117058904396476704e+00	1.985846571254213933e+00
1.124682978672665534e+00	1.981732401977530200e+00
1.139842990630759889e+00	1.973720751253813299e+00
1.158250722275753652e+00	1.962466483187848443e+00
1.185137562485258034e+00	1.947090592917440688e+00
1.219525362950725889e+00	1.928334262812700484e+00
1.258102879115960082e+00	1.907341113978905600e+00
1.305528833260225285e+00	1.881763006769076041e+00
9.871307204183741302e-01	1.970507042884453552e+00
9.863384355667395020e-01	1.967499156616676625e+00
9.853818298334163783e-01	1.964486482205746176e+00
9.839527267638846775e-01	1.961302421501613713e+00
9.824925811042760637e-01	1.958941113578713367e+00
9.808001239370575108e-01	1.957674599463488541e+00
9.795892010341317180e-01	1.957741364547399776e+00
9.832046078954543855e-01	2.879246964936079678e+00
9.808245673422322231e-01	2.905018326308641097e+00
9.774353239799158377e-01	2.920882789189748419e+00
9.730897271106778712e-01	2.928546930367179613e+00
9.682911653932264606e-01	2.930949086200065778e+00
9.625950840302515132e-01	2.929170655818997382e+00
9.564349082467211716e-01	2.924495512180822043e+00
9.497269545493519649e-01	2.917729543111631241e+00
9.426203976434971432e-01	2.908986702752323961e+00
9.342024796860489699e-01	2.896890589403595229e+00
9.256167009657240152e-01	2.882254247581164552e+00
9.173060661077423461e-01	2.864064461489324032e+00
9.091449988215434264e-01	2.842229496518454912e+00
8.995385732798196754e-01	2.815244160435005583e+00
8.918142910609095919e-01	2.788460912963643512e+00
8.819639086672664829e-01	2.760950604471824388e+00
8.755307093855039247e-01	2.740776802514525823e+00
8.680612455358052149e-01	2.726617825245984061e+00
8.604216291092794400e-01	2.721704118624201918e+00
8.559978457608198310e-01	2.727369658006315589e+00
8.495529932560526021e-01	2.737264617219870910e+00
8.423102460572050587e-01	2.748921804612911135e+00
8.338889911702264124e-01	2.760444715939284865e+00
8.247576320535402461e-01	2.767864292511055258e+00
8.111603445884362218e-01	2.766886924032118333e+00
7.937743267900706501e-01	2.758414442753400309e+00
7.708471688840308200e-01	2.740740233860723851e+00
7.374442420888266403e-01	2.710019759933956163e+00
6.976608790171321406e-01	2.671039252801807873e+00
6.440833827871964568e-01	2.617071925031777546e+00
5.803829853068983580e-01	2.551896148789286833e+00
5.050048433541456383e-01	2.473982592559569316e+00
4.198905855739401560e-01	2.384645417130289768e+00
3.316754151534496153e-01	2.290428618526117788e+00
2.508646515221062412e-01	2.201484524678043453e+00
1.804110102331461518e-01	2.121639292949696998e+00
1.237459624841766442e-01	2.056325099679373380e+00
[truncated: 834 more rows]
