# Supplementary material for: Simulating the Photochemical Birth of the Hydrated Electron in Liquid Water
Source: Nat Commun. 2026 Mar 10;17:3764. doi: 10.1038/s41467-026-70045-7 (PMC13106769; doi:10.1038/s41467-026-70045-7)
Supplement: Supplementary file 3 — Source Data [file 41467_2026_70045_MOESM3_ESM.zip › Figure_4/gyr_angles_coin.dat]

# Gyration radius [A] Angles [deg]
2.341218769635901698e+00	3.886747697748374719e+01
2.662407512412230393e+00	1.502119826852954532e+01
2.910132849327759619e+00	4.050139544299646843e+01
2.666770191404819190e+00	3.313228486907141956e+01
2.902473989965534074e+00	1.839852282950094420e+01
2.665633788780719549e+00	1.971071098830559976e+01
3.127795801118645969e+00	3.853270775776062607e+01
2.399910211725723830e+00	1.522606758051751186e+01
2.435822815161479582e+00	1.696863810581587373e+01
2.341694219778620134e+00	8.796411371685966429e+00
2.445324020326327563e+00	1.432793751681150418e+01
2.485939069121498424e+00	2.185310216867512878e+01
2.447557979193812461e+00	2.858475610967096614e+01
2.410901411486415125e+00	1.879702481740570263e+01
2.514104107562425749e+00	4.310735128426688334e+01
2.781898886043598029e+00	2.950037190163388345e+01
2.558334041633738121e+00	3.295682295839979759e+01
2.954159215569161834e+00	3.721204160079388146e+01
2.609972231697531786e+00	3.172346227812956343e+01
2.562934113988167173e+00	2.629015170131282275e+01
2.210312830548665897e+00	1.924503603215232062e+01
2.555388068546996738e+00	2.735569771124951188e+01
2.415189341616425178e+00	1.043356211434273106e+01
2.629548566548770783e+00	2.117849595634195481e+01
2.432134917327758217e+00	3.260144114723319575e+01
2.871195454003335090e+00	3.120109800452744153e+01
2.492991330044167064e+00	1.361992104477980980e+01
2.519021415734196800e+00	1.483823312080122037e+01
2.844254951148033950e+00	2.790216530547061780e+01
3.044076206709174226e+00	4.825897611651358687e+01
2.585416415589371297e+00	2.290880449271197605e+01
3.064849527415446584e+00	2.209535940435254275e+01
2.855036734048891134e+00	2.170894386630726558e+01
2.669277499852796165e+00	1.927352653160867746e+01
2.622708400254931238e+00	1.464709887436942459e+01
2.445400631417404824e+00	1.551137539499918105e+01
2.900646675952964770e+00	2.264395425883458657e+01
2.781297660388893256e+00	2.738127249452076128e+01
2.782749409815913122e+00	2.261927773924336904e+01
2.390253239669036578e+00	2.506419833595846924e+01
2.499356805043231322e+00	1.718829197631639261e+01
2.524775309376072308e+00	1.751092866647324087e+01
2.433209837822446708e+00	2.497506652939340910e+01
2.648879988818732656e+00	2.305697899270266760e+01
2.519713058239233749e+00	1.271438436616945822e+01
2.503064282279690467e+00	1.772947924206322057e+01
1.941640584548382398e+00	1.981682914176176880e+01
2.906699953589778840e+00	3.671450403232071125e+01
