# Supplementary material for: Simulating the Photochemical Birth of the Hydrated Electron in Liquid Water
Source: Nat Commun. 2026 Mar 10;17:3764. doi: 10.1038/s41467-026-70045-7 (PMC13106769; doi:10.1038/s41467-026-70045-7)
Supplement: Supplementary file 3 — Source Data [file 41467_2026_70045_MOESM3_ESM.zip › Figure_4/README.md]

# Figure 4A
- gyr-rad_egap_all.dat contains the gyration radius and energy gap for all PCET trajectories, which are used to construct the 2D 
  probability density function.
- gyr-rad_egap_coin.dat contains the gyration radius and energy gap for all PCET trajectories at the conical intersection, 
  which are used to construct the red points in the figure.

# Figure 4B
- gyr_angles_all.dat contains the gyration radius and the angles for the first shell of the electron for all PCET traj,
  which are used to construct the 2D probability density function.
- gyr_angles_coin.dat contains the gyration radius and the angles for the first shell of the electron for all PCET traj at the
  conical intersection, which are used to construct the red points in the figure.
