# Supplementary material for: Simulating the Photochemical Birth of the Hydrated Electron in Liquid Water
Source: Nat Commun. 2026 Mar 10;17:3764. doi: 10.1038/s41467-026-70045-7 (PMC13106769; doi:10.1038/s41467-026-70045-7)
Supplement: Supplementary file 3 — Source Data [file 41467_2026_70045_MOESM3_ESM.zip › Figure_4/gyr_angles_all.dat]

# Gyration radius [A] Angles [deg]
4.321686818727457968e+00	6.366076461234975170e+01
4.321686818727457968e+00	1.819571536436671266e+01
4.321686818727457968e+00	7.948547402158955322e+01
4.321686818727457968e+00	1.036239571031272391e+02
4.321686818727457968e+00	5.249590943406879262e+01
4.321686818727457968e+00	1.002642056171482920e+02
4.321686818727457968e+00	1.831394224740062882e+01
4.346897633275508710e+00	6.006254435241281442e+01
4.346897633275508710e+00	7.934537528248800697e+01
4.346897633275508710e+00	1.876175464769346846e+01
4.346897633275508710e+00	1.047827127127607696e+02
4.346897633275508710e+00	5.291188259670923344e+01
4.346897633275508710e+00	9.961155969798022625e+01
4.346897633275508710e+00	1.813968807850301346e+01
4.372108447823559452e+00	5.643647528903146338e+01
4.372108447823559452e+00	7.922588617669053690e+01
4.372108447823559452e+00	1.932186180352018212e+01
4.372108447823559452e+00	1.059344263936936557e+02
4.372108447823559452e+00	5.337787736764737900e+01
4.372108447823559452e+00	9.896227744173262408e+01
4.372108447823559452e+00	1.784976110005981553e+01
4.397319262371610193e+00	5.283273250268484134e+01
4.397319262371610193e+00	7.924894708239919794e+01
4.397319262371610193e+00	1.985053286359767810e+01
4.397319262371610193e+00	1.071765437044636116e+02
4.397319262371610193e+00	5.378302125242064591e+01
4.397319262371610193e+00	9.835766487318632301e+01
4.397319262371610193e+00	1.752668729667441028e+01
4.422530076919660935e+00	4.923547830993469887e+01
4.422530076919660935e+00	7.932115092515461185e+01
4.422530076919660935e+00	2.034724141974543699e+01
4.422530076919660935e+00	1.084216660100396012e+02
4.422530076919660935e+00	5.418682091671100665e+01
4.422530076919660935e+00	9.775477807800683649e+01
4.422530076919660935e+00	1.717021054635653243e+01
4.447740891467711677e+00	4.568295048538043801e+01
4.447740891467711677e+00	7.951747299801641589e+01
4.447740891467711677e+00	2.088577332364743100e+01
4.447740891467711677e+00	1.097326768131754307e+02
4.447740891467711677e+00	5.455582985690277553e+01
4.447740891467711677e+00	9.716745024573584999e+01
4.447740891467711677e+00	1.681198035395298263e+01
4.472951706015762419e+00	4.232664531545416509e+01
4.472951706015762419e+00	7.975703990618256967e+01
4.472951706015762419e+00	2.141591953505341550e+01
4.472951706015762419e+00	1.110471920350777992e+02
4.472951706015762419e+00	5.486589896942223987e+01
4.472951706015762419e+00	1.658591719413508869e+01
4.472951706015762419e+00	9.653191677285700223e+01
4.498162520563813160e+00	3.906535702089726669e+01
4.498162520563813160e+00	8.009189665222233145e+01
4.498162520563813160e+00	2.193555020802653388e+01
4.498162520563813160e+00	1.124496356842789453e+02
4.498162520563813160e+00	5.514885880654092887e+01
4.498162520563813160e+00	1.637176766157574193e+01
4.498162520563813160e+00	9.601689778323662949e+01
4.523373335111863902e+00	3.594570232788616693e+01
4.523373335111863902e+00	8.046738319419721108e+01
4.523373335111863902e+00	2.248537382971828080e+01
4.523373335111863902e+00	1.139041990684616508e+02
4.523373335111863902e+00	5.544978813975802723e+01
4.523373335111863902e+00	1.625465795872994335e+01
4.523373335111863902e+00	9.543399118593424646e+01
4.548584149659914644e+00	3.297106382161027227e+01
4.548584149659914644e+00	8.094641263987207935e+01
4.548584149659914644e+00	2.297860391009026060e+01
4.548584149659914644e+00	1.154145703610368514e+02
4.548584149659914644e+00	5.570312099384666027e+01
4.548584149659914644e+00	1.637570194079622610e+01
4.548584149659914644e+00	9.485387081101166018e+01
4.573794964207965386e+00	3.025307399153758681e+01
4.573794964207965386e+00	8.152469298446878554e+01
4.573794964207965386e+00	2.356126803798918345e+01
4.573794964207965386e+00	1.169479778625258888e+02
4.573794964207965386e+00	5.590311914799860915e+01
4.573794964207965386e+00	1.652961589640215934e+01
4.627300939949457792e+00	2.686226394911658844e+01
4.627300939949457792e+00	8.400197055542471958e+01
4.627300939949457792e+00	2.239849254884979501e+01
4.627300939949457792e+00	1.190055670085013730e+02
4.627300939949457792e+00	5.548793009578491819e+01
4.627300939949457792e+00	1.573858293120512641e+01
4.680806915690951087e+00	8.651970072443980087e+01
4.680806915690951087e+00	2.145621334544783920e+01
4.680806915690951087e+00	1.210610690177096416e+02
4.680806915690951087e+00	1.523714795346242035e+01
4.680806915690951087e+00	5.499213989212975662e+01
4.734312891432443493e+00	8.914374958584807018e+01
4.734312891432443493e+00	2.059073700587861921e+01
4.734312891432443493e+00	1.494935518805343477e+01
4.734312891432443493e+00	1.231753586815619599e+02
4.734312891432443493e+00	5.455698307679735848e+01
4.787818867173935899e+00	9.169562787790142977e+01
4.787818867173935899e+00	1.979501334738098350e+01
4.787818867173935899e+00	1.501229604140272933e+01
4.787818867173935899e+00	1.251245266455522653e+02
4.787818867173935899e+00	5.417530400870192153e+01
4.841324842915428306e+00	9.429013727941949696e+01
4.841324842915428306e+00	1.549986277298589243e+01
4.841324842915428306e+00	1.916870257397414079e+01
4.841324842915428306e+00	1.271297028823486670e+02
4.841324842915428306e+00	5.380000893244108795e+01
4.894830818656921601e+00	9.689304733615925613e+01
4.894830818656921601e+00	1.621033249577571311e+01
4.894830818656921601e+00	1.863610967706868138e+01
4.894830818656921601e+00	1.236049909295111320e+02
4.894830818656921601e+00	5.335921240225607676e+01
4.948336794398414007e+00	9.939902641330004940e+01
4.948336794398414007e+00	1.717684400579879167e+01
4.948336794398414007e+00	1.831685656652479466e+01
4.948336794398414007e+00	1.224510798200594905e+02
4.948336794398414007e+00	9.374826582535841624e+01
5.001842770139906413e+00	1.019798224052421460e+02
5.001842770139906413e+00	1.846577296250486455e+01
5.001842770139906413e+00	1.806096454315016686e+01
5.001842770139906413e+00	9.417158069573893897e+01
5.001842770139906413e+00	1.213517852815841138e+02
5.055348745881399708e+00	1.044109797706357341e+02
5.055348745881399708e+00	1.980183988532879624e+01
5.055348745881399708e+00	9.468209683563578949e+01
5.055348745881399708e+00	1.794949753520574731e+01
5.055348745881399708e+00	1.203390880360803976e+02
5.108854721622892114e+00	1.068201282594479693e+02
5.108854721622892114e+00	2.136603114921748059e+01
5.108854721622892114e+00	9.509134487745539843e+01
5.108854721622892114e+00	1.793308945543371280e+01
5.108854721622892114e+00	1.193153810670591355e+02
5.088466604745277344e+00	1.060448093101155251e+02
5.088466604745277344e+00	2.162710783468791576e+01
5.088466604745277344e+00	9.506072413717562597e+01
5.088466604745277344e+00	1.179636497621813760e+02
5.088466604745277344e+00	1.800207870392765130e+01
5.068078487867662574e+00	1.051471041981353807e+02
5.068078487867662574e+00	2.183351647305614307e+01
5.068078487867662574e+00	9.497868580896513890e+01
5.068078487867662574e+00	1.165686384913138482e+02
5.068078487867662574e+00	1.815994319727534645e+01
5.047690370990047803e+00	1.041796461735413004e+02
5.047690370990047803e+00	2.192168075098216562e+01
5.047690370990047803e+00	1.151059682926951808e+02
5.047690370990047803e+00	9.483640047142672813e+01
5.047690370990047803e+00	1.845758106052664260e+01
5.047690370990047803e+00	6.792695701977449119e+01
5.027302254112433033e+00	1.031826197560394291e+02
5.027302254112433033e+00	2.194593488519019431e+01
5.027302254112433033e+00	1.135698213359028443e+02
5.027302254112433033e+00	9.475761744095100880e+01
5.027302254112433033e+00	7.042185650059427360e+01
5.006914137234819151e+00	1.021870812652373388e+02
5.006914137234819151e+00	2.191832137698900951e+01
5.006914137234819151e+00	1.119335826590435374e+02
5.006914137234819151e+00	7.297233356477799759e+01
5.006914137234819151e+00	9.463592240912288389e+01
4.986526020357204381e+00	2.182376765742143121e+01
4.986526020357204381e+00	1.011491314491357798e+02
4.986526020357204381e+00	1.102837420631354775e+02
4.986526020357204381e+00	7.552827922310676456e+01
4.986526020357204381e+00	4.478731305484299696e+01
4.966137903479589610e+00	2.176750358194886203e+01
4.966137903479589610e+00	1.000167288572977782e+02
4.966137903479589610e+00	1.084726931947223250e+02
4.966137903479589610e+00	7.810269430002959723e+01
4.966137903479589610e+00	4.367672673881969558e+01
4.945749786601974840e+00	2.178852934861537705e+01
4.945749786601974840e+00	9.892538726646733949e+01
4.945749786601974840e+00	1.065582477636278185e+02
4.945749786601974840e+00	8.058797404591562952e+01
4.945749786601974840e+00	4.252827632090941279e+01
4.925361669724360070e+00	2.186209457035475623e+01
4.925361669724360070e+00	9.784660245717175542e+01
4.925361669724360070e+00	1.045610053849995040e+02
4.925361669724360070e+00	8.300459658329786805e+01
4.925361669724360070e+00	4.137786970593886338e+01
4.904973552846745299e+00	2.203705340472220797e+01
4.904973552846745299e+00	9.675782024855459440e+01
4.904973552846745299e+00	1.024506389436158855e+02
4.904973552846745299e+00	8.543172542436619210e+01
4.904973552846745299e+00	4.028054664802562712e+01
4.904973552846745299e+00	3.590637073492381148e+01
4.889101482455568970e+00	2.351199701991963664e+01
4.889101482455568970e+00	9.567727022250315372e+01
4.889101482455568970e+00	1.010411692131205257e+02
4.889101482455568970e+00	8.645876913421135157e+01
4.889101482455568970e+00	4.054328632463057858e+01
4.889101482455568970e+00	3.668527460386415839e+01
4.873229412064391752e+00	2.498948964163275477e+01
4.873229412064391752e+00	9.443265111415338708e+01
4.873229412064391752e+00	9.967208324417124743e+01
4.873229412064391752e+00	4.089375106282675176e+01
4.873229412064391752e+00	3.748082281618633971e+01
4.873229412064391752e+00	8.741008275924617976e+01
4.857357341673215423e+00	2.641512992224013345e+01
4.857357341673215423e+00	9.302502469873525115e+01
4.857357341673215423e+00	9.823725720685001761e+01
4.857357341673215423e+00	4.119628275387555760e+01
4.857357341673215423e+00	3.829128518902351885e+01
4.857357341673215423e+00	8.817482187336980815e+01
4.841485271282038205e+00	2.778434686084582594e+01
4.841485271282038205e+00	9.146874274196160570e+01
4.841485271282038205e+00	9.670540007656958892e+01
4.841485271282038205e+00	4.160380851903144617e+01
4.841485271282038205e+00	3.923417937713955439e+01
4.841485271282038205e+00	8.886031710005643447e+01
4.825613200890861876e+00	2.916457310390780933e+01
4.825613200890861876e+00	8.972129496398703452e+01
4.825613200890861876e+00	9.526789722465943555e+01
4.825613200890861876e+00	4.020116778660121781e+01
4.825613200890861876e+00	4.200397997839014153e+01
4.825613200890861876e+00	8.947705956177593123e+01
4.809741130499685546e+00	3.042876889417745900e+01
4.809741130499685546e+00	8.789302969373481744e+01
4.809741130499685546e+00	9.373215058963734236e+01
4.809741130499685546e+00	4.132929588036628132e+01
4.809741130499685546e+00	4.251063858349155566e+01
4.809741130499685546e+00	8.993238116582197961e+01
4.793869060108508329e+00	3.162654280902593484e+01
4.793869060108508329e+00	9.220528559884594699e+01
4.793869060108508329e+00	4.247185429192738582e+01
4.793869060108508329e+00	4.303015031146339453e+01
4.793869060108508329e+00	9.036492760335828223e+01
4.777996989717331999e+00	3.283108940515393215e+01
4.777996989717331999e+00	9.064318758199682691e+01
4.777996989717331999e+00	4.374975065309171640e+01
4.777996989717331999e+00	4.362301061873601071e+01
4.777996989717331999e+00	9.075778525594577673e+01
4.762124919326154782e+00	3.390674386287938091e+01
4.762124919326154782e+00	8.916911823055336583e+01
4.762124919326154782e+00	4.506689493480919850e+01
4.762124919326154782e+00	4.422587960436898413e+01
4.762124919326154782e+00	9.108698306141401702e+01
4.746252848934978452e+00	3.496482556342618153e+01
4.746252848934978452e+00	4.651095675852477740e+01
4.746252848934978452e+00	4.481475885740127296e+01
4.746252848934978452e+00	8.756697884379561003e+01
4.746252848934978452e+00	9.140802212734926968e+01
4.686387417267360966e+00	3.551906383106124565e+01
4.686387417267360966e+00	4.844245965696907774e+01
4.686387417267360966e+00	4.602380147422669410e+01
4.686387417267360966e+00	8.688323517740715829e+01
4.686387417267360966e+00	9.088108388267555426e+01
4.626521985599743481e+00	3.612344204863632058e+01
4.626521985599743481e+00	5.041386521882758842e+01
4.626521985599743481e+00	4.730605766349821550e+01
4.626521985599743481e+00	8.620366299040743741e+01
4.626521985599743481e+00	9.036507611619012437e+01
4.626521985599743481e+00	5.126113970756856020e+01
4.566656553932125995e+00	3.677703159903103369e+01
4.566656553932125995e+00	4.866048842123204565e+01
4.566656553932125995e+00	5.248690956915346817e+01
4.566656553932125995e+00	8.562284407557254440e+01
4.566656553932125995e+00	8.989086210104900942e+01
4.566656553932125995e+00	5.215763283139996531e+01
4.506791122264508509e+00	4.994019943324074262e+01
4.506791122264508509e+00	3.739173433178666528e+01
4.506791122264508509e+00	5.451133884766851168e+01
4.506791122264508509e+00	8.503417264527556085e+01
4.506791122264508509e+00	5.297130961533165561e+01
4.506791122264508509e+00	8.945029823095562449e+01
4.506791122264508509e+00	2.716961330426369159e+01
4.446925690596890135e+00	5.137801463151559034e+01
4.446925690596890135e+00	5.666144574735129424e+01
4.446925690596890135e+00	3.806948751281979781e+01
4.446925690596890135e+00	8.447317660425505892e+01
4.446925690596890135e+00	5.386156861606035307e+01
4.446925690596890135e+00	2.716025071880935826e+01
4.446925690596890135e+00	8.905594549047816599e+01
4.387060258929272649e+00	5.282739402740118351e+01
4.387060258929272649e+00	5.885636725537523262e+01
4.387060258929272649e+00	3.880738028342960888e+01
4.387060258929272649e+00	8.400552587059026166e+01
4.387060258929272649e+00	5.469341062909089146e+01
4.387060258929272649e+00	2.716823813450516312e+01
4.387060258929272649e+00	8.873874375354687061e+01
4.327194827261655163e+00	5.429622173558838227e+01
4.327194827261655163e+00	6.109300998817805350e+01
4.327194827261655163e+00	3.954621728106911860e+01
4.327194827261655163e+00	8.361138787122935412e+01
4.327194827261655163e+00	5.558560849030270390e+01
4.327194827261655163e+00	2.724843347771716751e+01
4.267329395594037678e+00	5.585261390237067047e+01
4.267329395594037678e+00	6.327450613246023181e+01
4.267329395594037678e+00	4.034840794831986699e+01
4.267329395594037678e+00	5.651305133422797411e+01
4.267329395594037678e+00	8.331710107496226669e+01
4.267329395594037678e+00	2.733962353155506975e+01
4.207463963926420192e+00	5.743458792493544962e+01
4.207463963926420192e+00	6.552838884407026399e+01
4.207463963926420192e+00	5.739948541179986563e+01
4.207463963926420192e+00	4.113458550226619792e+01
4.207463963926420192e+00	2.742653949480802211e+01
4.207463963926420192e+00	8.308649354565672240e+01
4.147598532258802706e+00	5.908157343072939227e+01
4.147598532258802706e+00	6.778641609149266856e+01
4.147598532258802706e+00	5.842943010897800349e+01
4.147598532258802706e+00	4.193898718779369972e+01
4.147598532258802706e+00	2.761462181210088573e+01
4.147598532258802706e+00	8.295135603382669842e+01
4.221905268021057367e+00	5.790338063754725795e+01
4.221905268021057367e+00	6.763378158251677519e+01
4.221905268021057367e+00	5.706747804359981302e+01
4.221905268021057367e+00	4.247366182676904600e+01
4.221905268021057367e+00	2.898691637397805820e+01
4.221905268021057367e+00	8.183816196707688562e+01
4.296212003783312028e+00	5.669741255600597896e+01
4.296212003783312028e+00	6.751800471110001922e+01
4.296212003783312028e+00	5.573244265768015282e+01
4.296212003783312028e+00	4.305058230453278156e+01
4.296212003783312028e+00	8.086960611902560458e+01
4.296212003783312028e+00	3.035744550180399415e+01
4.370518739545567577e+00	6.734556597243353337e+01
4.370518739545567577e+00	5.557799399699786136e+01
4.370518739545567577e+00	5.427643709186031629e+01
4.370518739545567577e+00	4.357412776263106480e+01
4.370518739545567577e+00	7.999652712293256229e+01
4.370518739545567577e+00	3.159661489530636658e+01
4.444825475307822238e+00	6.717222929002036835e+01
4.444825475307822238e+00	5.439970767453211664e+01
4.444825475307822238e+00	5.287058947610649540e+01
4.444825475307822238e+00	4.404050153263505507e+01
4.444825475307822238e+00	7.911445312238329564e+01
4.444825475307822238e+00	3.277535682675578244e+01
4.519132211070076899e+00	6.702348846681535122e+01
4.519132211070076899e+00	5.331836962687280845e+01
4.519132211070076899e+00	4.442486905278452980e+01
4.519132211070076899e+00	5.136531471552777361e+01
4.519132211070076899e+00	7.829924444039333764e+01
4.519132211070076899e+00	3.392080735246928924e+01
4.593438946832331560e+00	6.692151623244768643e+01
4.593438946832331560e+00	5.224796701655110809e+01
4.593438946832331560e+00	4.477121688240764286e+01
4.593438946832331560e+00	4.987704985451589579e+01
4.593438946832331560e+00	7.752273268417249596e+01
4.593438946832331560e+00	3.502074177861047133e+01
4.667745682594586221e+00	6.673884135802705941e+01
4.667745682594586221e+00	5.124713604801383582e+01
4.667745682594586221e+00	4.505774976363552753e+01
4.667745682594586221e+00	4.832794468146973799e+01
4.667745682594586221e+00	7.686491101217345090e+01
4.667745682594586221e+00	3.604224846386649261e+01
4.667745682594586221e+00	8.230814440673263732e+01
4.742052418356841770e+00	6.651304925713962746e+01
4.742052418356841770e+00	5.029043196494271939e+01
4.742052418356841770e+00	4.524000336712412462e+01
4.742052418356841770e+00	4.675499472001536105e+01
4.742052418356841770e+00	7.620131336248316245e+01
4.742052418356841770e+00	8.193932755142941460e+01
4.816359154119096431e+00	6.630728625966264644e+01
4.816359154119096431e+00	4.928142359950548723e+01
4.816359154119096431e+00	4.381973022443586530e+01
4.816359154119096431e+00	4.536592130274993195e+01
4.816359154119096431e+00	4.516839841034678216e+01
4.816359154119096431e+00	7.559471198085610411e+01
4.816359154119096431e+00	8.161285121416533173e+01
4.890665889881351092e+00	6.610832246999699180e+01
4.890665889881351092e+00	4.835212159650514963e+01
4.890665889881351092e+00	4.537266240148584728e+01
4.890665889881351092e+00	4.303030159898012386e+01
4.890665889881351092e+00	4.354052615429205275e+01
4.890665889881351092e+00	7.506959740069376608e+01
4.890665889881351092e+00	8.135311026486705543e+01
4.877794012788077893e+00	6.699518497953606300e+01
4.877794012788077893e+00	4.828218602372273693e+01
4.877794012788077893e+00	4.541937780301282856e+01
4.877794012788077893e+00	4.199957094435458771e+01
4.877794012788077893e+00	4.260351481186682321e+01
4.877794012788077893e+00	7.507416339450527687e+01
4.877794012788077893e+00	8.084900746270480454e+01
4.864922135694803806e+00	6.779707562922786224e+01
4.864922135694803806e+00	4.822824608106482458e+01
4.864922135694803806e+00	4.541858948433644372e+01
4.864922135694803806e+00	4.098978055988644797e+01
4.864922135694803806e+00	4.165720979540378011e+01
4.864922135694803806e+00	7.504025634481499196e+01
4.864922135694803806e+00	8.042751276327571475e+01
4.852050258601530608e+00	6.873123019516783927e+01
4.852050258601530608e+00	4.818951014726279425e+01
4.852050258601530608e+00	4.531283197823228193e+01
4.852050258601530608e+00	4.018881669210982466e+01
4.852050258601530608e+00	4.060435079639020017e+01
4.852050258601530608e+00	7.508030668722075518e+01
4.852050258601530608e+00	7.993962995236590530e+01
4.839178381508256521e+00	6.973862200513920584e+01
4.839178381508256521e+00	4.808216614368193120e+01
4.839178381508256521e+00	4.516841462542333829e+01
4.839178381508256521e+00	3.958609743666770697e+01
4.839178381508256521e+00	3.951293144087013332e+01
4.839178381508256521e+00	7.509450597950817041e+01
4.839178381508256521e+00	7.954867608625937692e+01
4.826306504414983323e+00	7.069581608928459104e+01
4.826306504414983323e+00	4.800945403544910306e+01
4.826306504414983323e+00	4.493223202599668298e+01
4.826306504414983323e+00	3.845748164844734163e+01
4.826306504414983323e+00	3.908288893535439001e+01
4.826306504414983323e+00	7.514482443900108422e+01
4.826306504414983323e+00	7.920584165922463171e+01
4.813434627321710124e+00	7.174499890038264027e+01
4.813434627321710124e+00	4.785433679158741427e+01
4.813434627321710124e+00	4.470337163187483753e+01
4.813434627321710124e+00	3.728786114238107530e+01
4.813434627321710124e+00	3.879341304095355980e+01
4.813434627321710124e+00	7.522084680066419082e+01
4.813434627321710124e+00	7.881858188120776276e+01
4.800562750228436038e+00	7.276079758905305539e+01
4.800562750228436038e+00	4.771948013489531348e+01
4.800562750228436038e+00	4.436134836047533980e+01
4.800562750228436038e+00	3.610922985652459971e+01
4.800562750228436038e+00	3.865511643034189149e+01
4.800562750228436038e+00	7.514872585115364245e+01
4.800562750228436038e+00	7.855418936250048034e+01
4.787690873135162839e+00	7.374353228616904232e+01
4.787690873135162839e+00	4.754985354843208967e+01
4.787690873135162839e+00	3.483895224824185277e+01
4.787690873135162839e+00	4.407571491157723642e+01
4.787690873135162839e+00	3.864081084025541912e+01
4.787690873135162839e+00	7.516417743351766489e+01
4.787690873135162839e+00	7.817180281946336606e+01
4.774818996041888752e+00	7.478968391729624443e+01
4.774818996041888752e+00	4.741100830594603366e+01
4.774818996041888752e+00	3.349264242752485643e+01
4.774818996041888752e+00	4.374615686718123442e+01
4.774818996041888752e+00	3.882879026519211862e+01
4.774818996041888752e+00	7.514952130584798340e+01
4.774818996041888752e+00	7.783148020950284263e+01
4.761947118948615554e+00	7.580938351697308519e+01
4.761947118948615554e+00	4.725680635232103555e+01
4.761947118948615554e+00	3.209130510451927165e+01
4.761947118948615554e+00	4.337245321122338026e+01
4.761947118948615554e+00	3.910275644409684048e+01
4.761947118948615554e+00	7.510392193369507652e+01
4.761947118948615554e+00	7.751730371988591628e+01
4.786308301545759036e+00	7.727879646459319929e+01
4.786308301545759036e+00	4.693591211769939520e+01
4.786308301545759036e+00	3.292132209158176437e+01
4.786308301545759036e+00	4.113337257068952368e+01
4.786308301545759036e+00	3.864926041028936510e+01
4.786308301545759036e+00	7.664658208785913018e+01
4.810669484142901631e+00	7.866768429633889070e+01
4.810669484142901631e+00	4.658167350736687951e+01
4.810669484142901631e+00	3.378667784728392576e+01
4.810669484142901631e+00	3.894244404016232153e+01
4.810669484142901631e+00	3.816876690801500871e+01
4.810669484142901631e+00	7.815636315900104591e+01
4.835030666740045113e+00	8.002443074102296805e+01
4.835030666740045113e+00	4.632189848527418974e+01
4.835030666740045113e+00	3.467176427828282215e+01
4.835030666740045113e+00	3.677355495260717078e+01
4.835030666740045113e+00	3.773883342556020892e+01
4.835030666740045113e+00	7.970760326840198218e+01
4.859391849337187708e+00	8.140758392631963147e+01
4.859391849337187708e+00	4.600771411803935251e+01
4.859391849337187708e+00	3.557526175277048708e+01
4.859391849337187708e+00	3.473224401466166711e+01
4.859391849337187708e+00	8.124752577235882711e+01
4.883753031934331190e+00	8.277129682387463561e+01
4.883753031934331190e+00	4.573112243863427295e+01
4.883753031934331190e+00	3.654828153140788771e+01
4.883753031934331190e+00	3.286812853160724046e+01
4.883753031934331190e+00	8.281279974884527917e+01
4.908114214531474673e+00	8.407259437516769651e+01
4.908114214531474673e+00	4.548304811938263725e+01
4.908114214531474673e+00	3.750142134058238952e+01
4.908114214531474673e+00	8.434014283121076971e+01
4.908114214531474673e+00	3.105558445118160549e+01
4.932475397128617267e+00	8.537760300246773681e+01
4.932475397128617267e+00	4.530691145601400649e+01
4.932475397128617267e+00	3.847359588696130572e+01
4.932475397128617267e+00	8.585951573917299129e+01
4.932475397128617267e+00	2.940308751094782380e+01
4.956836579725760750e+00	4.506403102439995934e+01
4.956836579725760750e+00	8.671947991917545551e+01
4.956836579725760750e+00	3.950445085750963159e+01
4.956836579725760750e+00	8.732997626662509560e+01
4.956836579725760750e+00	6.609775378934683943e+01
4.956836579725760750e+00	2.793560728983160146e+01
4.981197762322903344e+00	4.489710065877348910e+01
4.981197762322903344e+00	8.802257474023603834e+01
4.981197762322903344e+00	4.048644595270796032e+01
4.981197762322903344e+00	8.880280961056757860e+01
4.981197762322903344e+00	6.556895247437496721e+01
4.981197762322903344e+00	2.658193670660792662e+01
5.005558944920046827e+00	4.479129276635091372e+01
5.005558944920046827e+00	8.932674225764972675e+01
5.005558944920046827e+00	4.152322339737509793e+01
5.005558944920046827e+00	9.024616423148715683e+01
5.005558944920046827e+00	6.510830284559173720e+01
5.005558944920046827e+00	2.532324819395040549e+01
5.015035276133531283e+00	4.365915484481090658e+01
5.015035276133531283e+00	8.971994082524219039e+01
5.015035276133531283e+00	4.167430955674978321e+01
5.015035276133531283e+00	9.084456076627766663e+01
5.015035276133531283e+00	6.571513158972062740e+01
5.015035276133531283e+00	2.444773828124647252e+01
5.024511607347014852e+00	4.247088801728560270e+01
5.024511607347014852e+00	9.011124909772536284e+01
5.024511607347014852e+00	9.146077016571423712e+01
5.024511607347014852e+00	4.191425054562731134e+01
5.024511607347014852e+00	6.641094102938629362e+01
5.024511607347014852e+00	2.367678063524639853e+01
5.033987938560499309e+00	4.131411692122661350e+01
5.033987938560499309e+00	9.054895209876001161e+01
5.033987938560499309e+00	9.197277049391733783e+01
5.033987938560499309e+00	3.456097465546888259e+01
5.033987938560499309e+00	4.226713297797604696e+01
5.033987938560499309e+00	6.717546937172886601e+01
5.033987938560499309e+00	2.291758561451208109e+01
5.043464269773983766e+00	4.010593476420960712e+01
5.043464269773983766e+00	9.083639876538519786e+01
5.043464269773983766e+00	9.250127798360662723e+01
5.043464269773983766e+00	3.465485240391793553e+01
5.043464269773983766e+00	6.807806709300062664e+01
5.043464269773983766e+00	4.261953441970364764e+01
5.043464269773983766e+00	2.224795997110716783e+01
5.052940600987467334e+00	3.899100966368536092e+01
5.052940600987467334e+00	9.124846453217338649e+01
5.052940600987467334e+00	9.300378809684811188e+01
5.052940600987467334e+00	3.480242589436810619e+01
5.052940600987467334e+00	6.909053501176782675e+01
5.052940600987467334e+00	4.299527874244095216e+01
5.052940600987467334e+00	2.163327423935926674e+01
5.062416932200951791e+00	3.778368495035609698e+01
5.062416932200951791e+00	9.152063948454001263e+01
5.062416932200951791e+00	9.341511791776623852e+01
5.062416932200951791e+00	3.488780208065282551e+01
5.062416932200951791e+00	7.010452613876763905e+01
5.062416932200951791e+00	4.342386040629035904e+01
5.062416932200951791e+00	2.115156401428283317e+01
5.071893263414436248e+00	3.664296587208531264e+01
5.071893263414436248e+00	9.380664091197763810e+01
5.071893263414436248e+00	9.179647747465966745e+01
5.071893263414436248e+00	3.503606687549816456e+01
5.071893263414436248e+00	7.125857999361437578e+01
5.071893263414436248e+00	4.391609807391002107e+01
5.071893263414436248e+00	2.057878095359155068e+01
5.081369594627920705e+00	3.552724583287078275e+01
5.081369594627920705e+00	9.414545403795072787e+01
5.081369594627920705e+00	9.205052746216846060e+01
5.081369594627920705e+00	3.518492734743919925e+01
5.081369594627920705e+00	7.242957046685019407e+01
5.081369594627920705e+00	4.453598188398101598e+01
5.081369594627920705e+00	2.015120966630055577e+01
5.090845925841404274e+00	3.440174283760354967e+01
5.090845925841404274e+00	9.449073325376036792e+01
5.090845925841404274e+00	9.229735547545912766e+01
5.090845925841404274e+00	7.362250020514949256e+01
5.090845925841404274e+00	3.540561823701596467e+01
5.090845925841404274e+00	4.518697217750605688e+01
5.090845925841404274e+00	1.966327233170897060e+01
5.100322257054888730e+00	3.328367573343518160e+01
5.100322257054888730e+00	9.475096235899550834e+01
5.100322257054888730e+00	9.249440425982346881e+01
5.100322257054888730e+00	7.490425842573094428e+01
5.100322257054888730e+00	3.566580610123101991e+01
5.100322257054888730e+00	4.584886676257887217e+01
5.100322257054888730e+00	1.918289895480639728e+01
5.100322257054888730e+00	8.037396551887817964e+01
5.141442738578316352e+00	3.211350592697356632e+01
5.141442738578316352e+00	9.499144104531048072e+01
5.141442738578316352e+00	9.311300221883041672e+01
5.141442738578316352e+00	7.598303604394510558e+01
5.141442738578316352e+00	3.529940552612423232e+01
5.141442738578316352e+00	4.701810561273295264e+01
5.141442738578316352e+00	1.869610108510319435e+01
5.141442738578316352e+00	1.080070095015519769e+02
5.141442738578316352e+00	7.935129554671981111e+01
5.182563220101744861e+00	3.093885447600738203e+01
5.182563220101744861e+00	9.516761756264297389e+01
5.182563220101744861e+00	9.363528087559210178e+01
5.182563220101744861e+00	7.711010585360364189e+01
5.182563220101744861e+00	3.503629629706707505e+01
5.182563220101744861e+00	4.829264547099894145e+01
5.182563220101744861e+00	1.813812999409451976e+01
5.182563220101744861e+00	1.073666880758885753e+02
5.182563220101744861e+00	7.832754245304687402e+01
5.223683701625173370e+00	2.970197689063241953e+01
5.223683701625173370e+00	9.523156001543799221e+01
5.223683701625173370e+00	7.811463782850856319e+01
5.223683701625173370e+00	9.406628506915757271e+01
5.223683701625173370e+00	3.488946845477988035e+01
5.223683701625173370e+00	4.957977052013183084e+01
5.223683701625173370e+00	1.761497196262159548e+01
5.223683701625173370e+00	1.068192816968879981e+02
5.223683701625173370e+00	7.728689073615660732e+01
5.264804183148600991e+00	2.834067403208045377e+01
5.264804183148600991e+00	9.532622814890002871e+01
5.264804183148600991e+00	7.915831951708179304e+01
5.264804183148600991e+00	9.450274975362353302e+01
5.264804183148600991e+00	3.478945085464260956e+01
5.264804183148600991e+00	4.866419372676787702e+01
5.264804183148600991e+00	1.063489814019058599e+02
5.264804183148600991e+00	1.699749291089579373e+01
5.264804183148600991e+00	7.632082233814048777e+01
5.305924664672028612e+00	2.698967619198028700e+01
5.305924664672028612e+00	9.537169816248386667e+01
5.305924664672028612e+00	8.008064586299281018e+01
5.305924664672028612e+00	9.485863548765857445e+01
5.305924664672028612e+00	3.480291329416791513e+01
5.305924664672028612e+00	1.059341148376892789e+02
5.305924664672028612e+00	4.794156885370460941e+01
5.305924664672028612e+00	1.630569507531215478e+01
5.305924664672028612e+00	7.526558199749740652e+01
5.347045146195457122e+00	2.549069936884372822e+01
5.347045146195457122e+00	9.536544939372228669e+01
5.347045146195457122e+00	8.095509784981430812e+01
5.347045146195457122e+00	9.517956657641464346e+01
5.347045146195457122e+00	3.490178854206669001e+01
5.347045146195457122e+00	1.055359472669710925e+02
5.347045146195457122e+00	4.735897654933475565e+01
5.347045146195457122e+00	7.434944185748038592e+01
5.347045146195457122e+00	1.557958845675811332e+01
5.388165627718885631e+00	2.388175521322638417e+01
5.388165627718885631e+00	9.538128416888461913e+01
5.388165627718885631e+00	8.169399446970783174e+01
5.388165627718885631e+00	3.503317193604678437e+01
5.388165627718885631e+00	9.542816059866316891e+01
5.388165627718885631e+00	1.053068195566545597e+02
5.388165627718885631e+00	4.668173541298473594e+01
5.388165627718885631e+00	7.345786133190463829e+01
5.388165627718885631e+00	1.479701128815469779e+01
5.429286109242313252e+00	2.218805823044768388e+01
5.429286109242313252e+00	9.529202932559141459e+01
5.429286109242313252e+00	1.051670822902793816e+02
5.429286109242313252e+00	3.524616419767341569e+01
5.429286109242313252e+00	9.546251174680651275e+01
5.429286109242313252e+00	4.606077924525853007e+01
5.429286109242313252e+00	7.260817583753079418e+01
5.429286109242313252e+00	5.088260125091720454e+01
5.470406590765740873e+00	2.038825728482219901e+01
5.470406590765740873e+00	9.510290879799906349e+01
5.470406590765740873e+00	1.051062218068467047e+02
5.470406590765740873e+00	3.561187980887641658e+01
5.470406590765740873e+00	9.560084180192978920e+01
5.470406590765740873e+00	7.174131237636700575e+01
5.470406590765740873e+00	4.540300559664017754e+01
5.470406590765740873e+00	5.056497999869867499e+01
5.511527072289169382e+00	1.851486582095813205e+01
5.511527072289169382e+00	9.497628924723287014e+01
5.511527072289169382e+00	1.051510022179184460e+02
5.511527072289169382e+00	3.590020343208915676e+01
5.511527072289169382e+00	9.551201168685146570e+01
5.511527072289169382e+00	7.105506515079933649e+01
5.511527072289169382e+00	4.476611631663929103e+01
5.511527072289169382e+00	5.022045233397494002e+01
5.491409547170892580e+00	1.661032459511159587e+01
5.491409547170892580e+00	9.331150829937783442e+01
5.491409547170892580e+00	1.052381026581150394e+02
5.491409547170892580e+00	3.624740909320572513e+01
5.491409547170892580e+00	9.548909601304275441e+01
5.491409547170892580e+00	7.017169654611035412e+01
5.491409547170892580e+00	5.034005045379598897e+01
5.491409547170892580e+00	4.463141102966611129e+01
5.471292022052615778e+00	1.484538026782522913e+01
5.471292022052615778e+00	9.155988301617806258e+01
5.471292022052615778e+00	1.055391567058650821e+02
5.471292022052615778e+00	9.533245882478584576e+01
5.471292022052615778e+00	3.669289908426470959e+01
5.471292022052615778e+00	6.927313537963007661e+01
5.471292022052615778e+00	5.055723788449468259e+01
5.471292022052615778e+00	4.445043563667913844e+01
5.451174496934338976e+00	1.324838160117154651e+01
5.451174496934338976e+00	8.983991908395782389e+01
5.451174496934338976e+00	1.058787687727224807e+02
5.451174496934338976e+00	9.521115848575151119e+01
5.451174496934338976e+00	5.070956817205222222e+01
5.451174496934338976e+00	6.849290377816615205e+01
5.451174496934338976e+00	3.711043783207093583e+01
5.451174496934338976e+00	4.424857806768804380e+01
5.431056971816062173e+00	1.197292509726364251e+01
5.431056971816062173e+00	8.814195732520339277e+01
5.431056971816062173e+00	1.061548196468425971e+02
5.431056971816062173e+00	5.085928939377449609e+01
5.431056971816062173e+00	6.763960428853323492e+01
5.431056971816062173e+00	9.490156124890290812e+01
5.431056971816062173e+00	4.391239544613944901e+01
5.431056971816062173e+00	3.756566831394982842e+01
5.410939446697785371e+00	1.110901971806935151e+01
5.410939446697785371e+00	8.644951441170726980e+01
5.410939446697785371e+00	1.064581837281651957e+02
5.410939446697785371e+00	5.102356583322877270e+01
5.410939446697785371e+00	6.684362822894358658e+01
5.410939446697785371e+00	9.447678828908418325e+01
5.410939446697785371e+00	4.360081053455940747e+01
5.410939446697785371e+00	3.808065570120332666e+01
5.390821921579508569e+00	1.089866376804736170e+01
5.390821921579508569e+00	8.474746175391881309e+01
5.390821921579508569e+00	1.067757402721870221e+02
5.390821921579508569e+00	5.118054632249484115e+01
5.390821921579508569e+00	6.607950129677908535e+01
5.390821921579508569e+00	9.400708260202655708e+01
5.390821921579508569e+00	4.320957414924982487e+01
5.390821921579508569e+00	3.856804208351178431e+01
5.370704396461231767e+00	1.128722334595416044e+01
5.370704396461231767e+00	8.311137257431506953e+01
5.370704396461231767e+00	1.070148848289966850e+02
5.370704396461231767e+00	5.135165482818927529e+01
5.370704396461231767e+00	6.528399254088381554e+01
5.370704396461231767e+00	9.355589746071146351e+01
5.370704396461231767e+00	4.275078669894190853e+01
5.370704396461231767e+00	8.316443786611523592e+01
5.350586871342954964e+00	1.233985582719714813e+01
5.350586871342954964e+00	8.148373774169665751e+01
5.350586871342954964e+00	5.140103821927363725e+01
5.350586871342954964e+00	1.072546251421026540e+02
5.350586871342954964e+00	6.451242799042373122e+01
5.350586871342954964e+00	9.297336367968131299e+01
5.350586871342954964e+00	4.225957084691440713e+01
5.350586871342954964e+00	8.266949459856768101e+01
5.330469346224678162e+00	1.392577557548730738e+01
5.330469346224678162e+00	7.996685461125753136e+01
5.330469346224678162e+00	5.149995999659758894e+01
5.330469346224678162e+00	1.073767284226081955e+02
5.330469346224678162e+00	6.373987831920341307e+01
5.330469346224678162e+00	9.239310470223588823e+01
5.330469346224678162e+00	4.167474631739078461e+01
5.330469346224678162e+00	8.220290326989106688e+01
5.310351821106401360e+00	1.592023079524538964e+01
5.310351821106401360e+00	7.845023474117232354e+01
5.310351821106401360e+00	5.153414104487107039e+01
5.310351821106401360e+00	6.303589135499343143e+01
5.310351821106401360e+00	1.074541252717570643e+02
5.310351821106401360e+00	9.172588386749994527e+01
5.310351821106401360e+00	4.107649277918427799e+01
5.310351821106401360e+00	8.159649533984581637e+01
5.264245475873856606e+00	1.777969508284854783e+01
5.264245475873856606e+00	7.713310193253315106e+01
5.264245475873856606e+00	5.129722315972729518e+01
5.264245475873856606e+00	6.234473143236284187e+01
5.264245475873856606e+00	1.066753839188709918e+02
5.264245475873856606e+00	8.106184746439527089e+01
5.264245475873856606e+00	9.051042032602811105e+01
5.264245475873856606e+00	4.009862671354535024e+01
5.218139130641310963e+00	2.058342543638451261e+01
5.218139130641310963e+00	7.588163860057484555e+01
5.218139130641310963e+00	5.097603881202341114e+01
5.218139130641310963e+00	6.168202536477380704e+01
5.218139130641310963e+00	1.058118517363652273e+02
5.218139130641310963e+00	8.048816905697142943e+01
5.218139130641310963e+00	8.924306228423536425e+01
5.218139130641310963e+00	3.912180217976066388e+01
5.172032785408766209e+00	2.384269317041747982e+01
5.172032785408766209e+00	7.466654836750306856e+01
5.172032785408766209e+00	5.065567662260626491e+01
5.172032785408766209e+00	6.099390699682867023e+01
5.172032785408766209e+00	1.049543649487651464e+02
5.172032785408766209e+00	7.980849495782986480e+01
5.172032785408766209e+00	8.802992151287455158e+01
5.172032785408766209e+00	3.814150817855233555e+01
5.125926440176220567e+00	2.727614257404646381e+01
5.125926440176220567e+00	7.351314700184218509e+01
5.125926440176220567e+00	5.031568285048972200e+01
5.125926440176220567e+00	6.035709299735430733e+01
5.125926440176220567e+00	7.920897581752551275e+01
5.125926440176220567e+00	1.040382069337873219e+02
5.125926440176220567e+00	8.677214380451242448e+01
5.079820094943675812e+00	3.065974638892773996e+01
5.079820094943675812e+00	7.255295107686447409e+01
5.079820094943675812e+00	4.984501545388717858e+01
5.079820094943675812e+00	5.974751377064364277e+01
5.079820094943675812e+00	7.847107618927323358e+01
5.079820094943675812e+00	1.030948039757536066e+02
5.033713749711131058e+00	3.393159733404422695e+01
5.033713749711131058e+00	7.160936044773193032e+01
5.033713749711131058e+00	4.944442361724549784e+01
5.033713749711131058e+00	5.909502809727477768e+01
5.033713749711131058e+00	7.770777167415447195e+01
5.033713749711131058e+00	1.021235080387131262e+02
4.987607404478585416e+00	3.696762915464050536e+01
4.987607404478585416e+00	7.080102394176249447e+01
4.987607404478585416e+00	4.901980137462801679e+01
4.987607404478585416e+00	5.840951770502341134e+01
4.987607404478585416e+00	7.694681305820022033e+01
4.987607404478585416e+00	1.011072219106987120e+02
4.941501059246040661e+00	3.979086226682903060e+01
4.941501059246040661e+00	7.015217074321657265e+01
4.941501059246040661e+00	4.853731331044869535e+01
4.941501059246040661e+00	7.604057866452434666e+01
4.941501059246040661e+00	5.772617239365628450e+01
4.941501059246040661e+00	1.000836996718397387e+02
4.895394714013495019e+00	4.238849220077928948e+01
4.895394714013495019e+00	6.957888436536033794e+01
4.895394714013495019e+00	4.802039583077082341e+01
4.895394714013495019e+00	7.517648413103007954e+01
4.895394714013495019e+00	5.712780069952618334e+01
4.895394714013495019e+00	9.900792362494976828e+01
4.849288368780950265e+00	4.472857571417759459e+01
4.849288368780950265e+00	6.862387509669720487e+01
4.849288368780950265e+00	4.754547959891974784e+01
4.849288368780950265e+00	7.418504825160506755e+01
4.849288368780950265e+00	5.640406256399068496e+01
4.849288368780950265e+00	9.790011729086113235e+01
4.853857502285719328e+00	4.549835287270309436e+01
4.853857502285719328e+00	6.837119158567547572e+01
4.853857502285719328e+00	4.732321430133266205e+01
4.853857502285719328e+00	7.358208090302667870e+01
4.853857502285719328e+00	5.545885742959670495e+01
4.853857502285719328e+00	9.846456129806266233e+01
4.858426635790489279e+00	4.624596672779745887e+01
4.858426635790489279e+00	4.700319702207531236e+01
4.858426635790489279e+00	6.818762650216278587e+01
4.858426635790489279e+00	7.304839653458122939e+01
4.858426635790489279e+00	5.453739327788956359e+01
4.858426635790489279e+00	9.892107030978222326e+01
4.862995769295258341e+00	4.706234568213729830e+01
4.862995769295258341e+00	4.666510441027604372e+01
4.862995769295258341e+00	6.787551809097675459e+01
4.862995769295258341e+00	7.247984172661854529e+01
4.862995769295258341e+00	5.365081952833582335e+01
4.862995769295258341e+00	9.936657310877589566e+01
4.867564902800028293e+00	4.792414708651941879e+01
4.867564902800028293e+00	4.624431277909787497e+01
4.867564902800028293e+00	6.761009077138356815e+01
4.867564902800028293e+00	7.188802462151679151e+01
4.867564902800028293e+00	5.272561116025854488e+01
4.867564902800028293e+00	9.967350609100725478e+01
4.872134036304797355e+00	4.886092126695004367e+01
4.872134036304797355e+00	4.572850484660541781e+01
4.872134036304797355e+00	6.738813361604734098e+01
4.872134036304797355e+00	7.130254785383228011e+01
4.872134036304797355e+00	5.177540656424048393e+01
4.872134036304797355e+00	1.000017170067110186e+02
4.876703169809566418e+00	4.975740813126675732e+01
4.876703169809566418e+00	4.518082069920635035e+01
4.876703169809566418e+00	6.711814994642824672e+01
4.876703169809566418e+00	5.096062907719461776e+01
4.876703169809566418e+00	7.068980840010708278e+01
4.876703169809566418e+00	1.002577602696954528e+02
4.881272303314336369e+00	5.077028428431758300e+01
4.881272303314336369e+00	4.459270353076777837e+01
4.881272303314336369e+00	6.685728454639691165e+01
4.881272303314336369e+00	5.009170608385642254e+01
4.881272303314336369e+00	7.014817748016410803e+01
4.881272303314336369e+00	1.005158338310165504e+02
4.885841436819105432e+00	5.181110223544126114e+01
4.885841436819105432e+00	4.390681791300280423e+01
4.885841436819105432e+00	6.661396169881756180e+01
4.885841436819105432e+00	4.935163242394851579e+01
4.885841436819105432e+00	6.961318171141402900e+01
4.885841436819105432e+00	1.007529930657323405e+02
4.890410570323875383e+00	5.292362555281246017e+01
4.890410570323875383e+00	4.324998361984886230e+01
4.890410570323875383e+00	6.640534642742967719e+01
4.890410570323875383e+00	4.862811551435709134e+01
4.890410570323875383e+00	6.905778033200463994e+01
4.890410570323875383e+00	1.010013811329343980e+02
4.894979703828644446e+00	5.403438983407770735e+01
4.894979703828644446e+00	4.248640583213358468e+01
4.894979703828644446e+00	6.616690177595246780e+01
4.894979703828644446e+00	4.792903966121388493e+01
4.894979703828644446e+00	6.851095661494628075e+01
4.894979703828644446e+00	1.012372357027331446e+02
4.873910851226965768e+00	5.295785227632318026e+01
4.873910851226965768e+00	4.189515384515387098e+01
4.873910851226965768e+00	6.577939303626124001e+01
4.873910851226965768e+00	4.860561989784894621e+01
4.873910851226965768e+00	6.873313933999837388e+01
4.873910851226965768e+00	1.019037042530522967e+02
4.852841998625287090e+00	5.188672706055278638e+01
4.852841998625287090e+00	4.132138741733610487e+01
4.852841998625287090e+00	6.541745449067538232e+01
4.852841998625287090e+00	4.932925312831518028e+01
4.852841998625287090e+00	6.890329539607891718e+01
4.852841998625287090e+00	1.024971430232653518e+02
4.831773146023608412e+00	5.071815237466798010e+01
4.831773146023608412e+00	4.068426167298981966e+01
4.831773146023608412e+00	6.503980767733861512e+01
4.831773146023608412e+00	5.011603314517778074e+01
4.831773146023608412e+00	6.909774381756724893e+01
4.831773146023608412e+00	1.031510237163945192e+02
4.810704293421929734e+00	4.955257494159704379e+01
4.810704293421929734e+00	4.001316892834886829e+01
4.810704293421929734e+00	6.469468242651834089e+01
4.810704293421929734e+00	5.087272932367685030e+01
4.810704293421929734e+00	6.927119819015796054e+01
4.810704293421929734e+00	1.038323148869580024e+02
4.789635440820250167e+00	4.839182690504017614e+01
4.789635440820250167e+00	3.929738611986883967e+01
4.789635440820250167e+00	6.437229866382328680e+01
4.789635440820250167e+00	5.169431828362846204e+01
4.789635440820250167e+00	6.940547795968528533e+01
4.789635440820250167e+00	1.046632296839189706e+02
4.768566588218571489e+00	4.722818476941655774e+01
4.768566588218571489e+00	3.859394741390536154e+01
4.768566588218571489e+00	6.414190177716436381e+01
4.768566588218571489e+00	5.262511818521177531e+01
4.768566588218571489e+00	6.958678173018402902e+01
4.768566588218571489e+00	1.054327885871390436e+02
4.747497735616892811e+00	4.605724752574475644e+01
4.747497735616892811e+00	3.785465610702368622e+01
4.747497735616892811e+00	6.389298842732707584e+01
4.747497735616892811e+00	5.351253078333968460e+01
4.747497735616892811e+00	6.978011837237124837e+01
4.747497735616892811e+00	1.062561641405754074e+02
4.726428883015214133e+00	4.489088762273475908e+01
4.726428883015214133e+00	3.703226223961465280e+01
4.726428883015214133e+00	6.368032736821403716e+01
4.726428883015214133e+00	5.443859570390212355e+01
4.726428883015214133e+00	6.996253912595850011e+01
4.726428883015214133e+00	1.071149692172900387e+02
4.705360030413535455e+00	4.372215347736054980e+01
4.705360030413535455e+00	3.618018793659602039e+01
4.705360030413535455e+00	6.354621245440498001e+01
4.705360030413535455e+00	5.542888531796986484e+01
4.705360030413535455e+00	7.007110744371489375e+01
4.705360030413535455e+00	1.079463558685736047e+02
4.684291177811856777e+00	4.259930848956821592e+01
4.684291177811856777e+00	3.536635047504400120e+01
4.684291177811856777e+00	6.342903353921131071e+01
4.684291177811856777e+00	5.645970464510057241e+01
4.684291177811856777e+00	7.036212043682142792e+01
4.684291177811856777e+00	1.088694343087555438e+02
4.724485163832536472e+00	4.247061319146813219e+01
4.724485163832536472e+00	3.464602317207528159e+01
4.724485163832536472e+00	6.338216441870719819e+01
4.724485163832536472e+00	5.700301472559696947e+01
4.724485163832536472e+00	7.042746723684008714e+01
4.724485163832536472e+00	1.096119945724105946e+02
4.764679149853216167e+00	4.234589680454256921e+01
4.764679149853216167e+00	3.393367259862517216e+01
4.764679149853216167e+00	6.341875032047192917e+01
4.764679149853216167e+00	5.759244329293186837e+01
4.764679149853216167e+00	7.045670037249571749e+01
4.764679149853216167e+00	1.102907057299287601e+02
4.804873135873895862e+00	4.227819389350781876e+01
4.804873135873895862e+00	3.316966011542965731e+01
4.804873135873895862e+00	6.349346388133116648e+01
4.804873135873895862e+00	5.811126884232254497e+01
4.804873135873895862e+00	7.055550445927642045e+01
4.804873135873895862e+00	1.109959105001447455e+02
4.845067121894575557e+00	4.224394222340383465e+01
4.845067121894575557e+00	3.244748182323152008e+01
4.845067121894575557e+00	6.356677868969403278e+01
4.845067121894575557e+00	5.874426065990229517e+01
4.845067121894575557e+00	7.063632317809393157e+01
4.845067121894575557e+00	1.116990269938566485e+02
4.885261107915255252e+00	4.222739544686628932e+01
4.885261107915255252e+00	3.168763370598482254e+01
4.885261107915255252e+00	6.369411027096275291e+01
4.885261107915255252e+00	5.935201402951729932e+01
4.885261107915255252e+00	7.081438622741035260e+01
4.885261107915255252e+00	1.123297934093160961e+02
4.925455093935934947e+00	4.219990485010123393e+01
4.925455093935934947e+00	3.099444668613825371e+01
4.925455093935934947e+00	6.389849068794934794e+01
4.925455093935934947e+00	5.993310074612222138e+01
4.925455093935934947e+00	7.094878121607804644e+01
4.925455093935934947e+00	1.129839089612507195e+02
4.965649079956614642e+00	4.218969949872889913e+01
4.965649079956614642e+00	3.039923771159384813e+01
4.965649079956614642e+00	6.406514804664236351e+01
4.965649079956614642e+00	6.046052677831777089e+01
4.965649079956614642e+00	7.111734606955427296e+01
4.965649079956614642e+00	1.136225015725014487e+02
5.005843065977294337e+00	4.231722894697594484e+01
5.005843065977294337e+00	2.976115655144906569e+01
5.005843065977294337e+00	6.429612079522348722e+01
5.005843065977294337e+00	6.105159279063187938e+01
5.005843065977294337e+00	7.127538278094894508e+01
5.005843065977294337e+00	1.142819303325704539e+02
5.046037051997974032e+00	4.236106708366013152e+01
5.046037051997974032e+00	2.915664816586195940e+01
5.046037051997974032e+00	6.460878776265403189e+01
5.046037051997974032e+00	6.152476436359862788e+01
5.046037051997974032e+00	7.149538288824511767e+01
5.046037051997974032e+00	1.148417081501577002e+02
5.086231038018653727e+00	4.243690651868766395e+01
5.086231038018653727e+00	2.862449043641888835e+01
5.086231038018653727e+00	6.492398999811996418e+01
5.086231038018653727e+00	6.192920292401036164e+01
5.086231038018653727e+00	7.168154537031668383e+01
5.086231038018653727e+00	1.154322797209968314e+02
5.086231038018653727e+00	4.521868582983264417e+01
5.071749709335852785e+00	4.057344970580430754e+01
5.071749709335852785e+00	2.851467974030958530e+01
5.071749709335852785e+00	6.608487238730951674e+01
5.071749709335852785e+00	6.303992303698365163e+01
5.071749709335852785e+00	7.248663745267361946e+01
5.071749709335852785e+00	1.168005844975512701e+02
5.071749709335852785e+00	4.542958697556532854e+01
5.057268380653050954e+00	3.868424661961756073e+01
5.057268380653050954e+00	2.846866401644010125e+01
5.057268380653050954e+00	6.734488059754586686e+01
5.057268380653050954e+00	6.407021102818998770e+01
5.057268380653050954e+00	7.322887341579686904e+01
5.057268380653050954e+00	1.180481261342979593e+02
5.057268380653050954e+00	4.562906493012579290e+01
5.042787051970250012e+00	3.674686081495224954e+01
5.042787051970250012e+00	2.837606262038768890e+01
5.042787051970250012e+00	6.870439411961355347e+01
5.042787051970250012e+00	6.499674283735207325e+01
5.042787051970250012e+00	7.398845343114150808e+01
5.042787051970250012e+00	1.192455668523778769e+02
5.042787051970250012e+00	4.573902991310882271e+01
5.042787051970250012e+00	6.422254247966129981e+01
5.028305723287449069e+00	3.478762582812256454e+01
5.028305723287449069e+00	7.002867782582879386e+01
5.028305723287449069e+00	2.829026377864924768e+01
5.028305723287449069e+00	6.593258434220261677e+01
5.028305723287449069e+00	7.480746938399686030e+01
5.028305723287449069e+00	1.204183062253236329e+02
5.028305723287449069e+00	4.579321366582038877e+01
5.028305723287449069e+00	6.397617577143410017e+01
5.013824394604647239e+00	3.281052428702320611e+01
5.013824394604647239e+00	7.142880820474628933e+01
5.013824394604647239e+00	2.823450836935566954e+01
5.013824394604647239e+00	6.672703407068894421e+01
5.013824394604647239e+00	7.557061438099057682e+01
5.013824394604647239e+00	1.214230562750453686e+02
5.013824394604647239e+00	4.582866763944504385e+01
5.013824394604647239e+00	6.377077202849021376e+01
4.999343065921846296e+00	3.080313623142642854e+01
4.999343065921846296e+00	7.279383598610965578e+01
4.999343065921846296e+00	2.813686829015894020e+01
4.999343065921846296e+00	6.749721643224515333e+01
4.999343065921846296e+00	7.627983118436473831e+01
4.999343065921846296e+00	1.224645777520686920e+02
4.999343065921846296e+00	6.354520706755720028e+01
4.999343065921846296e+00	4.580418544346643017e+01
4.984861737239045354e+00	2.886508756717358182e+01
4.984861737239045354e+00	7.418605239830041853e+01
4.984861737239045354e+00	2.813143766096001386e+01
4.984861737239045354e+00	6.815147685437412406e+01
4.984861737239045354e+00	7.700358569053756241e+01
4.984861737239045354e+00	6.346339103700726270e+01
4.984861737239045354e+00	4.580354831493204415e+01
4.984861737239045354e+00	1.232648017611031435e+02
4.970380408556244411e+00	2.685724052220366431e+01
4.970380408556244411e+00	7.564506473781717943e+01
4.970380408556244411e+00	2.804971732047151889e+01
4.970380408556244411e+00	6.870424889894124476e+01
4.970380408556244411e+00	7.767301056405833037e+01
4.970380408556244411e+00	6.329420652563121052e+01
4.970380408556244411e+00	4.574254246235328480e+01
4.970380408556244411e+00	1.241068487034483354e+02
4.955899079873442581e+00	2.496903639513366002e+01
4.955899079873442581e+00	7.715430226782982004e+01
4.955899079873442581e+00	2.803446566310767096e+01
4.955899079873442581e+00	6.930660289798045426e+01
4.955899079873442581e+00	7.831164732735530265e+01
4.955899079873442581e+00	6.322083144428850687e+01
4.955899079873442581e+00	4.570255599198250707e+01
4.955899079873442581e+00	1.247983242255607479e+02
4.941417751190641638e+00	2.312441567446477109e+01
4.941417751190641638e+00	7.857246615063320405e+01
4.941417751190641638e+00	2.797853117244563492e+01
4.941417751190641638e+00	6.975403311184820154e+01
4.941417751190641638e+00	7.890407507938522258e+01
4.941417751190641638e+00	6.320746233830780625e+01
4.941417751190641638e+00	4.572249615950870805e+01
4.941417751190641638e+00	1.254620814480866358e+02
4.976823663784602836e+00	2.286697460533984128e+01
4.976823663784602836e+00	7.924448092198036875e+01
4.976823663784602836e+00	2.775698280975377230e+01
4.976823663784602836e+00	6.961067611010051337e+01
4.976823663784602836e+00	7.901697295452061098e+01
4.976823663784602836e+00	6.315097235575742474e+01
4.976823663784602836e+00	4.575001440285458187e+01
4.976823663784602836e+00	1.254576601777637137e+02
5.012229576378563145e+00	2.265067910832977560e+01
5.012229576378563145e+00	7.991664006949058319e+01
5.012229576378563145e+00	2.755221560814529980e+01
5.012229576378563145e+00	6.946272978981956214e+01
5.012229576378563145e+00	7.910039312219787178e+01
5.012229576378563145e+00	6.304922539677338023e+01
5.012229576378563145e+00	4.580182200227326206e+01
5.012229576378563145e+00	1.254272084492359767e+02
5.047635488972524342e+00	2.254219948003184015e+01
5.047635488972524342e+00	8.059450564487848112e+01
5.047635488972524342e+00	2.737683669145901177e+01
5.047635488972524342e+00	6.931234441051037720e+01
5.047635488972524342e+00	6.298998275030958638e+01
5.047635488972524342e+00	7.907644832257055612e+01
5.047635488972524342e+00	4.594562875541245006e+01
5.047635488972524342e+00	1.253748266712893837e+02
5.083041401566485540e+00	2.246613801113985431e+01
5.083041401566485540e+00	8.129240349302791913e+01
5.083041401566485540e+00	2.725929948090976040e+01
5.083041401566485540e+00	6.906517197356525628e+01
5.083041401566485540e+00	6.303003238514030926e+01
5.083041401566485540e+00	7.902672571836201598e+01
5.083041401566485540e+00	4.610843688915034022e+01
5.083041401566485540e+00	1.253124468094580095e+02
5.118447314160446737e+00	2.255712523650299062e+01
5.118447314160446737e+00	8.183894969976445566e+01
5.118447314160446737e+00	2.714891183363175031e+01
5.118447314160446737e+00	6.891377935219102824e+01
5.118447314160446737e+00	6.298911689857661145e+01
5.118447314160446737e+00	7.887876585947138608e+01
5.118447314160446737e+00	4.636953588164583806e+01
5.118447314160446737e+00	1.252550185841611210e+02
5.153853226754407046e+00	2.267663739665545108e+01
5.153853226754407046e+00	8.150068222454773093e+01
5.153853226754407046e+00	2.704741994180385589e+01
5.153853226754407046e+00	6.870749114174653016e+01
5.153853226754407046e+00	6.298377919066029307e+01
5.153853226754407046e+00	7.871317943567238729e+01
5.153853226754407046e+00	4.670811782405603907e+01
5.153853226754407046e+00	1.251527160872534381e+02
5.189259139348368244e+00	2.290189405996424199e+01
5.189259139348368244e+00	8.111967133639657845e+01
5.189259139348368244e+00	2.693379552094687668e+01
5.189259139348368244e+00	6.851595707034250893e+01
5.189259139348368244e+00	6.290121319787036924e+01
5.189259139348368244e+00	7.852805786442600322e+01
5.189259139348368244e+00	4.706033576951496400e+01
5.189259139348368244e+00	1.260067079380686863e+02
5.224665051942329441e+00	2.317051584475094472e+01
5.224665051942329441e+00	8.075095038193397556e+01
5.224665051942329441e+00	2.690164383893225875e+01
5.224665051942329441e+00	6.842058909733680139e+01
5.224665051942329441e+00	6.288301554124629433e+01
5.224665051942329441e+00	4.748185807316131957e+01
5.224665051942329441e+00	7.826618483655623493e+01
5.260070964536289750e+00	2.351713508255119578e+01
5.260070964536289750e+00	8.031580398636086215e+01
5.260070964536289750e+00	2.685892387276068405e+01
5.260070964536289750e+00	6.826438468316437991e+01
5.260070964536289750e+00	6.280801720160683033e+01
5.260070964536289750e+00	4.791063707405911032e+01
5.260070964536289750e+00	7.791697823591675842e+01
5.295476877130250948e+00	2.384461531960102576e+01
5.295476877130250948e+00	7.989999588641524042e+01
5.295476877130250948e+00	2.684836329921884968e+01
5.295476877130250948e+00	6.814814509304014223e+01
5.295476877130250948e+00	6.270961214127489569e+01
5.295476877130250948e+00	4.839057473237765805e+01
5.295476877130250948e+00	7.757351666000467105e+01
5.272818490843986794e+00	2.402180881133383750e+01
5.272818490843986794e+00	7.998803664007120062e+01
5.272818490843986794e+00	2.679697767630512217e+01
5.272818490843986794e+00	6.811513468661598836e+01
5.272818490843986794e+00	6.265247799858954636e+01
5.272818490843986794e+00	4.850653149621948046e+01
5.272818490843986794e+00	7.712041339436302678e+01
5.250160104557721752e+00	2.424150699694381927e+01
5.250160104557721752e+00	7.999979098348245543e+01
5.250160104557721752e+00	2.682597776332932682e+01
5.250160104557721752e+00	6.808181968782204763e+01
5.250160104557721752e+00	6.251749812259793515e+01
5.250160104557721752e+00	4.865196055903575001e+01
5.250160104557721752e+00	7.662379914611399556e+01
5.227501718271457598e+00	2.448100160425951799e+01
5.227501718271457598e+00	7.998652259037277190e+01
5.227501718271457598e+00	2.698421068793794220e+01
5.227501718271457598e+00	6.806938031128534305e+01
5.227501718271457598e+00	6.231096406724299186e+01
5.227501718271457598e+00	4.885790925584793598e+01
5.227501718271457598e+00	7.607963371636972738e+01
5.227501718271457598e+00	1.246617849948636234e+02
5.204843331985192556e+00	2.474888613077282784e+01
5.204843331985192556e+00	8.005480816816874778e+01
5.204843331985192556e+00	2.713938566294917365e+01
5.204843331985192556e+00	6.821669142483379744e+01
5.204843331985192556e+00	6.210924891928434022e+01
5.204843331985192556e+00	4.901790721590801780e+01
5.204843331985192556e+00	7.551037803702804752e+01
5.204843331985192556e+00	1.246696882737707170e+02
5.182184945698928402e+00	2.493008462070282505e+01
5.182184945698928402e+00	8.005541792638155130e+01
5.182184945698928402e+00	2.733812040560612999e+01
5.182184945698928402e+00	6.836253327667661495e+01
5.182184945698928402e+00	6.200152943336237144e+01
5.182184945698928402e+00	4.921164186273728802e+01
5.182184945698928402e+00	7.492309196189378895e+01
5.182184945698928402e+00	1.246494858512763386e+02
5.159526559412664248e+00	2.521589783853362832e+01
5.159526559412664248e+00	8.002320187824717834e+01
5.159526559412664248e+00	2.762517098456471487e+01
5.159526559412664248e+00	6.855487437843279963e+01
5.159526559412664248e+00	6.178613868640569251e+01
5.159526559412664248e+00	4.943416398888061281e+01
5.159526559412664248e+00	7.425037291890686220e+01
5.159526559412664248e+00	1.247310614090310565e+02
5.136868173126399206e+00	2.548164234017012930e+01
5.136868173126399206e+00	7.997820278299242602e+01
5.136868173126399206e+00	2.793864002013781445e+01
5.136868173126399206e+00	6.880615985118971878e+01
5.136868173126399206e+00	6.162478360751273954e+01
5.136868173126399206e+00	4.966017369298214135e+01
5.136868173126399206e+00	7.358174965591328487e+01
5.136868173126399206e+00	1.237079126176569588e+02
5.114209786840135052e+00	2.573337757158735073e+01
5.114209786840135052e+00	7.996812195463766670e+01
5.114209786840135052e+00	2.833467484075247000e+01
5.114209786840135052e+00	6.916012203412978465e+01
5.114209786840135052e+00	6.144776614557182626e+01
5.114209786840135052e+00	4.977603994963273948e+01
5.114209786840135052e+00	7.285256426504489013e+01
5.114209786840135052e+00	1.238295455329916877e+02
5.091551400553870010e+00	2.597623692838267218e+01
5.091551400553870010e+00	7.986834213196576115e+01
5.091551400553870010e+00	2.877811135089975991e+01
5.091551400553870010e+00	6.957430096855676993e+01
5.091551400553870010e+00	6.127579703775415254e+01
5.091551400553870010e+00	4.995877049077640208e+01
5.091551400553870010e+00	7.207070061121729054e+01
5.091551400553870010e+00	1.240794308512544148e+02
5.068893014267605857e+00	2.632329649591694576e+01
5.068893014267605857e+00	7.987782692802629469e+01
5.068893014267605857e+00	2.920501781330908386e+01
5.068893014267605857e+00	7.011386630696813427e+01
5.068893014267605857e+00	6.104788559287694483e+01
5.068893014267605857e+00	5.005901363393982706e+01
5.068893014267605857e+00	7.136077514977866088e+01
5.068893014267605857e+00	1.243091398501338318e+02
5.071816647625851715e+00	2.881634096046390425e+01
5.071816647625851715e+00	7.917993007924351900e+01
5.071816647625851715e+00	2.986413133396725428e+01
5.071816647625851715e+00	6.993131207531654070e+01
5.071816647625851715e+00	6.085728198556903124e+01
5.071816647625851715e+00	7.020982908502082864e+01
5.071816647625851715e+00	5.020776936633566834e+01
5.071816647625851715e+00	1.252387582213860213e+02
5.074740280984096685e+00	3.140667352668196699e+01
5.074740280984096685e+00	7.843019025960646218e+01
5.074740280984096685e+00	3.051435771918846740e+01
5.074740280984096685e+00	6.982491745802551009e+01
5.074740280984096685e+00	6.065416702695195283e+01
5.074740280984096685e+00	6.908680240963910535e+01
5.074740280984096685e+00	5.019708401471661574e+01
5.074740280984096685e+00	1.248512365885567874e+02
5.077663914342341656e+00	3.397129793782765717e+01
5.077663914342341656e+00	7.786358818102519308e+01
5.077663914342341656e+00	3.117477687730027114e+01
5.077663914342341656e+00	6.983838668626455615e+01
5.077663914342341656e+00	6.795984642560385680e+01
5.077663914342341656e+00	6.049753288128358975e+01
5.077663914342341656e+00	5.017171770936329267e+01
5.077663914342341656e+00	1.245102698861338979e+02
5.080587547700587514e+00	3.655078532829126914e+01
5.080587547700587514e+00	7.721393136870818807e+01
5.080587547700587514e+00	3.196027662556718951e+01
5.080587547700587514e+00	6.974760827984451339e+01
5.080587547700587514e+00	6.678244967411187361e+01
5.080587547700587514e+00	6.034134504052399706e+01
5.080587547700587514e+00	4.993724420756349502e+01
5.080587547700587514e+00	1.241798601319481321e+02
5.083511181058833373e+00	3.913433889154605794e+01
5.083511181058833373e+00	7.665561607635660835e+01
5.083511181058833373e+00	3.273236988027886696e+01
5.083511181058833373e+00	6.979328580355888789e+01
5.083511181058833373e+00	6.561831283296568529e+01
5.083511181058833373e+00	6.025140645018205987e+01
5.083511181058833373e+00	4.965410118526643402e+01
5.083511181058833373e+00	1.238977510891607068e+02
5.086434814417078343e+00	4.174610128649576524e+01
5.086434814417078343e+00	7.618761026661898939e+01
5.086434814417078343e+00	3.353653379973263782e+01
5.086434814417078343e+00	6.981246172365693781e+01
5.086434814417078343e+00	6.453008892006479869e+01
5.086434814417078343e+00	6.015168102759979263e+01
5.086434814417078343e+00	4.927326259321996815e+01
5.086434814417078343e+00	1.235809503157351230e+02
5.089358447775323313e+00	4.433907796639465460e+01
5.089358447775323313e+00	7.497530131263236797e+01
5.089358447775323313e+00	3.436185744337779369e+01
5.089358447775323313e+00	6.976851873448545405e+01
5.089358447775323313e+00	6.336352179432423526e+01
5.089358447775323313e+00	6.006979567244880513e+01
5.089358447775323313e+00	4.883640465493864724e+01
5.089358447775323313e+00	1.233462469342603782e+02
5.092282081133569172e+00	4.684349913933984766e+01
5.092282081133569172e+00	7.373528995865574132e+01
5.092282081133569172e+00	3.533166587739687259e+01
5.092282081133569172e+00	6.974386990434206268e+01
5.092282081133569172e+00	6.218208808169158885e+01
5.092282081133569172e+00	6.008880162744501519e+01
5.092282081133569172e+00	4.827846436640430028e+01
5.092282081133569172e+00	1.230372110676543116e+02
5.095205714491815030e+00	4.924808289144398543e+01
5.095205714491815030e+00	7.247998349494217507e+01
5.095205714491815030e+00	3.625810982547292127e+01
5.095205714491815030e+00	6.963337501154521192e+01
5.095205714491815030e+00	6.095726362979636548e+01
5.095205714491815030e+00	6.010006544888879887e+01
5.095205714491815030e+00	4.769865641694681813e+01
5.095205714491815030e+00	1.226847930895977470e+02
5.098129347850060000e+00	5.160726353302747071e+01
5.098129347850060000e+00	7.125948023555669408e+01
5.098129347850060000e+00	3.731943747801047806e+01
5.098129347850060000e+00	6.948796869933130438e+01
5.098129347850060000e+00	5.978778351493983934e+01
5.098129347850060000e+00	6.009982610731009345e+01
5.098129347850060000e+00	1.222945270380253220e+02
5.098129347850060000e+00	4.702796191932765879e+01
5.005014226452187742e+00	4.817360323848730275e+01
5.005014226452187742e+00	7.263020811724234704e+01
5.005014226452187742e+00	3.728425974677534782e+01
5.005014226452187742e+00	7.084932010266111035e+01
5.005014226452187742e+00	5.937349362040870915e+01
5.005014226452187742e+00	6.046168503116512483e+01
5.005014226452187742e+00	4.694790899424035047e+01
5.005014226452187742e+00	1.237978408597217879e+02
4.911899105054316372e+00	4.457434211557765025e+01
4.911899105054316372e+00	7.405453908078423808e+01
4.911899105054316372e+00	3.736294342047715134e+01
4.911899105054316372e+00	7.202354682618445736e+01
4.911899105054316372e+00	5.892083309838378113e+01
4.911899105054316372e+00	6.076224447775857840e+01
4.911899105054316372e+00	4.692684486350083262e+01
4.911899105054316372e+00	1.252482116513758683e+02
4.818783983656444114e+00	4.091872114805844518e+01
4.818783983656444114e+00	7.409144303498111128e+01
4.818783983656444114e+00	3.760877596680195722e+01
4.818783983656444114e+00	7.319549003803331289e+01
4.818783983656444114e+00	6.113580497281716220e+01
4.818783983656444114e+00	5.845501211540702258e+01
4.818783983656444114e+00	4.701134507696828280e+01
4.818783983656444114e+00	1.265592459500663267e+02
4.725668862258572744e+00	3.729698834745357772e+01
4.725668862258572744e+00	7.395880466662528363e+01
4.725668862258572744e+00	3.794674359491580162e+01
4.725668862258572744e+00	7.413553704488123230e+01
4.725668862258572744e+00	6.151796560072597941e+01
4.725668862258572744e+00	4.704514164014516098e+01
4.725668862258572744e+00	5.800831187856821458e+01
4.632553740860700486e+00	3.361845332142963372e+01
4.632553740860700486e+00	7.389154229386653583e+01
4.632553740860700486e+00	3.835847441782920697e+01
4.632553740860700486e+00	7.499607970661475065e+01
4.632553740860700486e+00	6.200840940371347187e+01
4.632553740860700486e+00	4.725680972953373526e+01
4.632553740860700486e+00	5.751021758174299237e+01
4.539438619462828228e+00	3.002227798377250778e+01
4.539438619462828228e+00	7.381366952576046003e+01
4.539438619462828228e+00	3.892514202206409379e+01
4.539438619462828228e+00	6.250347013905937388e+01
4.539438619462828228e+00	7.564157166861700432e+01
4.539438619462828228e+00	4.749976862792897947e+01
4.446323498064956858e+00	2.661154169141672554e+01
4.446323498064956858e+00	7.377493743687939798e+01
4.446323498064956858e+00	3.946523067446288024e+01
4.446323498064956858e+00	6.299959921678190256e+01
4.446323498064956858e+00	4.788874118451403206e+01
4.446323498064956858e+00	7.619964160777350060e+01
4.353208376667084600e+00	2.328783056690839715e+01
4.353208376667084600e+00	7.370456897100245897e+01
4.353208376667084600e+00	6.363047729906364225e+01
4.353208376667084600e+00	4.841312539154158401e+01
4.353208376667084600e+00	4.013601348473851971e+01
4.353208376667084600e+00	7.661886443509541778e+01
4.353208376667084600e+00	3.488670871630507975e+01
4.260093255269213230e+00	2.019113232330184360e+01
4.260093255269213230e+00	7.356687197745446838e+01
4.260093255269213230e+00	6.421323846402313507e+01
4.260093255269213230e+00	4.909473277565470539e+01
4.260093255269213230e+00	4.080149864615728461e+01
4.260093255269213230e+00	7.685918934822468884e+01
4.260093255269213230e+00	3.423133760226390621e+01
4.166978133871340972e+00	1.719807109124650069e+01
4.166978133871340972e+00	7.357287953777073142e+01
4.166978133871340972e+00	6.485745426868305685e+01
4.166978133871340972e+00	5.045576517519918980e+01
4.166978133871340972e+00	4.141799167018947969e+01
4.166978133871340972e+00	7.696498906114803162e+01
4.166978133871340972e+00	3.358921774594453069e+01
4.191587754615966332e+00	1.667253534003580384e+01
4.191587754615966332e+00	7.384686601014489327e+01
4.191587754615966332e+00	6.524618144079160231e+01
4.191587754615966332e+00	4.963130435581207678e+01
4.191587754615966332e+00	4.212907559331794971e+01
4.191587754615966332e+00	3.259723361570644329e+01
4.191587754615966332e+00	7.624018488553210204e+01
4.216197375360590804e+00	1.618599461434080666e+01
4.216197375360590804e+00	7.415936893892933313e+01
4.216197375360590804e+00	6.563328313599259900e+01
4.216197375360590804e+00	4.934660536087445593e+01
4.216197375360590804e+00	4.276254100255399493e+01
4.216197375360590804e+00	3.154327274669488190e+01
4.216197375360590804e+00	7.540660822191803447e+01
4.240806996105216164e+00	1.575126768225286789e+01
4.240806996105216164e+00	7.450397414835254040e+01
4.240806996105216164e+00	6.602372238232636903e+01
4.240806996105216164e+00	4.914089068509805003e+01
4.240806996105216164e+00	4.339922890362276320e+01
4.240806996105216164e+00	3.053565679506610309e+01
4.240806996105216164e+00	7.455806101475246805e+01
4.265416616849841525e+00	1.529146911020028909e+01
4.265416616849841525e+00	7.482621455311755199e+01
4.265416616849841525e+00	6.639569152185306677e+01
4.265416616849841525e+00	4.911234060112778366e+01
4.265416616849841525e+00	2.962185692359648570e+01
4.265416616849841525e+00	4.395123495616752507e+01
4.265416616849841525e+00	7.361138713155156665e+01
4.290026237594465996e+00	1.483456253265847025e+01
4.290026237594465996e+00	7.519594428660485619e+01
4.290026237594465996e+00	6.672309110101299723e+01
4.290026237594465996e+00	4.910541691641362405e+01
4.290026237594465996e+00	2.877410947246311324e+01
4.290026237594465996e+00	4.447362827569796906e+01
4.290026237594465996e+00	7.267836781930307666e+01
4.314635858339091357e+00	1.439549231080192015e+01
4.314635858339091357e+00	7.559064115107823056e+01
4.314635858339091357e+00	6.705272665740491789e+01
4.314635858339091357e+00	4.920079636297380432e+01
4.314635858339091357e+00	2.800923158552692627e+01
4.314635858339091357e+00	4.491758930171777564e+01
4.314635858339091357e+00	7.166855133150298229e+01
4.339245479083716717e+00	1.396841347401556455e+01
4.339245479083716717e+00	7.592252844932954758e+01
4.339245479083716717e+00	4.939949978716340695e+01
4.339245479083716717e+00	6.735066508658756845e+01
4.339245479083716717e+00	2.744577590237368625e+01
4.339245479083716717e+00	4.539745378327853587e+01
4.363855099828342077e+00	1.343393476111821627e+01
4.363855099828342077e+00	7.633156356677250187e+01
4.363855099828342077e+00	4.966129245794545710e+01
4.363855099828342077e+00	6.761983594884581805e+01
4.363855099828342077e+00	2.698402517842415804e+01
4.363855099828342077e+00	4.576137527030815733e+01
4.388464720572966549e+00	1.296936891036734707e+01
4.388464720572966549e+00	7.664744845572998599e+01
4.388464720572966549e+00	4.999614644235720107e+01
4.388464720572966549e+00	6.787434136840705889e+01
4.388464720572966549e+00	2.665581369989301308e+01
4.388464720572966549e+00	4.608055629141196619e+01
4.413074341317591909e+00	1.242216668081403697e+01
4.413074341317591909e+00	7.703602080035442157e+01
4.413074341317591909e+00	5.036920975636568443e+01
4.413074341317591909e+00	6.820076581998519316e+01
4.413074341317591909e+00	2.648899715523510423e+01
4.413074341317591909e+00	4.634468245902343142e+01
4.396805741942534596e+00	1.077320369048574378e+01
4.396805741942534596e+00	7.753447774288382277e+01
4.396805741942534596e+00	5.127254204997073117e+01
4.396805741942534596e+00	2.649476069356186159e+01
4.396805741942534596e+00	6.864140940284352155e+01
4.396805741942534596e+00	4.653322914211428696e+01
4.380537142567478170e+00	9.257495322294170492e+00
4.380537142567478170e+00	7.806160895443971981e+01
4.380537142567478170e+00	5.218828133619498288e+01
4.380537142567478170e+00	2.665135644284935879e+01
4.380537142567478170e+00	6.910606012071565374e+01
4.380537142567478170e+00	4.663683658550809952e+01
4.364268543192421745e+00	8.052036695278165013e+00
4.364268543192421745e+00	7.850756199486566800e+01
4.364268543192421745e+00	2.686689010658172450e+01
4.364268543192421745e+00	5.312455712596761259e+01
4.364268543192421745e+00	6.947836247835722645e+01
4.364268543192421745e+00	4.672478386094334013e+01
4.347999943817364432e+00	7.109959715092048604e+00
4.347999943817364432e+00	7.896814734898653398e+01
4.347999943817364432e+00	2.726239539293136716e+01
4.347999943817364432e+00	5.409483512338430700e+01
4.347999943817364432e+00	6.997066793873682400e+01
4.347999943817364432e+00	1.136358459754046635e+02
4.331731344442307119e+00	6.638425824586828838e+00
4.331731344442307119e+00	2.775603499208359892e+01
4.331731344442307119e+00	7.936681189147243742e+01
4.331731344442307119e+00	5.508411091442826546e+01
4.331731344442307119e+00	7.042841651865680319e+01
4.331731344442307119e+00	1.128995375173954727e+02
4.315462745067250694e+00	6.710000135181975800e+00
4.315462745067250694e+00	2.842080390755993236e+01
4.315462745067250694e+00	7.989434104436176654e+01
4.315462745067250694e+00	5.601846253383458674e+01
4.315462745067250694e+00	7.088792685156468565e+01
4.315462745067250694e+00	1.122039099360579542e+02
4.299194145692194269e+00	7.182757563285818492e+00
4.299194145692194269e+00	2.910007605137060693e+01
4.299194145692194269e+00	5.688636101456028626e+01
4.299194145692194269e+00	8.025196007909369200e+01
4.299194145692194269e+00	7.132942302531830592e+01
4.299194145692194269e+00	1.115255210015533720e+02
4.299194145692194269e+00	3.620851665664028474e+01
4.282925546317136956e+00	8.040280276759261824e+00
4.282925546317136956e+00	2.989589613495462217e+01
4.282925546317136956e+00	5.768815467477018899e+01
4.282925546317136956e+00	8.061371646882840025e+01
4.282925546317136956e+00	7.180907875192770007e+01
4.282925546317136956e+00	1.109314328492458372e+02
4.282925546317136956e+00	3.674499767814998563e+01
4.266656946942079642e+00	9.134858560891984780e+00
4.266656946942079642e+00	3.076624075644749468e+01
4.266656946942079642e+00	5.843216523229904169e+01
4.266656946942079642e+00	8.102054908597347094e+01
4.266656946942079642e+00	7.219463581325933887e+01
4.266656946942079642e+00	1.103594662540427436e+02
4.266656946942079642e+00	3.704733981927815734e+01
4.250388347567023217e+00	1.040584662571005659e+01
4.250388347567023217e+00	3.179224123193945672e+01
4.250388347567023217e+00	5.896884113550934359e+01
4.250388347567023217e+00	8.147516206162953267e+01
4.250388347567023217e+00	7.267783080654666605e+01
4.250388347567023217e+00	1.098475503510197626e+02
4.250388347567023217e+00	3.722430445645913721e+01
4.289659550826391055e+00	1.077360703595959279e+01
4.289659550826391055e+00	3.257656024675588213e+01
4.289659550826391055e+00	5.758955575284123540e+01
4.289659550826391055e+00	8.193804581984942104e+01
4.289659550826391055e+00	7.246092475634421248e+01
4.289659550826391055e+00	1.105993890395373001e+02
4.328930754085759780e+00	1.135764093696088217e+01
4.328930754085759780e+00	3.351789741223910113e+01
4.328930754085759780e+00	5.607427453427654029e+01
4.328930754085759780e+00	8.198494561846140982e+01
4.328930754085759780e+00	1.113793370880012077e+02
4.328930754085759780e+00	7.221888776104779595e+01
4.368201957345127617e+00	1.223483328301838924e+01
4.368201957345127617e+00	3.447731430912194384e+01
4.368201957345127617e+00	5.455548262023364714e+01
4.368201957345127617e+00	8.061835589027035098e+01
4.368201957345127617e+00	1.122049422589121974e+02
4.368201957345127617e+00	7.197748675532996288e+01
4.407473160604496343e+00	1.345660612654165789e+01
4.407473160604496343e+00	3.550099364316982076e+01
4.407473160604496343e+00	7.928741994229174850e+01
4.407473160604496343e+00	5.292023872135825258e+01
4.407473160604496343e+00	1.131194572628534161e+02
4.446744363863864180e+00	1.507427789721752731e+01
4.446744363863864180e+00	3.649413172144550543e+01
4.446744363863864180e+00	5.120643718811719936e+01
4.446744363863864180e+00	1.139388377235187306e+02
4.446744363863864180e+00	4.400257192426602160e+01
4.486015567123232017e+00	1.711397862222127486e+01
4.486015567123232017e+00	3.753493609557699529e+01
4.486015567123232017e+00	1.149499367401249685e+02
4.486015567123232017e+00	4.947195332389417644e+01
4.486015567123232017e+00	4.343590233595096350e+01
4.525286770382600743e+00	1.960762679776200912e+01
4.525286770382600743e+00	1.158944680818575819e+02
4.525286770382600743e+00	3.850156516622126901e+01
4.525286770382600743e+00	4.769821053021647117e+01
4.525286770382600743e+00	4.284678270779924247e+01
4.564557973641968580e+00	2.264995803461574653e+01
4.564557973641968580e+00	1.168153108498453179e+02
4.564557973641968580e+00	3.939453722675650482e+01
4.564557973641968580e+00	4.587220661450362513e+01
4.564557973641968580e+00	4.234230273989468429e+01
4.603829176901337306e+00	2.617333925748984669e+01
4.603829176901337306e+00	1.178753494724874287e+02
4.603829176901337306e+00	4.022000317959171412e+01
4.603829176901337306e+00	4.395646699802441759e+01
4.603829176901337306e+00	4.176377337324298367e+01
4.643100380160705143e+00	3.021290598866069743e+01
4.643100380160705143e+00	1.188325479168869805e+02
4.643100380160705143e+00	7.153977367538492160e+01
4.643100380160705143e+00	4.097264359672931278e+01
4.643100380160705143e+00	4.118016721765565791e+01
4.643100380160705143e+00	4.197853395625634931e+01
4.665130569567930152e+00	3.155939341458414660e+01
4.665130569567930152e+00	1.195773521358818243e+02
4.665130569567930152e+00	7.119423422719967220e+01
4.665130569567930152e+00	4.096643178853818767e+01
4.665130569567930152e+00	4.135941249777900453e+01
4.665130569567930152e+00	4.058568851840554004e+01
4.665130569567930152e+00	4.169878448534480242e+01
4.687160758975156050e+00	3.313754650377452293e+01
4.687160758975156050e+00	1.202674263349992430e+02
4.687160758975156050e+00	7.080158575098003837e+01
4.687160758975156050e+00	4.068270229168984287e+01
4.687160758975156050e+00	4.160430452988531158e+01
4.687160758975156050e+00	3.911630750126736444e+01
4.687160758975156050e+00	4.191176556617823934e+01
4.709190948382381059e+00	3.491257495232241581e+01
4.709190948382381059e+00	1.183689618329256774e+02
4.709190948382381059e+00	7.044888980522965483e+01
4.709190948382381059e+00	4.039676174697467559e+01
4.709190948382381059e+00	3.762124385869043408e+01
4.709190948382381059e+00	4.177827122910939295e+01
4.709190948382381059e+00	4.213517467021591045e+01
4.731221137789606956e+00	3.692562075763317608e+01
4.731221137789606956e+00	1.168633987331036366e+02
4.731221137789606956e+00	7.008019157960781342e+01
4.731221137789606956e+00	4.008978403897222620e+01
4.731221137789606956e+00	4.240220785771710155e+01
4.731221137789606956e+00	3.614199113804977515e+01
4.731221137789606956e+00	4.188385588260629078e+01
4.753251327196831966e+00	3.923463141795880205e+01
4.753251327196831966e+00	1.153322286361075157e+02
4.753251327196831966e+00	6.975153621292329831e+01
4.753251327196831966e+00	3.981968194644453973e+01
4.753251327196831966e+00	4.261284298892640265e+01
4.753251327196831966e+00	3.461125302581984187e+01
4.753251327196831966e+00	4.190662844000462428e+01
4.775281516604056975e+00	4.169327323807309682e+01
4.775281516604056975e+00	1.137422380321820725e+02
4.775281516604056975e+00	3.952418348983554353e+01
4.775281516604056975e+00	6.932204331308554401e+01
4.775281516604056975e+00	4.286259446831746800e+01
4.775281516604056975e+00	3.325214626691585806e+01
4.797311706011282872e+00	4.438210476062360499e+01
4.797311706011282872e+00	1.122014935578841914e+02
4.797311706011282872e+00	3.917107115084716895e+01
4.797311706011282872e+00	6.897921992065441543e+01
4.797311706011282872e+00	4.301270946127018391e+01
4.797311706011282872e+00	3.191140246841776573e+01
4.819341895418507882e+00	4.721174502815084395e+01
4.819341895418507882e+00	1.105148825717422056e+02
4.819341895418507882e+00	3.884791089297213773e+01
4.819341895418507882e+00	6.866638149407401670e+01
4.819341895418507882e+00	4.318042900968666942e+01
4.819341895418507882e+00	3.074601909822687063e+01
4.841372084825733779e+00	5.026905104114759126e+01
4.841372084825733779e+00	1.088291222680466319e+02
4.841372084825733779e+00	3.852055496844582905e+01
4.841372084825733779e+00	6.826429032459387258e+01
4.841372084825733779e+00	4.327814435277570482e+01
4.841372084825733779e+00	2.966752917823675872e+01
4.863402274232958789e+00	5.326560636640063251e+01
4.863402274232958789e+00	1.071702913527186354e+02
4.863402274232958789e+00	3.813179890904892488e+01
4.863402274232958789e+00	6.790835316786355236e+01
4.863402274232958789e+00	4.329837280648774822e+01
4.863402274232958789e+00	2.875241477680824431e+01
4.872491640969801807e+00	5.952094217298220968e+01
4.872491640969801807e+00	1.048324331304217623e+02
4.872491640969801807e+00	3.788173309595302385e+01
4.872491640969801807e+00	4.395843225578068569e+01
4.872491640969801807e+00	6.640700972302710170e+01
4.881581007706645714e+00	6.457516496375440340e+01
4.881581007706645714e+00	1.024798902812206620e+02
4.881581007706645714e+00	3.775065584877264513e+01
4.881581007706645714e+00	4.464497805455157220e+01
4.881581007706645714e+00	6.485020959898363913e+01
4.890670374443488733e+00	6.042647146521142076e+01
4.890670374443488733e+00	9.998907639633824829e+01
4.890670374443488733e+00	3.769250328052488896e+01
4.890670374443488733e+00	4.535776690996133453e+01
4.890670374443488733e+00	6.327030780471776694e+01
4.899759741180332639e+00	5.912160659748490588e+01
4.899759741180332639e+00	9.753789117425563404e+01
4.899759741180332639e+00	3.770686727330130594e+01
4.899759741180332639e+00	4.600422749760021901e+01
4.899759741180332639e+00	6.164919097114511715e+01
4.908849107917175658e+00	5.797618057044189754e+01
4.908849107917175658e+00	9.501662193558843228e+01
4.908849107917175658e+00	4.668704965301007093e+01
4.908849107917175658e+00	3.794620533719742639e+01
4.908849107917175658e+00	6.009217630755968287e+01
4.917938474654018677e+00	5.700885428275384470e+01
4.917938474654018677e+00	9.250712807020967432e+01
4.917938474654018677e+00	4.736784519140920224e+01
4.917938474654018677e+00	3.827939123232750518e+01
4.917938474654018677e+00	5.849194807678668440e+01
4.927027841390862584e+00	5.605566398463388822e+01
4.927027841390862584e+00	9.001864611912166936e+01
4.927027841390862584e+00	4.806246388636602518e+01
4.927027841390862584e+00	3.877228276680548902e+01
4.927027841390862584e+00	5.687113164753568384e+01
4.936117208127705602e+00	5.524441712261886295e+01
4.936117208127705602e+00	8.748379404988725128e+01
4.936117208127705602e+00	4.877186576432610110e+01
4.936117208127705602e+00	3.937171126665609222e+01
4.936117208127705602e+00	5.525256850365345684e+01
4.945206574864549509e+00	5.445520224273393239e+01
4.945206574864549509e+00	8.496535116051082070e+01
4.945206574864549509e+00	4.952098564853902474e+01
4.945206574864549509e+00	4.023028307292791084e+01
4.945206574864549509e+00	5.359402293444616561e+01
4.954295941601392528e+00	5.366213919848224378e+01
4.954295941601392528e+00	5.031810027899266657e+01
4.954295941601392528e+00	8.250850414878063077e+01
4.954295941601392528e+00	4.125612303473772613e+01
4.954295941601392528e+00	5.196722783206658391e+01
4.991989234555318511e+00	5.305543661225563312e+01
4.991989234555318511e+00	5.054619878617852180e+01
4.991989234555318511e+00	8.032961360804918627e+01
4.991989234555318511e+00	4.191224186744482694e+01
4.991989234555318511e+00	5.076301469039077574e+01
5.029682527509245382e+00	5.245415330358476780e+01
5.029682527509245382e+00	5.078577763659968269e+01
5.029682527509245382e+00	7.817452545703218902e+01
5.029682527509245382e+00	4.275576127103575885e+01
5.029682527509245382e+00	4.956559830063869043e+01
5.067375820463171365e+00	5.189086482246491983e+01
5.067375820463171365e+00	5.109041299463495989e+01
5.067375820463171365e+00	7.606745803396104577e+01
5.067375820463171365e+00	4.379543491874278516e+01
5.067375820463171365e+00	4.828169809155284753e+01
5.105069113417098237e+00	5.138465162969840350e+01
5.105069113417098237e+00	5.135320041453351791e+01
5.105069113417098237e+00	7.413143558711932712e+01
5.105069113417098237e+00	4.485234428482976909e+01
5.105069113417098237e+00	4.703998592719385385e+01
5.142762406371024220e+00	5.095305156910272615e+01
5.142762406371024220e+00	5.174934498748566369e+01
5.142762406371024220e+00	7.225284594650490533e+01
5.142762406371024220e+00	4.611796800866069646e+01
5.142762406371024220e+00	4.578937664741996372e+01
5.180455699324950203e+00	5.048760299478832536e+01
5.180455699324950203e+00	5.215418051634490126e+01
5.180455699324950203e+00	7.046364458554994314e+01
5.180455699324950203e+00	4.744728383716948628e+01
5.180455699324950203e+00	4.448910859759813974e+01
5.218148992278877074e+00	5.261670151265338546e+01
5.218148992278877074e+00	5.018580313510570790e+01
5.218148992278877074e+00	6.889820695350459800e+01
5.218148992278877074e+00	4.891570765210506977e+01
5.218148992278877074e+00	4.323040520788546104e+01
5.218148992278877074e+00	7.623768273660643047e+01
5.255842285232803057e+00	5.329418456408099303e+01
5.255842285232803057e+00	4.990274092037874709e+01
5.255842285232803057e+00	6.741625263749227770e+01
5.255842285232803057e+00	5.051478305714375239e+01
5.255842285232803057e+00	7.678073839449768911e+01
5.255842285232803057e+00	4.194619053487452476e+01
5.293535578186729929e+00	5.395399941276039613e+01
5.293535578186729929e+00	4.970016785128684234e+01
5.293535578186729929e+00	6.610945412715905434e+01
5.293535578186729929e+00	5.218063964850709624e+01
5.293535578186729929e+00	7.721891480820660547e+01
5.331228871140655912e+00	5.472159195771180151e+01
5.331228871140655912e+00	4.957017700379512348e+01
5.331228871140655912e+00	6.488946066209514640e+01
5.331228871140655912e+00	5.388932638948939768e+01
5.331228871140655912e+00	7.760077517512876000e+01
5.326919258851853911e+00	5.429718182607877708e+01
5.326919258851853911e+00	5.072763289183988178e+01
5.326919258851853911e+00	6.388575677920939455e+01
5.326919258851853911e+00	5.609384971203173365e+01
5.326919258851853911e+00	7.848105462486077499e+01
5.326919258851853911e+00	3.572241532571698741e+01
5.322609646563051911e+00	5.395233170557427371e+01
5.322609646563051911e+00	5.187507608744028431e+01
5.322609646563051911e+00	6.306236159529226626e+01
5.322609646563051911e+00	5.840137459848275370e+01
5.322609646563051911e+00	7.929512186415067276e+01
5.322609646563051911e+00	3.729448235481295626e+01
5.318300034274250798e+00	5.372572192871341912e+01
5.318300034274250798e+00	5.304579339131484517e+01
5.318300034274250798e+00	6.231967281690168647e+01
5.318300034274250798e+00	6.086164464929822060e+01
5.318300034274250798e+00	8.007540439003570043e+01
5.318300034274250798e+00	3.884606797956223545e+01
5.313990421985448798e+00	5.363089090158081973e+01
5.313990421985448798e+00	5.413390269505902097e+01
5.313990421985448798e+00	6.169326545038125431e+01
5.313990421985448798e+00	6.335132533276696165e+01
5.313990421985448798e+00	8.084109447620775768e+01
5.313990421985448798e+00	4.049971895862896076e+01
5.309680809696646797e+00	5.360082537783423362e+01
5.309680809696646797e+00	5.528721753606750156e+01
5.309680809696646797e+00	6.599441204643005676e+01
5.309680809696646797e+00	6.132988582300057345e+01
5.309680809696646797e+00	8.151901861239640823e+01
5.309680809696646797e+00	4.212876924601632567e+01
5.305371197407844797e+00	5.377980365088215109e+01
5.305371197407844797e+00	6.864606605092282621e+01
5.305371197407844797e+00	8.212113753017928275e+01
5.305371197407844797e+00	5.649269774053995974e+01
5.305371197407844797e+00	6.093575774129759282e+01
5.305371197407844797e+00	4.381449970122240956e+01
5.301061585119042796e+00	5.403722943038051341e+01
5.301061585119042796e+00	8.265760333726531428e+01
5.301061585119042796e+00	7.137842381459732621e+01
5.301061585119042796e+00	5.761055945789419042e+01
5.301061585119042796e+00	6.062503662862565079e+01
5.301061585119042796e+00	4.559749124148119392e+01
5.296751972830241684e+00	5.442858610589905766e+01
5.296751972830241684e+00	8.302145469660716515e+01
5.296751972830241684e+00	7.408605802484588310e+01
5.296751972830241684e+00	5.873786728431962700e+01
5.296751972830241684e+00	6.040809603473005041e+01
5.296751972830241684e+00	4.730703490384482279e+01
5.296751972830241684e+00	2.676827579477070884e+01
5.292442360541439683e+00	5.498482034815989294e+01
5.292442360541439683e+00	8.327297106643753466e+01
5.292442360541439683e+00	7.679965259757011609e+01
5.292442360541439683e+00	5.994985939837432198e+01
5.292442360541439683e+00	6.032516834774290970e+01
5.292442360541439683e+00	4.912094096792822029e+01
5.292442360541439683e+00	2.655782127491655586e+01
5.288132748252637683e+00	5.559787549393551132e+01
5.288132748252637683e+00	8.332662691298739333e+01
5.288132748252637683e+00	7.947622314147511702e+01
5.288132748252637683e+00	6.119194863561902054e+01
5.288132748252637683e+00	5.095516315107398242e+01
5.288132748252637683e+00	6.030181227917838527e+01
5.288132748252637683e+00	2.651290470968060120e+01
5.277529449753858515e+00	5.685173647635753014e+01
5.277529449753858515e+00	8.294080030931691283e+01
5.277529449753858515e+00	8.205468114845035643e+01
5.277529449753858515e+00	5.262579977369255602e+01
5.277529449753858515e+00	6.205207209823483794e+01
5.277529449753858515e+00	6.027477668045052184e+01
5.277529449753858515e+00	2.627943881823555827e+01
5.266926151255078459e+00	5.812759452594405474e+01
5.266926151255078459e+00	8.225732229303058318e+01
5.266926151255078459e+00	8.460357757680321811e+01
5.266926151255078459e+00	5.438684392911103060e+01
5.266926151255078459e+00	2.618728180224179169e+01
5.266926151255078459e+00	6.035064460340516490e+01
5.266926151255078459e+00	6.296369344230565446e+01
5.266926151255078459e+00	3.159148560205251499e+01
5.256322852756298403e+00	5.943934587010596005e+01
5.256322852756298403e+00	8.141693679128987071e+01
5.256322852756298403e+00	8.773274176071910802e+01
5.256322852756298403e+00	5.610895033926561837e+01
5.256322852756298403e+00	2.619543288363612277e+01
5.256322852756298403e+00	3.112457780200890056e+01
5.256322852756298403e+00	6.044926269488986748e+01
5.256322852756298403e+00	6.382986301153086117e+01
5.245719554257519235e+00	6.072171811679443465e+01
5.245719554257519235e+00	8.031794566523488754e+01
5.245719554257519235e+00	8.698691024802268146e+01
5.245719554257519235e+00	5.787544240416880115e+01
5.245719554257519235e+00	2.624813204373221964e+01
5.245719554257519235e+00	3.075009650420076568e+01
5.245719554257519235e+00	6.063100246037609509e+01
5.235116255758740067e+00	6.206077917793439980e+01
5.235116255758740067e+00	7.913305357361885228e+01
5.235116255758740067e+00	8.630485909152812951e+01
5.235116255758740067e+00	5.961194806609239549e+01
5.235116255758740067e+00	2.644854420813904383e+01
5.235116255758740067e+00	3.030484473254674427e+01
5.224512957259960011e+00	6.333507824562506272e+01
5.224512957259960011e+00	7.777853129094808082e+01
5.224512957259960011e+00	2.671943662266105690e+01
5.224512957259960011e+00	6.137722838155617922e+01
5.224512957259960011e+00	8.569967601142857916e+01
5.224512957259960011e+00	2.979111325722300663e+01
5.213909658761179955e+00	6.467174379939585549e+01
5.213909658761179955e+00	7.640069418494556430e+01
5.213909658761179955e+00	2.704709738402572228e+01
5.213909658761179955e+00	6.314076338644780861e+01
5.213909658761179955e+00	2.934789014827295262e+01
5.213909658761179955e+00	8.516017560683694398e+01
5.203306360262400787e+00	6.591023169302135898e+01
5.203306360262400787e+00	7.498017662427960772e+01
5.203306360262400787e+00	2.737395117948987178e+01
5.203306360262400787e+00	2.891806513217559171e+01
5.203306360262400787e+00	6.489279488982288058e+01
5.203306360262400787e+00	8.457024771430390331e+01
5.192703061763621619e+00	7.354256914945267454e+01
5.192703061763621619e+00	6.719377281819600967e+01
5.192703061763621619e+00	2.786317958072770296e+01
5.192703061763621619e+00	2.845725557751990920e+01
5.192703061763621619e+00	6.672916644745049553e+01
5.192703061763621619e+00	8.398784499298309925e+01
5.182099763264841563e+00	7.219292911233512200e+01
5.182099763264841563e+00	6.842240967704009336e+01
5.182099763264841563e+00	2.843456499717425601e+01
5.182099763264841563e+00	2.798022673426915574e+01
5.182099763264841563e+00	6.848099146297771256e+01
5.182099763264841563e+00	8.347097231112175564e+01
5.163650785205992300e+00	7.116331669446655894e+01
5.163650785205992300e+00	6.927248894590219663e+01
5.163650785205992300e+00	2.866114613163468050e+01
5.163650785205992300e+00	2.761389063725298598e+01
5.163650785205992300e+00	6.950376991521977743e+01
5.163650785205992300e+00	8.344488041151568325e+01
5.145201807147143036e+00	7.013700306629320380e+01
5.145201807147143036e+00	7.013608384613992541e+01
5.145201807147143036e+00	2.891910013317142614e+01
5.145201807147143036e+00	2.719430542731415912e+01
5.145201807147143036e+00	7.052736543437315220e+01
5.145201807147143036e+00	8.340489728889325249e+01
5.126752829088293772e+00	6.920571266710432212e+01
5.126752829088293772e+00	7.100610066293343436e+01
5.126752829088293772e+00	2.914288323102555012e+01
5.126752829088293772e+00	2.673558908928436040e+01
5.126752829088293772e+00	7.152537367557360426e+01
5.126752829088293772e+00	8.330218550613658124e+01
5.108303851029444509e+00	6.831442435986636497e+01
5.108303851029444509e+00	6.935063876038633168e+01
5.108303851029444509e+00	2.942410907038881973e+01
5.108303851029444509e+00	2.636680358491144105e+01
5.108303851029444509e+00	7.254112566347919255e+01
5.108303851029444509e+00	8.327572298192603739e+01
5.089854872970594357e+00	6.749811392728210535e+01
5.089854872970594357e+00	6.779111308523903290e+01
5.089854872970594357e+00	2.972705321107419962e+01
5.089854872970594357e+00	2.592719525181383489e+01
5.089854872970594357e+00	7.355470573955390989e+01
5.089854872970594357e+00	8.314127163841995127e+01
5.071405894911745094e+00	6.672416773602444096e+01
5.071405894911745094e+00	6.629094461516812942e+01
5.071405894911745094e+00	3.006650296961394986e+01
5.071405894911745094e+00	2.543386337521209839e+01
5.071405894911745094e+00	7.453171336701466032e+01
5.052956916852895830e+00	6.604380421097110343e+01
5.052956916852895830e+00	6.492258901672532545e+01
5.052956916852895830e+00	3.054806776670483259e+01
5.052956916852895830e+00	2.503266742500506226e+01
5.052956916852895830e+00	7.551528606696548707e+01
5.034507938794046566e+00	6.532506112886285621e+01
5.034507938794046566e+00	6.350904814583118707e+01
5.034507938794046566e+00	3.098905463291956863e+01
5.034507938794046566e+00	2.456403387080988310e+01
5.034507938794046566e+00	7.642447714989502572e+01
5.034507938794046566e+00	7.468878459107943968e+01
5.016058960735197303e+00	6.481274964806311800e+01
5.016058960735197303e+00	6.221023548234553147e+01
5.016058960735197303e+00	3.150606148617610458e+01
5.016058960735197303e+00	2.416089670203300344e+01
5.016058960735197303e+00	7.734735399478276463e+01
5.016058960735197303e+00	7.477145624752742492e+01
4.997609982676348039e+00	6.428667238655012284e+01
4.997609982676348039e+00	3.216336973524263954e+01
4.997609982676348039e+00	2.364437733418162324e+01
4.997609982676348039e+00	6.091673607790970379e+01
4.997609982676348039e+00	7.816632107661456530e+01
4.997609982676348039e+00	7.486618393081546685e+01
4.972386737644674426e+00	6.259615582565754011e+01
4.972386737644674426e+00	3.221801202685249876e+01
4.972386737644674426e+00	2.405549607984916349e+01
4.972386737644674426e+00	6.034267314987831554e+01
4.972386737644674426e+00	7.795011206941778426e+01
4.972386737644674426e+00	7.465159048569049105e+01
4.947163492613001701e+00	6.096671962354853491e+01
4.947163492613001701e+00	3.229120331397236043e+01
4.947163492613001701e+00	2.443592536226871204e+01
4.947163492613001701e+00	5.968963699306495840e+01
4.947163492613001701e+00	7.769412724101806589e+01
4.947163492613001701e+00	7.442311277255156199e+01
4.921940247581328087e+00	5.937377669818921078e+01
4.921940247581328087e+00	3.240725803856631870e+01
4.921940247581328087e+00	2.483696300381520317e+01
4.921940247581328087e+00	5.906007477292458674e+01
4.921940247581328087e+00	7.745203361937714703e+01
4.921940247581328087e+00	7.424906465711080727e+01
4.896717002549655362e+00	5.780363555113591900e+01
4.896717002549655362e+00	3.254332353634103470e+01
4.896717002549655362e+00	5.846766168331960500e+01
4.896717002549655362e+00	2.529257402785990649e+01
4.896717002549655362e+00	7.722633975710594711e+01
4.896717002549655362e+00	7.402945419630545132e+01
4.871493757517981749e+00	5.641025710810702520e+01
4.871493757517981749e+00	3.262163435443008552e+01
4.871493757517981749e+00	5.773774717292028669e+01
4.871493757517981749e+00	2.576955062569624744e+01
4.871493757517981749e+00	7.694878956542076764e+01
4.871493757517981749e+00	7.380334925941882318e+01
4.846270512486308135e+00	5.500684413239122961e+01
4.846270512486308135e+00	3.278770211211241303e+01
4.846270512486308135e+00	5.708142237856687728e+01
4.846270512486308135e+00	2.629557794754991207e+01
4.846270512486308135e+00	7.669846519382856798e+01
4.846270512486308135e+00	7.353001807204861962e+01
4.821047267454635410e+00	5.374719761319096278e+01
4.821047267454635410e+00	5.641561148036624473e+01
4.821047267454635410e+00	3.289235542964254222e+01
4.821047267454635410e+00	2.679663289121728198e+01
4.821047267454635410e+00	7.647151959285655209e+01
4.821047267454635410e+00	7.326961761309580368e+01
4.795824022422961797e+00	5.251664704810595907e+01
4.795824022422961797e+00	5.571998855636578440e+01
4.795824022422961797e+00	3.299778166123175538e+01
4.795824022422961797e+00	2.736909882581657527e+01
4.795824022422961797e+00	7.624671337308198815e+01
4.795824022422961797e+00	7.295270412581075448e+01
4.770600777391289071e+00	5.137941109702622811e+01
4.770600777391289071e+00	5.500328389984662181e+01
4.770600777391289071e+00	3.314872719991380023e+01
4.770600777391289071e+00	2.788011687818024598e+01
4.770600777391289071e+00	7.610093486357256154e+01
4.770600777391289071e+00	7.262640748787765688e+01
4.745377532359615458e+00	5.032800497683562213e+01
4.745377532359615458e+00	5.426798167527580574e+01
4.745377532359615458e+00	3.322441638675869058e+01
4.745377532359615458e+00	2.841938580732412944e+01
4.745377532359615458e+00	7.589409039665500245e+01
4.745377532359615458e+00	7.221908784522007352e+01
4.744316299236642109e+00	4.950811200192363515e+01
4.744316299236642109e+00	5.336527647151862652e+01
4.744316299236642109e+00	3.350723814225097641e+01
4.744316299236642109e+00	2.888054645336219295e+01
4.744316299236642109e+00	7.594341465970119032e+01
4.744316299236642109e+00	7.190336982557855094e+01
4.743255066113668761e+00	4.872951083281625984e+01
4.743255066113668761e+00	5.247019869388836355e+01
4.743255066113668761e+00	3.378692588167180588e+01
4.743255066113668761e+00	2.932245782411496293e+01
4.743255066113668761e+00	7.600470862394291771e+01
4.743255066113668761e+00	7.152809113894160475e+01
4.742193832990695412e+00	4.792964873850195318e+01
4.742193832990695412e+00	5.162141074404625130e+01
4.742193832990695412e+00	2.975157257550477397e+01
4.742193832990695412e+00	3.404718254115329756e+01
4.742193832990695412e+00	7.611918911775235586e+01
4.742193832990695412e+00	7.113433749567934683e+01
4.741132599867722064e+00	4.726818498732028928e+01
4.741132599867722064e+00	5.078750262621055356e+01
4.741132599867722064e+00	3.020284748891386428e+01
4.741132599867722064e+00	3.426266236596993053e+01
4.741132599867722064e+00	7.625397855280961323e+01
4.741132599867722064e+00	7.061399321578359434e+01
4.740071366744748715e+00	4.662405531152313642e+01
4.740071366744748715e+00	5.002822802354658904e+01
4.740071366744748715e+00	3.073306543853363593e+01
4.740071366744748715e+00	3.446104432263920359e+01
4.740071366744748715e+00	7.639448341772542506e+01
4.740071366744748715e+00	7.007220779964865187e+01
4.739010133621776255e+00	4.603862370048445030e+01
4.739010133621776255e+00	4.925900802670922474e+01
4.739010133621776255e+00	3.124761489234659351e+01
4.739010133621776255e+00	3.455260188676571431e+01
4.739010133621776255e+00	7.652536108057924480e+01
4.739010133621776255e+00	6.944974231524429342e+01
4.737948900498802907e+00	4.542028557354873897e+01
4.737948900498802907e+00	3.179914383131052347e+01
4.737948900498802907e+00	4.852742292924646250e+01
4.737948900498802907e+00	3.465775281348467729e+01
4.737948900498802907e+00	7.666498617078036659e+01
4.737948900498802907e+00	6.886057689947220695e+01
4.736887667375829558e+00	4.481284849304513784e+01
4.736887667375829558e+00	3.237197713595300996e+01
4.736887667375829558e+00	4.787251250510455236e+01
4.736887667375829558e+00	3.468123429461049056e+01
4.736887667375829558e+00	7.680501358713175364e+01
[truncated: 217,020 more rows]
