# Supplementary material for: Simulating the Photochemical Birth of the Hydrated Electron in Liquid Water
Source: Nat Commun. 2026 Mar 10;17:3764. doi: 10.1038/s41467-026-70045-7 (PMC13106769; doi:10.1038/s41467-026-70045-7)
Supplement: Supplementary file 3 — Source Data [file 41467_2026_70045_MOESM3_ESM.zip › Figure_4/gyr-rad_egap_coin.dat]

# Gyration Radius [A] # Egap [eV]
2.341218769635902142e+00	1.779466920015693177e-01
2.662407512412230393e+00	1.444059959976584651e-01
2.910132849327759619e+00	1.709480280005664099e-01
2.666770191404819190e+00	1.451074910000897944e-01
2.902473989965534074e+00	1.282893669995246455e-01
2.665633788780719549e+00	1.768229789995530155e-01
3.127795801118645969e+00	1.875347349996445701e-01
2.399910211725723830e+00	1.903840829982073046e-01
2.435822815161479582e+00	1.431610379986523185e-01
2.341694219778620134e+00	1.921194409987947438e-01
2.445324020326327563e+00	1.988438240005052648e-01
2.485939069121498424e+00	1.482848520026891492e-01
2.447557979193812461e+00	1.247250519991212059e-01
2.410901411486415125e+00	1.895239309997123200e-01
2.514104107562425749e+00	1.739736179988540243e-01
2.781898886043598029e+00	1.782446370016259607e-01
2.558334041633738121e+00	1.578382090010563843e-01
2.954159215569161834e+00	1.899001040001166984e-01
2.609972231697531786e+00	1.640363830010755919e-01
2.562934113988167617e+00	1.001442099986888934e-01
2.210312830548665453e+00	1.696199690013600048e-01
2.555388068546996738e+00	1.648584399990795646e-01
2.415189341616425178e+00	1.928434469991771039e-01
2.629548566548770783e+00	1.506793029984692112e-01
2.432134917327758217e+00	1.866684509986953344e-01
2.871195454003335090e+00	1.503699979984958190e-01
2.492991330044167064e+00	1.832253610009502154e-01
2.519021415734196800e+00	1.523154450005677063e-01
2.844254951148033506e+00	1.003563489975931589e-01
3.044076206709173782e+00	1.874666500007151626e-01
2.585416415589371297e+00	1.840658649998658802e-01
3.064849527415446584e+00	1.821229739980481099e-01
2.855036734048891134e+00	5.292052100012369920e-01
2.669277499852796165e+00	1.928198679997876752e-01
2.622708400254931238e+00	1.962078979995567352e-01
2.445400631417404824e+00	1.583772659978421871e-01
2.900646675952964770e+00	1.648863420014095027e-01
2.781297660388893256e+00	1.954940069990698248e-01
2.782749409815913122e+00	1.577114850006182678e-01
2.390253239669037022e+00	4.245175769974594004e-01
2.499356805043231322e+00	1.527902910020202398e-01
2.524775309376072308e+00	1.852485399977013003e-01
2.433209837822446708e+00	8.506418199976906180e-02
2.648879988818732656e+00	1.641327950019331183e-01
2.519713058239233749e+00	1.869866810011444613e-01
2.503064282279690467e+00	1.690235550013312604e-01
1.941640584548382398e+00	1.564606310021190438e-01
2.906699953589778396e+00	1.077011060006043408e-01
