# Supplementary material for: Simulating the Photochemical Birth of the Hydrated Electron in Liquid Water
Source: Nat Commun. 2026 Mar 10;17:3764. doi: 10.1038/s41467-026-70045-7 (PMC13106769; doi:10.1038/s41467-026-70045-7)
Supplement: Supplementary file 3 — Source Data [file 41467_2026_70045_MOESM3_ESM.zip › Figure_4/gyr-rad_egap_all.dat]

# Gyration Radius [A] # Egap [eV]
4.321686818727457968e+00	8.208224969999719178e+00
4.346897633275508710e+00	8.234390050001820782e+00
4.372108447823559452e+00	8.204727487001946429e+00
4.397319262371610193e+00	8.112726475999807008e+00
4.422530076919660935e+00	7.959516415998223238e+00
4.447740891467711677e+00	7.752473246000590734e+00
4.472951706015762419e+00	7.504946339002344757e+00
4.498162520563813160e+00	7.231853253000736004e+00
4.523373335111863902e+00	6.946911017999809701e+00
4.548584149659914644e+00	6.660557348997826921e+00
4.573794964207965386e+00	6.379501071001868695e+00
4.627300939949457792e+00	6.106420726999203907e+00
4.680806915690951087e+00	5.842101125999761280e+00
4.734312891432443493e+00	5.586956433002342237e+00
4.787818867173935899e+00	5.342211478000535863e+00
4.841324842915428306e+00	5.112404453000635840e+00
4.894830818656921601e+00	4.905747733999305638e+00
4.948336794398414007e+00	4.733537590000196360e+00
5.001842770139906413e+00	4.607550508000713307e+00
5.055348745881399708e+00	4.536913110998284537e+00
5.108854721622892114e+00	4.523756564001814695e+00
5.088466604745277344e+00	4.563579090001439909e+00
5.068078487867662574e+00	4.647897269998793490e+00
5.047690370990047803e+00	4.764090592998400098e+00
5.027302254112433033e+00	4.900382179999724030e+00
5.006914137234819151e+00	5.044285381001827773e+00
4.986526020357204381e+00	5.187331317996722646e+00
4.966137903479589610e+00	5.322287828999833437e+00
4.945749786601974840e+00	5.443533525001839735e+00
4.925361669724360070e+00	5.547120672003075015e+00
4.904973552846745299e+00	5.628935214001103304e+00
4.889101482455568970e+00	5.684878194999328116e+00
4.873229412064391752e+00	5.710313579002104234e+00
4.857357341673215423e+00	5.701650357998005347e+00
4.841485271282038205e+00	5.657684587000403553e+00
4.825613200890861876e+00	5.578547181998146698e+00
4.809741130499685546e+00	5.463234814000315964e+00
4.793869060108508329e+00	5.313381468000443419e+00
4.777996989717331999e+00	5.129614352998032700e+00
4.762124919326154782e+00	4.913980006000201683e+00
4.746252848934978452e+00	4.667404703999636695e+00
4.686387417267360966e+00	4.391974733000097331e+00
4.626521985599743481e+00	4.094292812002095161e+00
4.566656553932125995e+00	3.788014131998352241e+00
4.506791122264508509e+00	3.490295916999457404e+00
4.446925690596890135e+00	3.219685236999794142e+00
4.387060258929272649e+00	2.995056552997994004e+00
4.327194827261655163e+00	2.832251259998884052e+00
4.267329395594037678e+00	2.739737846000934951e+00
4.207463963926420192e+00	2.719288067997695180e+00
4.147598532258802706e+00	2.765889803002210101e+00
4.221905268021057367e+00	2.868410058999870671e+00
4.296212003783312028e+00	3.013992164000228513e+00
4.370518739545567577e+00	3.187711066002520965e+00
4.444825475307822238e+00	3.374704959001974203e+00
4.519132211070076899e+00	3.561636727998120477e+00
4.593438946832331560e+00	3.738380798000434879e+00
4.667745682594586221e+00	3.897541057001944864e+00
4.742052418356841770e+00	4.030469889999949373e+00
4.816359154119096431e+00	4.130946876000962220e+00
4.890665889881351092e+00	4.193793122998613399e+00
4.877794012788077893e+00	4.214393123002082575e+00
4.864922135694803806e+00	4.188868732999253552e+00
4.852050258601530608e+00	4.116567085002316162e+00
4.839178381508256521e+00	4.000422953999077436e+00
4.826306504414983323e+00	3.848288986999250483e+00
4.813434627321710124e+00	3.674705162000464043e+00
4.800562750228436038e+00	3.497541413998987991e+00
4.787690873135162839e+00	3.336340415000449866e+00
4.774818996041888752e+00	3.206956971000181511e+00
4.761947118948615554e+00	3.120692557997244876e+00
4.786308301545759036e+00	3.082675509002001490e+00
4.810669484142901631e+00	3.092071254999609664e+00
4.835030666740045113e+00	3.143551875997218303e+00
4.859391849337187708e+00	3.229345379000733374e+00
4.883753031934331190e+00	3.341030858002341120e+00
4.908114214531474673e+00	3.469690843001444591e+00
4.932475397128617267e+00	3.610034864999761339e+00
4.956836579725760750e+00	3.757429836001392687e+00
4.981197762322903344e+00	3.908609791000344558e+00
5.005558944920046827e+00	4.061711842998192878e+00
5.015035276133531283e+00	4.214286946000356693e+00
5.024511607347014852e+00	4.363066252000862733e+00
5.033987938560499309e+00	4.501574698002514197e+00
5.043464269773983766e+00	4.624237959000311093e+00
5.052940600987467334e+00	4.725075834998278879e+00
5.062416932200951791e+00	4.800136904999817489e+00
5.071893263414436248e+00	4.847725180999987060e+00
5.081369594627920705e+00	4.867244299002777552e+00
5.090845925841404274e+00	4.857852626002568286e+00
5.100322257054888730e+00	4.819594519001839217e+00
5.141442738578316352e+00	4.751863728997705039e+00
5.182563220101744861e+00	4.653429563997633522e+00
5.223683701625173370e+00	4.522632928001257824e+00
5.264804183148600991e+00	4.358740538998972625e+00
5.305924664672028612e+00	4.162983242000336759e+00
5.347045146195457122e+00	3.939980893999745604e+00
5.388165627718885631e+00	3.699205183002050035e+00
5.429286109242313252e+00	3.455221756001265021e+00
5.470406590765740873e+00	3.225210394997702679e+00
5.511527072289169382e+00	3.026384798999060877e+00
5.491409547170892580e+00	2.871599207999679493e+00
5.471292022052615778e+00	2.766507086002093274e+00
5.451174496934338976e+00	2.707238987000891939e+00
5.431056971816062173e+00	2.685536712000612170e+00
5.410939446697785371e+00	2.688606740000977879e+00
5.390821921579508569e+00	2.705303004000597866e+00
5.370704396461231767e+00	2.725505189002433326e+00
5.350586871342954964e+00	2.744679814000846818e+00
5.330469346224678162e+00	2.760356577000493417e+00
5.310351821106401360e+00	2.773577617997943889e+00
5.264245475873856606e+00	2.786908990001393249e+00
5.218139130641310963e+00	2.801899760001106188e+00
5.172032785408766209e+00	2.820564547000685707e+00
5.125926440176220567e+00	2.843047376001777593e+00
5.079820094943675812e+00	2.868266792000213172e+00
5.033713749711131058e+00	2.893547428000601940e+00
4.987607404478585416e+00	2.914656149001530139e+00
4.941501059246040661e+00	2.926593878997664433e+00
4.895394714013495019e+00	2.922717166999063920e+00
4.849288368780950265e+00	2.899014108003029833e+00
4.853857502285719328e+00	2.853534835998289054e+00
4.858426635790489279e+00	2.787623218999215169e+00
4.862995769295258341e+00	2.705354446999990614e+00
4.867564902800028293e+00	2.615041873003065120e+00
4.872134036304797355e+00	2.526864396000746638e+00
4.876703169809566418e+00	2.452518575999420136e+00
4.881272303314336369e+00	2.399814792999677593e+00
4.885841436819105432e+00	2.373726542999065714e+00
4.890410570323875383e+00	2.374915578999207355e+00
4.894979703828644446e+00	2.400891699999192497e+00
4.873910851226965768e+00	2.446196561999386176e+00
4.852841998625287090e+00	2.505414876999566332e+00
4.831773146023608412e+00	2.572936355001729680e+00
4.810704293421929734e+00	2.643727093000052264e+00
4.789635440820250167e+00	2.712472707997221733e+00
4.768566588218571489e+00	2.772682563001581002e+00
4.747497735616892811e+00	2.818987946000561351e+00
4.726428883015214133e+00	2.845706292999238940e+00
4.705360030413535455e+00	2.848449278000771301e+00
4.684291177811856777e+00	2.824394524999661371e+00
4.724485163832536472e+00	2.771627147998515284e+00
4.764679149853216167e+00	2.689287298999261111e+00
4.804873135873895862e+00	2.578912259999924572e+00
4.845067121894575557e+00	2.444479383997531841e+00
4.885261107915255252e+00	2.293271893999190070e+00
4.925455093935934947e+00	2.136074067999288673e+00
4.965649079956614642e+00	1.985214481999719283e+00
5.005843065977294337e+00	1.853783780999947339e+00
5.046037051997974032e+00	1.752468318998580799e+00
5.086231038018653727e+00	1.687602824000350665e+00
5.071749709335852785e+00	1.660756240999035072e+00
5.057268380653050954e+00	1.670250909002788831e+00
5.042787051970250012e+00	1.709389239000302041e+00
5.028305723287449069e+00	1.770647523000661749e+00
5.013824394604647239e+00	1.845687110002472764e+00
4.999343065921846296e+00	1.925865715998952510e+00
4.984861737239045354e+00	2.003248671997425845e+00
4.970380408556244411e+00	2.072388520999083994e+00
4.955899079873442581e+00	2.128959785997722065e+00
4.941417751190641638e+00	2.168830272999912268e+00
4.976823663784602836e+00	2.189461742000275990e+00
5.012229576378563145e+00	2.188369104998855619e+00
5.047635488972524342e+00	2.164829520999774104e+00
5.083041401566485540e+00	2.119712363997678040e+00
5.118447314160446737e+00	2.055257470001379261e+00
5.153853226754407046e+00	1.976201811998180347e+00
5.189259139348368244e+00	1.888887165001506219e+00
5.224665051942329441e+00	1.800859442999353632e+00
5.260070964536289750e+00	1.719731910001428332e+00
5.295476877130250948e+00	1.652647877999697812e+00
5.272818490843986794e+00	1.604757879998942371e+00
5.250160104557721752e+00	1.578504109998903004e+00
5.227501718271457598e+00	1.572693107002123725e+00
5.204843331985192556e+00	1.584454421001282753e+00
5.182184945698928402e+00	1.608811637997860089e+00
5.159526559412664248e+00	1.639704662000440294e+00
5.136868173126399206e+00	1.670533437001722632e+00
5.114209786840135052e+00	1.694887437002762454e+00
5.091551400553870010e+00	1.707661783002549782e+00
5.068893014267605857e+00	1.705704258001787821e+00
5.071816647625851715e+00	1.686972870000317926e+00
5.074740280984096685e+00	1.652386383997509256e+00
5.077663914342341656e+00	1.603912767997826450e+00
5.080587547700587514e+00	1.545239966999361059e+00
5.083511181058833373e+00	1.482447096997930203e+00
5.086434814417078343e+00	1.422870389000308933e+00
5.089358447775323313e+00	1.373305057000834495e+00
5.092282081133569172e+00	1.341303803001210326e+00
5.095205714491815030e+00	1.332302342998445965e+00
5.098129347850060000e+00	1.350870173999282997e+00
5.005014226452187742e+00	1.397282392001216067e+00
4.911899105054316372e+00	1.470175325001036981e+00
4.818783983656444114e+00	1.565078709998488193e+00
4.725668862258572744e+00	1.675350045999948634e+00
4.632553740860700486e+00	1.794375374000082957e+00
4.539438619462828228e+00	1.916185244001098908e+00
4.446323498064956858e+00	2.035144211000442738e+00
4.353208376667084600e+00	2.146800373000587570e+00
4.260093255269213230e+00	2.247586738998506917e+00
4.166978133871340972e+00	2.333519976000388851e+00
4.191587754615966332e+00	2.401847812998312293e+00
4.216197375360590804e+00	2.450525932999880752e+00
4.240806996105216164e+00	2.479058060001989361e+00
4.265416616849841525e+00	2.489053471999795875e+00
4.290026237594465996e+00	2.484719297997799003e+00
4.314635858339091357e+00	2.473449369997979375e+00
4.339245479083716717e+00	2.463583128999744076e+00
4.363855099828342077e+00	2.462392808000004152e+00
4.388464720572966549e+00	2.477307027998904232e+00
4.413074341317591909e+00	2.511950134001381230e+00
4.396805741942534596e+00	2.568420372997934464e+00
4.380537142567478170e+00	2.644934404997911770e+00
4.364268543192421745e+00	2.737142021000181558e+00
4.347999943817364432e+00	2.839098190001095645e+00
4.331731344442307119e+00	2.943250109998189146e+00
4.315462745067250694e+00	3.041392603001440875e+00
4.299194145692194269e+00	3.125412379002227681e+00
4.282925546317136956e+00	3.187651305001054425e+00
4.266656946942079642e+00	3.223328785003104713e+00
4.250388347567023217e+00	3.228369024000130594e+00
4.289659550826391055e+00	3.202001122997899074e+00
4.328930754085759780e+00	3.146594599002128234e+00
4.368201957345127617e+00	3.066711855997709790e+00
4.407473160604496343e+00	2.969068962000164902e+00
4.446744363863864180e+00	2.862418632998014800e+00
4.486015567123232017e+00	2.755734162001317600e+00
4.525286770382600743e+00	2.657685252997907810e+00
4.564557973641968580e+00	2.576472503998957109e+00
4.603829176901337306e+00	2.518128618001355790e+00
4.643100380160705143e+00	2.484079693000239786e+00
4.665130569567930152e+00	2.473433115002990235e+00
4.687160758975156050e+00	2.481704271998751210e+00
4.709190948382381059e+00	2.502895947996876203e+00
4.731221137789606956e+00	2.529831227002432570e+00
4.753251327196831966e+00	2.556824300001608208e+00
4.775281516604056975e+00	2.578312321998964762e+00
4.797311706011282872e+00	2.590551781999238301e+00
4.819341895418507882e+00	2.590441719003138132e+00
4.841372084825733779e+00	2.576567847001570044e+00
4.863402274232958789e+00	2.547983355001633754e+00
4.872491640969801807e+00	2.506129290002718335e+00
4.881581007706645714e+00	2.454287923002993921e+00
4.890670374443488733e+00	2.398304517999349628e+00
4.899759741180332639e+00	2.345939796003222000e+00
4.908849107917175658e+00	2.305926511999132344e+00
4.917938474654018677e+00	2.287626325000019278e+00
4.927027841390862584e+00	2.297098774000915000e+00
4.936117208127705602e+00	2.336853861997951753e+00
4.945206574864549509e+00	2.403897077998408349e+00
4.954295941601392528e+00	2.490040508997481083e+00
4.991989234555318511e+00	2.584749105997616425e+00
5.029682527509245382e+00	2.675512137000623625e+00
5.067375820463171365e+00	2.751421158001903677e+00
5.105069113417098237e+00	2.803578360999381403e+00
5.142762406371024220e+00	2.826790058999904431e+00
5.180455699324950203e+00	2.818952349000028335e+00
5.218148992278877074e+00	2.780403225999179995e+00
5.255842285232803057e+00	2.713360426998406183e+00
5.293535578186729929e+00	2.623327122997579863e+00
5.331228871140655912e+00	2.517063149000023259e+00
5.326919258851853911e+00	2.403385939000145299e+00
5.322609646563051911e+00	2.291789494000113336e+00
5.318300034274250798e+00	2.190909998000279302e+00
5.313990421985448798e+00	2.107234361999871908e+00
5.309680809696646797e+00	2.044671397001366131e+00
5.305371197407844797e+00	2.003282617999502691e+00
5.301061585119042796e+00	1.978874010001163697e+00
5.296751972830241684e+00	1.965726237998751458e+00
5.292442360541439683e+00	1.956550620001507923e+00
5.288132748252637683e+00	1.945482735998666612e+00
5.277529449753858515e+00	1.928562978002446471e+00
5.266926151255078459e+00	1.903951666001375997e+00
5.256322852756298403e+00	1.871072943002218381e+00
5.245719554257519235e+00	1.831160805999388685e+00
5.235116255758740067e+00	1.788013983998098411e+00
5.224512957259960011e+00	1.745271391999267507e+00
5.213909658761179955e+00	1.706760992001363775e+00
5.203306360262400787e+00	1.676906280001276173e+00
5.192703061763621619e+00	1.660095582999929320e+00
5.182099763264841563e+00	1.659915950000140583e+00
5.163650785205992300e+00	1.679214842002693331e+00
5.145201807147143036e+00	1.718017661998601397e+00
5.126752829088293772e+00	1.774959049998869887e+00
5.108303851029444509e+00	1.845373446001758566e+00
5.089854872970594357e+00	1.922319550001702737e+00
5.071405894911745094e+00	1.997998358998302137e+00
5.052956916852895830e+00	2.064712978000898147e+00
5.034507938794046566e+00	2.115536966000945540e+00
5.016058960735197303e+00	2.145832660997257335e+00
4.997609982676348039e+00	2.152627905001281761e+00
4.972386737644674426e+00	2.137024111001665005e+00
4.947163492613001701e+00	2.101418179001484532e+00
4.921940247581328087e+00	2.050533064997580368e+00
4.896717002549655362e+00	1.990962940999452258e+00
4.871493757517981749e+00	1.929231317000812851e+00
4.846270512486308135e+00	1.872687407998455456e+00
4.821047267454635410e+00	1.827775965997716412e+00
4.795824022422961797e+00	1.801793317001283867e+00
4.770600777391289071e+00	1.799940222001168877e+00
4.745377532359615458e+00	1.825858334999793442e+00
4.744316299236642109e+00	1.879616242000338389e+00
4.743255066113668761e+00	1.957628987001953647e+00
4.742193832990695412e+00	2.052614464999351185e+00
4.741132599867722064e+00	2.154877107001084369e+00
4.740071366744748715e+00	2.254087299999810057e+00
4.739010133621776255e+00	2.340702456000144593e+00
4.737948900498802907e+00	2.407272216001729248e+00
4.736887667375829558e+00	2.448424075002549216e+00
4.735826434252856210e+00	2.461943660997349070e+00
4.734765201129882861e+00	2.449750519997905940e+00
4.727025624381401059e+00	2.415795843000523746e+00
4.719286047632919257e+00	2.366696466000576038e+00
4.711546470884437454e+00	2.311464483998861397e+00
4.703806894135955652e+00	2.260144708998268470e+00
4.696067317387473850e+00	2.222605734998069238e+00
4.688327740638992047e+00	2.206859518002602272e+00
4.680588163890510245e+00	2.218036381000274559e+00
4.672848587142028443e+00	2.257678873997065239e+00
4.665109010393546640e+00	2.322856269998737844e+00
4.657369433645064838e+00	2.407155385000805836e+00
4.673583897504020257e+00	2.502990479002619395e+00
4.689798361362976564e+00	2.601906885000062175e+00
4.706012825221932872e+00	2.696547474999533733e+00
4.722227289080888291e+00	2.781040203000884503e+00
4.738441752939843710e+00	2.852390727999591036e+00
4.754656216798800017e+00	2.908896092001668876e+00
4.770870680657756324e+00	2.951019641001039417e+00
4.787085144516711743e+00	2.980412103999697138e+00
4.803299608375667162e+00	2.999301448999176500e+00
4.819514072234623470e+00	3.010044621001725318e+00
4.853519855734118593e+00	3.016441996998764807e+00
4.887525639233613717e+00	3.021817352000653045e+00
4.921531422733108840e+00	3.030257098002039129e+00
4.955537206232603964e+00	3.046323110000230372e+00
4.989542989732099088e+00	3.073390803998336196e+00
5.023548773231593323e+00	3.111561279998568352e+00
5.057554556731088446e+00	3.158134090001112781e+00
5.091560340230583570e+00	3.207717938003042946e+00
5.125566123730078694e+00	3.253707949999807170e+00
5.159571907229573817e+00	3.290402956001344137e+00
5.159022129418989522e+00	3.314479690001462586e+00
5.158472351608406115e+00	3.325138104002689943e+00
5.157922573797821819e+00	3.325186254998698132e+00
5.157372795987237524e+00	3.315399572999012889e+00
5.156823018176654116e+00	3.296316127998579759e+00
5.156273240366069821e+00	3.268418075997033156e+00
5.155723462555485526e+00	3.232927625998854637e+00
5.155173684744901230e+00	3.192137725000065984e+00
5.154623906934317823e+00	3.149677239998709410e+00
5.154074129123733528e+00	3.110643217001779703e+00
5.192900525163120840e+00	3.079344110999954864e+00
5.231726921202509040e+00	3.059028024003055179e+00
5.270553317241896352e+00	3.052089520002482459e+00
5.309379713281283664e+00	3.057507903999066912e+00
5.348206109320670976e+00	3.072692488000029698e+00
5.387032505360059176e+00	3.091970662000676384e+00
5.425858901399446488e+00	3.108693214999220800e+00
5.464685297438833800e+00	3.117084872999839718e+00
5.503511693478222000e+00	3.113840827998501481e+00
5.542338089517609312e+00	3.099073823999788146e+00
5.542325177112105372e+00	3.075476606998563511e+00
5.542312264706601432e+00	3.046708810998097761e+00
5.542299352301097493e+00	3.015780049001477892e+00
5.542286439895593553e+00	2.985023429999273503e+00
5.542273527490089613e+00	2.955328014999395236e+00
5.542260615084585673e+00	2.926483373998053139e+00
5.542247702679081733e+00	2.897614879999309778e+00
5.542234790273577794e+00	2.868063152996910503e+00
5.542221877868073854e+00	2.836766892000014195e+00
5.542208965462569914e+00	2.803956715997628635e+00
5.536557395214186883e+00	2.769444790999841643e+00
5.530905824965804740e+00	2.734874771998875076e+00
5.525254254717421709e+00	2.699471512001764495e+00
5.519602684469039566e+00	2.663350275997800054e+00
5.513951114220656535e+00	2.625130505002744030e+00
5.508299543972273504e+00	2.585213742000632919e+00
5.502647973723891361e+00	2.542726640996988863e+00
5.496996403475508330e+00	2.498497428998234682e+00
5.491344833227126188e+00	2.453969946000142954e+00
5.485693262978743157e+00	2.411259890999644995e+00
5.482092190573959911e+00	2.371977108999999473e+00
5.478491118169177554e+00	2.338872035998065257e+00
5.474890045764394308e+00	2.314777253999636741e+00
5.471288973359611063e+00	2.302392034001968568e+00
5.467687900954828706e+00	2.305050246999599040e+00
5.464086828550045460e+00	2.324983283000619849e+00
5.460485756145262215e+00	2.362684867999632843e+00
5.456884683740478970e+00	2.415884587000618922e+00
5.453283611335696612e+00	2.481059612000535708e+00
5.449682538930913367e+00	2.551290237999637611e+00
5.460471690315952031e+00	2.618866535001870943e+00
5.471260841700990696e+00	2.674906691998330643e+00
5.482049993086028472e+00	2.712268400999164442e+00
5.492839144471067137e+00	2.725244937999377726e+00
5.503628295856105801e+00	2.711980903997755377e+00
5.514417447241144465e+00	2.673169723999308189e+00
5.525206598626183130e+00	2.611679790999914985e+00
5.535995750011220906e+00	2.533798431999457534e+00
5.546784901396259571e+00	2.447260847999132238e+00
5.557574052781298235e+00	2.360325052999542095e+00
5.543814064268518749e+00	2.282257892999041360e+00
5.530054075755739262e+00	2.221573044000251684e+00
5.516294087242958888e+00	2.186133323997637490e+00
5.502534098730179402e+00	2.179230846002610633e+00
5.488774110217399915e+00	2.202484027999162208e+00
5.475014121704620429e+00	2.253813816998444963e+00
5.461254133191840943e+00	2.327571868001541588e+00
5.447494144679060568e+00	2.415740972002822673e+00
5.433734156166281082e+00	2.508400674003496533e+00
5.419974167653501596e+00	2.595310970002174145e+00
5.407236785777919330e+00	2.665763968998362543e+00
5.394499403902337065e+00	2.711081198001920711e+00
5.381762022026754799e+00	2.725518144998204662e+00
5.369024640151172534e+00	2.706638540999847464e+00
5.356287258275591157e+00	2.656254172001354164e+00
5.343549876400008891e+00	2.578295978997630300e+00
5.330812494524426626e+00	2.481083008002315182e+00
5.318075112648844360e+00	2.375371553000150016e+00
5.305337730773262095e+00	2.271783821001008619e+00
5.292600348897679829e+00	2.183089946000109194e+00
5.305957300177850833e+00	2.119469301000208361e+00
5.319314251458021836e+00	2.088498229997640010e+00
5.332671202738192839e+00	2.094436026000039419e+00
5.346028154018363843e+00	2.137901760001113871e+00
5.359385105298534846e+00	2.215268092000769684e+00
5.372742056578705849e+00	2.320392653000453720e+00
5.386099007858876853e+00	2.444374914000945864e+00
5.399455959139047856e+00	2.577573193000716856e+00
5.412812910419218859e+00	2.709853678003128152e+00
5.426169861699389863e+00	2.831546250003157184e+00
5.381916144769577137e+00	2.935435985997173702e+00
5.337662427839764412e+00	3.016004881999833742e+00
5.293408710909950798e+00	3.071459832000982715e+00
5.249154993980138073e+00	3.101536074998875847e+00
5.204901277050325348e+00	3.109448340001108591e+00
5.160647560120512622e+00	3.099758980999467894e+00
5.116393843190699897e+00	3.078970714002934983e+00
5.072140126260886284e+00	3.055129349999333499e+00
5.027886409331073558e+00	3.037021975000243401e+00
4.983632692401260833e+00	3.031018563000543509e+00
4.985594037627704367e+00	3.042109205001906957e+00
4.987555382854147012e+00	3.072172829000919592e+00
4.989516728080590546e+00	3.119744200001150602e+00
4.991478073307034080e+00	3.181473122000170406e+00
4.993439418533476726e+00	3.252159887000743765e+00
4.995400763759920260e+00	3.325783963999128900e+00
4.997362108986363793e+00	3.396208041998761473e+00
4.999323454212807327e+00	3.457901150999532547e+00
5.001284799439249973e+00	3.506382781997672282e+00
5.003246144665693507e+00	3.537669851000828203e+00
4.858507676630120287e+00	3.548532775999774458e+00
4.713769208594546178e+00	3.536551121000229614e+00
4.569030740558972958e+00	3.499498060999030713e+00
4.424292272523399738e+00	3.436863541002821876e+00
4.279553804487825630e+00	3.351048499000171432e+00
4.134815336452252410e+00	3.247217631000239635e+00
3.990076868416678746e+00	3.134771458997420268e+00
3.845338400381105082e+00	3.023710511002718704e+00
3.700599932345531862e+00	2.924270344003161881e+00
3.555861464309958198e+00	2.845199978000891861e+00
3.589413760394231101e+00	2.791395829000975937e+00
3.622966056478504004e+00	2.765025461001641816e+00
3.656518352562776908e+00	2.764772989001357928e+00
3.690070648647049811e+00	2.785539912001695484e+00
3.723622944731322271e+00	2.821413195000786800e+00
3.757175240815595174e+00	2.865656707002926851e+00
3.790727536899868078e+00	2.911948496999684721e+00
3.824279832984140981e+00	2.955707173001428600e+00
3.857832129068413884e+00	2.993557944999338361e+00
3.891384425152686788e+00	3.023058445000060601e+00
3.827428514800484294e+00	3.043049212999903830e+00
3.763472604448281800e+00	3.051704682002309710e+00
3.699516694096079750e+00	3.048386299000412691e+00
3.635560783743877256e+00	3.031914857998344814e+00
3.571604873391674762e+00	3.002750425999693107e+00
3.507648963039472267e+00	2.961735200999100925e+00
3.443693052687269773e+00	2.910948326996731339e+00
3.379737142335067723e+00	2.852961264998157276e+00
3.315781231982865229e+00	2.791166385999531485e+00
3.251825321630662735e+00	2.728833697001391556e+00
3.259447868776458535e+00	2.668800467999972170e+00
3.267070415922254334e+00	2.613068045000545681e+00
3.274692963068050133e+00	2.564077648999955272e+00
3.282315510213845933e+00	2.523531673003162723e+00
3.289938057359641732e+00	2.491307508000318194e+00
3.297560604505437087e+00	2.468640955001319526e+00
3.305183151651232887e+00	2.455292063998058438e+00
3.312805698797028686e+00	2.450322131000575610e+00
3.320428245942824486e+00	2.452894104000733932e+00
3.328050793088620285e+00	2.462127804999909131e+00
3.307416140040344121e+00	2.475560140999732539e+00
3.286781486992068402e+00	2.491787429000396514e+00
3.266146833943792238e+00	2.508304999002575641e+00
3.245512180895516519e+00	2.520278904001315823e+00
3.224877527847240355e+00	2.522139381002489245e+00
3.204242874798964191e+00	2.510762894002255052e+00
3.183608221750688472e+00	2.486036170001170831e+00
3.162973568702412308e+00	2.446692015000735410e+00
3.142338915654136589e+00	2.393565302998467814e+00
3.121704262605860425e+00	2.328684348001843318e+00
3.083100311165759333e+00	2.254947153000102844e+00
3.044496359725658241e+00	2.175735745000565657e+00
3.005892408285557149e+00	2.094983995000802679e+00
2.967288456845456057e+00	2.017571792002854636e+00
2.928684505405354965e+00	1.948370564001379535e+00
2.890080553965253873e+00	1.891186057997401804e+00
2.851476602525152781e+00	1.849401561001286609e+00
2.812872651085051690e+00	1.825141888999496587e+00
2.774268699644950598e+00	1.819273013999918476e+00
2.735664748204849506e+00	1.831142261999048060e+00
2.708618424706100480e+00	1.858689144999516429e+00
2.681572101207351899e+00	1.896580174001428531e+00
2.654525777708602874e+00	1.938347442999656778e+00
2.627479454209854293e+00	1.976117350001004525e+00
2.600433130711105267e+00	2.001678018998063635e+00
2.573386807212356242e+00	2.008060519998252857e+00
2.546340483713607661e+00	1.990649082999880193e+00
2.519294160214858636e+00	1.948078288998658536e+00
2.492247836716110054e+00	1.883982834999187617e+00
2.465201513217361029e+00	1.804198141999222571e+00
2.461335426662666581e+00	1.716700043998571346e+00
2.457469340107972577e+00	1.629202565996820340e+00
2.453603253553278130e+00	1.549703702999977395e+00
2.449737166998584126e+00	1.483926935001363745e+00
2.445871080443889678e+00	1.436750609998853179e+00
2.442004993889195230e+00	1.411016854002809850e+00
2.438138907334501226e+00	1.408545858997968026e+00
2.434272820779806779e+00	1.428213524999591755e+00
2.430406734225112775e+00	1.468801701001211768e+00
2.426540647670418327e+00	1.524058806000539334e+00
2.408445219816394367e+00	1.584872732000803808e+00
2.390349791962370407e+00	1.646454783000081079e+00
2.372254364108346447e+00	1.699667946002591634e+00
2.354158936254322487e+00	1.730700509000598686e+00
2.336063508400298527e+00	1.730186815999331884e+00
2.317968080546274567e+00	1.692455561998940539e+00
2.299872652692250607e+00	1.618321555997681571e+00
2.281777224838226648e+00	1.514529529998981161e+00
2.263681796984202688e+00	1.391455484001198784e+00
2.245586369130178728e+00	1.261314768002193887e+00
2.255785093331590385e+00	1.135616258998197736e+00
2.265983817533001599e+00	1.025526142002490815e+00
2.276182541734413256e+00	9.399719629982428160e-01
2.286381265935824914e+00	8.855047430006379727e-01
2.296579990137236571e+00	8.665628239978104830e-01
2.306778714338647784e+00	8.855871759988076519e-01
2.316977438540059442e+00	9.418353910004952922e-01
2.327176162741471099e+00	1.032467158998770174e+00
2.337374886942882313e+00	1.151536585002759239e+00
2.347573611144293970e+00	1.290257931002997793e+00
2.348617310624042887e+00	1.437439790999633260e+00
2.349661010103791803e+00	1.579260706999775721e+00
2.350704709583541163e+00	1.702488211001764284e+00
2.351748409063290080e+00	1.794640105999860680e+00
2.352792108543038996e+00	1.847294172999681905e+00
2.353835808022787912e+00	1.856608999998570653e+00
2.354879507502536828e+00	1.825452625002071727e+00
2.355923206982286189e+00	1.761231239001062931e+00
2.356966906462035105e+00	1.675960623000719352e+00
2.358010605941784021e+00	1.582794674999604467e+00
2.361182726766621887e+00	1.494062640998890856e+00
2.364354847591460196e+00	1.420263532003446016e+00
2.367526968416298061e+00	1.367665439000120386e+00
2.370699089241136370e+00	1.341167634000157705e+00
2.373871210065974235e+00	1.342726082999433856e+00
2.377043330890812101e+00	1.372073829999862937e+00
2.380215451715650410e+00	1.426683572997717420e+00
2.383387572540488275e+00	1.501737821999995504e+00
2.386559693365326584e+00	1.590938360997824930e+00
2.389731814190164449e+00	1.684908027000346920e+00
2.388000462424977322e+00	1.773189581999758957e+00
2.386269110659789749e+00	1.844990539997525048e+00
2.384537758894602621e+00	1.889843011002085404e+00
2.382806407129415494e+00	1.900114965999819105e+00
2.381075055364227921e+00	1.873569991003023461e+00
2.379343703599040794e+00	1.814013463997980580e+00
2.377612351833853666e+00	1.732212659997458104e+00
2.375881000068666538e+00	1.641644700001052115e+00
2.374149648303478966e+00	1.556485403998522088e+00
2.372418296538291838e+00	1.488457256000401685e+00
2.395615280754432419e+00	1.445813457998156082e+00
2.418812264970572556e+00	1.433453319001273485e+00
2.442009249186713138e+00	1.452601940000022296e+00
2.465206233402853275e+00	1.501452481999876909e+00
2.488403217618993857e+00	1.574669653000455583e+00
2.511600201835134438e+00	1.664546276999317342e+00
2.534797186051274576e+00	1.761000869002600666e+00
2.557994170267415157e+00	1.851797964998695534e+00
2.581191154483555295e+00	1.923210488999757217e+00
2.604388138699695876e+00	1.961829824998858385e+00
2.577508853376802911e+00	1.955656020003516460e+00
2.550629568053909946e+00	1.897249582998483675e+00
2.523750282731017425e+00	1.783082491998357000e+00
2.496870997408124460e+00	1.618705059001513291e+00
2.469991712085231494e+00	1.414867573999799788e+00
2.443112426762338529e+00	1.187345956997887697e+00
2.416233141439445564e+00	9.544989640016865451e-01
2.389353856116553043e+00	7.334204159997170791e-01
2.362474570793660078e+00	5.392107279985793866e-01
2.335595285470767113e+00	3.823355419990548398e-01
2.337469780192478641e+00	2.688696489967696834e-01
2.339344274914190613e+00	2.009170879973680712e-01
2.341218769635902142e+00	1.779466920015693177e-01
4.368154583542207980e+00	8.204578030999982730e+00
4.345565937016282909e+00	8.182226437998906476e+00
4.322977290490357838e+00	8.123369402997923316e+00
4.300388643964432767e+00	8.028322848000243539e+00
4.277799997438507695e+00	7.903608685999643058e+00
4.255211350912582624e+00	7.756556717999046668e+00
4.232622704386657553e+00	7.597363209002651274e+00
4.210034057860732482e+00	7.435842852999485331e+00
4.187445411334807410e+00	7.280955219001043588e+00
4.164856764808882339e+00	7.140967962001013802e+00
4.142268118282957268e+00	7.022424503000365803e+00
4.149159532816958595e+00	6.928829119999136310e+00
4.156050947350959923e+00	6.861667843997565797e+00
4.162942361884961251e+00	6.820273792996886186e+00
4.169833776418962579e+00	6.801642374000948621e+00
4.176725190952963018e+00	6.799237128001550445e+00
4.183616605486964346e+00	6.806228191999252886e+00
4.190508020020965674e+00	6.814203722999081947e+00
4.197399434554967002e+00	6.815725222997571109e+00
4.204290849088968329e+00	6.802854059002129361e+00
4.211182263622969657e+00	6.770340117000159808e+00
4.231778393497068080e+00	6.713821609999286011e+00
4.252374523371165616e+00	6.631035023998265387e+00
4.272970653245264039e+00	6.521942819999821950e+00
4.293566783119362462e+00	6.388591817998531042e+00
4.314162912993459997e+00	6.235684972001763526e+00
4.334759042867558421e+00	6.070850791998964269e+00
4.355355172741656844e+00	5.902004615996702341e+00
4.375951302615755267e+00	5.736721818997466471e+00
4.396547432489852802e+00	5.581097926999063930e+00
4.417143562363951226e+00	5.440534590998140629e+00
4.405277007198602490e+00	5.315791045002697501e+00
4.393410452033253755e+00	5.205783051998878364e+00
4.381543896867905019e+00	5.108126458999322494e+00
4.369677341702556284e+00	5.017455930999858538e+00
4.357810786537207548e+00	4.926336807999177836e+00
4.345944231371857924e+00	4.831077261998871109e+00
4.334077676206509189e+00	4.726246895999793196e+00
4.322211121041160453e+00	4.611784658001852222e+00
4.310344565875811718e+00	4.489640183997835265e+00
4.298478010710462982e+00	4.365492321998317493e+00
4.336409403328202572e+00	4.245920356999704381e+00
4.374340795945943050e+00	4.140539171999989776e+00
4.412272188563682640e+00	4.058015171001898125e+00
4.450203581181423118e+00	4.005926238998654298e+00
4.488134973799162708e+00	3.988881921002757736e+00
4.526066366416902298e+00	4.009291138998378301e+00
4.563997759034642776e+00	4.066544181001518155e+00
4.601929151652382366e+00	4.157361739999032579e+00
4.639860544270122844e+00	4.276376134999736678e+00
4.677791936887862434e+00	4.418031004999647848e+00
4.706489854641449533e+00	4.574908485999912955e+00
4.735187772395037520e+00	4.740461450001021149e+00
4.763885690148624619e+00	4.908221323999896413e+00
4.792583607902212606e+00	5.069438476999494014e+00
4.821281525655799705e+00	5.214818518001266057e+00
4.849979443409386803e+00	5.333787662999384338e+00
4.878677361162974790e+00	5.415076666999084409e+00
4.907375278916561889e+00	5.448768038997513941e+00
4.936073196670149876e+00	5.427630709000368370e+00
4.964771114423736975e+00	5.348510526000609389e+00
4.974609337014737953e+00	5.211714042998210061e+00
4.984447559605738931e+00	5.022649558999546571e+00
4.994285782196739909e+00	4.791568696997273946e+00
5.004124004787740887e+00	4.530144091000693152e+00
5.013962227378741865e+00	4.251350152000668459e+00
5.023800449969742843e+00	3.968269955003052019e+00
5.033638672560743821e+00	3.691667439998127520e+00
5.043476895151744799e+00	3.430369498997606570e+00
5.053315117742745777e+00	3.191057863001333317e+00
5.063153340333746755e+00	2.980234916001791134e+00
5.105317817224450216e+00	2.802919896999810589e+00
5.147482294115153678e+00	2.663621292998868739e+00
5.189646771005857140e+00	2.564391029001853894e+00
5.231811247896560602e+00	2.504128164997382555e+00
5.273975724787263175e+00	2.478498782998940442e+00
5.316140201677966637e+00	2.480292782001924934e+00
5.358304678568670099e+00	2.499435026002174709e+00
5.400469155459373560e+00	2.523621272001037141e+00
5.442633632350077022e+00	2.541597751998779131e+00
5.484798109240780484e+00	2.544474612001067726e+00
5.505995537850727928e+00	2.526419709000037983e+00
5.527192966460675372e+00	2.486392153998167487e+00
5.548390395070621928e+00	2.425392640001518885e+00
5.569587823680569372e+00	2.348328444000799209e+00
5.590785252290516816e+00	2.260001467999245506e+00
5.611982680900464260e+00	2.167054286001075525e+00
5.633180109510411704e+00	2.075180825999268563e+00
5.654377538120358260e+00	1.990093010001146467e+00
5.675574966730305704e+00	1.915842936003173236e+00
5.696772395340253148e+00	1.855906445998698473e+00
5.673348686694279941e+00	1.812907773000915768e+00
5.649924978048306734e+00	1.788946043001487851e+00
5.626501269402333527e+00	1.786095691000809893e+00
5.603077560756360320e+00	1.805793306997657055e+00
5.579653852110386225e+00	1.847232078998786164e+00
5.556230143464413018e+00	1.908526273997267708e+00
5.532806434818439811e+00	1.986324389999936102e+00
5.509382726172466604e+00	2.074835741997958394e+00
5.485959017526493398e+00	2.167046548001962947e+00
5.462535308880520191e+00	2.256747426999936579e+00
5.466768876275398981e+00	2.339143815002898918e+00
5.471002443670277771e+00	2.410020074999920325e+00
5.475236011065155672e+00	2.468269144999794662e+00
5.479469578460034462e+00	2.513137218000338180e+00
5.483703145854913252e+00	2.546043353999266401e+00
5.487936713249792042e+00	2.568995220000942936e+00
5.492170280644670832e+00	2.584172258000762668e+00
5.496403848039548734e+00	2.594525913002144080e+00
5.500637415434427524e+00	2.600962305998109514e+00
5.504870982829306314e+00	2.604806349001592025e+00
5.545844919528570394e+00	2.607190246002573986e+00
5.586818856227834473e+00	2.607482133000303293e+00
5.627792792927099441e+00	2.603398539002228063e+00
5.668766729626363521e+00	2.591527997999946820e+00
5.709740666325627600e+00	2.567310999002074823e+00
5.750714603024891680e+00	2.524955716002295958e+00
5.791688539724155760e+00	2.459738920999370748e+00
5.832662476423420728e+00	2.366451059999235440e+00
5.873636413122684807e+00	2.242001508999237558e+00
5.914610349821948887e+00	2.086072605001390912e+00
5.928033213364079401e+00	1.901752073001262033e+00
5.941456076906209027e+00	1.698823626000375953e+00
5.954878940448338653e+00	1.491421122998872306e+00
5.968301803990469168e+00	1.298195601000770694e+00
5.981724667532599682e+00	1.137312410999584245e+00
5.995147531074729308e+00	1.022747236998839071e+00
6.008570394616858934e+00	9.630920920026255772e-01
6.021993258158989448e+00	9.616905850016337354e-01
6.035416121701119962e+00	1.016164639997441554e+00
6.048838985243249589e+00	1.119728303001465974e+00
6.056291065016978337e+00	1.261782870002207346e+00
6.063743144790707085e+00	1.428391981000459054e+00
6.071195224564434945e+00	1.604268633000174304e+00
6.078647304338163693e+00	1.774165268001524964e+00
6.086099384111892441e+00	1.923187128999416018e+00
6.093551463885621189e+00	2.040281271998537704e+00
6.101003543659349937e+00	2.115658892998908414e+00
6.108455623433077797e+00	2.144109084001684096e+00
6.115907703206806545e+00	2.124403049998363713e+00
6.123359782980535293e+00	2.059253014998830622e+00
6.111767940103228547e+00	1.955916776001686230e+00
6.100176097225921801e+00	1.826400250000006054e+00
6.088584254348614166e+00	1.684801223997055786e+00
6.076992411471307420e+00	1.546647993000078714e+00
6.065400568594000674e+00	1.427902224000717979e+00
6.053808725716693928e+00	1.342046523997851182e+00
6.042216882839387182e+00	1.299792647998401662e+00
6.030625039962079548e+00	1.306700858000112930e+00
6.019033197084772802e+00	1.364304616003209958e+00
6.007441354207466055e+00	1.469131063000531867e+00
5.995635118685640030e+00	1.612886017999699106e+00
5.983828883163814893e+00	1.782564527999056736e+00
5.972022647641988868e+00	1.961713688000600087e+00
5.960216412120163731e+00	2.132055104000755819e+00
5.948410176598337706e+00	2.278214268997544423e+00
5.936603941076511681e+00	2.387242894001246896e+00
5.924797705554686544e+00	2.452253158000530675e+00
5.912991470032860519e+00	2.470736005001526792e+00
5.901185234511035382e+00	2.445318563000910217e+00
5.889378998989209357e+00	2.380776668000180507e+00
5.892380216236996482e+00	2.284164053002314176e+00
5.895381433484784495e+00	2.165850249999493826e+00
5.898382650732571619e+00	2.039111633999709738e+00
5.901383867980358744e+00	1.918798422000691062e+00
5.904385085228145869e+00	1.821179863996803761e+00
5.907386302475933881e+00	1.758516818998032250e+00
5.910387519723721006e+00	1.740695028998743510e+00
5.913388736971508131e+00	1.771567734998825472e+00
5.916389954219296143e+00	1.850607885000499664e+00
5.919391171467083268e+00	1.970328076000441797e+00
5.906878567445398964e+00	2.118580772999848705e+00
5.894365963423714661e+00	2.278187200998218032e+00
5.881853359402029469e+00	2.431181398002081551e+00
5.869340755380345165e+00	2.561505650999606587e+00
5.856828151358660861e+00	2.656845203000557376e+00
5.844315547336976557e+00	2.711485776999325026e+00
5.831802943315292254e+00	2.723340783999447012e+00
5.819290339293607062e+00	2.695562053999310592e+00
5.806777735271922758e+00	2.633411896000325214e+00
5.794265131250238454e+00	2.543724708000809187e+00
5.778426578132004998e+00	2.435472159999335418e+00
5.762588025013772430e+00	2.317854027998691890e+00
5.746749471895538974e+00	2.201040534000640037e+00
5.730910918777305518e+00	2.095562692000385141e+00
5.715072365659072062e+00	2.012170308000349905e+00
5.699233812540839494e+00	1.959526384998753201e+00
5.683395259422606038e+00	1.944429289000254357e+00
5.667556706304372582e+00	1.968697431999316905e+00
5.651718153186140015e+00	2.027532066000276245e+00
5.635879600067906559e+00	2.110986220999620855e+00
5.623223614331985587e+00	2.205075612000655383e+00
5.610567628596064615e+00	2.294831084000179544e+00
5.597911642860143644e+00	2.366491608001524583e+00
5.585255657124222672e+00	2.409209653997095302e+00
5.572599671388301701e+00	2.416517920999467606e+00
5.559943685652381618e+00	2.387486155002989108e+00
5.547287699916460646e+00	2.324256719999539200e+00
5.534631714180539674e+00	2.232160137999017024e+00
5.521975728444618703e+00	2.118560517999867443e+00
5.509319742708697731e+00	1.992101625000941567e+00
5.488761248492872724e+00	1.861701407000509789e+00
5.468202754277047717e+00	1.737103389998083003e+00
5.447644260061223598e+00	1.627685824001673609e+00
5.427085765845398591e+00	1.543692456001735991e+00
5.406527271629573583e+00	1.493418130998179549e+00
5.385968777413748576e+00	1.482628378998924745e+00
5.365410283197923569e+00	1.513599466001323890e+00
5.344851788982099450e+00	1.584027501001401106e+00
5.324293294766274443e+00	1.687743327998759924e+00
5.303734800550449435e+00	1.814801676002389286e+00
5.280830481324253256e+00	1.953681847000552807e+00
5.257926162098057077e+00	2.092562629997701151e+00
5.235021842871860898e+00	2.219092710001859814e+00
5.212117523645664718e+00	2.323952904000179842e+00
5.189213204419468539e+00	2.399754071000643307e+00
5.166308885193272360e+00	2.442919873999926494e+00
5.143404565967076181e+00	2.452013545000227168e+00
5.120500246740880002e+00	2.430320667997875717e+00
5.097595927514683822e+00	2.383387590001802891e+00
5.074691608288487643e+00	2.320863545999600319e+00
5.119017358693401576e+00	2.252565828999649966e+00
5.163343109098314621e+00	2.192399306997685926e+00
5.207668859503228553e+00	2.151467335999768693e+00
5.251994609908142486e+00	2.139052340000489494e+00
5.296320360313055531e+00	2.160844352001731750e+00
5.340646110717969464e+00	2.217537866999919061e+00
5.384971861122883396e+00	2.306703620997723192e+00
5.429297611527797329e+00	2.422414787000889191e+00
5.473623361932710374e+00	2.556501945000491105e+00
5.517949112337624307e+00	2.700459866999153746e+00
5.537866383409475901e+00	2.843680087997199735e+00
5.557783654481326607e+00	2.976598021999961929e+00
5.577700925553178202e+00	3.089668317999894498e+00
5.597618196625029796e+00	3.175392304001434240e+00
5.617535467696880502e+00	3.228646080999169499e+00
5.637452738768732097e+00	3.248777310000150464e+00
5.657370009840583691e+00	3.238383331001386978e+00
5.677287280912435286e+00	3.204201903001376195e+00
5.697204551984285992e+00	3.156083763999049552e+00
5.717121823056137586e+00	3.107227647000399884e+00
5.715089854897656529e+00	3.069524263002676889e+00
5.713057886739176361e+00	3.053011665000667563e+00
5.711025918580695304e+00	3.064612464997480856e+00
5.708993950422215136e+00	3.106373276001249906e+00
5.706961982263734079e+00	3.176745952001510886e+00
5.704930014105253022e+00	3.272111082002084004e+00
5.702898045946772854e+00	3.385965338999085361e+00
5.700866077788291797e+00	3.510935318001429550e+00
5.698834109629811628e+00	3.636912979000044288e+00
5.696802141471330572e+00	3.755889656000363175e+00
5.716518852197696177e+00	3.859074686999520054e+00
5.736235562924061782e+00	3.939545892000751337e+00
5.755952273650427387e+00	3.993141535000177100e+00
5.775668984376792991e+00	4.017401485998561839e+00
5.795385695103158596e+00	4.013684464000107255e+00
5.815102405829524201e+00	3.984662892999040196e+00
5.834819116555889806e+00	3.935369126000296092e+00
5.854535827282255411e+00	3.874994313002389390e+00
5.874252538008621016e+00	3.811664849999942817e+00
5.893969248734986621e+00	3.755164590002095792e+00
5.882635235669973817e+00	3.713383783000608673e+00
5.871301222604961012e+00	3.689714764001109870e+00
5.859967209539948207e+00	3.683854219998465851e+00
5.848633196474935403e+00	3.693611042999691563e+00
5.837299183409922598e+00	3.713843042998632882e+00
5.825965170344909794e+00	3.739636130001599668e+00
5.814631157279896989e+00	3.764354481001646491e+00
5.803297144214884185e+00	3.782708802002161974e+00
5.791963131149871380e+00	3.790135723000275902e+00
5.780629118084858575e+00	3.785054721000051359e+00
5.786823122328018876e+00	3.767553331999806687e+00
5.793017126571179176e+00	3.739853710001625586e+00
5.799211130814338588e+00	3.706035014001827221e+00
5.805405135057498889e+00	3.670194473001174629e+00
5.811599139300659189e+00	3.637172440001450013e+00
5.817793143543819490e+00	3.611408402000961360e+00
5.823987147786979790e+00	3.596540038997773081e+00
5.830181152030139202e+00	3.594138177999411710e+00
5.836375156273299503e+00	3.602966598002240062e+00
5.842569160516459803e+00	3.620140020000690129e+00
5.851385520678567431e+00	3.641005090001272038e+00
5.860201880840675059e+00	3.660096414998406544e+00
5.869018241002782688e+00	3.672973573000490433e+00
5.877834601164890316e+00	3.675681284999882337e+00
5.886650961326997944e+00	3.665332734999537934e+00
5.895467321489104684e+00	3.639016569999512285e+00
5.904283681651212312e+00	3.595638250000774860e+00
5.913100041813319940e+00	3.537150824002310401e+00
5.921916401975427569e+00	3.467308343999320641e+00
5.930732762137535197e+00	3.393542372999945655e+00
5.899162796665050834e+00	3.324615069999708794e+00
5.867592831192566472e+00	3.269711269000254106e+00
5.836022865720082997e+00	3.236680040001374437e+00
5.804452900247598635e+00	3.231207603999791900e+00
5.772882934775114272e+00	3.253368331999809016e+00
5.741312969302629909e+00	3.299343750000844011e+00
5.709743003830145547e+00	3.361498439000570215e+00
5.678173038357662072e+00	3.428980643999238964e+00
5.646603072885177710e+00	3.490993162002268946e+00
5.615033107412693347e+00	3.538558546999411192e+00
5.609254514377629341e+00	3.565407026999309892e+00
5.603475921342565336e+00	3.568923929000447970e+00
5.597697328307501330e+00	3.548550420000537997e+00
5.591918735272437324e+00	3.505628909999359166e+00
5.586140142237374207e+00	3.442298483001650311e+00
5.580361549202310201e+00	3.362412565002159681e+00
5.574582956167246195e+00	3.270175451001705369e+00
5.568804363132182189e+00	3.171438055000180611e+00
5.563025770097118183e+00	3.073739977000514045e+00
5.557247177062054178e+00	2.983924096999544417e+00
5.576362785104144848e+00	2.911930180001945700e+00
5.595478393146235518e+00	2.864858785000251373e+00
5.614594001188327077e+00	2.849022669997793855e+00
5.633709609230417747e+00	2.866464961000019684e+00
5.652825217272508418e+00	2.916544067000359064e+00
5.671940825314599088e+00	2.994341104000341147e+00
5.691056433356689759e+00	3.092817706998175709e+00
5.710172041398781317e+00	3.201768819999415427e+00
5.729287649440871988e+00	3.310827330999018159e+00
5.748403257482962658e+00	3.408314453001366928e+00
5.795022573541329436e+00	3.484193380998476641e+00
5.841641889599696214e+00	3.529769974000373622e+00
5.888261205658062991e+00	3.538514676001796033e+00
5.934880521716429769e+00	3.507196615999419009e+00
5.981499837774796546e+00	3.437342753997654654e+00
6.028119153833162436e+00	3.332731946000421885e+00
6.074738469891529213e+00	3.201944166001339909e+00
6.121357785949895991e+00	3.054640099002426723e+00
6.167977102008262769e+00	2.902910246000828920e+00
6.214596418066629546e+00	2.757477836999896681e+00
6.213172957593088519e+00	2.629913214001135202e+00
6.211749497119546604e+00	2.528138423997006612e+00
6.210326036646005576e+00	2.458666511000046739e+00
6.208902576172464549e+00	2.424325209998642094e+00
6.207479115698923522e+00	2.424529219002579339e+00
6.206055655225381606e+00	2.455627671999536688e+00
6.204632194751840579e+00	2.511772532001486979e+00
6.203208734278299552e+00	2.584188652999728220e+00
6.201785273804757637e+00	2.663406933999795001e+00
6.200361813331216609e+00	2.739035796999814920e+00
6.208367801431341704e+00	2.800232174999109702e+00
6.216373789531467686e+00	2.839335823002329562e+00
6.224379777631592781e+00	2.851325204002932878e+00
6.232385765731718763e+00	2.833791444001690252e+00
6.240391753831843857e+00	2.789219616002810653e+00
6.248397741931968952e+00	2.723359244999301154e+00
6.256403730032094934e+00	2.644736543999897549e+00
6.264409718132220029e+00	2.564103736000106437e+00
6.272415706232346011e+00	2.490817632999096531e+00
6.280421694332471105e+00	2.433576522998919245e+00
6.274440351763542090e+00	2.396778709997306578e+00
6.268459009194613962e+00	2.382727364998572739e+00
6.262477666625684947e+00	2.391471307997562690e+00
6.256496324056755931e+00	2.420235479003167711e+00
6.250514981487826915e+00	2.465145958998618880e+00
6.244533638918898788e+00	2.521222712999588111e+00
6.238552296349969772e+00	2.582872604998556199e+00
6.232570953781040757e+00	2.643926881999504985e+00
6.226589611212112629e+00	2.698986628998682136e+00
6.220608268643183614e+00	2.743442519000382163e+00
6.213775621116692349e+00	2.774392695999267744e+00
6.206942973590200197e+00	2.791377973997441586e+00
6.200110326063708044e+00	2.795026070998574141e+00
6.193277678537216779e+00	2.786988131996622542e+00
6.186445031010725515e+00	2.770753996999701485e+00
6.179612383484233362e+00	2.749376281000877498e+00
6.172779735957741210e+00	2.725658989002113231e+00
6.165947088431249945e+00	2.702682625000306871e+00
6.159114440904758681e+00	2.682211229999666102e+00
6.152281793378266528e+00	2.666574838000087766e+00
6.149590976816655896e+00	2.658804810002038721e+00
6.146900160255045265e+00	2.659854181001719553e+00
6.144209343693433745e+00	2.670617910000146367e+00
6.141518527131823113e+00	2.689853610001591733e+00
6.138827710570212481e+00	2.714507233999029268e+00
6.136136894008601850e+00	2.741626064002048224e+00
6.133446077446991218e+00	2.768204420000984101e+00
6.130755260885379698e+00	2.792349735998868709e+00
6.128064444323769067e+00	2.814100327999767615e+00
6.125373627762158435e+00	2.834528904000762850e+00
6.116890640958104974e+00	2.857071655998879578e+00
6.108407654154050626e+00	2.884636760001740186e+00
6.099924667349997165e+00	2.919127443001343636e+00
6.091441680545943704e+00	2.961647815998730948e+00
6.082958693741890244e+00	3.009665968002082082e+00
6.074475706937835895e+00	3.059446331000799546e+00
6.065992720133782434e+00	3.105677831001230516e+00
6.057509733329728974e+00	3.143192171999544371e+00
6.049026746525674625e+00	3.166301585999462986e+00
6.040543759721621164e+00	3.170373917000688380e+00
6.053251214112226997e+00	3.152824757002235856e+00
6.065958668502832829e+00	3.112635309000324924e+00
6.078666122893437773e+00	3.051147334001143463e+00
6.091373577284043606e+00	2.971904589998302981e+00
6.104081031674649438e+00	2.880476027999975486e+00
6.116788486065255270e+00	2.784404762998747174e+00
6.129495940455861103e+00	2.691569671002071118e+00
6.142203394846466047e+00	2.608613123000395717e+00
6.154910849237071879e+00	2.541551741000148468e+00
6.167618303627677712e+00	2.494868890000361716e+00
6.141432403027443421e+00	2.470295128998259315e+00
6.115246502427208242e+00	2.467087027998786652e+00
6.089060601826973951e+00	2.482968901000276674e+00
6.062874701226739660e+00	2.513123202999850037e+00
6.036688800626505369e+00	2.552614634998462861e+00
6.010502900026270190e+00	2.594510556002205703e+00
5.984316999426035899e+00	2.633003414000995690e+00
5.958131098825801608e+00	2.661593089000234613e+00
5.931945198225566429e+00	2.677159351998852799e+00
5.905759297625332138e+00	2.676466455999616301e+00
5.930138691260761874e+00	2.658377733001543675e+00
5.954518084896192498e+00	2.623005365003336919e+00
5.978897478531622234e+00	2.571959470998990582e+00
6.003276872167052858e+00	2.506914792000316083e+00
6.027656265802482594e+00	2.431315912999707507e+00
6.052035659437912329e+00	2.349693610998656368e+00
6.076415053073342953e+00	2.266870581999683054e+00
6.100794446708772689e+00	2.189203865000308724e+00
6.125173840344203313e+00	2.121387129001959693e+00
6.149553233979633049e+00	2.065273783999145962e+00
6.112387192638129463e+00	2.022270688998105470e+00
6.075221151296624988e+00	1.991841691997251473e+00
6.038055109955120514e+00	1.971707762000733055e+00
6.000889068613616928e+00	1.959633186997962184e+00
5.963723027272113342e+00	1.953347484999540029e+00
5.926556985930608867e+00	1.948604224999144208e+00
5.889390944589104393e+00	1.943302561001473805e+00
5.852224903247600807e+00	1.935877563999383710e+00
5.815058861906097221e+00	1.926153009000699967e+00
5.777892820564592746e+00	1.914572577999933856e+00
5.773125752012573386e+00	1.902777166997111635e+00
5.768358683460554026e+00	1.891878048001672141e+00
5.763591614908534666e+00	1.880975697997200768e+00
5.758824546356515306e+00	1.868701671999588143e+00
5.754057477804495946e+00	1.852093760997377103e+00
5.749290409252477474e+00	1.828204260000347858e+00
5.744523340700458114e+00	1.794174384998768801e+00
5.739756272148438754e+00	1.750644012001430383e+00
5.734989203596419394e+00	1.700637294998159632e+00
5.730222135044400034e+00	1.649725282000872539e+00
5.728818749331555438e+00	1.604457604000344872e+00
5.727415363618710842e+00	1.570064630999695510e+00
5.726011977905865358e+00	1.550117295999370981e+00
5.724608592193020762e+00	1.545860507998440880e+00
5.723205206480176166e+00	1.556206050001492258e+00
5.721801820767331570e+00	1.578027218998613534e+00
5.720398435054486974e+00	1.608571373999438947e+00
5.718995049341641490e+00	1.644617567002569558e+00
5.717591663628796894e+00	1.682586566999816569e+00
5.716188277915952298e+00	1.720164431000739569e+00
5.704228293413819983e+00	1.753738802002771990e+00
5.692268308911687669e+00	1.780719242997292895e+00
5.680308324409554466e+00	1.798019750000094064e+00
5.668348339907422151e+00	1.801970079999591690e+00
5.656388355405289836e+00	1.789887984999950277e+00
5.644428370903157521e+00	1.754601996999554103e+00
5.632468386401025207e+00	1.709384476998820901e+00
5.620508401898892004e+00	1.651557220000540838e+00
5.608548417396759689e+00	1.589562075001595076e+00
5.596588432894627374e+00	1.529890251000324497e+00
5.590991277465585441e+00	1.475015701998927398e+00
5.585394122036543507e+00	1.426097109997499501e+00
5.579796966607500686e+00	1.382916380996903172e+00
5.574199811178458752e+00	1.345850669000355992e+00
5.568602655749416819e+00	1.315049065000494011e+00
5.563005500320374885e+00	1.291436698000325123e+00
5.557408344891332952e+00	1.275703690000227652e+00
5.551811189462290130e+00	1.267992954999499489e+00
5.546214034033248197e+00	1.268907171001046663e+00
5.540616878604206264e+00	1.277667884001857601e+00
5.450191815282111385e+00	1.292836585002078209e+00
5.359766751960016506e+00	1.311451137000403833e+00
5.269341688637920740e+00	1.328866519997973228e+00
5.178916625315825861e+00	1.340738701001100708e+00
5.088491561993730983e+00	1.341490868999244412e+00
4.998066498671636104e+00	1.327764716999809025e+00
4.907641435349541226e+00	1.298845301000255859e+00
4.817216372027445459e+00	1.255929009999817936e+00
4.726791308705350581e+00	1.204346337999595562e+00
4.636366245383255702e+00	1.151197996001428692e+00
4.697222139009635811e+00	1.104674299000180326e+00
4.758078032636015919e+00	1.071867800998006715e+00
4.818933926262396028e+00	1.056295176000276115e+00
4.879789819888776137e+00	1.058500864997768076e+00
4.940645713515156245e+00	1.076478515999042429e+00
5.001501607141537242e+00	1.106740425999305444e+00
5.062357500767917351e+00	1.144869536001351662e+00
5.123213394394297460e+00	1.188038483000127599e+00
5.184069288020677568e+00	1.234989590997429332e+00
5.244925181647057677e+00	1.285382712998398347e+00
5.214305722133724785e+00	1.338077987998985918e+00
5.183686262620392782e+00	1.391201923997869017e+00
5.153066803107059890e+00	1.441267033998883562e+00
5.122447343593726998e+00	1.483177400001295609e+00
5.091827884080394995e+00	1.510388194001279771e+00
5.061208424567062103e+00	1.516304001001117285e+00
5.030588965053729211e+00	1.496177615001215599e+00
4.999969505540396320e+00	1.449752237000211608e+00
4.969350046027064316e+00	1.379339790000813082e+00
4.938730586513731424e+00	1.291670918999443529e+00
4.907301357078962312e+00	1.193770180998399155e+00
4.875872127644193199e+00	1.094378105997748207e+00
4.844442898209424087e+00	1.001448825998522807e+00
4.813013668774654974e+00	9.212695620008162223e-01
4.781584439339885861e+00	8.592845219973241910e-01
4.750155209905115861e+00	8.182452680011920165e-01
4.718725980470346748e+00	7.991296940017491579e-01
4.687296751035577635e+00	8.011278929989202879e-01
4.655867521600808523e+00	8.226687649985251483e-01
4.624438292166039410e+00	8.594330170017201453e-01
4.574244274095242702e+00	9.083144210017053410e-01
4.524050256024446881e+00	9.646658919991750736e-01
4.473856237953650172e+00	1.023580477998621063e+00
4.423662219882853464e+00	1.080078551000042353e+00
4.373468201812057643e+00	1.130200500003411435e+00
4.323274183741260934e+00	1.169556871001987020e+00
4.273080165670464226e+00	1.196495371998025803e+00
4.222886147599667517e+00	1.211849106999579817e+00
4.172692129528871696e+00	1.218079122998460662e+00
4.122498111458074987e+00	1.218775421999453101e+00
4.200448594592171681e+00	1.220982163002190646e+00
4.278399077726267485e+00	1.227303895000659395e+00
4.356349560860364178e+00	1.238921019001281820e+00
4.434300043994459983e+00	1.255493681001098594e+00
4.512250527128556676e+00	1.277937142000155291e+00
4.590201010262653369e+00	1.306834716000594199e+00
4.668151493396749174e+00	1.343421467998268781e+00
4.746101976530845867e+00	1.388686287999007618e+00
4.824052459664941672e+00	1.443194773000868736e+00
4.902002942799038365e+00	1.505163718000403605e+00
4.897521785336214073e+00	1.572114865000912687e+00
4.893040627873388893e+00	1.639648843000031775e+00
4.888559470410564600e+00	1.702237714001967106e+00
4.884078312947740308e+00	1.754509324997343356e+00
4.879597155484916016e+00	1.789595025999005884e+00
4.875115998022090835e+00	1.803955986997607397e+00
4.870634840559266543e+00	1.796528038001270033e+00
4.866153683096442251e+00	1.769707429997652071e+00
4.861672525633617070e+00	1.729287363999901572e+00
4.857191368170792778e+00	1.682409240998822497e+00
4.888024918911163752e+00	1.635627229999954579e+00
4.918858469651534726e+00	1.594226761000754777e+00
4.949692020391906588e+00	1.562557414999901084e+00
4.980525571132277562e+00	1.543897482999454951e+00
5.011359121872648537e+00	1.540447687999403570e+00
5.042192672613019511e+00	1.553427809998538578e+00
5.073026223353390485e+00	1.582187749998411164e+00
5.103859774093762347e+00	1.626317381000262685e+00
5.134693324834133321e+00	1.684463936999236466e+00
5.165526875574504295e+00	1.753855793002003338e+00
5.162172536083134311e+00	1.831520104999071918e+00
5.158818196591763439e+00	1.912187452999205561e+00
5.155463857100393454e+00	1.991232684002170572e+00
5.152109517609023470e+00	2.063244711000152165e+00
5.148755178117653486e+00	2.122397056999034248e+00
5.145400838626282614e+00	2.165224840999144362e+00
5.142046499134912629e+00	2.188750199999049073e+00
5.138692159643542645e+00	2.193066370000451570e+00
5.135337820152171773e+00	2.180610458999581169e+00
5.131983480660801789e+00	2.154946525002742419e+00
5.173972252372283087e+00	2.121105137000995455e+00
5.215961024083763498e+00	2.083669634001125814e+00
5.257949795795244796e+00	2.046521218999259872e+00
5.299938567506726095e+00	2.014077550000365591e+00
5.341927339218207393e+00	1.990066296002623858e+00
5.383916110929687804e+00	1.977855658999033039e+00
5.425904882641169102e+00	1.980094638998707524e+00
5.467893654352650401e+00	1.998720638999657240e+00
5.509882426064130811e+00	2.034357071002887096e+00
5.551871197775612110e+00	2.087385525002900977e+00
5.604119153832318290e+00	2.156721843999548582e+00
5.656367109889024469e+00	2.239005732997611631e+00
5.708615065945731537e+00	2.328788486000121338e+00
5.760863022002437717e+00	2.418749272001150530e+00
5.813110978059143896e+00	2.499945858002320165e+00
5.865358934115850076e+00	2.563813045002461877e+00
5.917606890172556255e+00	2.606075668998528272e+00
5.969854846229263323e+00	2.624617081997712376e+00
6.022102802285969503e+00	2.621425934001308633e+00
6.074350758342675682e+00	2.600167975000658771e+00
6.063967714728818237e+00	2.564624214999639662e+00
6.053584671114960791e+00	2.518803876999299973e+00
6.043201627501103346e+00	2.466834246002690634e+00
6.032818583887245900e+00	2.411477878002187936e+00
6.022435540273388455e+00	2.356280646999948658e+00
6.012052496659530121e+00	2.305528024000523146e+00
6.001669453045672675e+00	2.263138823000190314e+00
5.991286409431815230e+00	2.233967635998851620e+00
5.980903365817957784e+00	2.222165953997318866e+00
5.970520322204100339e+00	2.230367251999268774e+00
5.981091998277152655e+00	2.258225329002016224e+00
5.991663674350204083e+00	2.301043575000221608e+00
6.002235350423256399e+00	2.349864624997280771e+00
6.012807026496307827e+00	2.394864284000504995e+00
6.023378702569360144e+00	2.425155922999692848e+00
6.033950378642412460e+00	2.433477440998103702e+00
6.044522054715463888e+00	2.416507201000058558e+00
6.055093730788516204e+00	2.374052720999316080e+00
6.065665406861567632e+00	2.308835953001107555e+00
6.076237082934619949e+00	2.226578179001080571e+00
6.062546557524575164e+00	2.133557398999982979e+00
6.048856032114530379e+00	2.037805566000315594e+00
6.035165506704485594e+00	1.947013535002042772e+00
6.021474981294440809e+00	1.869216091999987839e+00
6.007784455884396024e+00	1.810331591997965006e+00
5.994093930474350351e+00	1.776245737000863301e+00
5.980403405064305566e+00	1.770800828002393246e+00
5.966712879654260782e+00	1.794783184999687364e+00
5.953022354244215997e+00	1.847002823000366334e+00
5.939331828834171212e+00	1.923370599000918446e+00
5.941304089771964669e+00	2.017289534996962175e+00
5.943276350709758127e+00	2.119998099999065744e+00
5.945248611647551584e+00	2.222761732002254575e+00
5.947220872585345042e+00	2.315681806001521181e+00
5.949193133523138499e+00	2.389844837001874112e+00
5.951165394460932845e+00	2.437826453999150544e+00
5.953137655398726302e+00	2.455437288997927681e+00
5.955109916336519760e+00	2.441907238997373497e+00
5.957082177274313217e+00	2.400946418998501031e+00
5.959054438212106675e+00	2.339173098000173923e+00
5.935393841035218720e+00	2.263973277997138212e+00
5.911733243858330766e+00	2.184937977999652503e+00
5.888072646681443700e+00	2.110227252000186127e+00
5.864412049504555746e+00	2.047851593997620512e+00
5.840751452327667792e+00	2.003187817997968523e+00
5.817090855150779838e+00	1.980818109001120320e+00
5.793430257973891884e+00	1.983038163001765497e+00
5.769769660797004818e+00	2.010243444001389435e+00
5.746109063620116864e+00	2.060704079001880018e+00
5.722448466443228909e+00	2.130219541999395005e+00
5.710415811529960806e+00	2.211948552998364903e+00
5.698383156616691814e+00	2.297193055001116591e+00
5.686350501703423710e+00	2.376501031001680531e+00
5.674317846790155606e+00	2.439354279998951824e+00
5.662285191876886614e+00	2.476124865999736357e+00
5.650252536963618510e+00	2.480706441001530038e+00
5.638219882050350407e+00	2.450588843999867095e+00
5.626187227137082303e+00	2.387879270998382708e+00
5.614154572223813311e+00	2.298848447000636952e+00
5.602121917310545207e+00	2.192288590998941800e+00
5.622350300036630166e+00	2.079098868998698890e+00
5.642578682762715125e+00	1.969332307002332527e+00
5.662807065488800085e+00	1.873658350999903632e+00
5.683035448214885044e+00	1.800620329999219393e+00
5.703263830940970891e+00	1.757307561001653085e+00
5.723492213667055850e+00	1.748196935997839319e+00
5.743720596393140809e+00	1.773550941001303727e+00
5.763948979119225768e+00	1.831057961000624346e+00
5.784177361845310728e+00	1.914856499999586958e+00
5.804405744571395687e+00	2.018740888001048006e+00
5.812831530006842939e+00	2.134539373997540679e+00
5.821257315442290192e+00	2.252104287999827648e+00
5.829683100877737445e+00	2.361528290002752328e+00
5.838108886313184698e+00	2.452242755000042962e+00
5.846534671748631951e+00	2.515137832000618801e+00
5.854960457184080092e+00	2.543386388002545573e+00
5.863386242619527344e+00	2.532076888997835340e+00
5.871812028054974597e+00	2.482195931999740424e+00
5.880237813490421850e+00	2.399202018998039421e+00
5.888663598925869103e+00	2.293143570001120679e+00
5.889556690246037896e+00	2.177747344001545571e+00
5.890449781566207577e+00	2.067294373999175150e+00
5.891342872886376369e+00	1.976471363999735331e+00
5.892235964206545162e+00	1.917012877998786280e+00
5.893129055526713955e+00	1.896638610000081826e+00
5.894022146846883636e+00	1.918325425998773426e+00
5.894915238167052429e+00	1.981519669996487210e+00
5.895808329487221222e+00	2.080397249999805354e+00
5.896701420807390903e+00	2.206661362000886584e+00
5.897594512127559696e+00	2.350608303000626620e+00
5.880645068684095200e+00	2.501332184001512360e+00
5.863695625240629816e+00	2.646814578998601064e+00
5.846746181797165320e+00	2.776063283999974374e+00
5.829796738353700825e+00	2.877616134999698261e+00
5.812847294910236329e+00	2.940592162998655112e+00
5.795897851466770945e+00	2.957193736001499929e+00
5.778948408023306449e+00	2.923964798999804771e+00
5.761998964579841953e+00	2.843003515001328196e+00
5.745049521136376569e+00	2.724380998999549774e+00
5.728100077692912073e+00	2.581967291000182740e+00
5.704700603697602901e+00	2.432493532000080450e+00
5.681301129702294617e+00	2.292908598999929382e+00
5.657901655706986332e+00	2.176282773001730675e+00
5.634502181711677160e+00	2.091248348999215523e+00
5.611102707716367988e+00	2.040957774999696994e+00
5.587703233721059703e+00	2.024709099001483992e+00
5.564303759725751419e+00	2.038317642000038177e+00
5.540904285730442247e+00	2.076689627003361238e+00
5.517504811735133075e+00	2.133908743999199942e+00
5.494105337739824790e+00	2.202381250001053559e+00
5.478893027355748124e+00	2.275303274996986147e+00
5.463680716971671458e+00	2.344881175999034895e+00
5.448468406587594792e+00	2.404678327999135945e+00
5.433256096203518126e+00	2.446571486998436740e+00
5.418043785819441460e+00	2.464275559999805409e+00
5.402831475435364794e+00	2.451832561997434823e+00
5.387619165051288128e+00	2.405638817999715684e+00
5.372406854667211462e+00	2.324576736002200050e+00
5.357194544283134796e+00	2.211868137997953454e+00
5.341982233899058130e+00	2.076948876998358173e+00
5.363350366498172761e+00	1.931849911001336295e+00
5.384718499097287392e+00	1.790444620997732272e+00
5.406086631696401135e+00	1.666734462000022177e+00
5.427454764295515766e+00	1.572099856999557232e+00
5.448822896894630397e+00	1.515359053999418393e+00
5.470191029493745027e+00	1.500600832998316037e+00
5.491559162092859658e+00	1.526955001001624623e+00
5.512927294691973401e+00	1.590998016999947140e+00
5.534295427291088032e+00	1.683930809002049500e+00
5.555663559890202663e+00	1.795649406001757598e+00
5.562457347268842334e+00	1.915153737998480210e+00
5.569251134647482004e+00	2.031691562999185408e+00
5.576044922026121675e+00	2.136324143000820186e+00
5.582838709404761346e+00	2.221593956997821806e+00
5.589632496783401017e+00	2.280647681000118610e+00
5.596426284162040687e+00	2.308771182000782574e+00
5.603220071540680358e+00	2.300633423001272604e+00
5.610013858919320029e+00	2.253390415000467328e+00
5.616807646297959700e+00	2.167631919997802470e+00
5.623601433676599370e+00	2.047343849000753835e+00
5.650574504225625461e+00	1.901968753001710866e+00
5.677547574774651551e+00	1.744589542999165133e+00
5.704520645323678529e+00	1.590155644000333268e+00
5.731493715872704620e+00	1.454824137999821687e+00
5.758466786421730710e+00	1.352146651999646565e+00
5.785439856970756800e+00	1.291684091000206536e+00
5.812412927519782890e+00	1.278247091002413072e+00
5.839385998068809869e+00	1.311083134998625610e+00
5.866359068617835959e+00	1.383986591001303168e+00
5.893332139166862049e+00	1.487480042000242975e+00
5.906472190301522041e+00	1.611135712002578657e+00
5.919612241436181144e+00	1.743067367999174166e+00
5.932752292570841135e+00	1.873691431999759516e+00
5.945892343705501126e+00	1.993958240000210935e+00
5.959032394840161118e+00	2.095942878000641940e+00
5.972172445974820221e+00	2.173426579000079073e+00
5.985312497109480212e+00	2.220911959997465601e+00
5.998452548244140203e+00	2.234000544998707483e+00
6.011592599378799306e+00	2.209767944001214346e+00
6.024732650513459298e+00	2.147897581002325751e+00
5.983024566750452244e+00	2.051939963999757310e+00
5.941316482987445191e+00	1.927296300000307383e+00
5.899608399224439026e+00	1.783979727999394527e+00
5.857900315461431973e+00	1.633623929999885149e+00
5.816192231698424919e+00	1.489290452002023812e+00
5.774484147935417866e+00	1.364461485001811525e+00
5.732776064172410813e+00	1.272110769998107571e+00
5.691067980409404647e+00	1.220898400002624840e+00
5.649359896646397594e+00	1.215820850000454811e+00
5.607651812883390541e+00	1.256937441998161376e+00
5.563581706343629918e+00	1.339647781001986004e+00
5.519511599803869295e+00	1.454957358000683598e+00
5.475441493264107784e+00	1.590808846001891652e+00
5.431371386724347161e+00	1.733820924000610830e+00
5.387301280184586538e+00	1.870448890000261599e+00
5.343231173644825915e+00	1.989511125000717584e+00
5.299161067105065293e+00	2.082070231997931842e+00
5.255090960565303781e+00	2.140920236000965815e+00
5.211020854025543159e+00	2.162978902000759263e+00
5.166950747485782536e+00	2.147047457998269238e+00
5.116757973246851776e+00	2.093915948000358185e+00
5.066565199007921905e+00	2.007874045000789920e+00
5.016372424768991145e+00	1.895314819001214346e+00
4.966179650530061274e+00	1.766000233998056501e+00
4.915986876291130514e+00	1.631688747998850886e+00
4.865794102052199754e+00	1.504010374002973549e+00
4.815601327813269883e+00	1.395556337000016356e+00
4.765408553574339123e+00	1.315243261000432540e+00
4.715215779335409252e+00	1.269665453000925481e+00
4.665023005096478492e+00	1.261738052999135107e+00
4.619484444020509173e+00	1.290501085997675546e+00
4.573945882944538965e+00	1.351472485999693163e+00
4.528407321868569646e+00	1.436056249000102980e+00
4.482868760792599439e+00	1.533347610002238071e+00
4.437330199716630119e+00	1.632652534000953892e+00
4.391791638640660800e+00	1.724265367000043625e+00
4.346253077564690592e+00	1.800410441999702016e+00
4.300714516488721273e+00	1.855492417002096772e+00
4.255175955412751065e+00	1.886737627999536926e+00
4.209637394336781746e+00	1.892273705001571216e+00
4.181373002801243466e+00	1.871896781998657389e+00
4.153108611265705186e+00	1.825994884999090573e+00
4.124844219730166017e+00	1.756922109001607168e+00
4.096579828194627737e+00	1.669267989000218222e+00
4.068315436659089457e+00	1.571008384999004193e+00
4.040051045123551177e+00	1.471593020000000251e+00
4.011786653588012896e+00	1.382660318002308486e+00
3.983522262052474172e+00	1.315125555000122404e+00
3.955257870516935448e+00	1.278353189001791179e+00
3.926993478981397168e+00	1.278351046999887330e+00
3.912635333530316117e+00	1.316376090002449928e+00
3.898277188079235511e+00	1.388549990999308648e+00
3.883919042628154461e+00	1.485951689002831699e+00
3.869560897177073411e+00	1.597386385001300368e+00
3.855202751725992805e+00	1.709881562001100974e+00
3.840844606274911754e+00	1.812754716000199551e+00
3.826486460823830704e+00	1.897766338002838893e+00
3.812128315372749654e+00	1.959385494999878574e+00
3.797770169921669048e+00	1.994759512999735307e+00
3.783412024470587998e+00	2.002240546000393806e+00
3.785198414720989391e+00	1.981540231001417851e+00
3.786984804971391227e+00	1.934087240002554609e+00
3.788771195221792620e+00	1.864088993999757804e+00
3.790557585472194013e+00	1.778515298999991501e+00
3.792343975722595850e+00	1.687160042001778493e+00
3.794130365972997243e+00	1.602124946999538224e+00
3.795916756223398636e+00	1.536036655001225881e+00
3.797703146473800029e+00	1.500278216000879183e+00
3.799489536724201866e+00	1.503071789000387071e+00
3.801275926974603259e+00	1.547940816999471281e+00
3.810194127510149631e+00	1.632439250999595970e+00
3.819112328045696003e+00	1.749199596997641493e+00
3.828030528581242375e+00	1.886246632999245776e+00
3.836948729116788748e+00	2.028851955998106860e+00
3.845866929652335564e+00	2.162829984001291450e+00
3.854785130187881936e+00	2.275741147997905500e+00
3.863703330723428309e+00	2.360269042001164053e+00
3.872621531258974681e+00	2.410748071997659281e+00
3.881539731794521053e+00	2.425380563003272982e+00
3.890457932330067425e+00	2.404711758998018922e+00
3.849299592832827077e+00	2.350885415002267109e+00
3.808141253335586729e+00	2.267512037997221341e+00
3.766982913838345937e+00	2.159771099999488797e+00
3.725824574341105588e+00	2.033859985000162851e+00
3.684666234843865240e+00	1.898250448000908364e+00
3.643507895346624892e+00	1.763545841000450309e+00
3.602349555849384544e+00	1.641518045002158033e+00
3.561191216352143751e+00	1.544804575001762714e+00
3.520032876854903403e+00	1.483090262998302933e+00
3.478874537357663055e+00	1.462751641996874241e+00
3.466356301497944603e+00	1.486358653997740475e+00
3.453838065638226151e+00	1.551047603999904823e+00
3.441319829778507700e+00	1.648697521999565652e+00
3.428801593918789248e+00	1.766739982998842606e+00
3.416283358059070352e+00	1.889483087001281092e+00
3.403765122199351900e+00	2.001416397000866709e+00
3.391246886339633448e+00	2.089082140999380499e+00
3.378728650479914997e+00	2.142803108999942197e+00
3.366210414620196545e+00	2.157498074000613997e+00
3.353692178760478093e+00	2.132011762998445192e+00
3.350860255801056287e+00	2.068278438000561437e+00
3.348028332841634480e+00	1.970786302998021711e+00
3.345196409882212674e+00	1.845986278000054881e+00
3.342364486922790867e+00	1.702380001999699743e+00
3.339532563963369505e+00	1.551226625000708736e+00
3.336700641003947698e+00	1.405089052997936960e+00
3.333868718044525892e+00	1.278370115000143414e+00
3.331036795085104085e+00	1.182904213001165772e+00
3.328204872125682279e+00	1.128263597001932794e+00
3.325372949166260472e+00	1.118515907000983134e+00
3.319219813650564621e+00	1.150570354999217670e+00
3.313066678134868326e+00	1.215988687999924878e+00
3.306913542619172475e+00	1.301205217001552228e+00
3.300760407103476179e+00	1.390202714999759337e+00
3.294607271587780328e+00	1.467358874997444218e+00
3.288454136072084477e+00	1.518001224001636729e+00
3.282301000556388182e+00	1.532300984999892535e+00
3.276147865040692331e+00	1.504355143002612749e+00
3.269994729524996036e+00	1.432307879000290995e+00
3.263841594009300184e+00	1.319127252001635497e+00
3.232874713560389690e+00	1.171417057998041855e+00
3.201907833111479196e+00	1.000403072001063265e+00
3.170940952662568701e+00	8.194233640024322085e-01
3.139974072213658207e+00	6.444892280014755670e-01
3.109007191764747269e+00	4.903212530007294845e-01
3.078040311315836774e+00	3.698518570017768070e-01
3.047073430866926280e+00	2.914460470019548666e-01
3.016106550418015786e+00	2.605907999968621880e-01
2.985139669969105292e+00	2.772812690018326975e-01
2.954172789520194797e+00	3.357520200006547384e-01
2.946184156574966018e+00	4.275380889994266909e-01
2.938195523629737238e+00	5.413450489977549296e-01
2.930206890684508014e+00	6.651354530004027765e-01
2.922218257739279235e+00	7.868764840022777207e-01
2.914229624794050455e+00	8.947368699991784524e-01
2.906240991848821675e+00	9.787276530005328823e-01
2.898252358903592896e+00	1.031424688000697643e+00
2.890263725958363672e+00	1.048744045998319052e+00
2.882275093013134892e+00	1.030775053000979824e+00
2.874286460067906113e+00	9.824427189996640664e-01
2.876507381672996466e+00	9.130582329999015201e-01
2.878728303278086820e+00	8.342138330008310732e-01
2.880949224883176729e+00	7.587754790001781657e-01
2.883170146488267083e+00	6.994430769991595298e-01
2.885391068093357436e+00	6.663880819978658110e-01
2.887611989698447790e+00	6.667985370004316792e-01
2.889832911303538143e+00	7.039749750001647044e-01
2.892053832908628053e+00	7.760829289982211776e-01
2.894274754513718406e+00	8.775737439973454457e-01
2.896495676118808760e+00	9.995522409990371671e-01
2.892968230709315858e+00	1.130181575997994514e+00
2.889440785299822956e+00	1.256538919999002246e+00
2.885913339890330054e+00	1.365860582998720929e+00
2.882385894480837152e+00	1.447517779000918381e+00
2.878858449071343806e+00	1.494058546999440296e+00
2.875331003661850904e+00	1.501144276000559330e+00
2.871803558252358002e+00	1.468133645001216792e+00
2.868276112842865100e+00	1.398489315997721860e+00
2.864748667433372198e+00	1.300864554999861866e+00
2.861221222023879296e+00	1.186496938000345835e+00
2.850629639467089582e+00	1.068205038001906360e+00
2.840038056910299868e+00	9.579656000023533124e-01
2.829446474353509711e+00	8.656943970017891843e-01
2.818854891796719997e+00	7.974007900011201855e-01
2.808263309239930283e+00	7.543351330023142509e-01
2.797671726683140569e+00	7.348100269991846289e-01
2.787080144126350856e+00	7.323986629999126308e-01
2.776488561569560698e+00	7.405328329987241887e-01
2.765896979012770984e+00	7.519277079991297796e-01
2.755305396455981271e+00	7.602103380013431888e-01
2.749315641469138427e+00	7.615205660003994126e-01
2.743325886482296028e+00	7.525278320026700385e-01
2.737336131495453184e+00	7.329674549982883036e-01
2.731346376508610341e+00	7.040223010008048732e-01
2.725356621521767941e+00	6.680893119992106222e-01
2.719366866534925098e+00	6.290794109991111327e-01
2.713377111548082254e+00	5.900239459988370072e-01
2.707387356561239411e+00	5.532804309987113811e-01
2.701397601574397012e+00	5.193715870009327773e-01
2.695407846587554168e+00	4.874785710017022211e-01
2.691282804815638752e+00	4.558102129994949792e-01
2.687157763043723335e+00	4.228572550018725451e-01
2.683032721271807919e+00	3.871152600004279520e-01
2.678907679499892502e+00	3.477870790011365898e-01
2.674782637727976642e+00	3.035311790008563548e-01
2.670657595956061225e+00	2.543054119996668305e-01
2.666532554184145809e+00	2.003870700027619023e-01
2.662407512412230393e+00	1.444059959976584651e-01
4.187797542349766644e+00	8.109029159997589886e+00
4.200746640521610509e+00	8.083273676998942392e+00
4.213695738693454373e+00	8.025846898999589030e+00
4.226644836865298238e+00	7.935861817997647449e+00
4.239593935037142103e+00	7.815587731001869543e+00
4.252543033208985968e+00	7.670825515000615269e+00
4.265492131380829832e+00	7.510540827999648172e+00
4.278441229552673697e+00	7.343046250000043074e+00
4.291390327724517562e+00	7.176619686000776710e+00
4.304339425896361426e+00	7.015933610000502085e+00
4.317288524068205291e+00	6.864979026002401952e+00
4.356177890791688156e+00	6.724680493000050774e+00
4.395067257515171022e+00	6.595017953000933630e+00
4.433956624238653887e+00	6.473623993999353843e+00
4.472845990962136753e+00	6.357876392001344357e+00
4.511735357685619618e+00	6.244062493002275005e+00
4.550624724409103372e+00	6.128688065000460483e+00
4.589514091132586238e+00	6.009189451000565896e+00
4.628403457856069103e+00	5.882662314998015063e+00
4.667292824579551969e+00	5.746220139000797644e+00
4.706182191303034834e+00	5.597341493001295021e+00
4.754812922360928340e+00	5.432929563001380302e+00
4.803443653418821846e+00	5.250803618997451849e+00
4.852074384476716240e+00	5.051751086000876967e+00
4.900705115534609746e+00	4.836567860002105590e+00
4.949335846592503252e+00	4.611157787003321573e+00
4.997966577650396758e+00	4.385508919000130845e+00
5.046597308708290264e+00	4.173287230001733406e+00
5.095228039766184658e+00	3.992199112999514909e+00
5.143858770824078164e+00	3.858799563000502530e+00
5.192489501881971670e+00	3.784183065999968676e+00
5.178307846202220510e+00	3.773032232002151432e+00
5.164126190522469351e+00	3.820836986000358593e+00
5.149944534842718191e+00	3.917545961998257553e+00
5.135762879162967032e+00	4.047217624000040814e+00
5.121581223483215872e+00	4.192793597998388577e+00
5.107399567803464713e+00	4.338106568000512198e+00
5.093217912123713553e+00	4.471315274000517093e+00
5.079036256443962394e+00	4.586348807999456767e+00
5.064854600764211234e+00	4.682958035999035928e+00
5.050672945084460075e+00	4.763460336998832645e+00
5.060763652133374535e+00	4.832381404001353076e+00
5.070854359182289883e+00	4.894417241001065122e+00
5.080945066231204343e+00	4.954363654000189854e+00
5.091035773280118804e+00	5.015083612001035362e+00
5.101126480329034152e+00	5.076595760001509916e+00
5.111217187377948612e+00	5.137344260998361278e+00
5.121307894426863072e+00	5.192636933999892790e+00
5.131398601475777532e+00	5.236475087000144413e+00
5.141489308524692881e+00	5.261525647001690231e+00
5.151580015573607341e+00	5.259144642001047032e+00
5.181983206195400093e+00	5.223375847999705002e+00
5.212386396817192846e+00	5.147869451000588015e+00
5.242789587438986487e+00	5.030064475002291147e+00
5.273192778060779240e+00	4.868026846001157537e+00
5.303595968682571993e+00	4.663239524001255631e+00
5.333999159304364746e+00	4.421146909000526648e+00
5.364402349926157498e+00	4.148293149999517482e+00
5.394805540547951139e+00	3.854108114999689860e+00
5.425208731169743892e+00	3.550205200001073536e+00
5.455611921791536645e+00	3.247764035997533938e+00
5.468313878198852507e+00	2.960070714998437325e+00
5.481015834606168369e+00	2.699943597999663325e+00
5.493717791013485119e+00	2.478799909997178474e+00
5.506419747420800981e+00	2.304726611997466534e+00
5.519121703828116843e+00	2.184167336003156379e+00
5.531823660235432705e+00	2.120557022000866709e+00
5.544525616642748567e+00	2.115642829998250818e+00
5.557227573050065317e+00	2.168620642001769738e+00
5.569929529457381179e+00	2.275505510999209946e+00
5.582631485864697041e+00	2.429227036001975648e+00
5.580890822451946676e+00	2.620111837000877131e+00
5.579150159039197199e+00	2.834766613999818219e+00
5.577409495626447722e+00	3.057374381998670287e+00
5.575668832213697357e+00	3.270428825002454687e+00
5.573928168800946992e+00	3.457464278999395901e+00
5.572187505388197515e+00	3.603156778997799847e+00
5.570446841975448038e+00	3.696386964998964686e+00
5.568706178562697673e+00	3.729713153999909991e+00
5.566965515149947308e+00	3.701821093000035034e+00
5.565224851737197831e+00	3.616265218002808979e+00
5.588532928628454854e+00	3.480698295999900438e+00
5.611841005519710990e+00	3.306475231998774689e+00
5.635149082410967125e+00	3.106625304000772303e+00
5.658457159302224149e+00	2.895687647996965097e+00
5.681765236193481172e+00	2.685964299998886418e+00
5.705073313084737308e+00	2.489041344000725076e+00
5.728381389975993443e+00	2.315022280999983195e+00
5.751689466867250466e+00	2.171668554001371376e+00
5.774997543758507490e+00	2.064656114998797420e+00
5.798305620649763625e+00	1.996524827001849189e+00
5.796051612651325513e+00	1.968237560999114066e+00
5.793797604652887401e+00	1.978953180998360040e+00
5.791543596654449289e+00	2.025664320000942098e+00
5.789289588656011176e+00	2.104209851000632625e+00
5.787035580657573064e+00	2.210134307999396697e+00
5.784781572659134063e+00	2.336821428001712775e+00
5.782527564660695951e+00	2.478587497000262374e+00
5.780273556662257839e+00	2.629441834000317613e+00
5.778019548663819727e+00	2.784059587000228930e+00
5.775765540665381614e+00	2.939998730998922838e+00
5.740660067451877069e+00	3.093932798001333140e+00
5.705554594238372523e+00	3.243285559998184908e+00
5.670449121024868866e+00	3.386032712998712668e+00
5.635343647811364320e+00	3.521754424000391737e+00
5.600238174597859775e+00	3.647907449001650093e+00
5.565132701384355229e+00	3.762219235002703499e+00
5.530027228170850684e+00	3.862553472998115467e+00
5.494921754957347027e+00	3.945291282998368843e+00
5.459816281743842481e+00	4.006802500000048894e+00
5.424710808530337935e+00	4.042895275997580029e+00
5.432068200528482826e+00	4.049765730000217445e+00
5.439425592526627717e+00	4.025253298997995444e+00
5.446782984524772608e+00	3.969419801000185544e+00
5.454140376522917499e+00	3.886150952002935810e+00
5.461497768521063279e+00	3.783574088000023039e+00
5.468855160519208169e+00	3.672056614999746671e+00
5.476212552517353060e+00	3.562998352001159219e+00
5.483569944515497951e+00	3.465909238999302033e+00
5.490927336513642842e+00	3.387631273999431869e+00
5.498284728511787733e+00	3.329675619999761693e+00
5.510367441752837436e+00	3.290135257000656566e+00
5.522450154993887139e+00	3.263311995000549359e+00
5.534532868234936842e+00	3.242324601000291295e+00
5.546615581475986545e+00	3.220634167999378406e+00
5.558698294717036248e+00	3.193582330997742247e+00
5.570781007958085951e+00	3.159129952000512276e+00
5.582863721199135654e+00	3.116215314003056847e+00
5.594946434440185357e+00	3.065932561999943573e+00
5.607029147681235060e+00	3.009641816999646835e+00
5.619111860922284762e+00	2.949021807002282003e+00
5.616835637117038260e+00	2.884972796997317346e+00
5.614559413311790870e+00	2.817601306996948551e+00
5.612283189506544367e+00	2.747125032998155802e+00
5.610006965701297865e+00	2.670816902002115967e+00
5.607730741896050475e+00	2.587716306999936933e+00
5.605454518090803973e+00	2.497194482002669247e+00
5.603178294285557470e+00	2.398908800998469815e+00
5.600902070480310968e+00	2.297229783998773200e+00
5.598625846675063578e+00	2.197831292000046233e+00
5.596349622869817075e+00	2.109597692000534153e+00
5.560939473862251070e+00	2.042605478000041330e+00
5.525529324854685065e+00	2.005782913001894485e+00
5.490119175847119948e+00	2.005946526998741319e+00
5.454709026839553943e+00	2.046168405999196693e+00
5.419298877831987937e+00	2.124635275999025907e+00
5.383888728824421932e+00	2.234841279001557268e+00
5.348478579816855927e+00	2.366499709998606704e+00
5.313068430809290810e+00	2.506100203998357756e+00
5.277658281801724804e+00	2.638805504000629298e+00
5.242248132794158799e+00	2.751027533002343262e+00
5.261872465832112766e+00	2.831081830001494382e+00
5.281496798870067622e+00	2.871655381000891794e+00
5.301121131908021589e+00	2.870873947002110071e+00
5.320745464945976444e+00	2.829900658998667495e+00
5.340369797983930411e+00	2.753762096002901671e+00
5.359994131021884378e+00	2.649827727000229061e+00
5.379618464059839233e+00	2.526897561998339370e+00
5.399242797097793201e+00	2.394889244998921640e+00
5.418867130135748056e+00	2.263785741997708101e+00
5.438491463173702023e+00	2.143534856000769651e+00
5.444905752158903489e+00	2.043823893996886909e+00
5.451320041144104955e+00	1.972209320996626047e+00
5.457734330129306421e+00	1.934812513001816114e+00
5.464148619114507888e+00	1.933051891999639338e+00
5.470562908099709354e+00	1.965838312000414589e+00
5.476977197084910820e+00	2.028531795000162674e+00
5.483391486070112286e+00	2.112713342998176813e+00
5.489805775055313752e+00	2.209337666001374600e+00
5.496220064040515219e+00	2.307118593002087437e+00
5.502634353025716685e+00	2.395628025999030797e+00
5.495597286604674281e+00	2.464728245999140199e+00
5.488560220183632765e+00	2.506116235999797937e+00
5.481523153762590361e+00	2.514046229000086896e+00
5.474486087341548846e+00	2.485365397998975823e+00
5.467449020920506442e+00	2.419683991000056267e+00
5.460411954499464038e+00	2.321875819001434138e+00
5.453374888078422522e+00	2.200648156998795457e+00
5.446337821657380118e+00	2.066422989999409765e+00
5.439300755236338603e+00	1.932531756003299961e+00
5.432263688815296199e+00	1.812548186000640271e+00
5.453940147512760461e+00	1.718136440998932812e+00
5.475616606210224724e+00	1.657719648999773199e+00
5.497293064907688986e+00	1.635665540998161305e+00
5.518969523605153249e+00	1.651350972999352962e+00
5.540645982302617512e+00	1.701575160997890634e+00
5.562322441000080886e+00	1.779153016002965160e+00
5.583998899697545149e+00	1.876403392001520842e+00
5.605675358395009411e+00	1.983185985001910012e+00
5.627351817092473674e+00	2.089695039001526311e+00
5.649028275789937936e+00	2.187852417999238241e+00
5.655252597552069105e+00	2.270815051000681706e+00
5.661476919314200273e+00	2.333800364998751320e+00
5.667701241076331442e+00	2.373350999998365296e+00
5.673925562838462611e+00	2.388878273999580415e+00
5.680149884600593779e+00	2.381351004998577992e+00
5.686374206362725836e+00	2.352469456000108039e+00
5.692598528124857005e+00	2.307418639997194987e+00
5.698822849886988173e+00	2.253146386003209045e+00
5.705047171649119342e+00	2.197026273999654222e+00
5.711271493411250511e+00	2.146831046000443166e+00
5.713937664131979233e+00	2.108993777001160197e+00
5.716603834852707067e+00	2.087204671002837131e+00
5.719270005573435789e+00	2.082318363998638233e+00
5.721936176294163623e+00	2.092459666997456225e+00
5.724602347014892345e+00	2.114442308997240616e+00
5.727268517735621067e+00	2.143509780999011127e+00
5.729934688456348901e+00	2.175340582001808798e+00
5.732600859177077623e+00	2.207488465999631444e+00
5.735267029897805457e+00	2.237303248999523930e+00
5.737933200618534180e+00	2.263672872999450192e+00
5.701852852955168416e+00	2.286226503001671517e+00
5.665772505291802652e+00	2.306018807998043485e+00
5.629692157628437776e+00	2.323767343001236441e+00
5.593611809965072013e+00	2.341243148999637924e+00
5.557531462301706249e+00	2.359155106998514384e+00
5.521451114638340485e+00	2.378010666998306988e+00
5.485370766974974721e+00	2.396929383001406677e+00
5.449290419311609845e+00	2.415122145997884218e+00
5.413210071648244082e+00	2.430740320000040811e+00
5.377129723984878318e+00	2.441916005998791661e+00
5.348402944766688094e+00	2.448459211998851970e+00
5.319676165548496982e+00	2.450353247000748524e+00
5.290949386330306758e+00	2.448264823000499746e+00
5.262222607112115647e+00	2.442907815999205923e+00
5.233495827893925423e+00	2.436005120998743223e+00
5.204769048675735199e+00	2.428463773001567461e+00
5.176042269457544087e+00	2.421265336997748818e+00
5.147315490239353863e+00	2.415173099001549417e+00
5.118588711021162752e+00	2.410881486997823231e+00
5.089861931802972528e+00	2.409601603998453356e+00
5.065794244629471699e+00	2.413134678001370048e+00
5.041726557455969981e+00	2.422257680998882279e+00
5.017658870282469152e+00	2.438585519998014206e+00
4.993591183108967435e+00	2.440881103000720032e+00
4.969523495935466606e+00	2.466792307001014706e+00
4.945455808761965777e+00	2.492993463998573134e+00
4.921388121588464060e+00	2.513513068999600364e+00
4.897320434414963231e+00	2.522170860000187531e+00
4.873252747241461513e+00	2.514631987000029767e+00
4.849185060067960684e+00	2.489539698999578832e+00
4.834554631106037448e+00	2.447363494997262023e+00
4.819924202144114211e+00	2.393207088000053773e+00
4.805293773182190975e+00	2.333007532997726230e+00
4.790663344220267739e+00	2.272140327000670368e+00
4.776032915258344502e+00	2.214063478000753094e+00
4.761402486296420378e+00	2.160498446999554290e+00
4.746772057334497141e+00	2.113232403000438353e+00
4.732141628372573905e+00	2.073872297001798870e+00
4.717511199410650669e+00	2.043868856002518442e+00
4.702880770448727432e+00	2.024926804999267915e+00
4.688979950031499477e+00	2.018727231999946525e+00
4.675079129614272411e+00	2.025324176000140142e+00
4.661178309197044456e+00	2.044634379999479279e+00
4.647277488779817389e+00	2.073309669998707250e+00
4.633376668362589434e+00	2.107196205000946065e+00
4.619475847945361480e+00	2.140158736998273525e+00
4.605575027528134413e+00	2.166801499999564840e+00
4.591674207110906458e+00	2.183074759002920473e+00
4.577773386693679392e+00	2.187135402000421891e+00
4.563872566276451437e+00	2.179676826999639161e+00
4.598132151212840135e+00	2.162847618998057442e+00
4.632391736149228834e+00	2.140074711998749990e+00
4.666651321085617532e+00	2.114310210999974515e+00
4.700910906022006230e+00	2.089040180002484703e+00
4.735170490958395817e+00	2.066673321998678148e+00
4.769430075894784515e+00	2.048892761999013601e+00
4.803689660831173214e+00	2.038903469001525082e+00
4.837949245767561912e+00	2.038214448999497108e+00
4.872208830703950611e+00	2.049812412002211204e+00
4.906468415640339309e+00	2.075642084000719478e+00
4.896547796809905151e+00	2.115897304000100121e+00
4.886627177979471881e+00	2.169469888001913205e+00
4.876706559149037723e+00	2.232569432002492249e+00
4.866785940318604453e+00	2.301074697999865748e+00
4.856865321488170295e+00	2.369028358003561152e+00
4.846944702657736137e+00	2.431783795000228565e+00
4.837024083827302867e+00	2.485032587002933724e+00
4.827103464996868709e+00	2.525563189999957103e+00
4.817182846166435439e+00	2.552608297999540810e+00
4.807262227336001281e+00	2.566729694000969175e+00
4.837698397356478885e+00	2.569062138001754647e+00
4.868134567376956490e+00	2.562552162002248224e+00
4.898570737397434094e+00	2.549844719000248006e+00
4.929006907417911698e+00	2.533882585001265397e+00
4.959443077438388414e+00	2.518671114001335809e+00
4.989879247458866018e+00	2.508926332000555703e+00
5.020315417479343623e+00	2.508395648001169320e+00
5.050751587499821227e+00	2.520735395002702717e+00
5.081187757520298831e+00	2.547516159000224434e+00
5.111623927540776435e+00	2.589063244999124436e+00
5.101396705837810686e+00	2.643767297999147559e+00
5.091169484134844936e+00	2.708108550999895670e+00
5.080942262431879186e+00	2.778889380999316927e+00
5.070715040728913436e+00	2.850603014001535485e+00
5.060487819025947687e+00	2.918468651998409769e+00
5.050260597322982825e+00	2.977960202002577716e+00
5.040033375620017075e+00	3.025887535997753730e+00
5.029806153917051326e+00	3.061816067001927877e+00
5.019578932214085576e+00	3.085057931002666010e+00
5.009351710511119826e+00	3.097349646999646211e+00
5.050816709134990035e+00	3.101032941998710157e+00
5.092281707758860243e+00	3.099387676000333158e+00
5.133746706382731340e+00	3.095968093002738897e+00
5.175211705006601548e+00	3.095593410998844774e+00
5.216676703630471756e+00	3.103220345998124685e+00
5.258141702254341965e+00	3.122029629997996381e+00
5.299606700878212173e+00	3.154974909000884509e+00
5.341071699502083270e+00	3.202658322999923257e+00
5.382536698125953478e+00	3.262891566999314819e+00
5.424001696749823687e+00	3.331514690999028971e+00
5.407213366026653034e+00	3.402898896001715912e+00
5.390425035303481494e+00	3.470369455997570185e+00
5.373636704580310841e+00	3.527864722000231268e+00
5.356848373857139300e+00	3.569277296999644022e+00
5.340060043133968648e+00	3.590595506000681780e+00
5.323271712410797996e+00	3.590500740003335522e+00
5.306483381687626455e+00	3.569916222000756534e+00
5.289695050964455803e+00	3.532450665003125323e+00
5.272906720241284262e+00	3.483196657998632872e+00
5.256118389518113609e+00	3.428811990001122467e+00
5.238419435256782108e+00	3.375391157002013642e+00
5.220720480995450608e+00	3.328812379000737565e+00
5.203021526734119107e+00	3.294054514000890777e+00
5.185322572472787606e+00	3.274250154001492774e+00
5.167623618211456105e+00	3.270555710998451104e+00
5.149924663950124604e+00	3.281684178997238632e+00
5.132225709688793103e+00	3.304808913999295328e+00
5.114526755427461602e+00	3.335245917998690857e+00
5.096827801166130101e+00	3.367878883000230417e+00
5.079128846904798600e+00	3.397577405998163158e+00
5.077446353118276967e+00	3.419318423999357037e+00
5.075763859331755334e+00	3.429716531001758995e+00
5.074081365545233702e+00	3.424959714000578970e+00
5.072398871758712069e+00	3.404494454000086989e+00
5.070716377972189548e+00	3.368945607999194181e+00
5.069033884185667915e+00	3.322334104999754345e+00
5.067351390399146283e+00	3.269944603998737875e+00
5.065668896612624650e+00	3.217447779999929480e+00
5.063986402826103017e+00	3.170004663999861805e+00
5.062303909039581384e+00	3.131690882000839338e+00
5.051628157397592744e+00	3.104650106997723924e+00
5.040952405755604104e+00	3.089760315000603441e+00
5.030276654113615464e+00	3.086327204000554048e+00
5.019600902471626824e+00	3.092210951999732060e+00
5.008925150829638184e+00	3.105168932997912634e+00
4.998249399187649544e+00	3.121690372001467040e+00
4.987573647545660904e+00	3.137886535001598531e+00
4.976897895903672264e+00	3.150719673998537473e+00
4.966222144261683624e+00	3.156095285001356388e+00
4.955546392619694984e+00	3.151051159999042284e+00
4.969619896563806094e+00	3.133568743996875128e+00
4.983693400507918092e+00	3.103100476000690833e+00
4.997766904452030090e+00	3.062821346000418998e+00
5.011840408396141200e+00	3.017749221999110887e+00
5.025913912340252310e+00	2.974170210996817332e+00
5.039987416284364308e+00	2.937483098998200148e+00
5.054060920228476306e+00	2.911062731000129133e+00
5.068134424172587416e+00	2.896965935000480385e+00
5.082207928116698525e+00	2.894773000996792689e+00
5.096281432060810523e+00	2.903255896999326069e+00
5.112014404240893484e+00	2.920577753997349646e+00
5.127747376420977332e+00	2.945499109999218490e+00
5.143480348601061181e+00	2.976281936000304995e+00
5.159213320781144141e+00	3.010888621000049170e+00
5.174946292961227101e+00	3.046137057997839293e+00
5.190679265141310950e+00	3.078977102999488125e+00
5.206412237321394798e+00	3.106704809000802925e+00
5.222145209501477758e+00	3.126809514000342460e+00
5.237878181681560719e+00	3.137047746000462212e+00
5.253611153861644567e+00	3.137464159000955988e+00
5.219950548060472428e+00	3.129259790999640245e+00
5.186289942259299401e+00	3.115958205999049824e+00
5.152629336458127263e+00	3.102864038999541663e+00
5.118968730656954236e+00	3.092719132997444831e+00
5.085308124855782097e+00	3.087714929002686404e+00
5.051647519054609958e+00	3.086375402999692596e+00
5.017986913253436931e+00	3.087718373997631716e+00
4.984326307452264793e+00	3.091094158000487369e+00
4.950665701651091766e+00	3.097819072001584573e+00
4.917005095849919627e+00	3.109299282998108538e+00
4.938887831948088447e+00	3.126583414999913657e+00
4.960770568046257267e+00	3.147831336002127500e+00
4.982653304144426087e+00	3.170350198997766711e+00
5.004536040242594908e+00	3.189631571000063559e+00
5.026418776340763728e+00	3.201245439002377680e+00
5.048301512438931660e+00	3.202327929000603035e+00
5.070184248537100480e+00	3.190586379998421762e+00
5.092066984635269300e+00	3.165788672999042319e+00
5.113949720733438120e+00	3.130228169997280929e+00
5.135832456831606940e+00	3.087920447000215063e+00
5.098067305909269820e+00	3.043386418001318816e+00
5.060302154986931811e+00	3.001867486000264762e+00
5.022537004064594690e+00	2.966218423996906495e+00
4.984771853142256681e+00	2.939025527997728204e+00
4.947006702219919561e+00	2.922009592999529559e+00
4.909241551297582440e+00	2.916393990999495145e+00
4.871476400375244431e+00	2.925213340000482276e+00
4.833711249452907310e+00	2.949447722003242234e+00
4.795946098530569301e+00	2.988064396999106975e+00
4.758180947608232181e+00	3.037858239000343019e+00
4.807152512237167663e+00	3.093268544002057752e+00
4.856124076866103145e+00	3.147709390999807511e+00
4.905095641495037739e+00	3.194312719999288674e+00
4.954067206123973222e+00	3.227508094998484012e+00
5.003038770752908704e+00	3.242297062999568880e+00
5.052010335381844186e+00	3.237353148000693182e+00
5.100981900010779668e+00	3.212587149002501974e+00
5.149953464639714262e+00	3.171597025000664871e+00
5.198925029268649745e+00	3.119908571999985725e+00
5.247896593897585227e+00	3.064094631998159457e+00
5.249078830367368553e+00	3.010620086999551859e+00
5.250261066837152768e+00	2.965566022001439705e+00
5.251443303306936983e+00	2.933036295999045251e+00
5.252625539776720309e+00	2.917089484002644895e+00
5.253807776246503636e+00	2.919078473001718521e+00
5.254990012716287850e+00	2.938624561000324320e+00
5.256172249186072065e+00	2.972704134001105558e+00
5.257354485655855392e+00	3.016249412998149637e+00
5.258536722125638718e+00	3.063154571998893516e+00
5.259718958595422933e+00	3.107128828996792436e+00
5.307872456776566494e+00	3.141049238998675719e+00
5.356025954957709168e+00	3.160453954998956760e+00
5.404179453138852729e+00	3.161642467999627115e+00
5.452332951319996290e+00	3.143382566999207484e+00
5.500486449501138964e+00	3.106733462998818140e+00
5.548639947682282525e+00	3.055556062998221023e+00
5.596793445863426086e+00	2.995286002998909680e+00
5.644946944044569648e+00	2.931992663001437904e+00
5.693100442225712321e+00	2.870685105997836217e+00
5.741253940406855882e+00	2.817152195999369724e+00
5.741716714949324896e+00	2.775149480999971274e+00
5.742179489491793021e+00	2.746845967998524429e+00
5.742642264034262034e+00	2.733829003002028912e+00
5.743105038576730159e+00	2.735248093998961849e+00
5.743567813119199172e+00	2.749054682000860339e+00
5.744030587661668186e+00	2.770903758999338606e+00
5.744493362204136311e+00	2.795774515998346033e+00
5.744956136746605324e+00	2.818844293000438483e+00
5.745418911289073449e+00	2.834417949998169206e+00
5.745881685831542462e+00	2.838644065002881689e+00
5.755154348867259628e+00	2.827888977000839077e+00
5.764427011902975906e+00	2.801067440002952935e+00
5.773699674938693072e+00	2.759275865002564387e+00
5.782972337974410237e+00	2.705014114999357844e+00
5.792245001010126515e+00	2.642357644999719923e+00
5.801517664045843681e+00	2.575563169997622026e+00
5.810790327081560847e+00	2.507927385999209946e+00
5.820062990117278012e+00	2.443596567001804942e+00
5.829335653152994290e+00	2.385236789003101876e+00
5.838608316188711456e+00	2.335766298001544783e+00
5.811264944292366508e+00	2.296785111000644974e+00
5.783921572396022448e+00	2.269775923999986844e+00
5.756578200499677500e+00	2.253941078000934795e+00
5.729234828603333440e+00	2.247345985000720248e+00
5.701891456706988492e+00	2.248069952001969796e+00
5.674548084810643545e+00	2.252268542000820162e+00
5.647204712914299485e+00	2.257028380001429468e+00
5.619861341017954537e+00	2.258969594000518555e+00
5.592517969121610477e+00	2.256040602998837130e+00
5.565174597225265529e+00	2.246497025997086894e+00
5.561472316218390333e+00	2.231031912000617012e+00
5.557770035211516024e+00	2.212008492999302689e+00
5.554067754204640828e+00	2.192675294001674047e+00
5.550365473197766519e+00	2.175339876001089578e+00
5.546663192190891323e+00	2.161547960000461899e+00
[truncated: 39,470 more rows]
