# Supplementary material for: Simulating the Photochemical Birth of the Hydrated Electron in Liquid Water
Source: Nat Commun. 2026 Mar 10;17:3764. doi: 10.1038/s41467-026-70045-7 (PMC13106769; doi:10.1038/s41467-026-70045-7)
Supplement: Supplementary file 3 — Source Data [file 41467_2026_70045_MOESM3_ESM.zip › Figure_5/distances_NOTinvolved.dat]

# mean distance [A]            std
1.046229514068520494e+00 1.132553993360850379e-02
1.045809490727624524e+00 1.132314198025757314e-02
1.045392667620990812e+00 1.132064083402492885e-02
1.044969295091096706e+00 1.131805802345625146e-02
1.044543808195107726e+00 1.131512557609434984e-02
1.044122775671754155e+00 1.131271713077251599e-02
1.043690312171043022e+00 1.130987491180824103e-02
1.043252495126198776e+00 1.130728751730514063e-02
1.042825356764798705e+00 1.130464477603510334e-02
1.042376117654422840e+00 1.130205552256958491e-02
1.041918411240830400e+00 1.129937300821637174e-02
1.041464854145363272e+00 1.129699733137977218e-02
1.040976742569648339e+00 1.129427245583930310e-02
1.040503945178614886e+00 1.129165359612419733e-02
1.040010760199237438e+00 1.128925456039120596e-02
1.039509046714929719e+00 1.128674356657623570e-02
1.039001046118433802e+00 1.128420039181830120e-02
1.038501668601805594e+00 1.128199446633076398e-02
1.037966468024589251e+00 1.127966316547479586e-02
1.037455291035024540e+00 1.127684775116095071e-02
1.036933810077855567e+00 1.127448414899367285e-02
1.036395023190503029e+00 1.127187165273925949e-02
1.035864439448443086e+00 1.126935069126546937e-02
1.035325002590287591e+00 1.126694284554928711e-02
1.034783304959321804e+00 1.126429304200365217e-02
1.034229793760303995e+00 1.126170072195565794e-02
1.033693934628326261e+00 1.125936246671764562e-02
1.033141631198186472e+00 1.125664779165539905e-02
1.032567705086094412e+00 1.125421809999641032e-02
1.032011901830682588e+00 1.125192022945334727e-02
1.031448573607254504e+00 1.124959378277344893e-02
1.030861571385649267e+00 1.124698554497245533e-02
1.030284253756633461e+00 1.124455795312319893e-02
1.029687674753647419e+00 1.124222407570385843e-02
1.029107119905368073e+00 1.123960128688906990e-02
1.028506016546628654e+00 1.123721840572021111e-02
1.027905338162375726e+00 1.123431657046096259e-02
1.027316071627935923e+00 1.123164486970020665e-02
1.026711677002280609e+00 1.122902359236200263e-02
1.026121233905730845e+00 1.122621066654445193e-02
1.025512527507691951e+00 1.122371681794392430e-02
1.024910773528752372e+00 1.122099188700675064e-02
1.024315326905812951e+00 1.121836732528612261e-02
1.023687988470892929e+00 1.121595294975705724e-02
1.023079741490188654e+00 1.121301188925318687e-02
1.022460206419718132e+00 1.121090209815480722e-02
1.021829040649484099e+00 1.120871029428787725e-02
1.021182968887786924e+00 1.120652298880470826e-02
1.020529000101831230e+00 1.120441413425734244e-02
1.019863057094087422e+00 1.120221854442463548e-02
1.019204641796872979e+00 1.120008135488275054e-02
1.018529085025886571e+00 1.119796666754407054e-02
1.017859949342803549e+00 1.119549222143441207e-02
1.017163014035321833e+00 1.119304963922383191e-02
1.016481292121365732e+00 1.119052094903051457e-02
1.015796844312191638e+00 1.118825413720602943e-02
1.015124513675004447e+00 1.118558753297021861e-02
1.014429283515730695e+00 1.118304629853723864e-02
1.013749844957129609e+00 1.118050966599692247e-02
1.013062698345643886e+00 1.117801743444032415e-02
1.012392322872258665e+00 1.117561114053255110e-02
1.011687891575083098e+00 1.117318071115150531e-02
1.011013738070968948e+00 1.117097466622392343e-02
1.010318664580234005e+00 1.116845123729433634e-02
1.009616477417860869e+00 1.116623912876688225e-02
1.008928376184553777e+00 1.116377686983982195e-02
1.008212378233582118e+00 1.116174132706291081e-02
1.007506349252211386e+00 1.115959465565233288e-02
1.006815280881314667e+00 1.115704876460916865e-02
1.006080090559887008e+00 1.115486263039676060e-02
1.005366576629661335e+00 1.115231442673087978e-02
1.004646057437510898e+00 1.114974598078963784e-02
1.003933528457917612e+00 1.114722114986435413e-02
1.003208897894791951e+00 1.114455785853923214e-02
1.002492121452234652e+00 1.114203768773631975e-02
1.001775299711042289e+00 1.113938468268546936e-02
1.001070015441100525e+00 1.113694314138265890e-02
1.000353988530647165e+00 1.113461531792114302e-02
9.996292187501714110e-01 1.113217491961069477e-02
9.989241590222337486e-01 1.113002478157987078e-02
9.982014880556249192e-01 1.112812139227632204e-02
9.974917388966133558e-01 1.112625386990189966e-02
9.967750712151906001e-01 1.112435568861659500e-02
9.960443284691284926e-01 1.112289330326129110e-02
9.953163904211802526e-01 1.112125350393233618e-02
9.945797657429751304e-01 1.111989859865300176e-02
9.938407960523905071e-01 1.111829326720493658e-02
9.931033795326517088e-01 1.111674749058540537e-02
9.923385236435310341e-01 1.111527329356400140e-02
9.915745920933883850e-01 1.111373921569789799e-02
9.908013851574342112e-01 1.111208705472011352e-02
9.900427044229204165e-01 1.111063183648059415e-02
9.892709656138135577e-01 1.110942971132195672e-02
9.884849919170168864e-01 1.110793701327325231e-02
9.877029278665239165e-01 1.110646865080573004e-02
9.869275193362084808e-01 1.110513000632800881e-02
9.861510684325880405e-01 1.110372269275637647e-02
9.853561031117518132e-01 1.110229905040926481e-02
9.845639984416898471e-01 1.110104919363194727e-02
9.837843354699079557e-01 1.109991030260705329e-02
9.829771505690593214e-01 1.109849885545691889e-02
9.821818892321239058e-01 1.109719543453351054e-02
9.813855320107500724e-01 1.109572013248138339e-02
9.805910946436394715e-01 1.109405111197296970e-02
9.797791504167806531e-01 1.109226340440454608e-02
9.789646917840123530e-01 1.109034234525766056e-02
9.781426761841932604e-01 1.108813789154654110e-02
9.773229625391254283e-01 1.108609091763164932e-02
9.764994836962612723e-01 1.108372181857879800e-02
9.756661652542586438e-01 1.108150983141201022e-02
9.748405442135051890e-01 1.107917060588249972e-02
9.740091613717171137e-01 1.107677174231600642e-02
9.731682069675816615e-01 1.107405952695287785e-02
9.723328010567208191e-01 1.107165942304339998e-02
9.714910569437652521e-01 1.106933919859718826e-02
9.706700246361912310e-01 1.106690677986703515e-02
9.698296040197593726e-01 1.106438818105042604e-02
9.689931668546452048e-01 1.106179248939610955e-02
9.681647717313213164e-01 1.105936757397125818e-02
9.673389245265768821e-01 1.105652714725955353e-02
9.664923174673631934e-01 1.105373744707721304e-02
9.656581333477255447e-01 1.105070547024927449e-02
9.648196799185578820e-01 1.104840683913370716e-02
9.639748645638858138e-01 1.104531213044451787e-02
9.631242228306698960e-01 1.104260903623769871e-02
9.622703005364440232e-01 1.103988366728156714e-02
9.614179186163126500e-01 1.103703419936324405e-02
9.605662690680720761e-01 1.103418324369672028e-02
9.596935504730735866e-01 1.103130736262811391e-02
9.588276512069968671e-01 1.102843209128392954e-02
9.579767619500964004e-01 1.102548481015988568e-02
9.571142142837829603e-01 1.102290351615699618e-02
9.562507282772666484e-01 1.101996147875575552e-02
9.553830951532673588e-01 1.101734122524760523e-02
9.545428512744453808e-01 1.101455552141061313e-02
9.536762210907663295e-01 1.101212521610120919e-02
9.528153927994544858e-01 1.100941946288865395e-02
9.519709754733479690e-01 1.100700597136803488e-02
9.511178937955817592e-01 1.100447686653900116e-02
9.502659919929556942e-01 1.100245250169933769e-02
9.494198257631307758e-01 1.099982152309417899e-02
9.485519224724897613e-01 1.099769718775926719e-02
9.476888766672864062e-01 1.099558607874873140e-02
9.468326609508911362e-01 1.099358031215964294e-02
9.459702881368605709e-01 1.099126784407541448e-02
9.451116134287227410e-01 1.098928547639211467e-02
9.442584981159296564e-01 1.098697319171563873e-02
9.433855176578910262e-01 1.098508151153597401e-02
9.425162978120812385e-01 1.098287437272846452e-02
9.416624977656770090e-01 1.098047068535621187e-02
9.407886825190732161e-01 1.097850040026449210e-02
9.399221145370685315e-01 1.097628039956317567e-02
9.390541433975108099e-01 1.097414869625625705e-02
9.381926290150374159e-01 1.097218278841134362e-02
9.373212055752980776e-01 1.097015550342021230e-02
9.364707795225154507e-01 1.096824704607970644e-02
9.356108832691336641e-01 1.096613127174080222e-02
9.347426380912663424e-01 1.096427806786352994e-02
9.338868283792449709e-01 1.096288962351590381e-02
9.330222924004297758e-01 1.096130174676645565e-02
9.321685244203388176e-01 1.095970448377530694e-02
9.313121890312688889e-01 1.095823894194047736e-02
9.304529064652016235e-01 1.095697196322844777e-02
9.295784223141287939e-01 1.095560677703867440e-02
9.286905050201295087e-01 1.095434892572701505e-02
9.278095233783969498e-01 1.095305398582582107e-02
9.269217892164108852e-01 1.095182195426725250e-02
9.260117341032516602e-01 1.095061632221384570e-02
9.251129818581488307e-01 1.094917796878495941e-02
9.241939416870521562e-01 1.094790354209577640e-02
9.232787891631381028e-01 1.094651385922862374e-02
9.223598460532697052e-01 1.094494261074382968e-02
9.214452814536480130e-01 1.094318919980138451e-02
9.205301489299986262e-01 1.094172690478765683e-02
9.196179845124762275e-01 1.094024076587608342e-02
9.187141866508908850e-01 1.093880603969272537e-02
9.178011082308560331e-01 1.093759053575016349e-02
9.168961001869238014e-01 1.093609057199784566e-02
9.159905675617907583e-01 1.093465873945455302e-02
9.150934824450602800e-01 1.093372907719257839e-02
9.141980498673878408e-01 1.093241162442706339e-02
9.132868755944693051e-01 1.093107302410642294e-02
9.123745449650860762e-01 1.093010221274418568e-02
9.114581016203308073e-01 1.092914113109227058e-02
9.105304120371302545e-01 1.092821096655849193e-02
9.096066057437732777e-01 1.092709501093081653e-02
9.086772872513040333e-01 1.092634041735641819e-02
9.077467115256668828e-01 1.092545648035376897e-02
9.068083437516372136e-01 1.092413563369127628e-02
9.058593411719250144e-01 1.092313447660920450e-02
9.049338439408473045e-01 1.092208193167453628e-02
9.039855598065097420e-01 1.092086665045096869e-02
9.030488116902960494e-01 1.091971411828445739e-02
9.021114774752354570e-01 1.091836186313987177e-02
9.011782064321348651e-01 1.091743231076449522e-02
9.002302659905999649e-01 1.091638436713734429e-02
8.992834035126157088e-01 1.091524207646914386e-02
8.983287224489943101e-01 1.091435473187470778e-02
8.973838308693099508e-01 1.091377726508907346e-02
8.964212070209546246e-01 1.091294103178862100e-02
8.954472938917097391e-01 1.091207178432927749e-02
8.944838405693332772e-01 1.091178286752517504e-02
8.934820100698348533e-01 1.091158485084172368e-02
8.924854087188661689e-01 1.091156306021928875e-02
8.914859138804961392e-01 1.091124947315299208e-02
8.904790779259147415e-01 1.091103181950158797e-02
8.894735157428497185e-01 1.091099499885165441e-02
8.884534669366103143e-01 1.091092821168646899e-02
8.874546229055543245e-01 1.091066610407328240e-02
8.864232378672934898e-01 1.091099395043968086e-02
8.854241668353737271e-01 1.091080361137431939e-02
8.844042778893745904e-01 1.091084890532790543e-02
8.834141128327140935e-01 1.091083709596823818e-02
8.823944435413503262e-01 1.091112180251106040e-02
8.813776932314574264e-01 1.091108876226387636e-02
8.803678283592939469e-01 1.091145672837107346e-02
8.793611525248054006e-01 1.091195351782155674e-02
8.783382256192608928e-01 1.091248054081088263e-02
8.773078664224372991e-01 1.091350113543583696e-02
8.762822214433122481e-01 1.091445282471202073e-02
8.752578392245335959e-01 1.091554780766274685e-02
8.742092489746640105e-01 1.091678765934895462e-02
8.731692294660972076e-01 1.091824844171440656e-02
8.721304781286086660e-01 1.091965661290796204e-02
8.710819158295483033e-01 1.092087512933769163e-02
8.700371985868526892e-01 1.092225318242127062e-02
8.689847912262499419e-01 1.092408174567638911e-02
8.679417019578800074e-01 1.092532349733919307e-02
8.668883386222239196e-01 1.092707284674796810e-02
8.658392078147872928e-01 1.092881490644089654e-02
8.647959204730533145e-01 1.093057770459995165e-02
8.637520146993930004e-01 1.093208489233798812e-02
8.627008848833115362e-01 1.093386320471498828e-02
8.616481048226433126e-01 1.093578553355569784e-02
8.605949046413401415e-01 1.093780181908606333e-02
8.768166205800619339e-01 1.090314786050734265e-02
8.758226781051366983e-01 1.090384564251208749e-02
8.748088831798190856e-01 1.090493941343224048e-02
8.737983151790883474e-01 1.090588129005830992e-02
8.727669975743083119e-01 1.090687285524817585e-02
8.717494881147026531e-01 1.090825103587289222e-02
8.707212621607183234e-01 1.090925237697611128e-02
8.696866174106265834e-01 1.091064590348714627e-02
8.686550351669606318e-01 1.091161299789564047e-02
8.676176539168086732e-01 1.091316144457553892e-02
8.665769914920418149e-01 1.091426016583296917e-02
8.655304907040474172e-01 1.091547819674371263e-02
8.644920787578176391e-01 1.091691027259808836e-02
8.634324672694168035e-01 1.091827621951970036e-02
8.623960870047299165e-01 1.091987157211752289e-02
8.613491188009041455e-01 1.092113743315090146e-02
8.602892864077333890e-01 1.092271802480574219e-02
8.592373596712965522e-01 1.092436591988690461e-02
8.581887006788286865e-01 1.092619606125070850e-02
8.571341482734107231e-01 1.092785078612676028e-02
8.743205768144793888e-01 1.088650272586998320e-02
8.733258831721069093e-01 1.088688902289684443e-02
8.723252227626702160e-01 1.088708962583248910e-02
8.713171021008158101e-01 1.088795375035517959e-02
8.703172236383549532e-01 1.088834902596889573e-02
8.692883361236981576e-01 1.088903556296551799e-02
8.682938410637057736e-01 1.088981330259846010e-02
8.672725695094846143e-01 1.089078194736709318e-02
8.662629475179702832e-01 1.089177521831611456e-02
8.652570197997053736e-01 1.089245499010787523e-02
8.642405116555472722e-01 1.089361291619303333e-02
8.632096339019917908e-01 1.089479614321443163e-02
8.622088448467484234e-01 1.089593109270878095e-02
8.611880294560149141e-01 1.089710633362265570e-02
8.601878692804046933e-01 1.089826798885624656e-02
8.591699438899225161e-01 1.089955678060354829e-02
8.581698015269524360e-01 1.090088428547970195e-02
8.571560962617456036e-01 1.090201534831140504e-02
8.561421142592126055e-01 1.090364407539133780e-02
8.551289956758734156e-01 1.090515765369955148e-02
8.541085147918180409e-01 1.090681568003684827e-02
8.530872925167960474e-01 1.090834466462655382e-02
8.520396241961408768e-01 1.091012613736695898e-02
8.510002071379986210e-01 1.091181660650430291e-02
8.499424779547085640e-01 1.091371499980111487e-02
8.488641471612812239e-01 1.091566359987807856e-02
8.478093182894063107e-01 1.091769688171329543e-02
8.467371365601592537e-01 1.091952700746224615e-02
8.456576760939622517e-01 1.092161289473933712e-02
8.445859401487733065e-01 1.092365945068030433e-02
8.434851377765426594e-01 1.092549790756165359e-02
8.424063611083304481e-01 1.092774264571041293e-02
8.413200733025473221e-01 1.092954888125936656e-02
8.402306156459865560e-01 1.093167244588602594e-02
8.391423373029751609e-01 1.093368199587464208e-02
8.380370564051339288e-01 1.093565782409274163e-02
8.369591511677919593e-01 1.093749401295504402e-02
8.358684837207795981e-01 1.093961741521764716e-02
8.347693169072692987e-01 1.094184785104610619e-02
8.336843499248858258e-01 1.094400987527698217e-02
8.500598128401195552e-01 1.091367110474409860e-02
8.490094618142793870e-01 1.091447393659937884e-02
8.479377466105961769e-01 1.091545143465135967e-02
8.468834017530018077e-01 1.091618442582065369e-02
8.458347037072360131e-01 1.091736251428342130e-02
8.447548076395456906e-01 1.091878144294772951e-02
8.436905759201456245e-01 1.092006234092438889e-02
8.426070051966986219e-01 1.092146349657676339e-02
8.415324648316557798e-01 1.092284173888611806e-02
8.404746515832525189e-01 1.092455510324812432e-02
8.393962625202583405e-01 1.092622418163023343e-02
8.383315848623197342e-01 1.092780170805111167e-02
8.372673035209738934e-01 1.092938156783562938e-02
8.362001078940961563e-01 1.093121800953758202e-02
8.351275800464256216e-01 1.093310978657915065e-02
8.340554324895397276e-01 1.093489469453878295e-02
8.330027310247913874e-01 1.093669651838265026e-02
8.319220781691479827e-01 1.093879698512042510e-02
8.308567768532797437e-01 1.094090773144552019e-02
8.297654444098333526e-01 1.094293292073342770e-02
8.286735193989601678e-01 1.094520980292782060e-02
8.275816219017965158e-01 1.094735902009335085e-02
8.264744981822379488e-01 1.094984488419596148e-02
8.253748585628802870e-01 1.095238458711960371e-02
8.242537818130512006e-01 1.095508879240248215e-02
8.231224353600559152e-01 1.095786406161242642e-02
8.220070700177951606e-01 1.096062731754689212e-02
8.208672856491215919e-01 1.096341069582570070e-02
8.197083624406069635e-01 1.096667633515327304e-02
8.185564338253644712e-01 1.096989592675201228e-02
8.174254867717047901e-01 1.097286297727643328e-02
8.162748417855025806e-01 1.097609732869927676e-02
8.151262883569440065e-01 1.097936118924813104e-02
8.139825211428066698e-01 1.098302858573822413e-02
8.128280666058342874e-01 1.098658032289539718e-02
8.116844218080785378e-01 1.099005117057417005e-02
8.105372951026602601e-01 1.099328564548908947e-02
8.093806332071110665e-01 1.099701185545225168e-02
8.082282804373839280e-01 1.100086682274634825e-02
8.070647081248985000e-01 1.100448055330346259e-02
8.059084923174604231e-01 1.100832394693500652e-02
8.047340366489843522e-01 1.101225407908332232e-02
8.217767299404972192e-01 1.099762862039911117e-02
8.206731073859543368e-01 1.100041136776028043e-02
8.195623859081438978e-01 1.100291506830794463e-02
8.184451345827283841e-01 1.100596536926207528e-02
8.173427245583175793e-01 1.100871984335396840e-02
8.162179836284665368e-01 1.101175720937771010e-02
8.151042749418129230e-01 1.101478959351113660e-02
8.140087982516175380e-01 1.101799585863440754e-02
8.128847983222566853e-01 1.102089478313911589e-02
8.117696248246772939e-01 1.102427118569268907e-02
8.106522707743344380e-01 1.102751149676581624e-02
8.095273248564262003e-01 1.103063911806943971e-02
8.083955543192734572e-01 1.103400725928820741e-02
8.263290333907786778e-01 1.100907867342307972e-02
8.252759423982742870e-01 1.100999628253919276e-02
8.242079961823958190e-01 1.101085201082248853e-02
8.231485542088224916e-01 1.101205726423648383e-02
8.220740453258845726e-01 1.101313786823256494e-02
8.209903139590446486e-01 1.101454938366505827e-02
8.199051362127760534e-01 1.101578826844927181e-02
8.188165125210241646e-01 1.101711553203156210e-02
8.177176893756361586e-01 1.101864836732131467e-02
8.166171636476987628e-01 1.102011720924781120e-02
8.155120312770706148e-01 1.102183397579418675e-02
8.144012437383767455e-01 1.102350943853697314e-02
8.132684648694588070e-01 1.102491520446912190e-02
8.121535534147119595e-01 1.102684702791199324e-02
8.110309539289747294e-01 1.102874330198537652e-02
8.099083780281555178e-01 1.103046787441705999e-02
8.087717911339019627e-01 1.103225526769383361e-02
8.076163062818384475e-01 1.103431648657559813e-02
8.064917844819905479e-01 1.103598655339868041e-02
8.053537931360618130e-01 1.103797281450203532e-02
8.042048082674866372e-01 1.103972928991674499e-02
8.030346711668440163e-01 1.104147528152208020e-02
8.018798283285810680e-01 1.104370989946953409e-02
8.007097883303212482e-01 1.104593520458536406e-02
7.995330870308502424e-01 1.104792632843092266e-02
7.983631356434897075e-01 1.105050435554355559e-02
7.971905844687878773e-01 1.105298256123437260e-02
7.960032113575354895e-01 1.105568808967530639e-02
7.948230442795373163e-01 1.105826832624198786e-02
7.936488186321606353e-01 1.106113433030428937e-02
7.924697882076887634e-01 1.106390504761715042e-02
7.912898298345019121e-01 1.106668614383277995e-02
7.901125809941039746e-01 1.106963651675003761e-02
7.889494667539999062e-01 1.107247043578251343e-02
7.877665261723253431e-01 1.107535267177493440e-02
7.865893063971119981e-01 1.107825527628930953e-02
7.854219787202744163e-01 1.108111468992705254e-02
7.842330492257119090e-01 1.108386090589115296e-02
7.830454056579991828e-01 1.108673739309455619e-02
7.818628644103936542e-01 1.108942363147276226e-02
7.806624173747288564e-01 1.109267198597198474e-02
7.794617767771843120e-01 1.109583600366303817e-02
7.782694531158736995e-01 1.109877048781063996e-02
7.770460650721431328e-01 1.110233529446180006e-02
7.758254898200627192e-01 1.110582576150563085e-02
7.746078592370686522e-01 1.110942236881575125e-02
7.733964752229126605e-01 1.111326633971714342e-02
7.721789580150484333e-01 1.111723867853595983e-02
7.709654200847021466e-01 1.112129306897996495e-02
7.697470837348435735e-01 1.112566152449759836e-02
7.685319184956688199e-01 1.112992873427722830e-02
7.673143117954059900e-01 1.113426559588421433e-02
7.661021992907712796e-01 1.113875520840960399e-02
7.648973996429596633e-01 1.114353606247486458e-02
7.636820018533835297e-01 1.114806585942079882e-02
7.624698431214305128e-01 1.115255574712984733e-02
7.612440089162251233e-01 1.115753562098896999e-02
7.600212701386114267e-01 1.116223793791413198e-02
7.587917773343666461e-01 1.116725219512031651e-02
7.575330574727039412e-01 1.117229376005577680e-02
7.562964766877314782e-01 1.117759419731424210e-02
7.550427311220734294e-01 1.118268060119596494e-02
7.537911039572319227e-01 1.118801816101377619e-02
7.525262523271238901e-01 1.119352211864626558e-02
7.512598275644591928e-01 1.119926261068032378e-02
7.499990930424782487e-01 1.120512107023206860e-02
7.487446534390491681e-01 1.121095024330449885e-02
7.474921011786147540e-01 1.121680872626960694e-02
7.462187511936649864e-01 1.122295130805364173e-02
7.449493958596066223e-01 1.122934087671917207e-02
7.436662500563133715e-01 1.123582564004353516e-02
7.423863711773186491e-01 1.124160291481893920e-02
7.411147514324929464e-01 1.124847389224966840e-02
7.398072145298072444e-01 1.125479127458473526e-02
7.385137342575530672e-01 1.126111283160201142e-02
7.371943190259363510e-01 1.126764723738125050e-02
7.358894291464352921e-01 1.127436374987956201e-02
7.345493745268294461e-01 1.128133160424163797e-02
7.332209132578022537e-01 1.128841365728766415e-02
7.318842481269529632e-01 1.129524912134910464e-02
7.305510372346294412e-01 1.130255671438264858e-02
7.291977426945430718e-01 1.130981811085896016e-02
7.278453743085258054e-01 1.131732708051041633e-02
7.264849958118606565e-01 1.132489996048596445e-02
7.251341158736197556e-01 1.133241618558099816e-02
7.237769012374456468e-01 1.133985176527638715e-02
7.398683118822377835e-01 1.138656435477475824e-02
7.385498581415550490e-01 1.139333593925984794e-02
7.372289112805706646e-01 1.140014723343974953e-02
7.358864922205902159e-01 1.140723344813107318e-02
7.345413746024334056e-01 1.141445025060432855e-02
7.331895436143375244e-01 1.142176006032909197e-02
7.318245855454886817e-01 1.142957023136852157e-02
7.304485546422220255e-01 1.143704772475701709e-02
7.290655889184203264e-01 1.144498131549704679e-02
7.276768808753626416e-01 1.145303768566441859e-02
7.262777576638524968e-01 1.146125214456348781e-02
7.248822873109266318e-01 1.146938681669598496e-02
7.234783049328971094e-01 1.147784134087989627e-02
7.220649298010668460e-01 1.148627748731069487e-02
7.206698836647034145e-01 1.149463781999096428e-02
7.192791335824716414e-01 1.150329829202794557e-02
7.178650356261783161e-01 1.151188649912421487e-02
7.338985909215103298e-01 1.156570057818888213e-02
7.325636390456069513e-01 1.157338537098597485e-02
7.312029837255311637e-01 1.158113700746662457e-02
7.298715309340205737e-01 1.158917816733531780e-02
7.285179886506040203e-01 1.159706497170277101e-02
7.271522867447935967e-01 1.160536702295468167e-02
7.442242907397336182e-01 1.165243047345937075e-02
7.429265389567999422e-01 1.165951394084586111e-02
7.416309194646525382e-01 1.166705079324086014e-02
7.403248618102594714e-01 1.167442727245070200e-02
7.389996190206976623e-01 1.168237134071603567e-02
7.376766808128392139e-01 1.169039159810554562e-02
7.363347075098837236e-01 1.169856110313350142e-02
7.350114344137494982e-01 1.170650657363579185e-02
7.336759565330510657e-01 1.171438960977587602e-02
7.323276380628331861e-01 1.172242115942193248e-02
7.309759163019513561e-01 1.173078369227896316e-02
7.296258620472748646e-01 1.173882335691377177e-02
7.282623059165594936e-01 1.174704096372209197e-02
7.268908293354749972e-01 1.175533700899048135e-02
7.255418299423533890e-01 1.176387755392717220e-02
7.241687093598860869e-01 1.177250821221400082e-02
7.227972417747050571e-01 1.178133742450728806e-02
7.214116338722849076e-01 1.179019575894250417e-02
7.200226746298958869e-01 1.179957302963953632e-02
7.186312794324427600e-01 1.180904100777790088e-02
7.172378669456532796e-01 1.181841538822377656e-02
7.158247861061527439e-01 1.182806950825742928e-02
7.144167620589437773e-01 1.183806690606899886e-02
7.130087413314567524e-01 1.184775844034462525e-02
7.115884712738733686e-01 1.185779696727482478e-02
7.286686348323608842e-01 1.192403093242619741e-02
7.273029285662385712e-01 1.193309716722193783e-02
7.259199901460934301e-01 1.194184594201278156e-02
7.245571003245245834e-01 1.195062567337093658e-02
7.231854157134628425e-01 1.195986122782725751e-02
7.218071969821213685e-01 1.196909234404861314e-02
7.204349558791028896e-01 1.197824132954712455e-02
7.190593598393294483e-01 1.198746900978748392e-02
7.176931945454830819e-01 1.199695512278682076e-02
7.163140666300286119e-01 1.200696022486264815e-02
7.149142608400140819e-01 1.201697468113545678e-02
7.135238630122542336e-01 1.202676322326075124e-02
7.121338129147712914e-01 1.203771568770485231e-02
7.107346499984215082e-01 1.204818441217008797e-02
7.093401879800323995e-01 1.205890483825928713e-02
7.079284691138595376e-01 1.207023622293148211e-02
7.065210943490968232e-01 1.208115281053228664e-02
7.050903663236843810e-01 1.209244542322423718e-02
7.036720477390526751e-01 1.210371343609875118e-02
7.203440937417598944e-01 1.218160621648562217e-02
7.190009365775964501e-01 1.219130413513234805e-02
7.176383488336161021e-01 1.220120760239811614e-02
7.162641038908176272e-01 1.221092124710735846e-02
7.148801722292409400e-01 1.222072385827121556e-02
7.135330006742428566e-01 1.223021346456615484e-02
7.121394519059652817e-01 1.224014985152708894e-02
7.107606799995312974e-01 1.224984327075941820e-02
7.093757497443413662e-01 1.225957971212187671e-02
7.079866625923311174e-01 1.226988405939039191e-02
7.259821053297816906e-01 1.234839023687307226e-02
7.443583604815556809e-01 1.240766237951342055e-02
7.430937474724241820e-01 1.241553394006588741e-02
7.418031835304390587e-01 1.242306236737691569e-02
7.405131755587331943e-01 1.243099454806977783e-02
7.392337634795740353e-01 1.243918782577011981e-02
7.379176354502949842e-01 1.244721240199016428e-02
7.366100493692817608e-01 1.245578792909547185e-02
7.352960848758162138e-01 1.246410003612147439e-02
7.339612042727283736e-01 1.247270547418078725e-02
7.326328911916590858e-01 1.248093082829298400e-02
7.312944854841635367e-01 1.248939327903608731e-02
7.299649230583267201e-01 1.249771918363172182e-02
7.286054246369432219e-01 1.250616509776944843e-02
7.272695137384174169e-01 1.251456277924076037e-02
7.259224351270587849e-01 1.252290405928256807e-02
7.245803593974109447e-01 1.253146687736619511e-02
7.232365860200398178e-01 1.253983339185536262e-02
7.218660752035762629e-01 1.254874066627900513e-02
7.205062667511661356e-01 1.255786759632225059e-02
7.396278705456580393e-01 1.262670663264211374e-02
7.383314423947782146e-01 1.263455336036677090e-02
7.370232281148759723e-01 1.264301399234347284e-02
7.357267635250713811e-01 1.265121692604365133e-02
7.343806046847285440e-01 1.266026454583970250e-02
7.549268278878422667e-01 1.271566386933241539e-02
7.536595165996348156e-01 1.272278920242876470e-02
7.524070062631196265e-01 1.273067242306831492e-02
7.511376243470001546e-01 1.273827715891591265e-02
7.498662824486721501e-01 1.274579075131330314e-02
7.485857859671912751e-01 1.275317640032063576e-02
7.473115001987614692e-01 1.276051106900733846e-02
7.460248756196903308e-01 1.276795583187859302e-02
7.447111680456927063e-01 1.277516135917354696e-02
7.434220447445769597e-01 1.278279431532730950e-02
7.421075781666047755e-01 1.279031093462833051e-02
7.407889917922666490e-01 1.279790763461303472e-02
7.394635064389030177e-01 1.280543448291320517e-02
7.381287910334664026e-01 1.281346623977843921e-02
7.367883897552783834e-01 1.282116434432834309e-02
7.354492854233667387e-01 1.282953884637367745e-02
7.340932564291293705e-01 1.283749840380822224e-02
7.327289876424168957e-01 1.284610679141458094e-02
7.313781522349572795e-01 1.285522777419384130e-02
7.300094775980526807e-01 1.286419625797288746e-02
7.286534811316933702e-01 1.287341255903806311e-02
7.272635065383455943e-01 1.288300467954649371e-02
7.258922741997102523e-01 1.289313279165073094e-02
7.244884815722436588e-01 1.290293577384836292e-02
7.231104909551621107e-01 1.291311184582186015e-02
7.217158852615265241e-01 1.292325028601323811e-02
7.203422526841138929e-01 1.293350630905409047e-02
7.189306736643346074e-01 1.294350633728754210e-02
7.387963247582225446e-01 1.302042374764186654e-02
7.374533936526413980e-01 1.302960763536888458e-02
7.361023665673893657e-01 1.303858206919341484e-02
7.347354079345421729e-01 1.304760860043290005e-02
7.333693743826745770e-01 1.305697007329886458e-02
7.319996697389480333e-01 1.306659484016830901e-02
7.306065227337225076e-01 1.307666134545257784e-02
7.519138313016374697e-01 1.314170304974327137e-02
7.505852038997328224e-01 1.315045489567267731e-02
7.492669256836859137e-01 1.315928112437001092e-02
7.479116772893182885e-01 1.316837663455741429e-02
7.465817918416549626e-01 1.317743970246498808e-02
7.452377076779074239e-01 1.318665061675649598e-02
7.439032010365138614e-01 1.319582276004883925e-02
7.425621488298663753e-01 1.320526988189737842e-02
7.412183095884363748e-01 1.321438371600466670e-02
7.398779492278537706e-01 1.322420430260116964e-02
7.613622697531264860e-01 1.327726994398449080e-02
7.852570479735795361e-01 1.329750233919007978e-02
7.840681943694240985e-01 1.330282350661716496e-02
7.828588328361492099e-01 1.330805137643037428e-02
7.816400391404386694e-01 1.331356188075202146e-02
7.804438874556819394e-01 1.331830260722799072e-02
7.792347757377651174e-01 1.332303298068058389e-02
7.780102153176476909e-01 1.332894532609863944e-02
7.767925912963703494e-01 1.333442522233453317e-02
7.755636978985475105e-01 1.333982860101074613e-02
7.743449082855380361e-01 1.334498140153274684e-02
7.730836937198127812e-01 1.335071041050948058e-02
7.718519936594703257e-01 1.335650921506762595e-02
7.706088265774760915e-01 1.336250966645732320e-02
7.693477825802064185e-01 1.336854303328355482e-02
7.680980847286745794e-01 1.337430898365586651e-02
7.668553899653123285e-01 1.338065206313202721e-02
7.655946768640522482e-01 1.338657095745857811e-02
7.643380448553774853e-01 1.339263722779582277e-02
7.630826834969407502e-01 1.339901547408439697e-02
7.617957564051232033e-01 1.340511929463741696e-02
7.870795601182757339e-01 1.341739576797332766e-02
7.858953253319996834e-01 1.342111001776814458e-02
7.847106820413162209e-01 1.342568283434380193e-02
7.835335434757092488e-01 1.342947423325951094e-02
7.823554087358652875e-01 1.343375082133787396e-02
7.811603131330562277e-01 1.343802935910758632e-02
7.799652193349400076e-01 1.344257520860704484e-02
7.787660057496682553e-01 1.344745991333985008e-02
7.775741248105257908e-01 1.345213334899557876e-02
7.763636537531838355e-01 1.345682997959044870e-02
7.751547321265994661e-01 1.346160464163996713e-02
8.014213785005355195e-01 1.344142763954605212e-02
8.002935773056673030e-01 1.344317577606644887e-02
7.991622946762189095e-01 1.344544492180165321e-02
7.980356013397807979e-01 1.344696071490613862e-02
7.969135865564505039e-01 1.344915150789380287e-02
7.957685935479902328e-01 1.345091172561029176e-02
7.946294505447878409e-01 1.345307606081697603e-02
7.934934192934615105e-01 1.345527349611336937e-02
7.923622780307546520e-01 1.345720356990602606e-02
7.912188655282801353e-01 1.345914988805005374e-02
7.900830261730500403e-01 1.346133236710744634e-02
7.889402615907976646e-01 1.346361102098356591e-02
7.878086201059907312e-01 1.346594026284179610e-02
7.866661558819411093e-01 1.346855532239266129e-02
7.855361021813714872e-01 1.347121063083239409e-02
7.843778995643108098e-01 1.347359046972732184e-02
7.832221191547119599e-01 1.347634871871366755e-02
7.820754310411341947e-01 1.347918855516436719e-02
7.809167255117754891e-01 1.348173783605906284e-02
7.797419272664696255e-01 1.348466070605105170e-02
7.785496754957778043e-01 1.348745241494322608e-02
7.773620978934986381e-01 1.349062117326822914e-02
7.761678835469167925e-01 1.349398056833458169e-02
7.749623761012756074e-01 1.349724156257144266e-02
7.737473931367625513e-01 1.350061690851392208e-02
7.725303040620616901e-01 1.350382666051024201e-02
7.713151835317617611e-01 1.350779113366206569e-02
7.700933806830631001e-01 1.351153106570306302e-02
7.688666571724015464e-01 1.351528092467372232e-02
7.676576499778464679e-01 1.351912070544854759e-02
7.946407027697495185e-01 1.349271539363215006e-02
7.935091395318516483e-01 1.349371778390181034e-02
7.923980322731103421e-01 1.349516718197878336e-02
7.912610169733447218e-01 1.349664745662501782e-02
7.901243431837486897e-01 1.349770301057617340e-02
7.889949032528760231e-01 1.349936938359581722e-02
7.878402531021945210e-01 1.350056827501451909e-02
7.866870305778554950e-01 1.350280033310558882e-02
7.855165540594344353e-01 1.350446746497049530e-02
7.843418082856691287e-01 1.350612174991880354e-02
7.831655842438300930e-01 1.350864081705725923e-02
7.819817847009430389e-01 1.351034847504229731e-02
7.807712312513004349e-01 1.351252534996338905e-02
7.795848873924974276e-01 1.351452531218126640e-02
7.783741944584995354e-01 1.351697280801289307e-02
7.771758478966096506e-01 1.351909622108324847e-02
7.759686349300694008e-01 1.352140102960507247e-02
7.747741540034879248e-01 1.352415130134692646e-02
7.735694508104711264e-01 1.352679657712957742e-02
7.723702758777948318e-01 1.352953699931243661e-02
7.711737884556889577e-01 1.353227526822200870e-02
7.699918174785221892e-01 1.353524259840005114e-02
7.687766230253301192e-01 1.353845961578272437e-02
7.675846644044257427e-01 1.354173826529845789e-02
7.663723020271793196e-01 1.354545799447274407e-02
7.651671794528002168e-01 1.354914418082547173e-02
7.639430145043507592e-01 1.355282089255407246e-02
7.627280810835429525e-01 1.355680629241155614e-02
7.615010503161984134e-01 1.356162112401733053e-02
7.602833414766908549e-01 1.356621142806976529e-02
7.590333394923008958e-01 1.357053369728201953e-02
7.577723574982520027e-01 1.357522356088033781e-02
7.565138212074108415e-01 1.358053359515342014e-02
7.552581418955307546e-01 1.358523426873330803e-02
7.540025715018757735e-01 1.359064167223180547e-02
7.527362633364351741e-01 1.359591008745554032e-02
7.514538377897210797e-01 1.360132534373382704e-02
7.501949898708665243e-01 1.360724262733255426e-02
7.489231484128832106e-01 1.361343637254335340e-02
7.476204633266850808e-01 1.361906652525709388e-02
7.463540834673491053e-01 1.362523847223572060e-02
7.450487300416924752e-01 1.363202871960704846e-02
7.437367167455269934e-01 1.363836604332669539e-02
7.424291426190654519e-01 1.364503886993759588e-02
7.411204159048160323e-01 1.365198529813357528e-02
7.397910500520213928e-01 1.365831864981623643e-02
7.384652009878037715e-01 1.366569360909192406e-02
7.371334329841415789e-01 1.367282961274862360e-02
7.357830201495579869e-01 1.368020634777640000e-02
7.344359294049215281e-01 1.368725801993631898e-02
7.330958107232242726e-01 1.369444912426975858e-02
7.317370828147984341e-01 1.370161000014107067e-02
7.303626826771664193e-01 1.370959183091345970e-02
7.290040883866131249e-01 1.371699054684725506e-02
7.554437707031426141e-01 1.374398185807117201e-02
7.541700313867076844e-01 1.374873056988265910e-02
7.529156639720525623e-01 1.375414205762976946e-02
7.516367957369670671e-01 1.375890376675566532e-02
7.503614662199447061e-01 1.376379193582256445e-02
7.490751332086823533e-01 1.376946861255956729e-02
7.477722088996413552e-01 1.377540882064891281e-02
7.755941342829425489e-01 1.375606713716294796e-02
7.744072712616121290e-01 1.375900594452358731e-02
7.731954766563743364e-01 1.376101246102463815e-02
7.719936618294412911e-01 1.376430301389040996e-02
7.707784772040873200e-01 1.376730496256392024e-02
7.695808703786362059e-01 1.377088664937904140e-02
7.683693383207060856e-01 1.377438746364108638e-02
7.671493845135841649e-01 1.377779627181529264e-02
7.659277958053425372e-01 1.378124297310040838e-02
7.647151441539561390e-01 1.378555329217356386e-02
7.635062555201262979e-01 1.378950518699543701e-02
7.622776235747968920e-01 1.379301390774721747e-02
7.610717449415476121e-01 1.379704848129821408e-02
7.598414390476680991e-01 1.380131909323184004e-02
7.585964529396813649e-01 1.380560345512114873e-02
7.573604152817418056e-01 1.380935516500197101e-02
7.561162214137913118e-01 1.381382129060663121e-02
7.548547390878350694e-01 1.381809083287256594e-02
7.535825654434794574e-01 1.382191437061402670e-02
7.523106562161852029e-01 1.382692802351691806e-02
7.510294308018012899e-01 1.383082512805235489e-02
7.497485949034964348e-01 1.383564869267822975e-02
7.484598777754534193e-01 1.384084284159921123e-02
7.471828153630173386e-01 1.384496443242943207e-02
7.459246060796269617e-01 1.385008519469189785e-02
7.446467740175477523e-01 1.385508518457093281e-02
7.433987544601950992e-01 1.386004705721782457e-02
7.421353012381929348e-01 1.386507321841044978e-02
7.408727685162153076e-01 1.387015866081644545e-02
7.396241853524030407e-01 1.387543776874220619e-02
7.383674491941292217e-01 1.388115180969300318e-02
7.371215616804751569e-01 1.388659056946086635e-02
7.358308001300195578e-01 1.389188417219463893e-02
7.345570066758626560e-01 1.389760490706678023e-02
7.332549010059075112e-01 1.390346330510133267e-02
7.319611815937127064e-01 1.390950976434946265e-02
7.306585915264635078e-01 1.391579068534130013e-02
7.293275188842517354e-01 1.392218334176203998e-02
7.280094453000340859e-01 1.392863857063851747e-02
7.266864115586005868e-01 1.393534917183137170e-02
7.253736522285130217e-01 1.394187194768117984e-02
7.240643980326265661e-01 1.394900161870073207e-02
7.227530888178471669e-01 1.395631809033940490e-02
7.214387660810666070e-01 1.396374959221445208e-02
7.201515875672267475e-01 1.397172190815024369e-02
7.188165097313955476e-01 1.397919601833456059e-02
7.175103164522460553e-01 1.398744093266575741e-02
7.162057745160088640e-01 1.399572637645461401e-02
7.148659418929874665e-01 1.400404545710033123e-02
7.135300767462356974e-01 1.401269274836850452e-02
7.121866587755124600e-01 1.402180248838012094e-02
7.108103500152496146e-01 1.403039669309167833e-02
7.094282405879482889e-01 1.403981237725011877e-02
7.080463360210891288e-01 1.404913817484421124e-02
7.066523892103787619e-01 1.405876492595672239e-02
7.052385599053017096e-01 1.406859944632180698e-02
7.038395233707940291e-01 1.407846282023707089e-02
7.024484430989763606e-01 1.408834336882835644e-02
7.010337380395467166e-01 1.409801075425991257e-02
6.996313588958816831e-01 1.410831471705023370e-02
6.982368747559575262e-01 1.411839624115349308e-02
6.968275341253167277e-01 1.412926341182940172e-02
6.954398474264311680e-01 1.413962731087856778e-02
6.940284639696294722e-01 1.415111939754122583e-02
6.926160829829455245e-01 1.416180518350924379e-02
7.202890972056332775e-01 1.424229985053519255e-02
7.189392014612867587e-01 1.425100606261343363e-02
7.176101855696318532e-01 1.426059769127028566e-02
7.162416872665565704e-01 1.426980577031047512e-02
7.148523411279378292e-01 1.427924581922376639e-02
7.134809942719976261e-01 1.428917785177708823e-02
7.120831386963712983e-01 1.429913746846693708e-02
7.106816594019702560e-01 1.430909670658456548e-02
7.092865087658959400e-01 1.431971160878799630e-02
7.078671955265700699e-01 1.433016332303967133e-02
7.064542170761213269e-01 1.434078726029593479e-02
7.050544961010720701e-01 1.435059160750172882e-02
7.036558584648364700e-01 1.436107750321849279e-02
7.022369324255596235e-01 1.437215092191819824e-02
7.008324567826872409e-01 1.438275378257426046e-02
6.994261318548105066e-01 1.439352687234066001e-02
6.979983169843116952e-01 1.440421099127736811e-02
6.965546862886676793e-01 1.441500967078764364e-02
6.951005977968266469e-01 1.442631304069459663e-02
6.936378966106573341e-01 1.443753581365964794e-02
6.921442977366961680e-01 1.444861254160214291e-02
6.906590578054591090e-01 1.446012549740061971e-02
6.891387829247160868e-01 1.447228647203612460e-02
6.876077376661563489e-01 1.448485278587155478e-02
6.860880663095082488e-01 1.449627559249728852e-02
6.845500269528048687e-01 1.450964785763012715e-02
6.829847836793668803e-01 1.452242443755545794e-02
6.814538761633626152e-01 1.453551086222603858e-02
6.798932633754283250e-01 1.454932467935099102e-02
6.783159840331244306e-01 1.456242350202425519e-02
6.767838188264905241e-01 1.457606300729931241e-02
6.752170625591426001e-01 1.458999167446367942e-02
6.736385281092066579e-01 1.460338219280908623e-02
6.720677272951963710e-01 1.461720816646673755e-02
6.704823218345021818e-01 1.463123868559979002e-02
6.688671051722164806e-01 1.464468407930345252e-02
6.672847138823171376e-01 1.465882551423676981e-02
6.656328801207676005e-01 1.467253713159562094e-02
6.639953042360839941e-01 1.468687659144054733e-02
6.623281975236721131e-01 1.470095423959603964e-02
6.606663339859433215e-01 1.471539423183161784e-02
6.589892802327176335e-01 1.473010824965674710e-02
6.572991702254981083e-01 1.474515278908557041e-02
6.556294372169267914e-01 1.476089390163945123e-02
6.539588456246689940e-01 1.477673238773832137e-02
6.522687808787296371e-01 1.479282661450944357e-02
6.505655128690073230e-01 1.480988918933325883e-02
6.488849573333415055e-01 1.482636293765215822e-02
6.472015088686902118e-01 1.484322407441555219e-02
6.455129823958881685e-01 1.486082240779967693e-02
6.438085507485561410e-01 1.487782697121610084e-02
6.420963242593759057e-01 1.489567875425365680e-02
6.403505638319808568e-01 1.491297024073154169e-02
6.386300156838029540e-01 1.492980717017746047e-02
6.368496601891513453e-01 1.494718646166051136e-02
6.350639005618317068e-01 1.496480116321687731e-02
6.332769692234342385e-01 1.498209605243493517e-02
6.314567001382309641e-01 1.499961361713844123e-02
6.296460997140163052e-01 1.501736913514388483e-02
6.278210316249657197e-01 1.503480985725646861e-02
6.259841775976254796e-01 1.505218702554679371e-02
6.241323071317331772e-01 1.507032024331818841e-02
6.222718762220442734e-01 1.508885931702221711e-02
6.204342511249000269e-01 1.510747292815300263e-02
6.186070285170068850e-01 1.512614333051466413e-02
6.167681550943373558e-01 1.514570053352608595e-02
6.149396540386929955e-01 1.516478329831185724e-02
6.130784529174317932e-01 1.518408180554629665e-02
6.112246774712009056e-01 1.520390779369223781e-02
6.633053367041782389e-01 1.568640493972086811e-02
6.616134953268091312e-01 1.570279828700202676e-02
6.599175225126772126e-01 1.571971398398915032e-02
6.582315673025038727e-01 1.573602491690460209e-02
6.565301030031021057e-01 1.575273133797946978e-02
6.547995224852860563e-01 1.576940087683931582e-02
6.530674071941625636e-01 1.578622213702006449e-02
6.513018068176025244e-01 1.580316143812778365e-02
6.495560872393683072e-01 1.582050685202785953e-02
6.477905910232396591e-01 1.583786589034291703e-02
6.460157643880376499e-01 1.585634212067776883e-02
6.442383717464361670e-01 1.587434172400368354e-02
6.424604520660815998e-01 1.589350995699902180e-02
6.406835268576748232e-01 1.591252359880378914e-02
6.389116169995129324e-01 1.593229417218344074e-02
6.371414687534154853e-01 1.595234047999811305e-02
6.353617129693196475e-01 1.597244644828885868e-02
6.634415437064424825e-01 1.624595611121125785e-02
6.617685637473170734e-01 1.626376108789190714e-02
6.600880693968220747e-01 1.628281345579420808e-02
6.583516300575817937e-01 1.630115833094524652e-02
6.566220962049618137e-01 1.632042573866314059e-02
6.548898061843009266e-01 1.633993662868974892e-02
6.531395998263396230e-01 1.635843047690144214e-02
6.513528512048747388e-01 1.637805547363203190e-02
6.495874541184079032e-01 1.639757696370984508e-02
6.477982245912711212e-01 1.641610341887707325e-02
6.460073523551710384e-01 1.643674352890753601e-02
6.442237236980716819e-01 1.645665084943186487e-02
6.424189935589497136e-01 1.647712631305269654e-02
6.406343724909008275e-01 1.649869507117756803e-02
6.388373696033898819e-01 1.651892171540354434e-02
6.370480319934281876e-01 1.653990619582353105e-02
6.352450659778501318e-01 1.656185574084241205e-02
6.334287680098549256e-01 1.658345445017501973e-02
6.634231449300199701e-01 1.690218292570791134e-02
6.967842245515772914e-01 1.717505677337646114e-02
6.951814447391843066e-01 1.719164195756921892e-02
6.935681262230913857e-01 1.720844398347837201e-02
6.919203927923209818e-01 1.722507475707174204e-02
6.902644335110594831e-01 1.724185241765206766e-02
6.885677709051076789e-01 1.725868266905682472e-02
6.868830609290749178e-01 1.727430508040853074e-02
6.851950352445950188e-01 1.729168038958699138e-02
6.834869505685714497e-01 1.730794920874764373e-02
6.817856238824724358e-01 1.732571750830063165e-02
6.800644057081335347e-01 1.734323991432470610e-02
7.169755063305063292e-01 1.760097498453752282e-02
7.153826048776378288e-01 1.761611050838463033e-02
7.137894768331278783e-01 1.763195278473598041e-02
7.121941149421485706e-01 1.764821883094929572e-02
7.105658879755767376e-01 1.766485213228828274e-02
7.089626896403583567e-01 1.768082997716217963e-02
7.073367894030919700e-01 1.769740502629914281e-02
7.056880729083480075e-01 1.771351970957955185e-02
7.040334502550715801e-01 1.772966246554578268e-02
7.023740648410994325e-01 1.774608143476252148e-02
7.006840893588081043e-01 1.776199107472136579e-02
6.989808718795803566e-01 1.777761219930789130e-02
6.972859107654869604e-01 1.779292952875328321e-02
6.955534942127140630e-01 1.780886826168397857e-02
6.938278705644637112e-01 1.782527660890755733e-02
6.921341982716401331e-01 1.784140237512031602e-02
6.903979797437544974e-01 1.785873505081356574e-02
7.287675120510718196e-01 1.810479450003471200e-02
7.272059666469387063e-01 1.811925198443500168e-02
7.256206998905613270e-01 1.813379305772485142e-02
7.240586688188004327e-01 1.814925562824930977e-02
7.224855571008491628e-01 1.816417749028413284e-02
7.209104797388597996e-01 1.818045699274055751e-02
7.193008760072377994e-01 1.819507666345301575e-02
7.636964687966356635e-01 1.836107390870428402e-02
7.622469899889051659e-01 1.837189918940356631e-02
7.607621025123492142e-01 1.838220781888307703e-02
7.592755517434781609e-01 1.839180580712545393e-02
7.577688300283006440e-01 1.840132284598125501e-02
7.562606795899069478e-01 1.841058211489805113e-02
7.547718282342159579e-01 1.841930903906523545e-02
7.532517770938501611e-01 1.842866944517424638e-02
7.517158303950247644e-01 1.843796240305490761e-02
7.502207629975939929e-01 1.844690010797418733e-02
7.487323440836438637e-01 1.845615038522020745e-02
7.472582987713775049e-01 1.846538416574958902e-02
7.457594184060338804e-01 1.847575211774073189e-02
7.443109122366018404e-01 1.848648281682118213e-02
7.428481308677952200e-01 1.849756425137445703e-02
7.413948940295087553e-01 1.850933714978047692e-02
7.399089076202717274e-01 1.852128859485538404e-02
7.384652256705884765e-01 1.853310317724660497e-02
7.855989062177655136e-01 1.861111554305063323e-02
7.842736576613538180e-01 1.861779647741215737e-02
7.829306941720192148e-01 1.862328802088719648e-02
7.816073561306553508e-01 1.863008315318313499e-02
7.802834281403017158e-01 1.863693568568199413e-02
7.789352106362161798e-01 1.864357176561980134e-02
7.775611266602296956e-01 1.865112876407329021e-02
7.762208766613647448e-01 1.865797276773889860e-02
7.748509582514900851e-01 1.866586837027153778e-02
7.734859328410398360e-01 1.867389705746892378e-02
7.721577755121262765e-01 1.868209678605119162e-02
7.708321018569703753e-01 1.869101946951252577e-02
7.695018623080971398e-01 1.869979237314686391e-02
7.681926769455736936e-01 1.870950101524631454e-02
7.668652148889333331e-01 1.871823589415490263e-02
7.655735641421423932e-01 1.872769025037345283e-02
7.642697706981822492e-01 1.873767736010281335e-02
7.629392751976743492e-01 1.874691397683482530e-02
7.616368298823067429e-01 1.875656345038245049e-02
7.602942507107033343e-01 1.876598729466131751e-02
7.589664167451657395e-01 1.877654176807415712e-02
7.575921589096265008e-01 1.878684602877754226e-02
7.562299301489457948e-01 1.879685226609440971e-02
7.548400035788354057e-01 1.880682640917761758e-02
7.534615904193993075e-01 1.881782314287021654e-02
7.520540841477089122e-01 1.882842312940844962e-02
7.506751089715468783e-01 1.884016096342733954e-02
7.492681486836707538e-01 1.885098229787280158e-02
7.478827635647194993e-01 1.886262395151616991e-02
7.464934105500041772e-01 1.887343319169934239e-02
7.450952749249982743e-01 1.888518766722106779e-02
7.437269678672514539e-01 1.889685533077866200e-02
7.423211260664331901e-01 1.890794914298291052e-02
7.409542076608204297e-01 1.891935928241284329e-02
7.395501549062720725e-01 1.893107266871553104e-02
7.381463805328776218e-01 1.894212317094771600e-02
7.367389644181728814e-01 1.895288514341780459e-02
7.353252067103828171e-01 1.896476669216213412e-02
7.339136300094445398e-01 1.897596388266016912e-02
7.324724455791197242e-01 1.898722823867166412e-02
7.310220328612206941e-01 1.899918030046051851e-02
7.295578053577933542e-01 1.901139346030440713e-02
7.281108226420763829e-01 1.902369332675193231e-02
7.266349545806601862e-01 1.903714362062479057e-02
7.251562889727520833e-01 1.905043688539893865e-02
7.236868758049174177e-01 1.906475243208821668e-02
7.221902243229940677e-01 1.907927304424650999e-02
7.206915490788391443e-01 1.909466788486124597e-02
7.192055664555285777e-01 1.911001685539107098e-02
7.177168526180005559e-01 1.912563950240626226e-02
7.161858861642139695e-01 1.914173116648118164e-02
7.146683764533484640e-01 1.915770252083713945e-02
7.131246017915368052e-01 1.917436316381696676e-02
7.115998135055868756e-01 1.919038181473719032e-02
7.100690195352150624e-01 1.920705590768212109e-02
7.085189611184499192e-01 1.922379234327629971e-02
7.069436805434878845e-01 1.923964712641481820e-02
7.053823265108122298e-01 1.925697624727886609e-02
7.038290292346722765e-01 1.927416232943011953e-02
7.022727997003571643e-01 1.929068611485116810e-02
7.006927711109424139e-01 1.930790294195357595e-02
6.991212234746460030e-01 1.932545719193846240e-02
6.975644773834283052e-01 1.934265019029780125e-02
6.960043837562327473e-01 1.936136445473455800e-02
6.944656089374089403e-01 1.937989808857689192e-02
6.928987599890367166e-01 1.939939282989657995e-02
6.913365756357933156e-01 1.941945535005003970e-02
6.897594935441914155e-01 1.943886848011033147e-02
6.882002236356431490e-01 1.945840500387755606e-02
6.866022671737515015e-01 1.947866951966215412e-02
6.850233936909440047e-01 1.949888505503631977e-02
6.834433289758160557e-01 1.951833196249745661e-02
6.818130593426261488e-01 1.953768622798026169e-02
6.802161911155220064e-01 1.955767318331527380e-02
6.786063601205203355e-01 1.957631861579643348e-02
6.769854834171429303e-01 1.959583963480819938e-02
6.753556089721838296e-01 1.961568498809186656e-02
6.737153579632023659e-01 1.963530891386667046e-02
7.204450391246470797e-01 2.000799437934703412e-02
7.189757860079314389e-01 2.002330783142370479e-02
7.175288329434614809e-01 2.003867519164823779e-02
7.160590671028218557e-01 2.005442930746700186e-02
7.145938171723236199e-01 2.007127775472923939e-02
7.683937779207362651e-01 2.028287794045805295e-02
7.671295304154536199e-01 2.029279306422742887e-02
7.658202642433810103e-01 2.030201120259000902e-02
7.645546366067905719e-01 2.031363021278182954e-02
7.632574380575573025e-01 2.032409179649320025e-02
7.619721529798896276e-01 2.033534716107537541e-02
7.606369119506424248e-01 2.034593260382162525e-02
7.593133392781464819e-01 2.035694234844902251e-02
7.579482738558221966e-01 2.036932765530016440e-02
8.200623468318619658e-01 2.030521559099180903e-02
8.189261712618184363e-01 2.030452884944024608e-02
8.177901021782005841e-01 2.030626650058847682e-02
8.165894684122959601e-01 2.030590530072154398e-02
8.154630229997777979e-01 2.030603261847934923e-02
8.142919253245580746e-01 2.030706103297340998e-02
8.131462909210529499e-01 2.030720056005910767e-02
8.119893877497432744e-01 2.030860712431412779e-02
8.108629472369951463e-01 2.030995996281684604e-02
8.096873783179463491e-01 2.031087111848142029e-02
8.085264356123954554e-01 2.031274211968457991e-02
8.073651905200495138e-01 2.031425971749779846e-02
8.062383335599956347e-01 2.031755637236002873e-02
8.050487657503238026e-01 2.032031075201173875e-02
8.038739325822256143e-01 2.032305105381499583e-02
8.027221710755609863e-01 2.032610657471615664e-02
8.015441988293902087e-01 2.033035260838345418e-02
8.003834116355271755e-01 2.033551013882716960e-02
7.991890620977645243e-01 2.033789597610147215e-02
7.980302484205635816e-01 2.034225395883019691e-02
7.968223869261047421e-01 2.034623313460678928e-02
7.956670457446204381e-01 2.034941544334768759e-02
7.944643887397362381e-01 2.035222908680351522e-02
7.933045748361245986e-01 2.035496494075884899e-02
7.921258447244746703e-01 2.035859793341266225e-02
7.909322702027060670e-01 2.036128275441604837e-02
7.897325997926556429e-01 2.036489953356366428e-02
7.885280162265368986e-01 2.036748614835510660e-02
7.873028833100191859e-01 2.037004029685933124e-02
7.860860393545215929e-01 2.037420392907065420e-02
7.848858897269793689e-01 2.037831178155104922e-02
7.836486998710345819e-01 2.038151315479477116e-02
7.823939169390790038e-01 2.038592726307267289e-02
7.811348801482674853e-01 2.039128237524270512e-02
7.798908440956006105e-01 2.039626555958761953e-02
7.786262877125861293e-01 2.040301972216843410e-02
7.773459288770575570e-01 2.040910333457518835e-02
7.760619024041601755e-01 2.041590054941799792e-02
7.747846001672308303e-01 2.042243825081185848e-02
7.734671969258688495e-01 2.043015686167330008e-02
7.721685870285533992e-01 2.043821086818415830e-02
7.708466541708380859e-01 2.044594949572095879e-02
7.695243609442101729e-01 2.045422455148622129e-02
7.681486756489713796e-01 2.046165693690338988e-02
7.667881681496472313e-01 2.047009673187559151e-02
7.653636513021718768e-01 2.047873016753714789e-02
7.639696789643667385e-01 2.048732935808317626e-02
7.625709337401767041e-01 2.049477987140818289e-02
7.611601897838549124e-01 2.050564427565438816e-02
7.596970966355613974e-01 2.051433591540469115e-02
7.582870673662324146e-01 2.052554598559676660e-02
7.568214777430829487e-01 2.053685931685007501e-02
7.553725350015815243e-01 2.054757795617691979e-02
7.538842398131060385e-01 2.055944741285166064e-02
7.524313985160020479e-01 2.057224109076576102e-02
7.509782733226916251e-01 2.058604460574968084e-02
7.495290439343055278e-01 2.059855595227458314e-02
7.480875788313523511e-01 2.061256979748494339e-02
7.466325470515902119e-01 2.062664301102770312e-02
7.451574445128581470e-01 2.064054144027470047e-02
7.436937344335844413e-01 2.065617661711703981e-02
7.422076479549166717e-01 2.067031821080721199e-02
7.406933510820207234e-01 2.068526815763042925e-02
7.392057418471612573e-01 2.069993930392132267e-02
7.376837968017257996e-01 2.071486600912493536e-02
7.361810101143069218e-01 2.072992368083638806e-02
7.346533709864581096e-01 2.074332773990001169e-02
7.331342420884531252e-01 2.075873061440073469e-02
7.316050635846070849e-01 2.077226497988931067e-02
7.300537483617594026e-01 2.078681090853302937e-02
7.285012279970474181e-01 2.080135075622291385e-02
7.269479119242661103e-01 2.081632495080165332e-02
7.253974132921936491e-01 2.083161094766594612e-02
7.238590791604762043e-01 2.084701111322698891e-02
7.223014415589085191e-01 2.086327239529032693e-02
7.207471953159094724e-01 2.088043608164316667e-02
7.191944060631294544e-01 2.089676054940495242e-02
7.176432405433669226e-01 2.091412776966266804e-02
7.160336043220626445e-01 2.093130793526083028e-02
7.811351674748352458e-01 2.101764257728973295e-02
7.798051669893154569e-01 2.102468321152234018e-02
7.784520397025517235e-01 2.103056245964528628e-02
7.770948010321858668e-01 2.103594782410009648e-02
7.757051036796598353e-01 2.104201110960638235e-02
7.743170533626644314e-01 2.104684738868673258e-02
7.729271200466535374e-01 2.105142593277959176e-02
7.715468190969331230e-01 2.105538702702731968e-02
7.701397146301629526e-01 2.105992994108369862e-02
7.687546138642521454e-01 2.106342363388784625e-02
7.673538732368462290e-01 2.106684120178358571e-02
7.659597715930742678e-01 2.107015530933809000e-02
7.645846378076447403e-01 2.107233313973981212e-02
7.631878887619959473e-01 2.107621144015427855e-02
7.617988749124875447e-01 2.107870992103964836e-02
7.604294877296512434e-01 2.108220071534602780e-02
7.590816850339330291e-01 2.108596288625595033e-02
7.577280772440214696e-01 2.108987299369249890e-02
8.283312374509700371e-01 2.074025858759954988e-02
8.271676227193596187e-01 2.072970740951501564e-02
8.260558172626281115e-01 2.072025325519369007e-02
8.249273480358469968e-01 2.071077784352417378e-02
8.237744176570680477e-01 2.070005430614803299e-02
8.226050402671056805e-01 2.069067274485592717e-02
8.214732984093990886e-01 2.068103817112508166e-02
8.203275496606072803e-01 2.067029991772132910e-02
8.191579859369214622e-01 2.066036648505605380e-02
8.180263101658686864e-01 2.065062416914844115e-02
8.168235771485332641e-01 2.063994008183750450e-02
8.156896598743632598e-01 2.062956014782923314e-02
8.145185983934120078e-01 2.062176357965064127e-02
8.133484179754821852e-01 2.061361295872704905e-02
8.121947561905884516e-01 2.060392678128346311e-02
8.110366764943416351e-01 2.059570137045372423e-02
8.098892602718762435e-01 2.058909029868043888e-02
8.087126000613047427e-01 2.058535527298068976e-02
8.075690151169667708e-01 2.057927027284225246e-02
8.063818330258131217e-01 2.057530783574297931e-02
8.052333162347137252e-01 2.057100684531469603e-02
8.040131121059781449e-01 2.056936815738820076e-02
8.028128931329953089e-01 2.056505466385767297e-02
8.016224526608272116e-01 2.056349756287943753e-02
8.004083503092660479e-01 2.056081170793621141e-02
7.991704781445135852e-01 2.055915009982488273e-02
7.979010478946159113e-01 2.055769229606421375e-02
7.966687008136333903e-01 2.055569023313172372e-02
7.953822668797987383e-01 2.055316851354745816e-02
7.941004709046396437e-01 2.055107752145380814e-02
7.928174453818415124e-01 2.055046131966100503e-02
7.915567158951736237e-01 2.054777580763755482e-02
7.902663989377664011e-01 2.054750518675011600e-02
7.890033316678747299e-01 2.054571104272011686e-02
7.876885316148095617e-01 2.054478210111675834e-02
7.864415146743276575e-01 2.054483593796601129e-02
7.851932368394478612e-01 2.054481280900522303e-02
7.839426157926926431e-01 2.054543327138041650e-02
7.826523935056741710e-01 2.054537729834412726e-02
7.813747843320876241e-01 2.054750925922892851e-02
7.800959322022695819e-01 2.054858110966355580e-02
7.787838327211848988e-01 2.054977805724905043e-02
7.775232396450246775e-01 2.055187772280012842e-02
7.762229779576236277e-01 2.055438644810577212e-02
7.749053906632021871e-01 2.055755547072024222e-02
7.735642424149336005e-01 2.055984491073764228e-02
7.722287072202660418e-01 2.056248521023390854e-02
7.708746385452907024e-01 2.056725975767812256e-02
7.695548582844525809e-01 2.057071241071732615e-02
7.681916566665667467e-01 2.057578641964793315e-02
7.668329528757380498e-01 2.058000471315488480e-02
7.654621851097983543e-01 2.058578095697979893e-02
7.641019590736638500e-01 2.058968363887724376e-02
7.627414811471009415e-01 2.059572960468931610e-02
7.613854173222294186e-01 2.060207856538512697e-02
7.600143640416274771e-01 2.060832588444607566e-02
7.586320984096391884e-01 2.061465220120050137e-02
7.572303512773866929e-01 2.062228225797458833e-02
7.558189465569272736e-01 2.062839940666287911e-02
7.544110668951520271e-01 2.063639452282960834e-02
7.529691074979109056e-01 2.064477165270883416e-02
7.515489999716122860e-01 2.065406271318855069e-02
7.500892978602379246e-01 2.066221699208653159e-02
7.486504989776797681e-01 2.067186251324305835e-02
7.472178075675308673e-01 2.068069353827805407e-02
7.457666800239691751e-01 2.069018462235366201e-02
7.443107315783860090e-01 2.069909557129957778e-02
7.428718630736513839e-01 2.070990263202852899e-02
7.414113028116328108e-01 2.071885233453420530e-02
7.399683926555056246e-01 2.072817212349424912e-02
7.385353063485047276e-01 2.073699438507017184e-02
7.371216878053746813e-01 2.074760105367172425e-02
7.356504767178873028e-01 2.075649130194148761e-02
7.342105066930636470e-01 2.076721636495451259e-02
7.327507514488886819e-01 2.077823273628499195e-02
7.312969707201918412e-01 2.078973965510074254e-02
7.298282838316858534e-01 2.080148798162526416e-02
7.283908324456994654e-01 2.081416490753571977e-02
7.268979037184820635e-01 2.082738131221104419e-02
7.254035530317007874e-01 2.084090907071886253e-02
7.239332031655751898e-01 2.085464040414307038e-02
7.224446371131889588e-01 2.087028608330787280e-02
7.209828414363522731e-01 2.088576833713255351e-02
7.195088494433504733e-01 2.090057636406116026e-02
7.180385379541311952e-01 2.091490298945525642e-02
7.165934680131186285e-01 2.093056473759434891e-02
7.151425705316455383e-01 2.094640147365641261e-02
7.137187574771486354e-01 2.096135123527586783e-02
7.122841202088265877e-01 2.097730830834180354e-02
7.108400746434327955e-01 2.099192121746405737e-02
7.093421684568342878e-01 2.100753293136902594e-02
7.079331372581518789e-01 2.102297150844425339e-02
7.064593523365350070e-01 2.104061050139562072e-02
7.049875302196965121e-01 2.105715317206234213e-02
7.034567771268651626e-01 2.107636225138787706e-02
7.019311566697705729e-01 2.109462837849044106e-02
7.003937683818316495e-01 2.111383848586305054e-02
6.988768950723277529e-01 2.113239608347703552e-02
6.973179198829518866e-01 2.115129664139516960e-02
6.957460921409857058e-01 2.117111098467475139e-02
6.941884517130816334e-01 2.119024261961969385e-02
6.926237948941977862e-01 2.120965818615119791e-02
6.910870312775716506e-01 2.122995571663489206e-02
6.895287010041069031e-01 2.124908685517884477e-02
6.879394611115621228e-01 2.126814134101731590e-02
6.863980595096361714e-01 2.128771238675101346e-02
6.848027291961422680e-01 2.130655756463331954e-02
6.832384221869954866e-01 2.132553007882594803e-02
6.816427282134694954e-01 2.134462880340865648e-02
6.800358030172539703e-01 2.136363815846541864e-02
6.784245657747706160e-01 2.138423695317590023e-02
6.767698575983451814e-01 2.140439797156998281e-02
6.750973694653006341e-01 2.142484202258828838e-02
6.734502831092948893e-01 2.144587168425634779e-02
6.717487877621586279e-01 2.146643903530688277e-02
6.700753027495739422e-01 2.148875211365909935e-02
6.683810185366385603e-01 2.150996210766189728e-02
6.666800031607492683e-01 2.153212688434868669e-02
6.649803602625701249e-01 2.155262971140766218e-02
6.632984955435974328e-01 2.157507663300705508e-02
6.616183660409418188e-01 2.159657461725937935e-02
6.599570535568930474e-01 2.161750752069990789e-02
6.582720696986993358e-01 2.163890760631918472e-02
6.565748492644422063e-01 2.166051035059942190e-02
6.549331095785787538e-01 2.168236448417834583e-02
6.532257148411553249e-01 2.170551773090404271e-02
7.214273806226879637e-01 2.194722696287957492e-02
7.199898436729946782e-01 2.196199951485459587e-02
7.184776568355192294e-01 2.197899972591024764e-02
7.169633072030738852e-01 2.199581881234870598e-02
7.154335988491425935e-01 2.201374643384880828e-02
7.138902473669055393e-01 2.203185475500942653e-02
7.123391898463564686e-01 2.205216847187588952e-02
7.108097385191086692e-01 2.207172457428128315e-02
7.092265633794992974e-01 2.209050383955199481e-02
7.076526945453395223e-01 2.211113865872192663e-02
7.060485433493773888e-01 2.213003774972863158e-02
7.044952108926141321e-01 2.215072305636750158e-02
7.028958484049926403e-01 2.217056583208440110e-02
7.013349744611816483e-01 2.219055198341482807e-02
6.997332396222725182e-01 2.220941284935548654e-02
6.981327635785068431e-01 2.222997394845577929e-02
6.965317692829957608e-01 2.224882967590309513e-02
6.949732862206683404e-01 2.226944420379209366e-02
6.933490861749240786e-01 2.229019177387108613e-02
6.917448013239750892e-01 2.231106569183410882e-02
6.901434857519840316e-01 2.233259966417238535e-02
6.885224887448985198e-01 2.235393512632690913e-02
6.868854925353814478e-01 2.237674643971904534e-02
6.852469037390412909e-01 2.240013625492491903e-02
6.835928713058734285e-01 2.242178595627455917e-02
6.819304882768554288e-01 2.244423392527267885e-02
6.802414768689284408e-01 2.246712277962239004e-02
6.785833955495139680e-01 2.248989590405988531e-02
6.768925570670528691e-01 2.251192097389411242e-02
6.752296009360608808e-01 2.253395109730466084e-02
6.735226110823891998e-01 2.255608910066404793e-02
7.541662918400018345e-01 2.254405812843432444e-02
7.527400668295531894e-01 2.255384365552885045e-02
7.513240280371640267e-01 2.256242303570265423e-02
7.499048337864938629e-01 2.257176154528482692e-02
7.484855683430918782e-01 2.258313810176222972e-02
7.470987210736169670e-01 2.259403775163965761e-02
7.456885914728107467e-01 2.260739162959733012e-02
7.442642486013272274e-01 2.262037020671614149e-02
7.428700040847648900e-01 2.263465224679273372e-02
7.414784072604061471e-01 2.264747612587231576e-02
7.400801843293627336e-01 2.266232578359304167e-02
7.386281239518165398e-01 2.267794751713417961e-02
7.372185534301319842e-01 2.269457003143557014e-02
7.357650343031496565e-01 2.271120304897801881e-02
7.343263675717061068e-01 2.272710853738290140e-02
7.328596027886755682e-01 2.274404188349597039e-02
7.314195805191905375e-01 2.276062337158973534e-02
7.299703110993094324e-01 2.277657681720691649e-02
7.285163706240724846e-01 2.279475994348633197e-02
7.270679853729300479e-01 2.281303953608914206e-02
7.256008612253723733e-01 2.283059250412224420e-02
7.241407643520262338e-01 2.284763203760620601e-02
7.227046556255486420e-01 2.286551769875233564e-02
7.212483918276243466e-01 2.288321113125955583e-02
7.198429310573671858e-01 2.290041026381591308e-02
7.183902214479792603e-01 2.291819603135702293e-02
7.169837047089838711e-01 2.293561723589765053e-02
7.155813033925632061e-01 2.295370628251902981e-02
7.141413297910453872e-01 2.297087778274174014e-02
7.126866878030556629e-01 2.298858771755821206e-02
7.112113851263990316e-01 2.300632116357288065e-02
7.097169999333472479e-01 2.302296378712223937e-02
7.081988427747514248e-01 2.304206192579290324e-02
8.071728155497144286e-01 2.222874413890327597e-02
8.059024867149712223e-01 2.222736168032085971e-02
8.046701147434778267e-01 2.222718384333562461e-02
8.033870102948174052e-01 2.222473203027373195e-02
8.020857817148238089e-01 2.222601983576681650e-02
8.008259828793545809e-01 2.222568821419849960e-02
7.995605803024465885e-01 2.222846465719666501e-02
7.982712477092052117e-01 2.222851203013609389e-02
7.970333296705096604e-01 2.223051403239332743e-02
7.958061398161480060e-01 2.223084367570153305e-02
7.945541219019328638e-01 2.223036553503367208e-02
7.933447687667334325e-01 2.223326739865364235e-02
7.920972357566653521e-01 2.223634383420946062e-02
7.909054993064811301e-01 2.223802358374518673e-02
7.896362575773984149e-01 2.224019426393162441e-02
7.883868470948204310e-01 2.224333152407507661e-02
7.871282248241200374e-01 2.224707370030749864e-02
7.858276786380630208e-01 2.225344005375319220e-02
7.845016282179652078e-01 2.225916839256852561e-02
7.831803487848704171e-01 2.226813946513895096e-02
7.818180831422057997e-01 2.227557941815162812e-02
7.804675277052449678e-01 2.228468683796213518e-02
7.790648842375097471e-01 2.229544994311267667e-02
7.777291178706665642e-01 2.230620032067377398e-02
7.763352235176981253e-01 2.231716546662877373e-02
7.750035478020780300e-01 2.232828152055210333e-02
7.736444730618943222e-01 2.233695582567438859e-02
7.723013797672075853e-01 2.234666920816987326e-02
7.710011586483512813e-01 2.235518809435566023e-02
7.696848819832494693e-01 2.236419798683843621e-02
7.683848668256121339e-01 2.237100447879296697e-02
7.670497196794296979e-01 2.237886079357230204e-02
7.657162674077258036e-01 2.238516894889506711e-02
7.643931481735634081e-01 2.239310892987771834e-02
7.630780468428112195e-01 2.239957676722756710e-02
7.616937885085554027e-01 2.240633697443534036e-02
7.603030845178204711e-01 2.241362322434380799e-02
7.589337453909335007e-01 2.241937484618831619e-02
7.575226639207396362e-01 2.242737099241412513e-02
7.561025709768655068e-01 2.243475925616679467e-02
7.546780370396679594e-01 2.244199725376817833e-02
7.532983217127680042e-01 2.244846206446480738e-02
7.518892589678527472e-01 2.245669059634872525e-02
7.504914111860579995e-01 2.246339346305288587e-02
7.490837912373106144e-01 2.246807295510024061e-02
7.477353247296901761e-01 2.247359432781305399e-02
7.463736158549033606e-01 2.247792511899467452e-02
7.449993105647150227e-01 2.248380012695460825e-02
7.436542406705320962e-01 2.248810933559589054e-02
7.423142191155374103e-01 2.249389421292484828e-02
7.409516108886785579e-01 2.249992507513517287e-02
7.395774049110247494e-01 2.250549770621930110e-02
7.381874461279112065e-01 2.251331071614876694e-02
7.367976492121196541e-01 2.251991806426862155e-02
7.353254202191933375e-01 2.252794824666751183e-02
7.338951340202355400e-01 2.253694002824912362e-02
7.324589453376286752e-01 2.254456757223483737e-02
7.310154859829345320e-01 2.255351126273503343e-02
7.295769197174558629e-01 2.256421354067213864e-02
7.281603743754716529e-01 2.257407047364774072e-02
7.267720064974976246e-01 2.258269340117288401e-02
7.253597259252126950e-01 2.259144611859870491e-02
7.239926716025165687e-01 2.259996863708831419e-02
7.226156164857623354e-01 2.260883914688497504e-02
7.212968376447544960e-01 2.261621392258642352e-02
7.199374130135236527e-01 2.262638254550932565e-02
7.185718394687178323e-01 2.263212166673006162e-02
7.171993129999225669e-01 2.264153456836243486e-02
7.158217988197536075e-01 2.265014579300825628e-02
7.144120638558736358e-01 2.265832881275324159e-02
7.129629490572984007e-01 2.266800776631099079e-02
7.115295281737270550e-01 2.267738832463217849e-02
7.100377907690414991e-01 2.268587571032586181e-02
7.085511467036710309e-01 2.269439858442934971e-02
7.070635603136798952e-01 2.270372373226519497e-02
7.055427805405074526e-01 2.271358572914958587e-02
7.040390709971625638e-01 2.272304693041313217e-02
7.025355201941756444e-01 2.273146911510999513e-02
7.010972808832235392e-01 2.274067800626582495e-02
6.995561887250218991e-01 2.275129493601974959e-02
6.981251142903113216e-01 2.275833376809959299e-02
6.966842507186248312e-01 2.276901085366596703e-02
6.952437096728267818e-01 2.277795130101577942e-02
6.938219013511861544e-01 2.278785139439993765e-02
6.924361751413219412e-01 2.279870880109529513e-02
6.909754529548491897e-01 2.280594227328671189e-02
6.895522933837981983e-01 2.281594008769661022e-02
6.880626310944261137e-01 2.282667491438728630e-02
6.866018909888617072e-01 2.283725466793397330e-02
6.851047507033732886e-01 2.284806033303873884e-02
6.835838902733571976e-01 2.285978295128630183e-02
6.820771803584693149e-01 2.287142881159005478e-02
6.805262308490853673e-01 2.288368295356593002e-02
6.789719257311277456e-01 2.289609757504159487e-02
6.774023608198541657e-01 2.290875195959862776e-02
6.758335639588447519e-01 2.292191637410363053e-02
6.742229094565792558e-01 2.293499387954175614e-02
6.726901420343240900e-01 2.295016817426089387e-02
6.710705492686508400e-01 2.296394820057437100e-02
6.694937248704787569e-01 2.297776069202686969e-02
6.679421923763437796e-01 2.299121477379364314e-02
6.663582914314156724e-01 2.300420263322097009e-02
6.647819014372015056e-01 2.301838176611170281e-02
6.632083062458998812e-01 2.303394973054827960e-02
6.616284072961994278e-01 2.304692646692977839e-02
6.601006194237317715e-01 2.306058422968581059e-02
6.584868836671500247e-01 2.307436441192598983e-02
6.569233096152317097e-01 2.308809896677340573e-02
6.553567219402296473e-01 2.310192099281958497e-02
6.537959581775245610e-01 2.311744018965058642e-02
6.522370014165584928e-01 2.313067031409964808e-02
6.506422084991391186e-01 2.314523151016990160e-02
6.490448921777043356e-01 2.316150168595641420e-02
6.474559750379356160e-01 2.317774088580646860e-02
6.458607971984219320e-01 2.319420192108700637e-02
6.442271792125394692e-01 2.321011915990302266e-02
6.426395869615484369e-01 2.322763796645335374e-02
6.410242824744101231e-01 2.324487206587734847e-02
6.394014132139029805e-01 2.326326010921810419e-02
6.377621761963000457e-01 2.328141225361487349e-02
6.361078313673846907e-01 2.329856470469828314e-02
6.345181389489453760e-01 2.331751094743575795e-02
6.328961089385050087e-01 2.333697771066519516e-02
6.312809669328249829e-01 2.335498394293129137e-02
6.297011412106409134e-01 2.337480362615891594e-02
6.280935911871119437e-01 2.339368901750035756e-02
6.264943457475509181e-01 2.341266521777602902e-02
6.249120969664468950e-01 2.343079093692947493e-02
6.233412977595764737e-01 2.344943347308051443e-02
6.217800541358344812e-01 2.346627313279960048e-02
6.202007947193644011e-01 2.348714894533819597e-02
6.186342358774522543e-01 2.350673308458923680e-02
6.170137276918948865e-01 2.352670986228357769e-02
6.154503176627170724e-01 2.354792923401524338e-02
6.137959471772458375e-01 2.357019430868096538e-02
6.121362634520386425e-01 2.359168590587332540e-02
6.104979102314624928e-01 2.361502909989059845e-02
6.088180869272707962e-01 2.363884724856238351e-02
6.071517554059170374e-01 2.366259643593052187e-02
6.054661318563292483e-01 2.368636418521911230e-02
6.037497874969923739e-01 2.371043435039774105e-02
6.020735002867494412e-01 2.373289209479702982e-02
6.003920168633135601e-01 2.375867638824876588e-02
5.987040933093495942e-01 2.378167608643387207e-02
5.970265751594481252e-01 2.380490005332920947e-02
5.953299238127049975e-01 2.382865297947309516e-02
5.936492753265756317e-01 2.384814759282927535e-02
5.919959389200923905e-01 2.387192382689996145e-02
5.903182008891385557e-01 2.389413804298739022e-02
5.886233519268067038e-01 2.391648744976631116e-02
5.869300077767711787e-01 2.394023542880328176e-02
5.851865035789792779e-01 2.396388232298453033e-02
5.833871640530650104e-01 2.398891387016132207e-02
5.816117526868974652e-01 2.401732771589008483e-02
6.818710220860911830e-01 2.443939792840458050e-02
6.803621647509285886e-01 2.444577655515393216e-02
6.788826085734827043e-01 2.445138487012597436e-02
6.773887974696858327e-01 2.446076517716862936e-02
6.758680272440841241e-01 2.447026431952161948e-02
6.743461553815840448e-01 2.447847828126546374e-02
6.728124011667188098e-01 2.448705120167041574e-02
6.712875068612568219e-01 2.449611023604847740e-02
6.697794095427508365e-01 2.450481804184343609e-02
6.682785575686567281e-01 2.451281335712435921e-02
6.667685189818562952e-01 2.452097485466532209e-02
6.652733583694208086e-01 2.452859537539110388e-02
6.637886633627670951e-01 2.453775013428751567e-02
6.623103753917766179e-01 2.454491876143381421e-02
6.607915190061017796e-01 2.455394909337284617e-02
6.592576787521159387e-01 2.456182122802486739e-02
6.577371754361449607e-01 2.457499731957317468e-02
6.562133026892867926e-01 2.458781601478298579e-02
6.546295951884473219e-01 2.460058109778973448e-02
6.530334596092071120e-01 2.461718379940405418e-02
6.513845217063493065e-01 2.463211767928293397e-02
6.497437391022475861e-01 2.464728460580954683e-02
6.481307923193930787e-01 2.466313784562575856e-02
6.464727991782825978e-01 2.467964515133020884e-02
6.448702879076166905e-01 2.469416543031334801e-02
6.432742947395809763e-01 2.471106909554390829e-02
6.416800381894777194e-01 2.472372699739094903e-02
6.400807210890792076e-01 2.473810092418156706e-02
6.385154066797521510e-01 2.475024087251565322e-02
6.369548849659325551e-01 2.476219068180614269e-02
6.354012427755361125e-01 2.477536038927943482e-02
6.338347655407817749e-01 2.478689511151441899e-02
6.323046702373745775e-01 2.479836314646127055e-02
6.307186653515379771e-01 2.481264776595159052e-02
6.291454053405494129e-01 2.482537687921033617e-02
6.275072577127094320e-01 2.483888542636755042e-02
6.258309016535106295e-01 2.485600342518070466e-02
6.241596480735889241e-01 2.487157415441997380e-02
6.224618020749290714e-01 2.488953244765670925e-02
6.207580944246543497e-01 2.490683183453488991e-02
6.190265947559101534e-01 2.492466184135904914e-02
6.173004402754377340e-01 2.494348174737053003e-02
6.155280785286414424e-01 2.496160784820736570e-02
6.137202742908913766e-01 2.497853353775225660e-02
6.119385944127321286e-01 2.499776324789017290e-02
6.101540846892117287e-01 2.501492752834318795e-02
6.083629902059242145e-01 2.503319128678335725e-02
6.065757944161500603e-01 2.505010670859994168e-02
6.048287299654263593e-01 2.506729039514262597e-02
6.029953294056366042e-01 2.508751749258704422e-02
6.011975671749584249e-01 2.510503503100814174e-02
5.993966030351958185e-01 2.512740331467119489e-02
7.225026907499764173e-01 2.466371885010846740e-02
7.211084006776834476e-01 2.464868222642353085e-02
7.197688610499956008e-01 2.463407983302887475e-02
7.184241375232166549e-01 2.462261496540065278e-02
7.170146657493083886e-01 2.460905299434252083e-02
7.156650209120049011e-01 2.459717464803817463e-02
7.142640083996051326e-01 2.458715199595195439e-02
7.128653341179328473e-01 2.457460017861378201e-02
7.114831621714550192e-01 2.456581776534421876e-02
7.100779848167578789e-01 2.455491877466809553e-02
7.086560686384864027e-01 2.454605371908235786e-02
7.072220555506292250e-01 2.453550935727433907e-02
7.058126783766217605e-01 2.452504397279916051e-02
7.043367314916029187e-01 2.451443886740842584e-02
7.029063495966086927e-01 2.450415076335365691e-02
7.014093563757977101e-01 2.449361365977880192e-02
6.999798441999892651e-01 2.448271893173040170e-02
6.985427909283002945e-01 2.447314976821410304e-02
6.970763388160201579e-01 2.446254481801691388e-02
6.956313134330861514e-01 2.445279068347125384e-02
6.941227093732580400e-01 2.444215588592283522e-02
6.926592916886115114e-01 2.443400254213654380e-02
6.911494872187818883e-01 2.442732740457211754e-02
6.896609545142029507e-01 2.441935903579783157e-02
6.881705349204899624e-01 2.441234491440649051e-02
6.866484305404935151e-01 2.440679817487393516e-02
6.851147014711089778e-01 2.439898788553899675e-02
6.835423591512642671e-01 2.439272312082379351e-02
6.819924981770105754e-01 2.438664385999470691e-02
6.803968120653437479e-01 2.437825186599699642e-02
6.787961935354023257e-01 2.437103448958576404e-02
6.772338065250479433e-01 2.436298056903919360e-02
6.756049237261331220e-01 2.435223940343667071e-02
6.740472443443213946e-01 2.434361218840771363e-02
6.724180184356839396e-01 2.433520138514501385e-02
6.708231785172071859e-01 2.432497355564309377e-02
6.692445039956166353e-01 2.431475367812646962e-02
6.676030036065548900e-01 2.430496979430673762e-02
6.659498124318917744e-01 2.429233643879286433e-02
6.643402393286899077e-01 2.428147023396951681e-02
6.627342988452935568e-01 2.427275881142243463e-02
6.611320257362102160e-01 2.426151049373853272e-02
6.594893370995659199e-01 2.425320097298713784e-02
6.578227057508624354e-01 2.424305467158838559e-02
6.562538137507569758e-01 2.423644131678671584e-02
6.546247201974906282e-01 2.422867032350339150e-02
6.529801828723161838e-01 2.422194229468669149e-02
6.513736560177357804e-01 2.421629656207234180e-02
6.496886678397992831e-01 2.421117762272758517e-02
6.480246405166921742e-01 2.420687842925751954e-02
6.463530349031451072e-01 2.420303847307001335e-02
6.446670275616205315e-01 2.419992825397849351e-02
6.429752404451594128e-01 2.419441095713162349e-02
6.412323735042356754e-01 2.419177184754793888e-02
6.395479569548304655e-01 2.419041825580330388e-02
6.377889222723547302e-01 2.418561040302703163e-02
6.360747781538438339e-01 2.418123114542706370e-02
6.342906970271970923e-01 2.417978795815303381e-02
6.325070562874477442e-01 2.417564726141124484e-02
6.307885975471061446e-01 2.417153986259931372e-02
6.289750465350202324e-01 2.416877983769449151e-02
6.272185781165496854e-01 2.416770437075027936e-02
6.254060132599937871e-01 2.416486842503198090e-02
6.236449987964619579e-01 2.416612206361066009e-02
6.218022152155273652e-01 2.416788899068364471e-02
6.199934291028711408e-01 2.416572896311994234e-02
6.181633685905930653e-01 2.416799497954168902e-02
6.163367935538683895e-01 2.416964963148061224e-02
6.145228281737569187e-01 2.417057569680274368e-02
6.126679133517746179e-01 2.417227783111799283e-02
6.108481441673730972e-01 2.417490520781343313e-02
6.090146005234261528e-01 2.417689513097032172e-02
6.071385893738068251e-01 2.417793270626168028e-02
6.052624739711172097e-01 2.417890741013506081e-02
6.034084279625822056e-01 2.418196602318262514e-02
6.015494923786774972e-01 2.418581044715611278e-02
5.996870141223826778e-01 2.418420175277216644e-02
5.978097197351198711e-01 2.418544574384331319e-02
5.959458973097583323e-01 2.418978005286125457e-02
5.940660533804007493e-01 2.419131454129496914e-02
5.921610818149740663e-01 2.419431355695827318e-02
5.902767446764297654e-01 2.420036437254066003e-02
5.884021808546781029e-01 2.420607580584846485e-02
5.864749635757864343e-01 2.421103429928310805e-02
5.845662994435630866e-01 2.421711795342733689e-02
5.826373975204351963e-01 2.422655843630686090e-02
5.807470843259568971e-01 2.423356917674426847e-02
5.788547711727016765e-01 2.424378838590662832e-02
5.768789291339213587e-01 2.425132799844271700e-02
5.749650845732410254e-01 2.426253308056150471e-02
5.730337392732232082e-01 2.427348376681935302e-02
5.710771306495360244e-01 2.428653940274939568e-02
5.691525615888299861e-01 2.429905919255770375e-02
5.671722895952796550e-01 2.431460994381665769e-02
5.652053363047211398e-01 2.433129619825737458e-02
5.632116234552004830e-01 2.434788009010801363e-02
5.612255489706257094e-01 2.436499096667066322e-02
5.592461853374124381e-01 2.438389191763206537e-02
5.571721375139268018e-01 2.440643929281085742e-02
5.551538491717872281e-01 2.442773918481735973e-02
5.530909997038080395e-01 2.444962229673855111e-02
5.510650916532744414e-01 2.446892670089399063e-02
5.489543978644325639e-01 2.449054918118956023e-02
5.468844134603746410e-01 2.451381944323046888e-02
5.447724589100576553e-01 2.453732805045780521e-02
5.426671535414442360e-01 2.456068724791558508e-02
5.405560266296499661e-01 2.458623549412270598e-02
5.384547244905053542e-01 2.460914524647092594e-02
5.363749029497876242e-01 2.463524048314110620e-02
5.342317082656812266e-01 2.465957837574928035e-02
5.321473594561640930e-01 2.468527832481693524e-02
5.300370614464858798e-01 2.470919554599958212e-02
5.278855676203331182e-01 2.474056649318978271e-02
6.588875446979577388e-01 2.404253631202316402e-02
6.573547233779676313e-01 2.402033915738984587e-02
6.557853551271477510e-01 2.400081097504155880e-02
6.542388152592785167e-01 2.397825700013330244e-02
6.527119839133725954e-01 2.395662635644463245e-02
6.511244466991634727e-01 2.393629869078742894e-02
6.495540931204356605e-01 2.391419217272254191e-02
6.479840867560056061e-01 2.389499181208218012e-02
6.464009842333966471e-01 2.386910974188231893e-02
6.448285752282114647e-01 2.384980578273211346e-02
6.432961407414993227e-01 2.382737284366911318e-02
6.417017927489784279e-01 2.380496529412423623e-02
6.401433951063920658e-01 2.378234386646286766e-02
6.385211156850099101e-01 2.376484564284882944e-02
6.369465745144228253e-01 2.374249089633403628e-02
6.353891580706816367e-01 2.372307316346934994e-02
6.338088629046337852e-01 2.370277452762182060e-02
6.322306144124170135e-01 2.368140579165280493e-02
6.307129538166771354e-01 2.366400800193107709e-02
6.291925879302436853e-01 2.364288191872770950e-02
6.276261224725193655e-01 2.362443169649652841e-02
6.260648608429495443e-01 2.360448808199448051e-02
6.245583495691739984e-01 2.358404271504906807e-02
6.229709998692483097e-01 2.356132889475388500e-02
6.214025030303623742e-01 2.353782149864505624e-02
6.198217912507865135e-01 2.351556384200402874e-02
6.182697982798801561e-01 2.348997428833778101e-02
6.166609960612747798e-01 2.346691592224622175e-02
6.150488516067853517e-01 2.344554863717969798e-02
6.134846744116975170e-01 2.341999065151019466e-02
6.118734871265848474e-01 2.339790559950712112e-02
6.101893379681820884e-01 2.337204360009073958e-02
6.085658799391909790e-01 2.335029285825648143e-02
6.069275133386682342e-01 2.332609880322151011e-02
6.053368135728915966e-01 2.330370301915331288e-02
6.036940837745253807e-01 2.328256035054301204e-02
6.020002269644922910e-01 2.325630930328192666e-02
6.003386774523631342e-01 2.323526004873154027e-02
5.986999883672050604e-01 2.321255912513708886e-02
5.969830946949248318e-01 2.318984774249410394e-02
5.953046589224604279e-01 2.316321292025774400e-02
5.935673864879977835e-01 2.313772186390355284e-02
5.918327832966483459e-01 2.311236518027492970e-02
5.900907618803030719e-01 2.308490387541528230e-02
5.883297184891287390e-01 2.305880428946389255e-02
5.865359514586648837e-01 2.302977143396522583e-02
5.847695277174265183e-01 2.300200857424646722e-02
5.830596876905689285e-01 2.297278749478308402e-02
5.812686804834251708e-01 2.294242770646567550e-02
5.794734252006553676e-01 2.291398830035173279e-02
5.777297789411147688e-01 2.288072576670963088e-02
5.759816105629412819e-01 2.285285057910786677e-02
5.742329534659119661e-01 2.282247674575372393e-02
5.724710154695765718e-01 2.279327884382999561e-02
5.707182459011171938e-01 2.276672928604365695e-02
5.689800661542891991e-01 2.273840917742485021e-02
5.671203320053403996e-01 2.271240503388271409e-02
5.653387137662834183e-01 2.268467954534446329e-02
5.634838152367463993e-01 2.266026968580679701e-02
5.616670889857063864e-01 2.263554846484097313e-02
5.598177781645411466e-01 2.261436922679866193e-02
5.579421362046377286e-01 2.259107916101318198e-02
5.560383629679160888e-01 2.256802600638744757e-02
5.541640572477838367e-01 2.254398849569634947e-02
5.523129793057193204e-01 2.251878527901320093e-02
5.504472199237668839e-01 2.249532900717075845e-02
5.486186920912895504e-01 2.247144932824704858e-02
5.467452327758773878e-01 2.244851485618544820e-02
5.449311035453311414e-01 2.242429521706852669e-02
5.430653803415810277e-01 2.239822167266668912e-02
5.412391792100221810e-01 2.237474934559876769e-02
5.393949342799930768e-01 2.234972753195541700e-02
5.375414188753653288e-01 2.233082402773424804e-02
5.356614862425170820e-01 2.230826212471878969e-02
5.337782513566254883e-01 2.228555611229516772e-02
5.318228146803837264e-01 2.226992063243785763e-02
5.299152254835316489e-01 2.224973138721660082e-02
5.279363175349471859e-01 2.223518917518871318e-02
5.259947436502094842e-01 2.221767809029582402e-02
5.240413666879988330e-01 2.219853280126100892e-02
5.219972401640204929e-01 2.218512702599112138e-02
5.200260874202516925e-01 2.216588731845649599e-02
5.180207450444923589e-01 2.214714141840599948e-02
5.159854035758201229e-01 2.212859926196642998e-02
5.139955534407768534e-01 2.210695905264828398e-02
5.120133364233167006e-01 2.208999937386653400e-02
5.099968134621394311e-01 2.206734013856078563e-02
5.079985892341049025e-01 2.204497971026126227e-02
5.059746672263695233e-01 2.202252192962800281e-02
5.039706020173396750e-01 2.200485364896783563e-02
5.019358591605598274e-01 2.198672866773711959e-02
4.999158965506358410e-01 2.197037990231488075e-02
4.979083395463907435e-01 2.195664377957941629e-02
4.958980918366839852e-01 2.194236546998254780e-02
4.937855401607486594e-01 2.193159091199538974e-02
4.917080282534694313e-01 2.191968831382428914e-02
4.895550331667835042e-01 2.191305125854767222e-02
4.874902980627517923e-01 2.190453490765518693e-02
4.853959723760683520e-01 2.189167312965503015e-02
4.832953212180888247e-01 2.188556732414265182e-02
4.811424637137401428e-01 2.187766223172309121e-02
4.789566253579947697e-01 2.186432594070810212e-02
4.768448762067674096e-01 2.185289604721341386e-02
4.746658060144423041e-01 2.183921762619025000e-02
4.724801293369724764e-01 2.182749355731004523e-02
4.703155094328294039e-01 2.181022336754468230e-02
4.681379486972639947e-01 2.179572036996897319e-02
4.659752694326528832e-01 2.177940412310848742e-02
4.637553705299711782e-01 2.176348229240472956e-02
4.615286004502157091e-01 2.175233659798416971e-02
4.593002529856208271e-01 2.173870122874289532e-02
4.570019032191017239e-01 2.172827157738390150e-02
4.547064710423653344e-01 2.171774269596830551e-02
4.523868912223431571e-01 2.171131288042841417e-02
4.500129643268213075e-01 2.170438382704481528e-02
4.476895819341818461e-01 2.169744639637560119e-02
4.453032008484776316e-01 2.169209370795158881e-02
4.428390093065927013e-01 2.168720060671897043e-02
4.404772131283528624e-01 2.168063369511010613e-02
4.380657819864011149e-01 2.167204487170353369e-02
4.355871097313298579e-01 2.166702212305109468e-02
4.331212343715621915e-01 2.166149985477665643e-02
4.307034955871881232e-01 2.165636899241081201e-02
4.282232607899152388e-01 2.164790231487406097e-02
4.257345635558338892e-01 2.164402240204161415e-02
4.232528524208830634e-01 2.163821074399673722e-02
4.207156040743129655e-01 2.163291345006369132e-02
4.181867789223652765e-01 2.163069133540339306e-02
4.156245698356162976e-01 2.162811769162039516e-02
4.130743795937126261e-01 2.162775226638418216e-02
4.104956433153829076e-01 2.162912641259919638e-02
4.078572555493439333e-01 2.163017718294102387e-02
4.052734647416013636e-01 2.163560173262299088e-02
4.026152991958772409e-01 2.163727814611186157e-02
4.000399281383594241e-01 2.163833442662915080e-02
3.973385719569664798e-01 2.164594919368914572e-02
3.947428372297697718e-01 2.165120316809460849e-02
3.921109609524215944e-01 2.165761914082182590e-02
3.894842464512526248e-01 2.166281304651353559e-02
3.868209888666583329e-01 2.166798509777133341e-02
3.841601872711657983e-01 2.167339939295028980e-02
3.815155756580222990e-01 2.168001843388513844e-02
3.788189397414705728e-01 2.168548586386296120e-02
3.761491449130232589e-01 2.168875910074908112e-02
3.733926337273570928e-01 2.169732183125670441e-02
3.707262158759307979e-01 2.170371731292981832e-02
3.680077678997850654e-01 2.171107467731793125e-02
3.652491143598725065e-01 2.171836556866503509e-02
3.625142603040305000e-01 2.172841422899321126e-02
3.597852906505930037e-01 2.173797564804933607e-02
3.570202509507479083e-01 2.175019721251526122e-02
3.542818277115443171e-01 2.176117806513597902e-02
3.515720891483695154e-01 2.177586654349029580e-02
3.488747551584058249e-01 2.179403107649328930e-02
3.460828025766622962e-01 2.180826634218127266e-02
3.433292816992075669e-01 2.182565494213543553e-02
3.405826689113521377e-01 2.184758203566341400e-02
3.377951734877802648e-01 2.186780851865547173e-02
3.350820107148809734e-01 2.189048464781846379e-02
3.323052921090496881e-01 2.190830034267621587e-02
3.295226016593497675e-01 2.193210846414854476e-02
3.267264772860837829e-01 2.194981502361870174e-02
3.239299038158197641e-01 2.197368075223929060e-02
3.211118272839883492e-01 2.199186006027978313e-02
3.182734616158967023e-01 2.201425794079742843e-02
3.154411878895471699e-01 2.203927649154398608e-02
3.126412931288061747e-01 2.206322974456696381e-02
3.097842029326894897e-01 2.208998172401549845e-02
4.112288041057219901e-01 2.492997083245301546e-02
4.088403161645088324e-01 2.493090125757245479e-02
4.063934375766467544e-01 2.492870296144398742e-02
4.040248457120525494e-01 2.493218230448273481e-02
4.016358780013279950e-01 2.493553687062876126e-02
3.992558627274798710e-01 2.494002549272307176e-02
3.969281959483462741e-01 2.494353291230047912e-02
3.945815930255012205e-01 2.495431047967587579e-02
3.922347716045654353e-01 2.496038889543926442e-02
3.898540950785619463e-01 2.496747506846603779e-02
3.875068148698455062e-01 2.498067483774922895e-02
3.851544205316065339e-01 2.498938965303735757e-02
3.826970276277570915e-01 2.500308538731774513e-02
3.803303511616705768e-01 2.501706227169816360e-02
3.778468480156667031e-01 2.503252879506277784e-02
3.753509194882485023e-01 2.505481637255220842e-02
3.727994787708364677e-01 2.507370132099279517e-02
3.701675175998607736e-01 2.509814045207288402e-02
3.675377156313940352e-01 2.512131996511798512e-02
5.509283882437852053e-01 2.309682875492591325e-02
5.488630721368403798e-01 2.302828494224807773e-02
5.468597789636290285e-01 2.296187840577456132e-02
5.448672036121845474e-01 2.288893377081088060e-02
5.428598623687274083e-01 2.281823720982318476e-02
5.408543793731513949e-01 2.274006505017783092e-02
5.388538548706166553e-01 2.266918522633745367e-02
5.368588889980455692e-01 2.259561549709681455e-02
5.348894325972711750e-01 2.251991080880554399e-02
5.329653249438540685e-01 2.244447663305359358e-02
5.309693658946743611e-01 2.236363378557730194e-02
5.289559396085408149e-01 2.228678112295444380e-02
5.269511621823815828e-01 2.220480602890612110e-02
5.249570630763922274e-01 2.212116047492092286e-02
5.229277907509287671e-01 2.203966599560382503e-02
5.208788128809902496e-01 2.196380966184097866e-02
5.188608363753428598e-01 2.188328333642644563e-02
5.167807753295013962e-01 2.180176798424108067e-02
5.147640180079562366e-01 2.171317696480884116e-02
5.126588126673595758e-01 2.163395829963044373e-02
5.106477359316204945e-01 2.154283432654916647e-02
5.085418993941989152e-01 2.144950848681763389e-02
5.065607643365585000e-01 2.135659446949373860e-02
5.045040792500277149e-01 2.126365396955135281e-02
5.024957824016336172e-01 2.116436655945088188e-02
5.004750151260747293e-01 2.106757031230244506e-02
4.984137549970976688e-01 2.096570936146611996e-02
4.963910264704045616e-01 2.086830814431541239e-02
4.943263171379067011e-01 2.076057883021644943e-02
4.922557415340444442e-01 2.066548910180658963e-02
4.901170132396173718e-01 2.056914574724861069e-02
4.880235732997181830e-01 2.047288043216493464e-02
4.858880139919702912e-01 2.037117826433587978e-02
4.837506712359151417e-01 2.027945243919162047e-02
4.816668913382150530e-01 2.018430142141290975e-02
4.795666342493904444e-01 2.008389395285187229e-02
4.774117627403945407e-01 1.998171756378966726e-02
4.753848858075627182e-01 1.987856553792732156e-02
4.733022696137286767e-01 1.977604588995785992e-02
4.711977657240106754e-01 1.965981486954460761e-02
4.691816532411098306e-01 1.955122256993291341e-02
4.670829571968606042e-01 1.943143201555681820e-02
4.650245349515965132e-01 1.931638660589955064e-02
4.629461154208531215e-01 1.920176983597278800e-02
4.608278964692432145e-01 1.908817413390533763e-02
4.587072600453686588e-01 1.897025569878501780e-02
4.564821761007699652e-01 1.885695357700453711e-02
4.542261775789827594e-01 1.874315835703410996e-02
4.520035037408647316e-01 1.863896106390110913e-02
4.496859994406874894e-01 1.853290889836355787e-02
4.474605516306052189e-01 1.842477023930728930e-02
4.451190194807696510e-01 1.832455917525672995e-02
4.428194260888546618e-01 1.822448533870788326e-02
4.405223117423137102e-01 1.812223081736973399e-02
4.382605806877262755e-01 1.802450399466380346e-02
4.360129373552673049e-01 1.792783817652322809e-02
4.337465439817760893e-01 1.781461898805487831e-02
4.314610421895777037e-01 1.771520646621249293e-02
4.292076720598509976e-01 1.761288203197508909e-02
4.268855357150519447e-01 1.750626359564648460e-02
4.245762018778435065e-01 1.739993831743457536e-02
4.223081166672551512e-01 1.729225113269785771e-02
4.199705936635877435e-01 1.719639156911560024e-02
4.175267586607478987e-01 1.708891606699218871e-02
4.150026897087716327e-01 1.698768655905780189e-02
4.124625950366310745e-01 1.689520213547181932e-02
4.098863699484974754e-01 1.679572776041472065e-02
4.072736110522429676e-01 1.669611109005522329e-02
4.046894902599367239e-01 1.659391305353172252e-02
4.021395129092501519e-01 1.649265036075005589e-02
3.995570085794716286e-01 1.638967733345374905e-02
3.969958253917013624e-01 1.628885566930562967e-02
3.944491691213029561e-01 1.618971199530881006e-02
3.919609771771138673e-01 1.608242033010658101e-02
3.894293023276589882e-01 1.598168641467321086e-02
3.869679065520341688e-01 1.587243218737710571e-02
3.844298021955338540e-01 1.575971180431038135e-02
3.818957679413897410e-01 1.564830526894136695e-02
3.792955932753843129e-01 1.553237508210371202e-02
3.766869241010852853e-01 1.542065131254950240e-02
3.740549722016624501e-01 1.530792681395379620e-02
3.712846756364143186e-01 1.518305021600083182e-02
3.685546225954013377e-01 1.506478603764057483e-02
3.657732534372066802e-01 1.494084773508983811e-02
3.629401336819941815e-01 1.482918449532712873e-02
3.600746178046173029e-01 1.469670952069318699e-02
3.571526434294082231e-01 1.457396432622861358e-02
3.542776510367114939e-01 1.444937655978020992e-02
3.514101364967017749e-01 1.432018770469613289e-02
3.485240149494466255e-01 1.419074558097677824e-02
3.457030884137368143e-01 1.406870284356207673e-02
3.428745326153238571e-01 1.394577755649263270e-02
3.400304567750666029e-01 1.381743008590076774e-02
3.372818123974441473e-01 1.369386209965554706e-02
3.344258589977956997e-01 1.357434658211494234e-02
3.316190221263355942e-01 1.344823240887126937e-02
3.286491691319446962e-01 1.332507398752032571e-02
3.257926134075159741e-01 1.320240254427733524e-02
3.227924639079383651e-01 1.308292557619862573e-02
3.197788973321912809e-01 1.295216890528066121e-02
3.167883428499055354e-01 1.283984161801044084e-02
3.136703132921287995e-01 1.271275939226410197e-02
3.105953355155152140e-01 1.258363572305815428e-02
3.074412833180374394e-01 1.245753646630184605e-02
3.042821879186110023e-01 1.232470052252795066e-02
3.010327455983730638e-01 1.219203588611226900e-02
2.979566213330919200e-01 1.205892262720015262e-02
2.948191121519262436e-01 1.192665194700385199e-02
2.916834684478262218e-01 1.178961042385132281e-02
2.885533748158513045e-01 1.165748495598346868e-02
2.854689064002616794e-01 1.152009143277699446e-02
2.823880332194865228e-01 1.138233583178266395e-02
2.793023793011241152e-01 1.125327864150239311e-02
2.761698979481476135e-01 1.111498778235662198e-02
2.730700649313727024e-01 1.098269151544807413e-02
2.698869839905335133e-01 1.084648968098685107e-02
2.666945600861153065e-01 1.071084935307330122e-02
2.634704551282397444e-01 1.057354732122680122e-02
2.602943648595062442e-01 1.044391273242586266e-02
2.569750291636820894e-01 1.030863588792147421e-02
2.536889434435175561e-01 1.016992414210871748e-02
2.504069176714827094e-01 1.003749564696372436e-02
2.470185812772671685e-01 9.902367851613367092e-03
2.436363764521209119e-01 9.770343414246294295e-03
2.402401863427874040e-01 9.629629290440311351e-03
2.368275063108352119e-01 9.505605586366060178e-03
2.333817013237633742e-01 9.363807859011632692e-03
2.299017853086166296e-01 9.241001131820962555e-03
2.264001863415619764e-01 9.106274024128085953e-03
2.229083461950244482e-01 8.973137637585580639e-03
2.193530818330557131e-01 8.841819054256775182e-03
2.158362783990748490e-01 8.710259932818296275e-03
2.122390904578262960e-01 8.576802473652927333e-03
2.086811564776032135e-01 8.441360577512867572e-03
2.050349238402095209e-01 8.304412477196720238e-03
2.013941865895496897e-01 8.168582373312598469e-03
1.977654034366272962e-01 8.030048475480408218e-03
1.941281013068054118e-01 7.889521813511541151e-03
1.904411999299125413e-01 7.747753756868914349e-03
1.867884950651370890e-01 7.603375445820462902e-03
1.831588848325214625e-01 7.458784720841439043e-03
1.794278435351962797e-01 7.303460768577539619e-03
1.757802424320904777e-01 7.151238118292544028e-03
1.720715970406345718e-01 7.001058691568355641e-03
1.683513541576695249e-01 6.850708730060462229e-03
1.645848782230151242e-01 6.691907783826726158e-03
1.608918707928875536e-01 6.536902256641784897e-03
1.570790349764275839e-01 6.381413989895787578e-03
1.532759321954705600e-01 6.227150687033703239e-03
1.494679812893791593e-01 6.077247508155605299e-03
1.456339412765778052e-01 5.917139515128551006e-03
1.417769833616993325e-01 5.768469170938437043e-03
1.379164935331823327e-01 5.619804928526910687e-03
1.340904817140315397e-01 5.467687602484737168e-03
1.302196504320285997e-01 5.320573215252337104e-03
1.263507273627925975e-01 5.166569687659916185e-03
1.224682865009545235e-01 5.020499844633705307e-03
1.186518909409524924e-01 4.873009723183813376e-03
1.147811609298710345e-01 4.718717793809644630e-03
1.108744178484704357e-01 4.570773419703697341e-03
1.069932044795162129e-01 4.423987137065740587e-03
1.029994673905053615e-01 4.270402977104872239e-03
9.904465638774179181e-02 4.113649598862934541e-03
9.503833706220236877e-02 3.959178908706289732e-03
9.094520889088948679e-02 3.811369248980038191e-03
8.687609143065293249e-02 3.652366918702152753e-03
8.279733596736077450e-02 3.492905399544048595e-03
7.869239225603072430e-02 3.337209038655763755e-03
7.456590015459219067e-02 3.174920047821996709e-03
7.046593883808008330e-02 3.021866351051204387e-03
6.635047796314673396e-02 2.852102577542792259e-03
6.227484195808504625e-02 2.681718079147982041e-03
5.824667951640809943e-02 2.510323447644557341e-03
5.423367591381957759e-02 2.339671274804962838e-03
5.015570895037784610e-02 2.162466540733955049e-03
4.620493562266918958e-02 1.990315898059874175e-03
4.215647728680305129e-02 1.812279343053334411e-03
3.805940087035290104e-02 1.637727011230436999e-03
3.389848382149505956e-02 1.463420944379724810e-03
2.971212652381121505e-02 1.290119403767445204e-03
2.551269096961801888e-02 1.111064781322659064e-03
2.131218714452412857e-02 9.285608149317938539e-04
1.706621999860796074e-02 7.435965082827482612e-04
1.276676494101542519e-02 5.630135622872600590e-04
8.478766470379662731e-03 3.725668081765321632e-04
4.323011180792885738e-03 1.888841070619062725e-04
0.000000000000000000e+00 0.000000000000000000e+00
