# Supplementary material for: Simulating the Photochemical Birth of the Hydrated Electron in Liquid Water
Source: Nat Commun. 2026 Mar 10;17:3764. doi: 10.1038/s41467-026-70045-7 (PMC13106769; doi:10.1038/s41467-026-70045-7)
Supplement: Supplementary file 3 — Source Data [file 41467_2026_70045_MOESM3_ESM.zip › Figure_5/distances_involved.dat]

# mean distance [A]            std
1.192886776424609607e+00 4.705315058327416006e-02
1.192360206997095329e+00 4.705295226026493666e-02
1.191696193425215933e+00 4.704677177373247504e-02
1.191148619189928537e+00 4.703862975528309148e-02
1.190523271347651457e+00 4.703422073687645727e-02
1.189907233422702104e+00 4.703155212189377016e-02
1.189300402994470707e+00 4.702432075749277129e-02
1.188667011422306796e+00 4.701902313753705820e-02
1.188068144050322905e+00 4.701622565554777755e-02
1.187359388923724390e+00 4.701685135256141596e-02
1.186679728021406088e+00 4.702008327345041233e-02
1.186031967779169527e+00 4.701740455366950483e-02
1.185370683959003246e+00 4.702670963637155949e-02
1.184718803256118669e+00 4.703310109808322981e-02
1.184042645305088071e+00 4.703956252770560148e-02
1.183339065163341974e+00 4.704374994150743033e-02
1.182704398047002003e+00 4.704855257074003899e-02
1.181977584793441505e+00 4.704965454438510275e-02
1.181291761250198746e+00 4.705652919220763147e-02
1.180579797123261665e+00 4.705802154083484068e-02
1.179883537125107740e+00 4.706134919441971182e-02
1.179092004065930510e+00 4.705972011444514019e-02
1.178408920903974977e+00 4.705762881484287091e-02
1.177593714421137916e+00 4.706145531733557652e-02
1.176881561033038315e+00 4.706303435269779817e-02
1.176153361289214772e+00 4.706036194753452501e-02
1.175267065233893682e+00 4.705968984640873654e-02
1.174452538427808612e+00 4.706020254291069099e-02
1.173616778301011410e+00 4.706557602765416848e-02
1.172816544148266082e+00 4.706520750471997194e-02
1.171980332464923169e+00 4.706661334653355205e-02
1.171153352926064262e+00 4.706831147994763875e-02
1.170274798051887943e+00 4.706474268065397037e-02
1.169450699960848272e+00 4.706191502946027033e-02
1.168654928438759288e+00 4.706145276130640348e-02
1.167790654873230860e+00 4.705774842902861466e-02
1.166997090415485383e+00 4.704582930792870765e-02
1.166209892279190585e+00 4.704142615072283429e-02
1.165415456936671701e+00 4.703559703875491438e-02
1.164585701838024345e+00 4.702098129919938391e-02
1.163743833372425041e+00 4.701359496009541866e-02
1.162947959625507455e+00 4.700456570792016509e-02
1.162097158626770321e+00 4.699453196355538737e-02
1.161285446117363618e+00 4.698688699884706610e-02
1.160429761174096575e+00 4.698119856111923620e-02
1.159585538535905069e+00 4.697281869256496323e-02
1.158781926340178403e+00 4.696162770482825016e-02
1.157843562684745198e+00 4.695389957136715531e-02
1.157038199872635786e+00 4.694625214840246474e-02
1.156152822685025727e+00 4.693880432051737023e-02
1.155324732624555040e+00 4.693382757507359032e-02
1.154482906195154701e+00 4.692691216231097834e-02
1.153698872559983046e+00 4.691775394894324991e-02
1.152855938112946621e+00 4.691447032857921917e-02
1.152097972656085823e+00 4.690162054926638041e-02
1.151287915166014253e+00 4.689521908433099545e-02
1.150473891429989459e+00 4.688793961438737085e-02
1.149697798621510003e+00 4.688093521348631748e-02
1.148917662794749273e+00 4.687282388436128655e-02
1.148142896098600207e+00 4.686564145340578469e-02
1.147350854501854256e+00 4.685850184114931372e-02
1.146520167021593872e+00 4.685538325869526011e-02
1.145725691986222428e+00 4.685087145870197450e-02
1.144801637131163119e+00 4.684536898968386098e-02
1.143993771924391112e+00 4.684320312847908840e-02
1.143120054280239328e+00 4.684195222693040422e-02
1.142239741885388682e+00 4.683813061281937029e-02
1.141348281430340172e+00 4.683053597825253406e-02
1.140412778325080811e+00 4.682761221350415642e-02
1.139511584275362255e+00 4.682213649649590720e-02
1.138628070382234680e+00 4.681649235860797093e-02
1.137760639176327304e+00 4.680706422785812365e-02
1.136910805237681954e+00 4.680075530456678790e-02
1.136038211885662452e+00 4.679068469835113986e-02
1.135219948373856536e+00 4.677875103148166486e-02
1.134367358599717823e+00 4.677018889684430442e-02
1.133579764354982755e+00 4.675585495681907483e-02
1.132770618621534053e+00 4.674932889771667849e-02
1.131889361618406920e+00 4.673434750082205991e-02
1.131088909291231959e+00 4.672491583852340924e-02
1.130268607555171112e+00 4.670860160498838121e-02
1.129341330307710445e+00 4.669991709453474860e-02
1.128425952271506993e+00 4.668608110160859387e-02
1.127503219821616387e+00 4.667483658614422770e-02
1.126588284491031544e+00 4.666419867672823990e-02
1.125659651423080110e+00 4.665045683355317774e-02
1.124695838129970538e+00 4.663633029532032737e-02
1.123724141730597204e+00 4.662156546388230433e-02
1.122814720733619209e+00 4.660474697120808862e-02
1.121855587122124076e+00 4.659031591779046189e-02
1.120901142512773507e+00 4.657333693908329714e-02
1.119963442209732207e+00 4.655758173488495910e-02
1.119086778804149640e+00 4.654026513818093624e-02
1.118156989658594336e+00 4.652537798230368948e-02
1.117285483732169071e+00 4.650898922406555835e-02
1.116424780978430009e+00 4.649614256197308337e-02
1.115546333146243407e+00 4.648297950756389435e-02
1.114656390452302803e+00 4.646907467153085780e-02
1.113797343390374950e+00 4.645702098950502817e-02
1.112918243000415419e+00 4.644879650038176433e-02
1.112006812809843481e+00 4.643418976372917090e-02
1.111088850176566556e+00 4.641989159102893198e-02
1.110119029929144130e+00 4.641089565014227397e-02
1.109190925908149605e+00 4.640058550584517938e-02
1.108236518206488386e+00 4.638823643600983176e-02
1.107265702952730857e+00 4.637607205098585872e-02
1.106287272241983421e+00 4.636814178804795489e-02
1.105330592859677052e+00 4.635416099556725900e-02
1.104438742660994732e+00 4.634149433655351813e-02
1.103469637110253698e+00 4.632648729330166720e-02
1.102519334526242956e+00 4.631175705857521613e-02
1.101597481010694102e+00 4.630093601220122007e-02
1.100687753760535958e+00 4.628491320090401956e-02
1.099806883145351799e+00 4.627254205273291510e-02
1.098919683458305263e+00 4.625922292492776200e-02
1.098007231145879503e+00 4.624280446165288105e-02
1.097089265958852256e+00 4.622981015324780646e-02
1.096186480801511376e+00 4.621293967451289147e-02
1.095240338834678973e+00 4.619770382235179051e-02
1.094281291324457506e+00 4.618335406435269963e-02
1.093251102712169631e+00 4.616989242731956572e-02
1.092244351928707058e+00 4.615715843241800093e-02
1.091262636304383804e+00 4.614151406852837894e-02
1.090173513459145260e+00 4.613345242165017152e-02
1.089158412906665152e+00 4.612120605282182123e-02
1.088127337325004440e+00 4.611400282157913921e-02
1.087041380654021561e+00 4.610757688306804658e-02
1.085988304948347638e+00 4.609761529648489370e-02
1.084946920339199483e+00 4.609655561261746803e-02
1.083904417063379588e+00 4.609284006950704199e-02
1.082829654310237144e+00 4.609236213934027326e-02
1.081857893502171653e+00 4.608815396857103563e-02
1.080815240945780964e+00 4.608961265017402775e-02
1.079754961517885858e+00 4.609017514927548492e-02
1.078704991878078001e+00 4.608813942215342352e-02
1.077685488812580639e+00 4.608857205421131725e-02
1.076611002572338771e+00 4.609449955661575060e-02
1.075582525205596385e+00 4.609054886497748055e-02
1.074500903737637847e+00 4.609426245690140950e-02
1.073382398981349573e+00 4.609657584538860708e-02
1.072285346400273287e+00 4.610169291689972249e-02
1.071198777233838495e+00 4.610465402927890755e-02
1.070079902830645802e+00 4.610992669859832749e-02
1.068897598741242350e+00 4.611690797366888028e-02
1.067760052532339410e+00 4.612570089847515403e-02
1.066663971276838430e+00 4.613372286263973249e-02
1.065517836383084838e+00 4.613971675666422162e-02
1.064386561568419598e+00 4.614634033357516152e-02
1.063286197831820656e+00 4.615251120704621374e-02
1.062121397389115707e+00 4.616100366961223972e-02
1.061018447917744023e+00 4.616664869403874077e-02
1.059901898264963283e+00 4.616720315951541864e-02
1.058749273453776230e+00 4.617029848941651277e-02
1.057645283838820838e+00 4.616841447507290253e-02
1.056533022020688994e+00 4.616768693501970000e-02
1.055345891649507761e+00 4.616869748694336917e-02
1.054230493545014857e+00 4.616282625672045448e-02
1.053100542466741230e+00 4.615872597968984081e-02
1.051905971870123357e+00 4.615519114111008014e-02
1.050786818510786924e+00 4.615117694941337639e-02
1.049529544095566758e+00 4.614516323003440418e-02
1.048320190130855645e+00 4.613916947360958282e-02
1.047201070489166330e+00 4.613571478477900001e-02
1.045981439111348221e+00 4.613179783372849813e-02
1.044790366583000729e+00 4.612675474043143736e-02
1.043594464744858286e+00 4.612258568924021418e-02
1.042431284491261989e+00 4.611709572722905853e-02
1.041223624066054176e+00 4.611685067294236939e-02
1.040050497129058504e+00 4.611309310182289123e-02
1.038844906254406508e+00 4.610738551504831723e-02
1.037616569575137149e+00 4.610799360747425135e-02
1.036446871371432987e+00 4.610131362554439199e-02
1.035175347802658630e+00 4.609900152978449461e-02
1.033962002451830342e+00 4.609969675791085464e-02
1.032694574329416692e+00 4.609638581923079792e-02
1.031442348656018027e+00 4.609509112817308796e-02
1.030133485227585632e+00 4.608744442145187858e-02
1.028850614290475640e+00 4.609190654779531798e-02
1.027488842787822598e+00 4.609052916823409840e-02
1.026214053923096170e+00 4.609367960712656281e-02
1.024895647315717584e+00 4.609455194056452654e-02
1.023559430380335256e+00 4.609737600069393343e-02
1.022227607773243729e+00 4.609678181148083032e-02
1.020926286343030842e+00 4.610131432222407816e-02
1.019526378420773982e+00 4.609873782372478357e-02
1.018224885006148606e+00 4.609974984488485195e-02
1.016891905999738555e+00 4.610016086468950863e-02
1.015575223345761335e+00 4.609636966895014343e-02
1.014233063771724730e+00 4.609683359106195311e-02
1.012961852614618907e+00 4.609246844004343674e-02
1.011693912463424327e+00 4.608724329824040455e-02
1.010436045542930650e+00 4.608208338035491014e-02
1.009164431232100867e+00 4.607806153746123873e-02
1.007935523950848289e+00 4.607280057638536014e-02
1.006717288021176326e+00 4.607356212623640174e-02
1.005524970527967854e+00 4.606789599255066425e-02
1.004283842134698901e+00 4.606556438731150560e-02
1.003106831410787159e+00 4.606629379639148175e-02
1.001921270891257487e+00 4.606626557708686648e-02
1.000699860144729003e+00 4.606866009669220025e-02
9.994934478604291517e-01 4.606932131156225158e-02
9.983260502811369674e-01 4.607175072942549382e-02
9.971189655513049699e-01 4.607607167231132089e-02
9.959018596884549046e-01 4.608013817357690250e-02
9.947252046992640651e-01 4.608678051139891707e-02
9.935486210684033592e-01 4.609154632737280655e-02
9.922593086284551278e-01 4.609535555520359595e-02
9.911224003967650242e-01 4.609915731718432913e-02
9.899520781568260652e-01 4.610409479975004915e-02
9.887507631288769971e-01 4.610833557296369067e-02
9.876030848294645725e-01 4.611620263210537002e-02
9.864582547008019509e-01 4.611837339513841921e-02
9.852833377638325896e-01 4.612016043601983167e-02
9.841641762622422851e-01 4.612868958746448728e-02
9.830729298176338338e-01 4.613462260218589156e-02
9.818527047303332589e-01 4.614025427789764100e-02
9.807503097968769401e-01 4.614535463371504526e-02
9.796231386486763393e-01 4.615389803277610004e-02
9.784210728812832158e-01 4.615789016988550153e-02
9.773149303664744325e-01 4.616124241460982380e-02
9.760788619516101994e-01 4.617233114592693421e-02
9.749365853336116050e-01 4.617829883465338764e-02
9.736926779587713465e-01 4.618491567057644853e-02
9.725203029531275245e-01 4.619287736891373314e-02
9.712679251971114702e-01 4.620186529539676429e-02
9.700955885228735864e-01 4.621249071649349838e-02
9.689349749430745673e-01 4.622354214822027574e-02
9.677353732219130533e-01 4.623691550870701050e-02
9.665761720088243969e-01 4.624531000812980713e-02
9.654136079487329880e-01 4.625455162573391399e-02
9.642728006272596186e-01 4.626691010643908808e-02
9.631403358570922446e-01 4.627606777503252139e-02
9.620059680590316020e-01 4.628556532027728460e-02
9.609079261879932554e-01 4.629103556812878828e-02
9.597494058089723890e-01 4.629475894329011798e-02
9.864932344933732278e-01 4.592949481497479725e-02
9.854925543041662683e-01 4.591554582340574842e-02
9.844200999107409755e-01 4.589674966632315001e-02
9.833971880577022651e-01 4.587651846758915297e-02
9.823370246023905850e-01 4.585644250344211165e-02
9.812607473913619316e-01 4.583792242535976447e-02
9.801412800437094841e-01 4.581654080638860455e-02
9.790520578989695410e-01 4.579582879995182376e-02
9.779388841770345620e-01 4.577664864161738040e-02
9.767756640145400793e-01 4.576103561536133679e-02
9.756029442528716400e-01 4.574368637215196071e-02
9.744796542952950391e-01 4.573346251313023525e-02
9.733182182771094038e-01 4.572275627961648603e-02
9.721551306348095167e-01 4.571511801570335431e-02
9.709538393779211241e-01 4.571059380359789731e-02
9.698265030201415060e-01 4.570287894728336520e-02
9.686834639816114256e-01 4.569068186927273401e-02
9.674206711382773438e-01 4.568593398353788804e-02
9.662424463960849197e-01 4.567837965511187259e-02
9.650496679101920883e-01 4.566926550878316199e-02
9.867548330812907498e-01 4.527426158253879118e-02
9.855623817572770617e-01 4.525173754019749806e-02
9.843524031316556178e-01 4.523162248500440380e-02
9.830954264435132206e-01 4.520724915690454287e-02
9.818726550289393895e-01 4.518623511347723970e-02
9.805687933328947059e-01 4.516621041015519283e-02
9.792393525236459118e-01 4.514892632665518796e-02
9.779446476598269156e-01 4.513459789579130077e-02
9.766130658804622611e-01 4.512473731167161717e-02
9.752719993089464801e-01 4.511316494661447851e-02
9.739653929541365329e-01 4.510079350308648233e-02
9.726326029718129762e-01 4.509500512652654669e-02
9.713261614114434561e-01 4.508947043910131736e-02
9.699689733645315837e-01 4.508232386271977116e-02
9.686683106437270485e-01 4.507434151518608517e-02
9.673565725262697201e-01 4.506634202204659601e-02
9.659899199163115568e-01 4.505428732975631095e-02
9.646830020269564487e-01 4.504388822089677030e-02
9.633611524042275942e-01 4.503196154829202519e-02
9.619817409857740476e-01 4.501738747748487701e-02
9.606563451067875459e-01 4.499652634003618173e-02
9.592378034603100678e-01 4.498536163674515115e-02
9.578878261475328726e-01 4.496581929795606669e-02
9.564439271554313615e-01 4.495628258227939156e-02
9.550349852644892668e-01 4.494365830482464214e-02
9.535907890771645468e-01 4.493130601767879317e-02
9.521683365075592764e-01 4.492149962117700929e-02
9.507570402334832860e-01 4.491532733389150961e-02
9.493304338284229704e-01 4.491179920752076671e-02
9.478108165242522531e-01 4.491267777542463230e-02
9.464297237508857430e-01 4.491068108657982061e-02
9.449285447399176086e-01 4.491579276313740349e-02
9.435467185870733964e-01 4.490995144496766345e-02
9.419735747653020796e-01 4.490960056988994170e-02
9.404900425720851276e-01 4.490831202873465933e-02
9.389552906967439938e-01 4.490527031501579530e-02
9.373914745058149478e-01 4.490148009038326393e-02
9.358631941900402706e-01 4.489103544652336963e-02
9.343213310876278266e-01 4.489497717340477922e-02
9.326747531950163594e-01 4.489374381489059929e-02
9.596201035679237101e-01 4.440900171549693604e-02
9.581201476524299210e-01 4.439248870155265009e-02
9.565655647121855676e-01 4.438160116996064247e-02
9.551248863670600553e-01 4.437313729806158236e-02
9.536806941288175077e-01 4.436776305154734729e-02
9.522308555262681828e-01 4.436129753273956172e-02
9.507534238773008850e-01 4.436191639431574796e-02
9.493079607197658643e-01 4.435774821417953068e-02
9.478827247742087625e-01 4.435914624182159260e-02
9.464431067218909144e-01 4.436258691040221441e-02
9.449876457914777594e-01 4.435823452484016077e-02
9.435854850657973136e-01 4.435594439628774699e-02
9.420961645996955847e-01 4.434693341201859096e-02
9.406808481651685039e-01 4.434082903183544921e-02
9.392208822659686707e-01 4.433112730851680033e-02
9.378649821409618115e-01 4.431865967639427722e-02
9.363683571936260996e-01 4.430931930353484982e-02
9.349903550680439546e-01 4.429546044181485731e-02
9.336665654781505230e-01 4.428195385667063610e-02
9.322267391935210590e-01 4.427137004024738615e-02
9.308871258052102693e-01 4.426299902739612435e-02
9.295252494503229990e-01 4.425567411704035142e-02
9.281962632884579456e-01 4.424931196175260761e-02
9.268400700522997360e-01 4.424221728572643592e-02
9.255144711728333640e-01 4.424036445106782622e-02
9.241782605238016979e-01 4.424189817135741609e-02
9.228704483052394547e-01 4.423638961855144019e-02
9.215374214428764255e-01 4.423721573643605437e-02
9.202507166403788297e-01 4.423143305112039320e-02
9.188549027648410528e-01 4.422664106545305673e-02
9.175862025385379539e-01 4.421937766070490466e-02
9.161820607705302155e-01 4.420952213577584999e-02
9.148813391152754715e-01 4.420650385944083216e-02
9.135698308131653400e-01 4.419515515355080387e-02
9.122062736502868363e-01 4.418872828158635496e-02
9.109074972031938611e-01 4.417871243288756106e-02
9.096312566481401518e-01 4.417703934383845898e-02
9.083437541076044841e-01 4.417000081771609021e-02
9.070295201757468950e-01 4.416804088839675763e-02
9.057651051241965012e-01 4.417315088106885806e-02
9.045023296355116926e-01 4.417461273545437994e-02
9.032555311835573919e-01 4.418217537521421101e-02
9.188246918594934476e-01 4.392336314136800757e-02
9.175950268286200417e-01 4.392814144991142450e-02
9.163002455460019791e-01 4.392959243547409076e-02
9.150862933155262668e-01 4.393144044411008420e-02
9.138508605817863284e-01 4.393623059845648549e-02
9.125615389282625278e-01 4.394159572557111010e-02
9.112725597989531634e-01 4.394254625043336054e-02
9.100271948084305285e-01 4.394677614399362942e-02
9.087268829376272672e-01 4.394927160855218590e-02
9.075217405254268899e-01 4.395012217194055326e-02
9.062660063051082293e-01 4.395552122324103417e-02
9.050458123482900685e-01 4.396121146342702596e-02
9.037879548921738948e-01 4.396962739727112990e-02
9.256658668713075855e-01 4.355434708053283061e-02
9.244828778272738967e-01 4.355596911061099946e-02
9.233060384126612341e-01 4.355902526830398441e-02
9.221687180994950772e-01 4.356142937725386577e-02
9.209582342997728599e-01 4.356091660137707822e-02
9.198098284066582586e-01 4.356549802814851241e-02
9.186398201721143186e-01 4.356892538340253335e-02
9.174462256266492366e-01 4.357152702889086071e-02
9.162613110992113841e-01 4.357217810357357640e-02
9.151322177908866040e-01 4.357758685126867509e-02
9.139568363537825535e-01 4.357588534189609647e-02
9.128496599900544073e-01 4.357354971195630949e-02
9.117353040449288626e-01 4.357536907032538015e-02
9.106188819179761307e-01 4.357752763455181866e-02
9.094971384098919920e-01 4.357931992173409708e-02
9.083941042981203973e-01 4.358413435914852002e-02
9.072747977667057206e-01 4.358561879991862398e-02
9.061372226127519802e-01 4.359903988847216305e-02
9.050591076255563028e-01 4.360924990934381823e-02
9.039740171132566449e-01 4.362075313370651630e-02
9.027790453335065024e-01 4.363714082475646933e-02
9.016263910489942246e-01 4.364884716637326689e-02
9.004640038322763163e-01 4.365890647052593498e-02
8.992688854291278622e-01 4.367555264690068523e-02
8.980271267288185699e-01 4.369357342232114277e-02
8.968620929026609456e-01 4.370572478491058926e-02
8.956554454550628153e-01 4.372289350088270216e-02
8.944864919842008266e-01 4.373486478121205168e-02
8.933545179700566052e-01 4.374484302552086867e-02
8.921320781680054379e-01 4.375690750140147356e-02
8.909712557444677827e-01 4.376910628886924309e-02
8.898092593919346704e-01 4.378254932684012835e-02
8.886185280319266466e-01 4.380139164809405267e-02
8.874500248371876010e-01 4.381247829496168894e-02
8.862269995411825585e-01 4.383199437820069211e-02
8.850543669557064952e-01 4.384955484245738749e-02
8.838176180722299158e-01 4.386337427986775062e-02
8.825876509400741865e-01 4.388561888285016227e-02
8.813105926971452897e-01 4.390658585735332520e-02
8.800992547076778028e-01 4.392406720886798954e-02
8.788186963463296975e-01 4.394366473833445641e-02
8.775577873251070304e-01 4.396580857931779024e-02
8.763287016254669437e-01 4.398558439156786265e-02
8.751293946049993888e-01 4.400114663107460022e-02
8.738487370335746851e-01 4.402100054789311739e-02
8.726861028692538547e-01 4.403909294209276681e-02
8.714794238913430302e-01 4.405631667717350985e-02
8.703380523005080915e-01 4.406759048052640709e-02
8.691018016799557655e-01 4.408274279959670250e-02
8.679363533284716326e-01 4.409192384153455546e-02
8.667252034301420327e-01 4.410199785700297248e-02
8.655661788264551459e-01 4.411289949887176737e-02
8.642981905229538686e-01 4.412395690227516321e-02
8.630490811852885580e-01 4.413703884565021995e-02
8.617840506251426280e-01 4.414313289454094985e-02
8.604484637237993505e-01 4.416011729238810551e-02
8.591104589484528375e-01 4.417285045172527486e-02
8.577211185060901188e-01 4.419316985153966953e-02
8.563119598220154671e-01 4.420346505488025046e-02
8.549349999896237451e-01 4.422570765004405630e-02
8.534708196355775822e-01 4.424392622841942513e-02
8.520688088605684607e-01 4.426540432108405643e-02
8.506833234788040432e-01 4.428421471932166703e-02
8.492269921051227577e-01 4.430724835294715808e-02
8.478529674401564797e-01 4.432711895411368258e-02
8.464596312040911785e-01 4.435190579613366296e-02
8.451044457370010532e-01 4.437252572695309094e-02
8.437410002470144832e-01 4.439562983024193665e-02
8.423741619521973867e-01 4.441410823458383922e-02
8.409936276200782324e-01 4.443648674173785590e-02
8.395650441591310242e-01 4.445780949890524442e-02
8.382182291803049745e-01 4.448664156843279427e-02
8.368067305555276780e-01 4.451017568557094628e-02
8.353259328390607585e-01 4.453337659915897195e-02
8.338784341033010916e-01 4.456685980550669640e-02
8.323554531647174848e-01 4.459730372090340428e-02
8.308539998163935181e-01 4.463169679918475852e-02
8.292835299446074115e-01 4.466727977292631047e-02
8.277531198937129187e-01 4.470872246254548737e-02
8.261978040933833922e-01 4.474873191412252066e-02
8.246398456871042448e-01 4.479180729389595911e-02
8.231158580063305807e-01 4.484101206633256398e-02
8.215449769442647598e-01 4.488448875401371274e-02
8.200408533928995602e-01 4.493380520308666581e-02
8.185385658583421709e-01 4.498338987979698389e-02
8.170020658326985208e-01 4.502867809043112346e-02
8.315557955312660177e-01 4.499668597522572117e-02
8.300786236681967356e-01 4.503158113598895035e-02
8.286413294399793683e-01 4.506855886669141470e-02
8.271448287138624123e-01 4.510069671807576119e-02
8.257464281325684885e-01 4.513242158986312258e-02
8.242384259089785559e-01 4.516493576386119285e-02
8.227799757798395230e-01 4.519937988312566768e-02
8.212050554605797581e-01 4.523343091200636434e-02
8.196531332211686172e-01 4.526877629939972392e-02
8.180824861394125902e-01 4.530715996934891326e-02
8.164792041310469095e-01 4.534338133141964378e-02
8.149534248409043835e-01 4.538577077305962215e-02
8.133337815410465188e-01 4.543204202224001426e-02
8.117276327245110945e-01 4.547833493505872016e-02
8.101543744818372472e-01 4.552955220672631059e-02
8.085299262140592802e-01 4.558302352746833319e-02
8.069278000338435675e-01 4.563758412393295605e-02
8.269257340453888272e-01 4.562203783067232676e-02
8.254052006084461324e-01 4.566825604109105846e-02
8.238206609784753942e-01 4.571398073614200974e-02
8.222132075496533243e-01 4.575421738892204715e-02
8.206180299213094997e-01 4.580168281489244847e-02
8.189683162421840246e-01 4.584256370022963406e-02
8.341477847918356003e-01 4.579010382894310727e-02
8.325251787368642686e-01 4.582859227814008868e-02
8.309317481738391908e-01 4.586553382359725983e-02
8.293984540995174015e-01 4.590692981141765439e-02
8.278102518540243482e-01 4.594593200266604976e-02
8.262022603962487777e-01 4.598745785444584983e-02
8.246195515757396288e-01 4.603285726323067678e-02
8.231216926685548385e-01 4.607857354720268361e-02
8.215279175440679538e-01 4.613523565168634044e-02
8.199830288409477586e-01 4.619010317377428287e-02
8.184115572566837971e-01 4.624370255085934883e-02
8.168307787617141713e-01 4.631064857746910318e-02
8.152105583866052774e-01 4.637590174295638801e-02
8.135372259903144165e-01 4.643681706122841646e-02
8.118397022435407395e-01 4.650141144521898612e-02
8.101353233117807306e-01 4.656570831745199257e-02
8.083894233123838369e-01 4.662727032484097894e-02
8.066236716360235537e-01 4.668676611264305915e-02
8.049193563624249537e-01 4.674147727939548247e-02
8.031459184015420361e-01 4.679081687023238512e-02
8.014001568034783141e-01 4.684342476157072471e-02
7.996741476284475736e-01 4.689366849194546299e-02
7.978725062747844543e-01 4.694637036477391362e-02
7.961033724606595419e-01 4.699734874089642189e-02
7.943948542794010415e-01 4.704981044344922619e-02
8.148815422497658334e-01 4.708369346127284916e-02
8.132130212512096445e-01 4.713045076687111951e-02
8.114809421320692273e-01 4.718402336813352221e-02
8.096914540095055957e-01 4.723971369179772589e-02
8.079501027434906613e-01 4.729642374860179577e-02
8.062161614848847302e-01 4.735470642208550879e-02
8.043211313247424776e-01 4.741787624014909275e-02
8.024295098714532282e-01 4.747685532287850008e-02
8.005455720751062376e-01 4.753572389255031339e-02
7.986498990513326568e-01 4.759509576640353484e-02
7.966983350464044156e-01 4.765412981879836585e-02
7.947832193236514797e-01 4.771123617068385309e-02
7.928686853560560355e-01 4.776777114881722991e-02
7.910015172011989337e-01 4.782260453682370127e-02
7.890782463372565392e-01 4.787641980610982811e-02
7.871975838969413886e-01 4.793032440724252080e-02
7.852679308947509984e-01 4.799028306116815551e-02
7.834885631259151939e-01 4.804473277961176375e-02
7.816416185409786888e-01 4.810610245519454653e-02
8.081432384183518947e-01 4.820803613207698401e-02
8.063415674926276422e-01 4.827182066726759535e-02
8.045597048159652820e-01 4.834107614107157475e-02
8.026754928455993587e-01 4.840985584581960349e-02
8.008113496402982090e-01 4.847972862081564860e-02
7.989441701601364132e-01 4.855458257950390905e-02
7.970571242257138422e-01 4.862835067280031620e-02
7.950621454332882365e-01 4.870532518879949063e-02
7.931215025287954301e-01 4.878099026140012701e-02
7.911838121097501952e-01 4.886510544750469198e-02
8.128816715429089124e-01 4.893903934857866261e-02
8.360796827179377555e-01 4.888295726717383632e-02
8.343512920255584664e-01 4.894167207952782733e-02
8.325027487315920238e-01 4.899651934024954608e-02
8.306741895979438128e-01 4.905781204680614155e-02
8.289113755541690498e-01 4.911093112270863842e-02
8.270634512030570207e-01 4.916495733266300350e-02
8.252153198070040219e-01 4.922420862190760721e-02
8.233946207561639863e-01 4.927719554085176895e-02
8.215413017879293900e-01 4.933005950703774761e-02
8.196754836455467652e-01 4.938287751336913750e-02
8.177938432088582843e-01 4.944274131471226852e-02
8.158946408570260100e-01 4.949950962204174854e-02
8.138584140745660500e-01 4.955955274810260741e-02
8.118658529994405848e-01 4.961984164557740884e-02
8.099150452105360332e-01 4.967744987476473834e-02
8.078228211880578158e-01 4.974616374481572595e-02
8.057827598794213841e-01 4.981572474853197818e-02
8.037426687449451546e-01 4.988050508956790724e-02
8.016758559065270129e-01 4.994838866882913425e-02
8.186043306944688069e-01 4.997841720342550975e-02
8.167389840960812553e-01 5.005096221497821324e-02
8.147124577089763786e-01 5.011235601634456832e-02
8.127840042486139671e-01 5.018169703626025602e-02
8.108012320329861522e-01 5.024248905116950742e-02
8.353442854150119334e-01 5.017234343836905058e-02
8.335464776356305006e-01 5.022347715664976509e-02
8.317340044685047618e-01 5.027186985369905270e-02
8.300008935306590896e-01 5.032500463520692136e-02
8.282452971394126395e-01 5.037663586319730130e-02
8.264383269836054202e-01 5.042053179985437478e-02
8.246928612230318700e-01 5.046990060738604233e-02
8.228943463360716137e-01 5.051981890656149360e-02
8.211700370243837366e-01 5.056187028080415952e-02
8.194687902297949078e-01 5.061031894827635463e-02
8.176933563720364395e-01 5.066554519240539650e-02
8.160502916147837071e-01 5.071343437287428174e-02
8.142978995558329824e-01 5.077523440581073466e-02
8.126082877932886417e-01 5.083740798562168955e-02
8.109505740453111233e-01 5.089422743054097809e-02
8.092082235324428163e-01 5.095148044017414057e-02
8.075260985786596457e-01 5.100960136251633803e-02
8.058574922395401741e-01 5.107117853224159287e-02
8.041725969574128330e-01 5.112535571942831286e-02
8.025163801309768141e-01 5.117776562587591366e-02
8.007953178605059508e-01 5.123181014046922915e-02
7.991256613648413110e-01 5.128157603441044210e-02
7.973895355954815356e-01 5.133417685665765673e-02
7.956075290286569457e-01 5.138111501396750574e-02
7.938426768523106913e-01 5.142539338513450742e-02
7.921183885355231880e-01 5.147435209227328029e-02
7.903055381889914077e-01 5.152096489687584685e-02
7.885138027242076797e-01 5.156881018383250442e-02
8.202685611780600183e-01 5.159469482880105901e-02
8.185524078111531265e-01 5.164431795082072979e-02
8.168497303886204097e-01 5.170283151373914615e-02
8.151715159125509924e-01 5.175880752793996648e-02
8.134465791603500140e-01 5.181448676044814183e-02
8.117545612088350460e-01 5.187849441585457716e-02
8.100309625174103578e-01 5.193714372497322540e-02
8.295170707500205687e-01 5.190285776809314827e-02
8.278787729615749713e-01 5.195933831707685857e-02
8.261901792642599718e-01 5.202383239236888640e-02
8.245465118061789944e-01 5.207312419573786183e-02
8.229049623714110862e-01 5.213425640270517164e-02
8.212459500280304692e-01 5.219173195693896372e-02
8.195358684549705064e-01 5.225032986125169310e-02
8.178558006293465965e-01 5.230527468790761164e-02
8.161716218753805041e-01 5.236478103236868326e-02
8.145177722700578382e-01 5.242798704646296770e-02
8.500932794554132421e-01 5.217931082408194116e-02
8.807369215821767572e-01 5.166886597462923281e-02
8.793788897105684343e-01 5.171311795330296723e-02
8.779321718321174695e-01 5.176450063341223734e-02
8.766131922431718015e-01 5.181676576951379370e-02
8.752655609648973822e-01 5.187145996929463931e-02
8.738991544230128028e-01 5.193420595050772526e-02
8.724703607068838851e-01 5.198137587427673761e-02
8.711152257954528633e-01 5.204935505128466949e-02
8.697771931618880625e-01 5.209759769823326531e-02
8.682685439758224266e-01 5.215950968564047469e-02
8.668210797132720469e-01 5.220984924370985353e-02
8.652985334721144950e-01 5.226381929338170390e-02
8.638151517647121302e-01 5.231304390007886912e-02
8.622953352057062260e-01 5.235648561310201482e-02
8.606955816272338078e-01 5.240724253452924697e-02
8.591083077899397402e-01 5.246147024125776687e-02
8.574992688943234853e-01 5.250453489343185481e-02
8.558708519659088410e-01 5.255089582674561666e-02
8.542958897925159167e-01 5.260926809409964544e-02
8.526815722489833327e-01 5.266917127818893790e-02
8.845205344939839343e-01 5.205766057373586997e-02
8.830119120489592355e-01 5.211803088234432529e-02
8.814755152312738762e-01 5.217185804348995620e-02
8.798686477639507952e-01 5.222717746068770289e-02
8.783043024074288496e-01 5.228751267132356051e-02
8.766734901967246918e-01 5.234885177334724221e-02
8.750532011347708083e-01 5.240709205488901928e-02
8.734615054547162361e-01 5.246815812342042751e-02
8.717507195036372503e-01 5.252837580181832916e-02
8.701036823214891580e-01 5.258108507805215465e-02
8.683594793243577525e-01 5.264326774250437102e-02
9.021875972728079507e-01 5.177454373746798177e-02
9.005654602953556687e-01 5.181246164466681708e-02
8.989803783581691299e-01 5.186780602410415858e-02
8.974186134680781635e-01 5.191311618661947902e-02
8.958638248336669996e-01 5.195897097517518382e-02
8.943789532654969898e-01 5.200771077820497829e-02
8.928743322595859011e-01 5.205727913435470589e-02
8.914275477318535090e-01 5.210742821714405004e-02
8.900465164798470052e-01 5.215394611630429222e-02
8.886806040226897796e-01 5.220799461500134908e-02
8.872644210727139713e-01 5.225575661993840659e-02
8.859220445975219960e-01 5.230799644279911231e-02
8.845744522967202705e-01 5.236446951320918725e-02
8.831851292214578653e-01 5.241579758866447836e-02
8.817339923084404063e-01 5.247181999614119324e-02
8.803082235256525223e-01 5.252530507748030125e-02
8.788529158068736358e-01 5.257641860291679264e-02
8.774030958931908764e-01 5.261923264368097847e-02
8.759033463007425135e-01 5.267698706718372537e-02
8.743894571219664735e-01 5.272663599906939058e-02
8.728614218704432437e-01 5.276843863379535038e-02
8.713318664560143478e-01 5.281957069495887835e-02
8.698042074433400828e-01 5.286039190033886559e-02
8.683175903466330281e-01 5.290244306636399801e-02
8.667104495045503398e-01 5.294490849889290501e-02
8.651951337810325215e-01 5.298042345421220822e-02
8.636200354936807155e-01 5.302330430810844181e-02
8.620685392734896979e-01 5.306118592256977434e-02
8.604571450951071787e-01 5.309870158304347276e-02
8.588251078447116660e-01 5.314547426986315770e-02
8.844356161063250399e-01 5.249585330300876596e-02
8.828369401809199601e-01 5.252742855053690874e-02
8.811912271831563448e-01 5.255145902586381285e-02
8.795755457838470015e-01 5.258289709584995641e-02
8.778825021895965142e-01 5.261859594941955404e-02
8.762040042165781806e-01 5.265574664548276773e-02
8.745296308162108234e-01 5.269466625131834919e-02
8.728993098156550001e-01 5.272984565179274913e-02
8.711881778530843334e-01 5.277083585879846495e-02
8.695669551638934847e-01 5.280797754753436407e-02
8.679573555549279229e-01 5.285516482479138411e-02
8.663011632338428747e-01 5.289854920544665579e-02
8.646403282270862523e-01 5.293937971157065825e-02
8.630122430339250972e-01 5.299236499178393983e-02
8.613582086989632902e-01 5.303519497205359118e-02
8.597842656459375732e-01 5.308325095099943741e-02
8.581432720902025801e-01 5.312747001530563479e-02
8.565511874050362184e-01 5.318272168412916528e-02
8.548486726469584074e-01 5.323194212484443077e-02
8.531113729730028794e-01 5.329428527090331741e-02
8.514787661185185819e-01 5.334387220159982762e-02
8.497746114598032641e-01 5.341192498971727293e-02
8.480740014578198593e-01 5.347313651281424690e-02
8.463116267508105084e-01 5.354113637444374296e-02
8.445812730311990091e-01 5.361195235971116801e-02
8.428909655497334175e-01 5.368068194646181263e-02
8.410526094639833028e-01 5.374963739702549176e-02
8.393416598898123526e-01 5.383066185690865701e-02
8.376488958302882315e-01 5.390002142559500303e-02
8.358486743033141098e-01 5.398019273361435305e-02
8.340829614081152199e-01 5.405664237815070022e-02
8.323861508612577786e-01 5.412874885129678737e-02
8.306118624382212712e-01 5.420253566842730963e-02
8.288706479042333708e-01 5.427290091618377360e-02
8.270437898422409173e-01 5.434036685882239620e-02
8.252665240425838267e-01 5.440431342683496596e-02
8.234946946494398068e-01 5.447310485224730187e-02
8.216928334538703416e-01 5.453503822512930505e-02
8.198562964811129117e-01 5.459629328627738087e-02
8.179891994310382053e-01 5.465455820680222010e-02
8.161130747303921851e-01 5.471711150378327088e-02
8.143108088290188507e-01 5.477409878750702510e-02
8.124338672217993329e-01 5.483221658716047608e-02
8.106108863197251102e-01 5.489101076630709813e-02
8.087613019122668057e-01 5.494995746095577421e-02
8.069643283759300179e-01 5.500317836118272241e-02
8.051954859894923100e-01 5.506600299273584770e-02
8.033727311553281458e-01 5.512687577921527443e-02
8.015579951355903399e-01 5.518771706977908947e-02
7.997664461609312880e-01 5.524006735804566637e-02
7.980094904667223155e-01 5.529389024859039659e-02
7.962008056498547370e-01 5.534980908197958960e-02
7.944226400192182513e-01 5.540335855632065598e-02
7.926393393208903682e-01 5.544625246776434258e-02
8.349813102299525891e-01 5.495783124303874750e-02
8.333806592738635111e-01 5.498714878742846229e-02
8.316687167385278245e-01 5.502909231013223407e-02
8.299748881248253385e-01 5.507351501827995044e-02
8.282253779783873560e-01 5.512132196461888567e-02
8.264353743919325979e-01 5.516034144764681013e-02
8.247532245607189783e-01 5.521527082550321819e-02
8.616682111576483560e-01 5.437959851527592731e-02
8.601360904333629209e-01 5.441404635839106746e-02
8.586220467843460602e-01 5.445951745040318592e-02
8.571927542004879053e-01 5.449547599892930194e-02
8.556875173238600585e-01 5.452937698664879485e-02
8.542005894755080320e-01 5.457422386375977708e-02
8.528208790362140634e-01 5.462109780653479768e-02
8.512988022259757592e-01 5.466064000243777560e-02
8.498575139729306338e-01 5.469974301870032807e-02
8.483324445381410506e-01 5.473320964525829613e-02
8.468586956547995426e-01 5.476744194078805167e-02
8.453318765237258781e-01 5.480299492067196993e-02
8.437584191091451746e-01 5.481912437708374303e-02
8.421548228556752225e-01 5.484969983362524698e-02
8.405366091708790233e-01 5.487168145361158433e-02
8.388619307029874239e-01 5.489422921756429569e-02
8.372105239061737869e-01 5.492457624623135748e-02
8.356270726539664073e-01 5.495871158894627406e-02
8.338996673209980726e-01 5.498465376197937682e-02
8.322363773357601691e-01 5.502038765224917527e-02
8.305073379572376346e-01 5.505256509872533816e-02
8.288304310678803466e-01 5.509402335236641274e-02
8.272156738832713296e-01 5.513232604666896963e-02
8.254965165254397608e-01 5.516364379263983403e-02
8.239236334656555583e-01 5.520119522606595913e-02
8.222596378976613218e-01 5.523103738182891936e-02
8.205681313417487743e-01 5.525562308745556733e-02
8.189134616012914147e-01 5.527725590050321797e-02
8.172911707025393158e-01 5.529879655682656131e-02
8.156286488024092618e-01 5.530687170047433182e-02
8.138895509302233044e-01 5.532847938127894577e-02
8.122417329818553133e-01 5.533639636837264092e-02
8.104024899903362611e-01 5.535272504752432321e-02
8.085838099954748559e-01 5.537147171341964824e-02
8.068051220325589412e-01 5.539356895698360067e-02
8.050572192488492096e-01 5.541883050100445546e-02
8.031387747744143102e-01 5.544206449820927862e-02
8.013908375471255896e-01 5.548253638075262978e-02
7.995621629848381762e-01 5.551524949821863564e-02
7.976837179473459383e-01 5.556279002418113011e-02
7.959250799431584200e-01 5.560758112861530211e-02
7.941164084478973262e-01 5.565288674297960703e-02
7.922320413082253321e-01 5.569631349300569606e-02
7.904677940830154848e-01 5.575275511228622305e-02
7.885753621341613506e-01 5.579703988909330559e-02
7.867965391086472193e-01 5.583463972276388187e-02
7.850017617980534768e-01 5.587166120608472869e-02
7.832205917416735774e-01 5.591087321698210572e-02
7.813627969360279479e-01 5.594246039824974509e-02
7.794991106359441257e-01 5.598245850163743875e-02
7.775947222045078711e-01 5.600555234968401103e-02
7.757498989435422931e-01 5.604594724802833966e-02
7.738235611479573617e-01 5.607897867179816725e-02
7.720610906909707305e-01 5.611542108068619250e-02
7.701716428566816042e-01 5.616782933533529670e-02
7.682502986014785318e-01 5.620080225548896441e-02
7.664171390301597331e-01 5.625442249794649491e-02
7.646545305291673200e-01 5.630297830729388830e-02
7.627715053267793976e-01 5.635005761869660984e-02
7.609378108437296895e-01 5.639607974884578573e-02
7.590879925065271427e-01 5.645902792784789070e-02
7.572483522519285470e-01 5.650865175315767513e-02
7.554408626637925117e-01 5.655252116411352975e-02
7.535564903231377620e-01 5.660496642282555890e-02
7.517883979443721332e-01 5.664662863914498442e-02
7.771100458530166843e-01 5.650318674080750253e-02
7.753342813607145834e-01 5.653781240126457691e-02
7.735822859127798878e-01 5.656315617478109570e-02
7.717272383269747626e-01 5.657731364802490864e-02
7.699442330425914083e-01 5.659675695662202272e-02
7.681890119649018578e-01 5.662712032145672536e-02
7.663366647380490670e-01 5.665233024465494288e-02
7.645339992359303505e-01 5.668009437298653780e-02
7.627610907433611809e-01 5.670899532822945566e-02
7.610056524083662621e-01 5.673643258852759802e-02
7.591874452466992329e-01 5.677687815276884903e-02
7.574091011238870408e-01 5.682098703112480054e-02
7.555800326219864749e-01 5.686466782348427451e-02
7.537289873542561969e-01 5.690813576957831632e-02
7.518839057489250521e-01 5.694936562558879090e-02
7.500285316249750700e-01 5.699448464188580643e-02
7.480815660456068272e-01 5.703265720838506664e-02
7.462707088112633391e-01 5.706874532279909012e-02
7.444307095687222597e-01 5.711063267592273590e-02
7.425679726624081489e-01 5.715037209529079398e-02
7.406812183934550209e-01 5.718367471868095880e-02
7.388536811271391169e-01 5.722129910564419802e-02
7.370421612542455980e-01 5.725703400579236491e-02
7.351747391631934248e-01 5.728830214912085383e-02
7.333542901682801318e-01 5.733713200643548308e-02
7.316017801355222394e-01 5.737632420685861989e-02
7.298419315622646231e-01 5.742437219688202588e-02
7.280540770569793319e-01 5.747538511818605506e-02
7.263460787695975585e-01 5.753730987696455829e-02
7.246237730232349961e-01 5.759555248101726893e-02
7.228605448058751382e-01 5.766201938961069973e-02
7.210756400645355058e-01 5.771407600720463577e-02
7.192725579899249544e-01 5.778706256390434698e-02
7.174785078345619072e-01 5.785493623942112446e-02
7.157023263328324836e-01 5.791147300982232848e-02
7.137777527273270195e-01 5.797782340166998671e-02
7.118440588546764980e-01 5.802595509156709824e-02
7.099985652475141462e-01 5.808279175607254652e-02
7.080338663704731639e-01 5.814837246896123468e-02
7.061213939707432496e-01 5.820180140100895266e-02
7.042603959899381705e-01 5.825778684300959853e-02
7.022358231662106931e-01 5.831131685393723535e-02
7.003438620841525575e-01 5.838509516037436453e-02
6.983849898207555862e-01 5.844224468830163527e-02
6.964920213248145808e-01 5.850870948557467671e-02
6.945329178381521862e-01 5.858194861330741354e-02
6.925937314005352619e-01 5.865861661747887729e-02
6.906178171211024841e-01 5.873438436069234464e-02
6.886556957637143261e-01 5.879851932730770919e-02
6.866779041168082909e-01 5.889125797029148845e-02
6.846678343902750097e-01 5.897449005008197076e-02
6.827220245966221235e-01 5.906370623144173437e-02
6.807083177196805446e-01 5.914097092860300109e-02
6.786961087315941388e-01 5.923057990665422934e-02
6.766819529080760898e-01 5.930521100485813824e-02
6.746582913053129626e-01 5.940151599696338186e-02
6.726062657835534253e-01 5.949413612140613122e-02
6.707231860900576548e-01 5.957900621403107444e-02
6.686433738613791755e-01 5.967577541552087500e-02
6.665932322467587046e-01 5.977836648833453198e-02
6.645771546766824356e-01 5.988038356625623865e-02
6.625983084348000540e-01 5.999244397397785616e-02
6.605474332256019432e-01 6.009378809821230849e-02
6.585234400361162921e-01 6.020374145283070161e-02
6.564307430837715840e-01 6.032742398030638969e-02
6.543957279699444962e-01 6.044055152513860829e-02
6.523546793183513381e-01 6.056823859591802667e-02
6.502575982801021004e-01 6.068408785737886696e-02
6.480988429495673220e-01 6.080036037834219559e-02
7.154675134284201876e-01 6.229124253360750207e-02
7.136146213160573515e-01 6.239985173528753148e-02
7.117385043707130654e-01 6.251286318078581872e-02
7.099579964319201464e-01 6.261833916343681472e-02
7.080198714419499995e-01 6.272309746213373949e-02
7.061708183110078085e-01 6.284099886390111245e-02
7.042592966694141143e-01 6.296068505783261604e-02
7.024064829497297380e-01 6.308574053110659052e-02
7.003868334320645372e-01 6.319189577663036905e-02
6.983873693941866634e-01 6.331271126759105417e-02
6.963673544541288951e-01 6.342285332772135131e-02
6.943561132734926700e-01 6.354140011324847792e-02
6.922124231329185307e-01 6.365921365735451032e-02
6.901777638708608276e-01 6.377089000736775593e-02
6.880669419114915364e-01 6.388285704129621767e-02
6.859498978740382613e-01 6.400924005588877475e-02
6.837745636621548329e-01 6.413010103656087424e-02
7.203101100861135642e-01 6.490290998123822430e-02
7.183148367761514885e-01 6.499911565170583827e-02
7.163819543188140182e-01 6.511198383458678685e-02
7.144614761304403094e-01 6.522116363617420920e-02
7.125640161970895337e-01 6.533431812178690234e-02
7.106468218016879224e-01 6.544337623604738752e-02
7.087181877329745694e-01 6.555418409769035726e-02
7.067831809833531320e-01 6.565984641760562457e-02
7.047865618537645371e-01 6.577018270327231186e-02
7.028294379677093584e-01 6.588772356541637565e-02
7.007709270797642942e-01 6.600297951673836372e-02
6.987264383057392170e-01 6.612944372497105150e-02
6.966638849113014897e-01 6.625439636302817015e-02
6.946165213879927913e-01 6.638362725639143647e-02
6.924861711372446438e-01 6.650893044793117215e-02
6.903861396092023650e-01 6.663111514747903363e-02
6.882935624422518162e-01 6.676499213476232153e-02
6.862748055079103127e-01 6.690537168999308171e-02
7.253399757306056017e-01 6.781137042516571789e-02
7.576130201712324430e-01 6.821313240349870244e-02
7.558754072580442518e-01 6.832854768649111732e-02
7.541861920421235599e-01 6.845133995138913408e-02
7.525607286380519012e-01 6.857693305660034211e-02
7.508681745672576291e-01 6.870506877475843210e-02
7.492589586036884075e-01 6.883261873265875130e-02
7.474921351532179958e-01 6.896094857146545243e-02
7.457225224817057851e-01 6.910300502957542057e-02
7.439621982240635090e-01 6.923845276736800836e-02
7.421174589020131940e-01 6.937558653387401741e-02
7.402093766340819281e-01 6.951200934550626209e-02
7.748638590301875073e-01 6.982626345066551832e-02
7.730666098014069565e-01 6.996203528673172745e-02
7.710916185784156829e-01 7.009848268871979315e-02
7.693262337207738000e-01 7.022871973170526083e-02
7.674914071846951069e-01 7.035395086260021191e-02
7.655920525197609239e-01 7.048953362002514933e-02
7.638386274553036204e-01 7.062663548776940137e-02
7.620479572595422191e-01 7.074544638039187427e-02
7.603037747724443740e-01 7.087768073185425621e-02
7.585862588852765320e-01 7.101961786281664468e-02
7.569422309401937499e-01 7.114212414254367234e-02
7.552081177153177061e-01 7.128757209174198251e-02
7.534731787560521310e-01 7.141014147108794285e-02
7.518440054231817493e-01 7.154704276692343268e-02
7.501025092024066199e-01 7.168464405451967225e-02
7.482256769289684639e-01 7.180273321043534329e-02
7.465034396893408530e-01 7.193621477828465727e-02
7.972144470090043455e-01 7.218167964293206729e-02
7.954901405708607598e-01 7.228556844991863850e-02
7.939789830233850987e-01 7.239750898133770485e-02
7.923048865875650382e-01 7.249547188988181290e-02
7.906709397979674314e-01 7.261308032642270482e-02
7.891103832176816768e-01 7.272301172790074375e-02
7.876595053248847123e-01 7.284683905549903249e-02
8.148655469570483811e-01 7.272337198864500807e-02
8.134948364955961742e-01 7.281971920911448071e-02
8.123089511002403729e-01 7.291557268384257773e-02
8.111595942859397557e-01 7.302136038192785783e-02
8.100246623257528755e-01 7.310913059464624331e-02
8.089507804861337803e-01 7.321311337921006246e-02
8.078366844206223973e-01 7.330491289892804296e-02
8.069206672721090934e-01 7.340699185313626085e-02
8.057553256456398971e-01 7.350911459908521239e-02
8.047824355521471240e-01 7.360004655152914410e-02
8.035141026063217229e-01 7.370786602606438365e-02
8.024170822549586690e-01 7.378968423457124559e-02
8.012178515162396986e-01 7.388790592645197441e-02
8.000153867176280631e-01 7.397415889176836568e-02
7.987784393417813877e-01 7.406632110993481566e-02
7.974654893809676182e-01 7.415760217166825208e-02
7.961196571939013200e-01 7.423525933456159853e-02
7.948881364864398558e-01 7.432586677201963310e-02
8.734172181079307151e-01 7.277926945395964131e-02
8.724567671405568658e-01 7.277892957039804045e-02
8.716080130902136291e-01 7.279359470680506206e-02
8.707507275861486873e-01 7.281453294613550453e-02
8.699182370435620815e-01 7.282365836169187034e-02
8.690107238514050980e-01 7.284042858622631622e-02
8.682125636714708161e-01 7.285658573979597596e-02
8.672518242212313710e-01 7.286637817058654043e-02
8.662936119458766182e-01 7.288070497762315358e-02
8.653722242927051056e-01 7.290365607055603048e-02
8.643172671499567139e-01 7.291885102035416955e-02
8.631262134934744035e-01 7.292350232681059363e-02
8.620163450982666342e-01 7.291461866915663337e-02
8.606337717296773659e-01 7.293070834132212021e-02
8.592728583450995883e-01 7.293807714924246954e-02
8.578997559883334567e-01 7.295702141331675272e-02
8.565194658173524989e-01 7.296230323611736790e-02
8.551542571502249723e-01 7.297439502700203695e-02
8.536798878856477479e-01 7.299111576343352004e-02
8.523633367202073652e-01 7.300959419352973101e-02
8.511135575885445670e-01 7.302787030839269500e-02
8.498271938721768670e-01 7.305174885727812317e-02
8.484848454500510950e-01 7.306236610480157379e-02
8.472723215379233119e-01 7.309215732973518842e-02
8.460116595822735341e-01 7.312128990257861505e-02
8.447886060433650313e-01 7.316391885339496026e-02
8.433334310476052753e-01 7.319287452716613518e-02
8.420777804120090915e-01 7.322264837280667571e-02
8.407112601947241970e-01 7.326034356755352361e-02
8.392484877028000279e-01 7.330052604020835527e-02
8.377947997734207508e-01 7.333477939867463768e-02
8.363472298637746327e-01 7.338762717232255595e-02
8.348419002731936045e-01 7.341084682092191560e-02
8.331940989155370847e-01 7.342881635057539602e-02
8.317170987425742679e-01 7.345793458289374966e-02
8.302016211390857992e-01 7.349363622219733105e-02
8.286605033868057468e-01 7.352469382822694743e-02
8.271292287432772117e-01 7.354694541020063980e-02
8.255642196764254592e-01 7.356842246372488625e-02
8.241099534514991776e-01 7.359269048243419209e-02
8.226009602863971759e-01 7.362210539449375035e-02
8.209786144700325083e-01 7.365271679753107592e-02
8.193986405562142528e-01 7.369823985070848849e-02
8.177420242373522052e-01 7.373510178960869521e-02
8.160011378378766445e-01 7.377133359880252983e-02
8.142121673111606395e-01 7.383329419746387234e-02
8.124191586767091078e-01 7.388284382927176597e-02
8.105513943979445468e-01 7.395707904447657022e-02
8.088202426349764274e-01 7.399865878566960764e-02
8.067769722515030217e-01 7.406656425738913918e-02
8.048460908300861805e-01 7.413873887186489542e-02
8.029405452242558416e-01 7.420642301512382633e-02
8.010061600606277477e-01 7.428749982936941332e-02
7.990184880277113599e-01 7.436438069262864270e-02
7.971314789882186780e-01 7.444000338609008116e-02
7.952293109855519404e-01 7.452775898273668320e-02
7.931804804992472757e-01 7.461205872444252873e-02
7.913362327520152562e-01 7.469998751457029851e-02
7.894201672007177262e-01 7.479330178789954375e-02
7.872925878855897563e-01 7.490713464823106627e-02
7.851764530819812515e-01 7.501280124426755458e-02
7.831177469190082618e-01 7.513895586984108144e-02
7.808742640139990643e-01 7.526492726371231123e-02
7.786349009995920945e-01 7.539236711303810845e-02
7.764694380106493821e-01 7.553418190930859255e-02
7.742823062663093392e-01 7.568917890992413189e-02
7.719646411080689496e-01 7.583876223658853055e-02
7.697697752167258489e-01 7.598398688707927451e-02
7.676046201798852886e-01 7.614181335882330703e-02
7.654009951259227451e-01 7.630025382136640388e-02
7.632768665047749979e-01 7.645719129796121893e-02
7.610890265981204994e-01 7.661007682960847831e-02
7.590505290309427222e-01 7.674487010580520463e-02
7.568588887631798601e-01 7.688883956728240210e-02
7.548558368506936844e-01 7.703382705960268306e-02
7.526961584452693810e-01 7.717729887236710051e-02
7.505478293208160956e-01 7.731494757183902944e-02
7.483878130015529928e-01 7.746482057692413714e-02
7.940007440881461376e-01 7.749735743449907843e-02
7.918271141976768179e-01 7.765714539309483133e-02
7.896737181551511942e-01 7.781710832299522373e-02
7.873931029121324920e-01 7.797745425764962546e-02
7.851293243291204149e-01 7.815804574027031271e-02
8.366661237668544526e-01 7.729439897638569479e-02
8.346960271889943828e-01 7.745297112335150502e-02
8.327399051337160962e-01 7.760932377712172203e-02
8.306924511102369291e-01 7.778817481613441165e-02
8.288979926061862402e-01 7.794490460378900032e-02
8.270158526551416589e-01 7.810268952877394422e-02
8.251123110637125224e-01 7.827794256516794336e-02
8.234007334543204104e-01 7.844301378981598238e-02
8.216596714073207686e-01 7.861931276269731872e-02
8.803050414018795955e-01 7.642483718708129037e-02
8.787891856826468562e-01 7.655958573481209950e-02
8.773296039905240651e-01 7.667456900876572223e-02
8.756945209261954854e-01 7.678866657253397010e-02
8.742076205173798797e-01 7.691288320855030336e-02
8.726914388396106448e-01 7.703234390891372518e-02
8.709238850986908975e-01 7.716446831350752544e-02
8.694717148366120085e-01 7.729654040302340323e-02
8.678871373594398975e-01 7.743917260998875451e-02
8.662484077431722440e-01 7.755783679558869714e-02
8.648712679505776713e-01 7.769843351306561507e-02
8.633178367807319287e-01 7.783908881849681272e-02
8.618763897001382457e-01 7.798304260512918529e-02
8.604263072252325006e-01 7.811335881421180294e-02
8.590414374962487276e-01 7.824851027746280996e-02
8.576548160725747660e-01 7.839488760650495380e-02
8.563320819037751885e-01 7.851014168355600897e-02
8.550343673356489704e-01 7.864000332871774746e-02
8.536768213284658957e-01 7.875737890243020289e-02
8.524751845538608430e-01 7.887966440459778794e-02
8.511181778822436428e-01 7.900295455440432824e-02
8.497636350152352192e-01 7.912259912531885431e-02
8.483767038112871584e-01 7.923001216625945309e-02
8.470387991144876505e-01 7.934065059446647472e-02
8.456565314976164371e-01 7.945522521453125819e-02
8.442138958091359724e-01 7.957192438247628896e-02
8.428692619264094299e-01 7.968226126206702509e-02
8.414834621692148797e-01 7.981050914418326425e-02
8.399482646037572664e-01 7.991898569087059478e-02
8.387563140855091026e-01 8.001263162043653621e-02
8.374006629133965429e-01 8.015206517216194593e-02
8.360522423696802319e-01 8.026937311370821448e-02
8.348349441469048449e-01 8.037857798257723452e-02
8.337739164387621971e-01 8.049852591908990274e-02
8.325610417072857317e-01 8.059359118050815618e-02
8.314121992475617118e-01 8.070193229069853869e-02
8.302873209327028547e-01 8.080205303283670426e-02
8.290814960753490892e-01 8.089287864378996717e-02
8.279137889040601994e-01 8.098179187333978679e-02
8.267568115590623323e-01 8.108247853942689154e-02
8.255283426556608850e-01 8.119613365413891337e-02
8.241203892200797965e-01 8.129252539973433334e-02
8.228556695484691152e-01 8.139948357024398562e-02
8.214836696863255794e-01 8.150047279632137431e-02
8.202336779636085762e-01 8.161835438976486334e-02
8.188167539513097060e-01 8.172857772681607624e-02
8.175154459685411990e-01 8.184803070756321852e-02
8.160852098662072507e-01 8.194614582052074658e-02
8.147278035670314500e-01 8.206713220234385098e-02
8.134962873875997147e-01 8.216826081564061746e-02
8.121756988282297085e-01 8.226703448795975870e-02
8.109827119565652387e-01 8.236521691402030887e-02
8.097263312194199480e-01 8.246893673565951211e-02
8.084929888876997151e-01 8.256737577850414844e-02
8.073265745844583341e-01 8.264601262727575004e-02
8.062227930524455966e-01 8.273060401959068944e-02
8.049169288452857618e-01 8.282109200067300225e-02
8.035487184449754405e-01 8.290015618561649702e-02
8.022967442142536765e-01 8.299491574757687784e-02
8.009167646037254062e-01 8.305602483802453084e-02
7.994841704030035689e-01 8.314489088688745144e-02
7.980263473308233380e-01 8.321724222592070952e-02
7.965764174171852119e-01 8.330069761035464870e-02
7.951061444093813213e-01 8.337443041988830406e-02
7.935116488416681380e-01 8.344507998521688563e-02
7.920725721423911292e-01 8.351566645270443179e-02
7.906075200133194647e-01 8.356010607535969970e-02
7.891360334828247947e-01 8.361176302846026753e-02
7.877750626368711373e-01 8.366874174471380932e-02
7.864419966868242406e-01 8.369458947150422434e-02
7.850495997649478142e-01 8.373656732915099599e-02
7.836836649567650026e-01 8.374218048671407122e-02
7.823273768728866706e-01 8.375571008334993517e-02
7.810665634671081214e-01 8.377001731278052588e-02
7.798206990370373237e-01 8.378389516800592574e-02
7.784640562088858129e-01 8.380740945956456633e-02
7.770472959084409048e-01 8.384550853843129870e-02
7.756106267496493123e-01 8.387500750730685073e-02
7.740376143214928728e-01 8.389475871057018586e-02
8.123408816463971727e-01 8.340604870180264030e-02
8.108246737701012563e-01 8.343524966187776393e-02
8.092193654881123521e-01 8.346394388688425925e-02
8.076303576247759741e-01 8.349177841343344286e-02
8.061832033562653654e-01 8.353429048795524281e-02
8.044792226185920603e-01 8.356299333897074244e-02
8.028473474743216265e-01 8.360105841889976797e-02
8.013333453412965213e-01 8.362026309344236519e-02
7.997646808136367191e-01 8.364061594013466605e-02
7.980369195346767031e-01 8.365834815403053182e-02
7.965525791812688716e-01 8.367545375871708602e-02
7.950226404462780172e-01 8.369557578278336019e-02
7.934944880158443237e-01 8.370300805955885326e-02
7.918267348816564466e-01 8.371614029985978422e-02
7.902756246892751468e-01 8.371940959127896487e-02
7.887169255705303028e-01 8.375173795452754699e-02
7.869265111991138317e-01 8.375655046324087527e-02
7.853107799736188666e-01 8.379245585221924142e-02
8.993544366634240728e-01 7.856901021138446017e-02
8.978004223104321113e-01 7.855660279291805381e-02
8.962335213174181803e-01 7.852390462666626603e-02
8.945795572327139844e-01 7.851105280311426737e-02
8.930255654093678386e-01 7.849934731760653539e-02
8.912003317391599122e-01 7.850717318995217853e-02
8.895696742944763091e-01 7.851915010928860184e-02
8.879200240652616039e-01 7.854961763277044928e-02
8.862015145183826936e-01 7.854169199323421391e-02
8.845810835138943062e-01 7.854737857609056517e-02
8.830524354302689005e-01 7.853018546403840727e-02
8.815852441687139773e-01 7.852618161992787338e-02
8.801466736602125973e-01 7.852672013852342314e-02
8.787198983626824944e-01 7.849535815695585228e-02
8.772567213168027678e-01 7.848630633848248384e-02
8.760198464639039617e-01 7.847294606016609608e-02
8.746043870172079959e-01 7.846218565091205022e-02
8.733494030323862845e-01 7.845278751038596565e-02
8.721953403961590912e-01 7.845767707579386074e-02
8.708316633905034410e-01 7.846984013468462360e-02
8.694990729926962425e-01 7.848799475235827827e-02
8.682360310956411809e-01 7.852401174674283890e-02
8.667711661604047269e-01 7.857504923852796919e-02
8.652941856912949037e-01 7.861995801658677729e-02
8.637327740592288805e-01 7.869543273714862952e-02
8.621839419528666282e-01 7.875656675050070332e-02
8.606706017779793827e-01 7.883862848138367685e-02
8.590695076153567200e-01 7.890951607650656396e-02
8.574411354570805610e-01 7.899144085343974553e-02
8.558553047226098442e-01 7.906709904417270895e-02
8.544728623817530178e-01 7.915255808275387106e-02
8.526983282539118969e-01 7.922952440760912263e-02
8.512278833557258562e-01 7.933828888578491056e-02
8.497059570168336018e-01 7.943014898712787153e-02
8.481568668253911536e-01 7.953605521077343476e-02
8.466983232376645852e-01 7.961969662338329312e-02
8.452265805717320557e-01 7.974143951208170766e-02
8.437279306719472904e-01 7.987945116306019444e-02
8.422965477728218131e-01 7.999854491939870083e-02
8.406446243711337418e-01 8.013357105904934941e-02
8.390241149492698725e-01 8.028033804483891700e-02
8.373997676865980733e-01 8.044893170846617592e-02
8.357727517096843473e-01 8.060393178495109390e-02
8.341808120257652170e-01 8.075627969429566289e-02
8.324278759038528097e-01 8.094328329710817616e-02
8.309433324919454078e-01 8.109488151710605996e-02
8.293105229795934008e-01 8.125017923941185716e-02
8.278870067404741073e-01 8.141562989374288850e-02
8.263966083981558741e-01 8.157272717955052488e-02
8.250110228304996518e-01 8.173646155780926736e-02
8.237514183578877880e-01 8.188957575487608442e-02
8.223259685845708544e-01 8.204298839047197145e-02
8.211099820816102346e-01 8.219829760380419070e-02
8.198448447452991728e-01 8.235605896679561166e-02
8.186487746222211870e-01 8.252020434951670702e-02
8.175415092991448196e-01 8.267041191665054634e-02
8.164400567939151809e-01 8.281490985666371818e-02
8.152367571949985514e-01 8.298384911032111177e-02
8.140435222322218722e-01 8.318649002074869625e-02
8.128717950610848675e-01 8.335793875902745842e-02
8.115924261215700097e-01 8.353742686955203944e-02
8.104091341249748393e-01 8.372056215120070310e-02
8.091937866098789511e-01 8.388248254159835771e-02
8.079114679110256381e-01 8.408660492939842857e-02
8.066936489769169771e-01 8.427530539951801070e-02
8.054529693146174063e-01 8.443162035154691547e-02
8.041551206591154299e-01 8.460526819226212025e-02
8.027945669768964398e-01 8.478640999584437232e-02
8.016599073770090955e-01 8.496546397283494256e-02
8.004409628255634290e-01 8.513870735762760211e-02
7.991483394314610189e-01 8.530223933875236142e-02
7.977185745928636607e-01 8.546918431037980879e-02
7.963545749669898033e-01 8.565758405143403253e-02
7.950182323076145918e-01 8.585667600721026693e-02
7.935334597871425144e-01 8.601401088261460826e-02
7.922284721029069221e-01 8.620605611218754016e-02
7.907734753555113461e-01 8.640722750132133478e-02
7.893312226089532757e-01 8.661330017305089723e-02
7.878833770239784817e-01 8.680159566284387229e-02
7.864651624710627953e-01 8.701436483772558017e-02
7.850660266380514729e-01 8.720874586032341391e-02
7.837027894387854632e-01 8.740935436309177353e-02
7.822451491647717248e-01 8.763046578364576400e-02
7.809702775909228567e-01 8.784472611537103015e-02
7.795355407185288188e-01 8.802643214295946539e-02
7.782048086909656437e-01 8.822614842223819309e-02
7.768378922309469026e-01 8.842432806025955772e-02
7.754685531719381908e-01 8.862202886127218404e-02
7.740631540635556362e-01 8.881120843509864027e-02
7.727140066697335552e-01 8.900330060983412117e-02
7.712616779791300337e-01 8.917806832898476921e-02
7.697731678527205412e-01 8.937674034328300932e-02
7.682093729794303716e-01 8.956309376018162238e-02
7.667241216228696254e-01 8.975504017103203003e-02
7.649917965063990355e-01 8.993274468733521154e-02
7.636203634212493929e-01 9.011452718511704651e-02
7.620909160286110096e-01 9.030667576029166588e-02
7.603490369051959519e-01 9.049568243074859741e-02
7.588805572392144372e-01 9.070229257176197490e-02
7.572207196404641127e-01 9.089907793661428093e-02
7.556258100332768901e-01 9.110909558660830465e-02
7.540906385450720784e-01 9.132713595793789940e-02
7.525120257237928323e-01 9.154987172464937317e-02
7.508212021081668297e-01 9.177660067989612536e-02
7.492273910345991217e-01 9.200133405926190500e-02
7.473688080378103615e-01 9.223958668288682883e-02
7.457700714484064575e-01 9.248536786020516987e-02
7.438857672011177646e-01 9.269195841095151378e-02
7.419668089493989260e-01 9.291524047179669510e-02
7.399696596146502214e-01 9.314176370512187997e-02
7.380324957578160427e-01 9.333297998619040359e-02
7.359151469970949266e-01 9.358002458847454463e-02
7.339111887981394355e-01 9.378756214771391542e-02
7.317929677482216677e-01 9.399870140108533556e-02
7.298032940918870448e-01 9.419285214888875601e-02
7.278600043559250166e-01 9.439651094479974136e-02
7.257228197879568299e-01 9.460208149921926768e-02
7.237456066953288358e-01 9.482098454307071045e-02
7.217730652483766995e-01 9.503492272688386644e-02
7.198069957913247885e-01 9.526139697654788241e-02
7.178452984004519699e-01 9.547236568779790544e-02
7.157077843161542274e-01 9.569694042410847867e-02
7.136916001752910965e-01 9.593090702483311749e-02
7.116390530041835083e-01 9.612492853537640825e-02
7.093731768653385172e-01 9.633667921958985469e-02
7.072410990612685300e-01 9.654106081425910257e-02
8.271842328401521893e-01 9.675076222959755334e-02
8.250889064966433484e-01 9.693319098000455214e-02
8.232265366375406401e-01 9.716151043731366399e-02
8.209371045952201795e-01 9.734706801546566535e-02
8.189247088623795578e-01 9.755092767452770708e-02
8.169035580261088114e-01 9.776199428372372990e-02
8.149478365037767791e-01 9.795439673714824436e-02
8.130819787386035502e-01 9.817367451720684923e-02
8.112052600092423127e-01 9.838400437129878051e-02
8.095425850273449964e-01 9.861878638017601562e-02
8.078335081412525431e-01 9.885572229006647782e-02
8.061004395999906702e-01 9.909446337635734181e-02
8.045634786937722049e-01 9.931995675355517750e-02
8.028499882447812652e-01 9.956032352336770253e-02
8.011380713503867268e-01 9.980149101107603504e-02
7.993933347614243790e-01 1.000686601021460870e-01
7.975031387201970690e-01 1.002930164156499437e-01
7.956782445696215511e-01 1.005421557958667278e-01
7.937678184243828206e-01 1.007803315287466861e-01
7.916895950288183048e-01 1.010560937730543007e-01
7.897131994713947334e-01 1.012736654267251263e-01
7.876605379781003169e-01 1.015640495444551372e-01
7.858750754909117342e-01 1.018136462190209757e-01
7.838537768627498181e-01 1.020956363013334756e-01
7.820595081016964434e-01 1.023750933954833270e-01
7.803379511639508825e-01 1.026503408754014246e-01
7.785039193689915482e-01 1.029453682521639379e-01
7.769467466284474266e-01 1.032369556224122520e-01
7.752962375088455760e-01 1.035008979898329740e-01
7.736256385241352396e-01 1.037854778452377280e-01
7.720449358945191687e-01 1.040652000634410268e-01
8.943487832320884401e-01 1.010116535715127190e-01
8.929203236862170989e-01 1.012932328535527393e-01
8.914612900238286786e-01 1.015418196388170602e-01
8.900008661677403232e-01 1.018188152004671637e-01
8.882717579244716610e-01 1.020539002828934477e-01
8.865284475715484724e-01 1.023332891382623677e-01
8.848816139760868893e-01 1.025635820839104345e-01
8.832218020897925070e-01 1.028244967531102283e-01
8.814665878455629766e-01 1.030696802191411326e-01
8.799010802404275688e-01 1.033136136221609186e-01
8.782056684904152588e-01 1.035479258761473342e-01
8.767283650264743322e-01 1.038180203929944811e-01
8.752390008649497677e-01 1.040848598721109131e-01
8.736922830342312984e-01 1.043608191931114232e-01
8.722909659410360561e-01 1.046326432310021037e-01
8.708494323466440257e-01 1.049400335775681203e-01
8.693255349163588885e-01 1.052059759409866568e-01
8.678025050187572198e-01 1.055128603125078668e-01
8.662997953387541195e-01 1.058025377003845441e-01
8.645857061834907320e-01 1.060894408813986695e-01
8.629408483283802500e-01 1.063804290809724912e-01
8.613613892841337494e-01 1.066290836592919539e-01
8.596061866462488821e-01 1.068885707415894587e-01
8.577250783577092808e-01 1.071672431214429483e-01
8.559523025401835072e-01 1.074022822431923291e-01
8.541502025810226995e-01 1.076687496780375924e-01
8.523020664573190963e-01 1.079071726091613559e-01
8.505751874447348149e-01 1.081717024925380882e-01
8.488028008237168409e-01 1.084112107328044222e-01
8.471341874570056385e-01 1.086763467257818305e-01
8.455402400735633206e-01 1.089132613443084818e-01
8.440459467087684242e-01 1.091860650164660357e-01
8.423824467148408601e-01 1.094322170965603691e-01
1.001918424989163947e+00 9.662537075946138476e-02
1.000712780525088608e+00 9.678767407104661713e-02
9.997149513839925783e-01 9.694477161135875432e-02
9.982401126349786935e-01 9.707131151582705508e-02
9.970592414293648620e-01 9.720473345284089128e-02
9.957485936023954265e-01 9.732334429587774505e-02
9.943047225448202742e-01 9.741071257010670836e-02
9.926917473368619405e-01 9.748238971325262625e-02
9.909256037256062299e-01 9.756401939729975048e-02
9.892173376515438488e-01 9.761022302368424497e-02
9.877589888061893975e-01 9.765383562118014338e-02
9.859597949767168190e-01 9.768671216451184358e-02
9.843851346409555614e-01 9.773184007193327916e-02
9.826894926985554335e-01 9.777827408866111847e-02
9.809837308367626019e-01 9.781465091242015630e-02
9.796206213112619299e-01 9.788904826113324631e-02
9.781453746162680485e-01 9.792817661056203715e-02
9.767582673020640538e-01 9.798650969667301036e-02
9.752178617227706958e-01 9.803778444299041106e-02
9.736941089702439989e-01 9.806989299586829634e-02
9.721931884631690446e-01 9.813792980424745904e-02
9.704609924675088317e-01 9.820304644584008924e-02
9.687860540038079060e-01 9.820660821850574207e-02
9.670931286011662520e-01 9.822452752210146520e-02
9.652655857738797751e-01 9.818857472793786345e-02
9.634914408295167654e-01 9.819652783085118519e-02
9.614443030657850997e-01 9.815522777502749818e-02
9.595891692287740193e-01 9.811613453199186097e-02
9.576168304374093054e-01 9.806917276591770039e-02
9.557932351270936877e-01 9.803751336009017270e-02
9.538718225032170039e-01 9.800811515895928305e-02
9.521626545711047163e-01 9.797958813806977030e-02
9.505107287771127345e-01 9.795132119795774139e-02
9.490992778312175027e-01 9.792922588119659655e-02
9.475221866434744289e-01 9.789686162058719443e-02
9.461772937833230479e-01 9.790782030736018549e-02
9.446873778534077282e-01 9.790014025377405393e-02
9.434333732114649207e-01 9.789579675146657667e-02
9.420134277479248475e-01 9.787579176715231755e-02
9.405891563697078572e-01 9.787479643004397267e-02
9.390227900849940079e-01 9.783460745871365438e-02
9.375011547361632447e-01 9.781944914442972094e-02
9.358517441754579114e-01 9.776918502568637814e-02
9.340706445774128452e-01 9.769716560448774012e-02
9.322231422994423644e-01 9.765292411253673199e-02
9.304322252872428978e-01 9.755894034617489108e-02
9.285334439878725199e-01 9.748205848432370257e-02
9.264737612609369455e-01 9.743529469418890643e-02
9.244691107640603533e-01 9.736650408714736527e-02
9.227285245979646167e-01 9.731803145675516076e-02
9.206864663448364183e-01 9.727033004807424110e-02
9.189254895220633212e-01 9.724518232229562020e-02
9.173481040865529845e-01 9.722700107535163505e-02
9.158610830020150750e-01 9.718322001668572296e-02
9.143020181502465871e-01 9.715628072209647748e-02
9.127865142341217153e-01 9.710517906184032433e-02
9.113139256958042722e-01 9.705775340200452350e-02
9.100094995767642470e-01 9.703766391625592846e-02
9.085606351935463509e-01 9.698176437175778930e-02
9.073934535887940855e-01 9.689943273129500434e-02
9.061507451680959058e-01 9.682189469195554010e-02
9.045793489014199995e-01 9.677180808388786970e-02
9.032997551984658369e-01 9.668358516533354097e-02
9.018524106563674536e-01 9.660232220768161238e-02
9.005385667443541742e-01 9.650768166912189472e-02
8.990813602609742938e-01 9.647090029515066611e-02
8.976548203967302797e-01 9.640265720913193670e-02
8.961602002405274492e-01 9.637296227940683746e-02
8.947306375279138191e-01 9.637411527187715599e-02
8.933676847953753164e-01 9.636084364656342938e-02
8.921004153661287184e-01 9.637504483795288068e-02
8.907503018973557118e-01 9.640549862783058532e-02
8.895506476053408607e-01 9.643091769330509877e-02
8.883976038165565248e-01 9.643398748097448125e-02
8.872716277417781461e-01 9.646104368820866692e-02
8.861145219214418001e-01 9.652666538917285821e-02
8.852233965694519258e-01 9.653273975518095185e-02
8.841514930068156142e-01 9.656125951073636637e-02
8.831887923555463704e-01 9.658173254657152762e-02
8.821995101312978260e-01 9.661805616621570170e-02
8.812938064731292709e-01 9.667339596697321902e-02
8.800697969295737666e-01 9.673467233937219079e-02
8.790431568891813319e-01 9.674131172473840468e-02
8.778317227576499793e-01 9.678575583583794162e-02
8.764890086036791761e-01 9.689527710381103109e-02
8.751820648604541342e-01 9.695951910618452740e-02
8.738457684650117185e-01 9.709443274440811289e-02
8.724157372123784171e-01 9.720159767856154098e-02
8.709086397052688833e-01 9.733110806119321667e-02
8.696004974230631124e-01 9.746349363085619888e-02
8.682262213581140031e-01 9.760481661043445001e-02
8.668433308897005585e-01 9.775850008606493113e-02
8.654657368080388435e-01 9.786927542257987944e-02
8.641364966093599831e-01 9.803333020817250887e-02
8.630881677609216762e-01 9.813589203921932458e-02
8.618856092785689427e-01 9.825544161523000475e-02
8.608418213658650675e-01 9.838447338853791024e-02
8.597393425784682908e-01 9.846703143459267782e-02
8.586778599191162709e-01 9.855726825572062866e-02
8.573351730824791961e-01 9.863246811386232327e-02
8.562437865195937636e-01 9.870724642370264090e-02
8.550354853089133789e-01 9.880957769492010323e-02
8.540201112634220326e-01 9.887108398705449219e-02
8.527635242233921886e-01 9.896542843120348376e-02
8.515716855249438888e-01 9.909566088393283179e-02
8.505570701101018427e-01 9.919207735031319861e-02
8.493704144587608251e-01 9.928143053320338807e-02
8.482823076299756959e-01 9.944902245661588203e-02
8.471243333284289578e-01 9.954115412248662476e-02
8.462773149998854549e-01 9.967724363652762098e-02
8.451584719768128195e-01 9.979963262241807465e-02
8.443601931704842745e-01 9.993334681137848452e-02
8.432825009151029283e-01 1.000416477520148367e-01
8.423649851634552599e-01 1.001475087475930253e-01
8.414546672010942974e-01 1.002496080251486232e-01
8.404570081300628548e-01 1.003239352751109231e-01
8.394653999551004997e-01 1.004289291673581552e-01
8.383920429199256397e-01 1.005461100632077109e-01
8.372319578734221945e-01 1.006026356595198373e-01
8.361345069734384960e-01 1.007192367488896484e-01
8.349131389438794182e-01 1.008500836011066992e-01
8.336603006985251474e-01 1.009736451529517492e-01
8.324203494318860308e-01 1.011211930758487143e-01
8.311409825732669621e-01 1.012874382376180993e-01
8.299466507725586917e-01 1.014819521313482381e-01
8.284488064910306981e-01 1.016545891732852092e-01
8.270902508620692206e-01 1.018833094409823115e-01
8.257014917880779459e-01 1.020578731336609646e-01
8.243586311003644473e-01 1.022191944062981334e-01
8.231013099143427159e-01 1.024065516828920747e-01
8.215356859466192985e-01 1.026081250516868576e-01
8.199898827282638969e-01 1.027853854268435951e-01
8.183590228282885404e-01 1.028993707944827751e-01
8.166952680474004467e-01 1.030362266183920544e-01
8.150712135437826467e-01 1.032042341884104319e-01
8.133498209872493945e-01 1.032840396217636209e-01
8.116755714351433504e-01 1.034033129449495325e-01
8.099266121288256626e-01 1.035200479260963147e-01
8.082186395240038568e-01 1.036500986962385074e-01
8.065456052421348110e-01 1.037492170826025267e-01
8.048759254899751081e-01 1.039163783378133782e-01
8.032952438886480362e-01 1.040660414557544322e-01
8.016579186480990993e-01 1.042371403602715824e-01
7.999772724780923605e-01 1.044098482106733256e-01
7.982753549019276917e-01 1.045581634929401288e-01
7.966623294369703512e-01 1.047178997403286904e-01
7.949450298133271531e-01 1.049054470188904298e-01
7.932839371418516361e-01 1.050853717996695080e-01
7.916159440587386964e-01 1.052572288074188206e-01
7.899683751923078923e-01 1.054564776818924521e-01
7.882141237296051983e-01 1.056577004094823025e-01
7.866804793300474774e-01 1.057992504148737578e-01
7.848462745720150568e-01 1.059827760692923365e-01
7.831411340082129469e-01 1.061774094962124326e-01
8.207406195807595006e-01 1.041925945953433297e-01
8.192068214134214932e-01 1.043934585473913629e-01
8.176861476468447743e-01 1.045206113516521373e-01
8.160649392033496596e-01 1.047607786824423237e-01
8.146892782521051313e-01 1.049892089457445526e-01
8.132058186161199576e-01 1.051819843340308785e-01
8.115419657782746432e-01 1.053938417984498083e-01
8.098363458332645815e-01 1.056551804142668166e-01
8.082965063186631216e-01 1.058929902951662172e-01
8.066451137202286237e-01 1.061346104037884930e-01
8.048823427545801490e-01 1.063896410187332303e-01
8.030483163120447632e-01 1.067020973712302090e-01
8.011126859258947963e-01 1.069431307865537223e-01
7.991305989271052512e-01 1.072087067029553475e-01
7.973952155328392077e-01 1.074905042888293361e-01
7.954203322245814167e-01 1.077810268748021355e-01
7.935946917449797633e-01 1.080120977562676887e-01
7.917845936502330151e-01 1.082698266503958340e-01
7.900710067412636262e-01 1.085109105820346170e-01
7.882008470518419019e-01 1.087582467463407698e-01
7.865644385422159157e-01 1.089940558059862147e-01
7.848464551262901434e-01 1.091879667993904818e-01
7.832505163219859456e-01 1.094700823698745579e-01
7.816772551546542491e-01 1.096462536464164472e-01
7.800903646105841194e-01 1.098891425577899761e-01
7.784790264762213585e-01 1.100892377429861096e-01
7.767769329432538949e-01 1.103319868504305107e-01
7.749991227036880925e-01 1.106011437121049573e-01
7.733452650655381344e-01 1.108862144273833339e-01
7.714404145963601467e-01 1.111845283138341578e-01
7.696465517800167300e-01 1.114797258099270161e-01
7.677418671470562783e-01 1.118133099030593075e-01
7.658906551126656304e-01 1.121625950152482926e-01
7.641248221274830055e-01 1.124935345272434911e-01
7.624196571893042673e-01 1.128206134381797288e-01
7.605723669932934472e-01 1.131752346068296833e-01
7.590988051334102149e-01 1.135292812548878566e-01
7.573520525550275773e-01 1.138712800689196808e-01
7.559111031071367170e-01 1.141943637399306100e-01
7.543655327509253272e-01 1.145068759938486086e-01
7.530008334780140533e-01 1.147788841166824114e-01
7.514360561642426939e-01 1.150952439278723899e-01
7.499557884945553532e-01 1.153594415952828994e-01
7.484837268393962351e-01 1.156612533773968970e-01
7.469195725930013463e-01 1.159810764904102287e-01
7.452808933045982354e-01 1.162859170482608423e-01
7.436047457119248083e-01 1.166110483948034071e-01
7.417220570891936982e-01 1.169450383785850672e-01
7.398498712192288496e-01 1.173274196547615805e-01
7.378434721367864713e-01 1.177048874569639747e-01
7.359548903649683060e-01 1.180626527204703125e-01
7.339171376283364356e-01 1.184411742375575671e-01
8.138263734717766651e-01 1.169943995857053026e-01
8.120273244031563920e-01 1.172991748416941649e-01
8.103270138940721345e-01 1.175834265160048409e-01
8.085930411541158991e-01 1.178235797779581123e-01
8.070871255639125996e-01 1.179829671150221526e-01
8.054042941727879157e-01 1.181579766525271274e-01
8.037781761143524273e-01 1.182799121048640489e-01
8.020974783030911937e-01 1.183813730785609197e-01
8.004827846186716167e-01 1.184771505751587850e-01
7.989864400442846515e-01 1.185759905753062254e-01
7.969719639471338768e-01 1.186658785382753434e-01
7.950650069901761263e-01 1.187356414174929597e-01
7.932532449884600600e-01 1.188471786604131386e-01
7.913767705407421804e-01 1.189775957599505662e-01
7.894351330819259216e-01 1.191504660291289597e-01
7.873585121788603258e-01 1.192838108419750770e-01
7.854890415227410161e-01 1.194636597161356506e-01
7.835683846753761506e-01 1.195996608761810409e-01
7.816816649116576921e-01 1.197557306205924849e-01
7.797283642993961816e-01 1.198771001608765069e-01
7.780797353588865262e-01 1.200136265106521161e-01
7.763481235842664141e-01 1.201150507901707354e-01
7.747578900012909164e-01 1.202285222965905898e-01
7.731982442474503170e-01 1.202838149840745746e-01
7.717383630450268539e-01 1.203387602921420774e-01
7.700180249826849010e-01 1.203380570227029350e-01
7.687696970729064327e-01 1.204016394766017906e-01
7.670955427391555892e-01 1.204624154999013735e-01
7.655360972841226408e-01 1.205660864267606158e-01
7.639375684022197133e-01 1.205639404214994548e-01
7.621792470931104679e-01 1.206601609077291304e-01
7.603782562367707998e-01 1.207972402539429502e-01
7.585985190055198890e-01 1.209242846124594511e-01
7.567749743428285880e-01 1.210807873320995376e-01
7.551112402516005906e-01 1.212464364656739846e-01
7.532202594010125596e-01 1.213704706965576946e-01
7.514818733483960012e-01 1.215430230757376939e-01
7.500405801099857550e-01 1.216672032888846400e-01
7.482785666830225058e-01 1.218137918103583683e-01
7.466320601593764428e-01 1.218299158632890761e-01
7.449620756388338760e-01 1.219347516456331521e-01
7.435297565846468171e-01 1.219287134793605315e-01
7.417767724707676757e-01 1.220008216529115674e-01
7.402861066022302650e-01 1.220267331403145639e-01
7.386514613946197905e-01 1.219510797287764597e-01
7.371679301573971221e-01 1.219691694682912136e-01
7.353289025054314809e-01 1.219200847919970632e-01
7.336143545901391283e-01 1.219092282395421029e-01
7.316189280805870387e-01 1.219093140150871446e-01
7.298192387033530792e-01 1.218810493115002613e-01
7.279422090722648120e-01 1.218879079839726431e-01
7.260216064045303952e-01 1.218713433969738774e-01
7.241064019935219420e-01 1.218813622543965525e-01
7.222406010997335368e-01 1.218931333988982069e-01
7.204049116547309728e-01 1.218723621271642216e-01
7.185677586465792910e-01 1.218480987683983330e-01
7.169912777678331128e-01 1.218397188488151844e-01
7.152073067059485645e-01 1.217873469453475826e-01
7.135819268822745087e-01 1.217368012629945623e-01
7.119013832372672601e-01 1.216988106930279867e-01
7.102471804264557376e-01 1.216726148791137663e-01
7.083950896850237378e-01 1.215865558730990365e-01
7.067311536424011331e-01 1.215635709382900664e-01
7.051547081661496685e-01 1.215380989384823307e-01
7.033470848036319500e-01 1.215512873688013584e-01
7.016360414411650925e-01 1.215584954996124512e-01
7.001401905023012517e-01 1.215595145300505248e-01
6.984352415532825153e-01 1.216129110116960926e-01
6.967394153494722575e-01 1.216073595656635697e-01
6.952128140783730981e-01 1.216740684778184062e-01
6.935901966065052271e-01 1.217142031067635077e-01
6.922483817354724289e-01 1.217987639525955901e-01
6.907205498074527883e-01 1.218772808881396774e-01
6.891336215631235218e-01 1.219432590345229800e-01
6.876454001862215559e-01 1.220563832578160784e-01
6.861825164770638530e-01 1.220846191748954090e-01
6.848869660948452287e-01 1.221888488037223275e-01
6.832877822333714990e-01 1.222111297960255943e-01
6.817071862450583275e-01 1.222692033440915954e-01
6.800890053359744947e-01 1.222970731252418647e-01
6.783767988612851019e-01 1.223458028991585428e-01
6.768116968705562009e-01 1.224044057045390044e-01
6.751747719747637211e-01 1.224369262059527702e-01
6.735184559459586051e-01 1.224715765841086906e-01
6.718429951471462935e-01 1.225806212114156080e-01
6.702081444652692177e-01 1.226220074660785558e-01
6.685424388698707476e-01 1.226308715604973870e-01
6.668385453964085219e-01 1.226829369584689494e-01
6.651198195683497572e-01 1.228076039829232302e-01
6.632720988259427353e-01 1.228303961222587254e-01
6.616775246531345633e-01 1.228822376218939166e-01
6.600414193347974301e-01 1.229039553468166679e-01
6.582409786702706489e-01 1.229320756441459467e-01
6.565257091655225530e-01 1.229525261902244815e-01
6.546302987090153458e-01 1.229450481510836191e-01
6.530141891861583892e-01 1.229188535522695858e-01
6.513126045814429110e-01 1.229152076503497587e-01
6.495343315945807383e-01 1.229060383030751713e-01
6.477277871943503129e-01 1.229326429860003039e-01
6.460153526240554056e-01 1.229179812250146969e-01
6.443126324681102135e-01 1.229369527460407591e-01
6.426160748810402223e-01 1.229909467395011585e-01
6.410713843275765988e-01 1.230134445569715518e-01
6.396110328407036416e-01 1.230483454124473158e-01
6.381951020457130586e-01 1.231194367803459949e-01
6.368819113109327468e-01 1.231973945382564273e-01
6.353295659639122128e-01 1.233458723232809390e-01
6.338331302063804351e-01 1.234288435855178667e-01
6.323096778103467486e-01 1.235609446797929223e-01
6.306717245697296415e-01 1.236937322497197872e-01
6.289103787832789338e-01 1.238010929350043254e-01
6.270968726863470621e-01 1.239464268580700579e-01
6.249998314001491417e-01 1.240907025085366128e-01
8.024586727938893826e-01 1.231427556017599123e-01
8.010126733998453874e-01 1.230212931365877588e-01
7.996382712240850399e-01 1.227629392305903816e-01
7.982990171243145028e-01 1.226064616438349159e-01
7.970326762266701781e-01 1.223803827145253931e-01
7.955282075938479025e-01 1.220850780823932863e-01
7.944470659155377090e-01 1.218756482434818489e-01
7.930530343106995117e-01 1.216366156185050840e-01
7.920172342030581403e-01 1.213861860932240744e-01
7.912267215521150421e-01 1.211443491195710459e-01
7.898630060192928237e-01 1.209479151711033013e-01
7.887050869033561673e-01 1.207301342617959627e-01
7.872109203390537102e-01 1.205602257952507611e-01
7.858774210439953833e-01 1.204098974529050070e-01
7.843955158617659240e-01 1.202373809778176927e-01
7.823182760918216960e-01 1.200997801255884456e-01
7.803209135203106328e-01 1.199907906100397270e-01
7.783382175593203112e-01 1.198662449126090962e-01
7.759264450037852701e-01 1.197179535581363585e-01
7.736739314167911941e-01 1.195042068648377032e-01
7.711438728793282849e-01 1.192999944935888290e-01
7.688706441811220538e-01 1.190553604556294082e-01
7.666033262862944619e-01 1.188256904163991490e-01
7.643531919969436261e-01 1.185215422246608252e-01
7.624245608711257560e-01 1.182476441005899381e-01
7.602271044838878611e-01 1.179340548719230303e-01
7.584008923107610212e-01 1.176790908636136390e-01
7.563972874601943008e-01 1.174199903303687342e-01
7.547045405631178649e-01 1.172131929597314548e-01
7.525923628136291788e-01 1.170341023055729013e-01
7.507387648219147058e-01 1.169186289932873934e-01
7.489578456521172045e-01 1.167969421449812362e-01
7.468444094044720538e-01 1.167250168606207561e-01
7.445458340902039174e-01 1.166977609639733293e-01
7.423366833385779406e-01 1.166482694916627649e-01
7.402546097950795101e-01 1.166771355782017794e-01
7.378840972228193351e-01 1.166075711416179328e-01
7.354563074389819377e-01 1.166048901089558332e-01
7.330621609720309184e-01 1.165322534426393442e-01
7.308347904546665941e-01 1.164457946694507084e-01
7.284540349400722148e-01 1.163660670460345964e-01
7.262646920654349803e-01 1.162692020311313079e-01
7.241430012374633352e-01 1.161299587070536293e-01
7.217013595568702033e-01 1.159949432965548810e-01
7.195866659943023214e-01 1.158750299237100295e-01
7.175190324431229838e-01 1.157352744004297301e-01
7.149732661212363505e-01 1.156745567213854631e-01
7.126504445671978383e-01 1.156246746054870739e-01
7.100813378109586127e-01 1.156296849397562554e-01
7.075201288118231346e-01 1.156146780845713207e-01
7.049894642198836214e-01 1.155849801066398536e-01
7.022401951806090947e-01 1.156231324353930723e-01
6.992868459711399920e-01 1.156796398469667059e-01
6.964352666796330693e-01 1.156503542647935034e-01
6.937651911946197680e-01 1.157049386174939243e-01
6.906192557933735765e-01 1.156685449583158415e-01
6.877370574138311765e-01 1.156473650854513840e-01
6.850443973312134727e-01 1.156144947040440990e-01
6.821988799752735089e-01 1.155726345126635163e-01
6.795607392647485812e-01 1.154179367249885679e-01
6.767244131589961187e-01 1.153480969669671702e-01
6.740873427544938901e-01 1.151917779966681460e-01
6.714191766522956684e-01 1.150853509607717567e-01
6.687989071611487590e-01 1.149846108807241751e-01
6.660027836811429625e-01 1.148688935399379135e-01
6.634081082914382588e-01 1.148360087597956880e-01
6.608249726466424168e-01 1.147814022074733625e-01
6.579621524372308849e-01 1.147507121369198413e-01
6.552486400643501296e-01 1.147093504478636089e-01
6.525094793894318235e-01 1.147126247499630075e-01
6.496649427679745958e-01 1.147123836778798367e-01
6.471679980488967976e-01 1.147003450037371725e-01
6.443632981245429603e-01 1.147248740981707399e-01
6.417312911605336234e-01 1.146773712896244496e-01
6.389914569048477100e-01 1.146649256026116004e-01
6.361222411176292724e-01 1.146273892764313601e-01
6.334290286773357481e-01 1.145330430621824963e-01
6.307914890316309586e-01 1.144705060291935084e-01
6.280893799250113485e-01 1.143697956673832145e-01
6.252102353565593962e-01 1.142958313038870549e-01
6.226428569764034249e-01 1.142260830409405348e-01
6.197953608787107882e-01 1.141333794756676373e-01
6.169049051165196307e-01 1.140709529600177491e-01
6.142471556400089794e-01 1.140419732306393319e-01
6.112564718528380459e-01 1.139984192213235881e-01
6.083004559891724838e-01 1.139444183651260323e-01
6.056446897634609750e-01 1.139503592390415238e-01
6.025030204679026058e-01 1.139260085824315288e-01
5.997437299763598295e-01 1.138654867205383947e-01
5.966611035695291720e-01 1.138514155402280820e-01
5.936919265338512774e-01 1.137466426766113592e-01
5.908113583000764724e-01 1.136772450587012762e-01
5.877882397049581931e-01 1.136181349086521214e-01
5.846259508467290811e-01 1.134575117441886799e-01
5.815219681264541807e-01 1.133395838459401034e-01
5.784564321043845769e-01 1.132031356879584505e-01
5.753227275304922950e-01 1.130010752300353999e-01
5.722372580092026650e-01 1.128444226024360592e-01
5.691383437359697206e-01 1.126729880811098705e-01
5.660388217176148817e-01 1.125313274368129474e-01
5.630115345667955351e-01 1.123289894622220980e-01
5.598832680886939306e-01 1.121737711166621437e-01
5.570495182152904734e-01 1.120696685554592315e-01
5.539417112947947475e-01 1.119187507504275231e-01
5.510012164069457707e-01 1.118287282203104666e-01
5.480679641147819803e-01 1.117491746295386779e-01
5.451240231179698137e-01 1.116251286507819324e-01
5.421479932806693158e-01 1.115574517343932009e-01
5.393025046784811760e-01 1.114639897525533385e-01
5.364334643774110178e-01 1.113838494536148471e-01
5.333126246360363476e-01 1.112991469440673536e-01
5.303312548297528517e-01 1.111426423544976672e-01
5.273724905185243061e-01 1.109839707910617590e-01
5.243544237486620352e-01 1.108743574661666537e-01
5.213202315574293477e-01 1.107636992578766438e-01
5.183440042273463888e-01 1.106302885497514044e-01
5.153575618302204120e-01 1.104309547077356873e-01
5.122911679627456527e-01 1.102819815519105184e-01
5.093372944162898319e-01 1.102217682682145872e-01
5.066314052515226152e-01 1.100351907758711084e-01
5.035477845984845935e-01 1.099468981465972495e-01
5.006593127069345339e-01 1.099181406078223872e-01
4.977684432062449149e-01 1.098310873167788609e-01
4.945497082513906073e-01 1.098360839224565705e-01
4.915292790738790552e-01 1.097735970026299385e-01
4.884061811415523202e-01 1.096839762616308028e-01
4.852347570597171367e-01 1.096648239413419157e-01
4.821516709576966209e-01 1.095977507659169070e-01
4.788405069239863865e-01 1.094469111124461158e-01
4.755389655501950363e-01 1.093697084179625079e-01
4.723386781680503632e-01 1.092462679391137254e-01
4.690453374853801871e-01 1.090916250214572780e-01
4.656640489210941425e-01 1.089510025989444686e-01
4.620160049230636057e-01 1.087772944103216066e-01
4.586449371238132677e-01 1.086571208611061545e-01
4.552130626596254670e-01 1.085315468615756646e-01
4.515448750660394639e-01 1.083631027935832158e-01
4.479610099718632776e-01 1.082025941263073804e-01
4.447212053651579677e-01 1.081177950998084003e-01
4.410874225373261903e-01 1.080691246924500443e-01
4.375924446576746618e-01 1.079956521540565983e-01
4.339384875481807069e-01 1.079491198729036205e-01
4.303398768632643590e-01 1.079364482645744083e-01
4.267449281059235155e-01 1.078801708790298047e-01
4.231178472863721396e-01 1.078260840406109755e-01
4.196288513725381919e-01 1.077917677780536321e-01
4.160145554102711030e-01 1.076905633127052259e-01
4.122750935497419000e-01 1.075673130814840256e-01
4.087178846912881136e-01 1.074955070316112593e-01
4.051363881362716746e-01 1.073980555564145040e-01
4.014406261810008480e-01 1.072300105323779618e-01
3.979041512199811836e-01 1.071349285206078389e-01
3.944087509268680014e-01 1.070126189557898816e-01
3.907208869717584965e-01 1.069475991939374815e-01
3.870667466083698716e-01 1.068869723304970709e-01
3.836275417062318671e-01 1.068881193027165777e-01
3.800149611571793096e-01 1.068997673331764792e-01
3.766206623853350921e-01 1.069077962760538181e-01
3.730346149655571208e-01 1.069519123424115120e-01
3.697374024079024823e-01 1.070215872189495959e-01
3.659986322915599888e-01 1.070433112859973807e-01
3.624843763044724443e-01 1.071728071733180077e-01
3.589656068819070955e-01 1.071713462853079446e-01
3.554514461360434585e-01 1.072298877997007321e-01
3.517526501546939244e-01 1.072130252026427394e-01
3.482235590135028813e-01 1.072040525541764627e-01
3.444762255322309508e-01 1.071669692059570023e-01
3.406669652418088945e-01 1.071098345086716197e-01
4.735636642440354538e-01 1.262227221651324449e-01
4.702617330430703402e-01 1.259893655969931137e-01
4.668768251171944716e-01 1.258031518557816142e-01
4.636805319794882196e-01 1.256153908815391962e-01
4.602896371367820594e-01 1.254164064006338120e-01
4.572205999189830061e-01 1.252353476498249962e-01
4.541927972235947353e-01 1.250270782471566422e-01
4.509840154286958724e-01 1.249192210301560135e-01
4.478915242009768316e-01 1.247673765649200406e-01
4.449777681697559828e-01 1.246651057171423993e-01
4.420403489316807044e-01 1.245554213658954384e-01
4.389193624873776178e-01 1.244089599802498253e-01
4.358081176751640307e-01 1.242575086537751755e-01
4.329421043074455078e-01 1.240471419734612973e-01
4.298780385041361951e-01 1.238161427326163327e-01
4.265875825625407569e-01 1.236327361193010621e-01
4.234547076135679045e-01 1.233703005588895896e-01
4.202548555247519468e-01 1.230776000772966783e-01
4.171282338957362223e-01 1.228913489579408075e-01
5.930767909388913184e-01 1.243002816050289144e-01
5.903472208050403180e-01 1.237436547302817186e-01
5.877034546332108311e-01 1.231209415272548069e-01
5.849979698175770126e-01 1.226117671854981966e-01
5.826142557787287179e-01 1.222216456616442293e-01
5.801129952983966609e-01 1.216070443718044874e-01
5.778939987101766596e-01 1.211344912697044501e-01
5.756514287579860278e-01 1.207295026742170319e-01
5.738242537535432897e-01 1.201536499848426948e-01
5.715839431209719379e-01 1.197112658811047003e-01
5.692111360051741453e-01 1.191845403731416758e-01
5.673322718385990227e-01 1.185936858037298786e-01
5.650074934175579600e-01 1.179983333222019842e-01
5.626333953344540006e-01 1.173668274571936371e-01
5.602514680315806572e-01 1.167236443161061149e-01
5.579398226206462308e-01 1.160218206375283473e-01
5.554129974891051091e-01 1.154751334254077305e-01
5.528955735563431118e-01 1.147594105511761386e-01
5.500337814517244350e-01 1.141911103828920915e-01
5.474783408159572540e-01 1.135876236756565572e-01
5.450707680881651251e-01 1.130023482174689620e-01
5.427055844259418560e-01 1.124673685491620195e-01
5.404211959627651662e-01 1.117637373813773760e-01
5.381778913623301852e-01 1.112779110359367885e-01
5.361198197739850402e-01 1.107657734580800996e-01
5.342435218237762129e-01 1.102228740034368187e-01
5.322289685195081832e-01 1.095857948749746763e-01
5.301556914519768293e-01 1.090639767075076705e-01
5.281718552492910002e-01 1.083964227945090480e-01
5.259566030595017594e-01 1.076554937967770242e-01
5.237725452221896338e-01 1.070189994671253697e-01
5.216139213332539049e-01 1.063035142064514132e-01
5.191104037170837238e-01 1.055688885513889064e-01
5.167126647778925719e-01 1.047790828953268361e-01
5.135718092459987671e-01 1.040578702055989374e-01
5.108988148076695213e-01 1.032137476206268639e-01
5.081440159227990083e-01 1.024663821000451613e-01
5.053158628228674454e-01 1.018757898636780262e-01
5.025504706512188280e-01 1.011089704268061246e-01
4.998204849232413260e-01 1.004319629540796344e-01
4.968030031867537444e-01 9.967195501123875256e-02
4.944767658242675834e-01 9.895928831222126909e-02
4.920997273302754604e-01 9.829370903222567346e-02
4.895734771080761383e-01 9.759157641657678628e-02
4.872959102601018277e-01 9.682615084721045429e-02
4.846145848210768881e-01 9.603559387453167173e-02
4.819280225464108169e-01 9.533032448898064171e-02
4.793996301325514908e-01 9.443332194679114611e-02
4.764930682915382576e-01 9.360833417139224899e-02
4.735571233009742143e-01 9.279465554591220799e-02
4.705543966453559768e-01 9.195195269137358685e-02
4.675517986721164365e-01 9.104049434396467577e-02
4.642556409152249763e-01 9.021797856357147150e-02
4.607878155269787834e-01 8.931520923491133301e-02
4.576240628199713667e-01 8.853738054065075913e-02
4.540799168262099061e-01 8.754299281341060279e-02
4.508267288119610083e-01 8.669461110302666140e-02
4.472711140666018603e-01 8.581801505028120725e-02
4.439408865784427727e-01 8.493387879218845804e-02
4.410403042147960639e-01 8.390995543168745796e-02
4.375676313126590777e-01 8.301130685119267882e-02
4.344717581656598049e-01 8.213963217210699941e-02
4.315397918794597332e-01 8.111189753597343455e-02
4.280547354297956075e-01 8.005202445309317349e-02
4.249133488318977414e-01 7.908217398806270670e-02
4.213373713386938113e-01 7.803174871830485804e-02
4.182072648458186603e-01 7.703349197552945837e-02
4.147361052698523287e-01 7.585239975743937602e-02
4.110299095713760842e-01 7.482249662575217453e-02
4.076390813893803200e-01 7.377110977967997474e-02
4.040533539823628617e-01 7.271445550769155275e-02
4.005193157295507400e-01 7.171797715210841140e-02
3.970601643509851231e-01 7.055314702464525467e-02
3.933711789477463694e-01 6.963531959397853410e-02
3.900647060035821734e-01 6.846430261753620738e-02
3.867921844201935855e-01 6.754584875236395447e-02
3.835506469469170399e-01 6.642201328398705806e-02
3.801679194344170787e-01 6.542895683453954503e-02
3.770268940769112009e-01 6.447876537010865938e-02
3.738430093878494787e-01 6.330132511796959793e-02
3.706189709897333984e-01 6.226032385461189450e-02
3.673856234471300497e-01 6.112343246027171495e-02
3.647002213959277261e-01 5.993095340001928367e-02
3.614512716167557760e-01 5.891118318808946652e-02
3.583344261844813583e-01 5.772013285042568165e-02
3.549168521005593435e-01 5.658517088951898338e-02
3.519694871423740268e-01 5.543949834216953254e-02
3.490175353258885282e-01 5.426885457087306935e-02
3.459467003818871289e-01 5.316957152360697603e-02
3.428714347677538354e-01 5.211119479831989587e-02
3.402334695892563210e-01 5.106644395231207251e-02
3.373561383936941604e-01 5.019367616414119326e-02
3.346215144740004033e-01 4.923601932671342607e-02
3.319616817206350601e-01 4.820705619543337594e-02
3.293918405355534262e-01 4.743762988370880257e-02
3.270577173036399166e-01 4.649681728518150620e-02
3.245680439808369400e-01 4.559182118407976991e-02
3.218517040922181383e-01 4.466299294707787304e-02
3.194896502953499251e-01 4.376387091577190608e-02
3.167964585299861136e-01 4.295869564394133588e-02
3.136823011639236491e-01 4.199803142994396749e-02
3.110472756137375172e-01 4.098759053936305158e-02
3.081957414816769991e-01 4.014354207039363270e-02
3.049779484722730527e-01 3.921452162809709041e-02
3.019838195649520718e-01 3.832764469534487989e-02
2.986972614408679449e-01 3.749874067384240811e-02
2.956064121320748361e-01 3.671899462431773425e-02
2.924180947587759483e-01 3.597068108934379366e-02
2.892839157953309703e-01 3.521586853436057402e-02
2.862118496255825484e-01 3.454468857762188483e-02
2.829861758646196046e-01 3.399752988825258809e-02
2.798335849329939284e-01 3.335160651665327464e-02
2.767918794999514875e-01 3.277249596598651865e-02
2.738714782812140536e-01 3.222810716751398769e-02
2.703949681848162312e-01 3.169817102247238921e-02
2.674084768345456609e-01 3.111104063465846420e-02
2.643771650424296960e-01 3.056608839503957564e-02
2.611276417980999409e-01 3.005419690300380545e-02
2.580279639492016885e-01 2.942822078210162451e-02
2.546511626078933332e-01 2.880812586510859280e-02
2.514034048300733959e-01 2.829447781953348465e-02
2.483990793908145978e-01 2.770297320835900939e-02
2.450985541570022685e-01 2.725798563051249485e-02
2.416865373404691042e-01 2.673540940195513402e-02
2.385942365905979190e-01 2.633827503542710002e-02
2.353036727887971857e-01 2.592897323762581238e-02
2.322084935963188435e-01 2.555047366152993910e-02
2.287680839511778419e-01 2.517860541320831105e-02
2.256213443077385583e-01 2.484567179873071324e-02
2.223829134857959466e-01 2.464187514688673947e-02
2.192453044100437509e-01 2.429473591215643505e-02
2.159930437488594424e-01 2.396597731509875553e-02
2.131767204449420139e-01 2.371549094285555284e-02
2.098833561603901110e-01 2.345853382336496318e-02
2.068778898225539786e-01 2.310348101608571819e-02
2.036330942180214210e-01 2.279900668009910564e-02
2.002767356615155481e-01 2.248201279634320232e-02
1.972374561330024201e-01 2.207764650614916363e-02
1.934155648711405051e-01 2.164082256303941076e-02
1.900490705103688449e-01 2.119706159219112915e-02
1.863616093930690332e-01 2.079121371086704861e-02
1.829465748607578546e-01 2.037247804701030132e-02
1.789677379420814840e-01 1.987811915262967244e-02
1.752028374687537304e-01 1.954573924042625477e-02
1.714547669811827824e-01 1.913797387394927663e-02
1.673497043892648029e-01 1.862768133597660775e-02
1.635080137358279895e-01 1.824152367268229782e-02
1.596531601550678359e-01 1.781886134815953079e-02
1.558742301458774793e-01 1.724645520218615752e-02
1.520922236911837755e-01 1.686542680758367982e-02
1.479503414896361779e-01 1.633630935995282127e-02
1.445401751937032131e-01 1.584166830836153395e-02
1.407441703542929023e-01 1.531742343853426461e-02
1.367885472945473968e-01 1.481398491451848577e-02
1.329664513032284279e-01 1.422017810013844093e-02
1.291502925768440446e-01 1.370789545407250475e-02
1.250979231143561354e-01 1.311609653489544981e-02
1.208931967335399316e-01 1.256886734040867787e-02
1.166849600297195227e-01 1.195172322989747869e-02
1.123507964928136538e-01 1.145896823008983080e-02
1.080391690343830285e-01 1.097377735323492795e-02
1.038049715619743379e-01 1.038119881513023361e-02
9.962315925198762800e-02 9.947395294976601673e-03
9.482685110408654861e-02 9.410239936848249082e-03
9.046010399765468113e-02 8.868411142161670979e-03
8.613010948213992157e-02 8.424005644902492554e-03
8.204649062713199881e-02 7.859238201650036240e-03
7.799416680627335730e-02 7.361468366955161054e-03
7.395228252133367874e-02 6.974325172817746193e-03
6.976973596283565782e-02 6.468585950471353319e-03
6.579571483085873418e-02 6.027940673289445758e-03
6.185092738376563731e-02 5.591975796962580028e-03
5.769494978775369792e-02 5.077058008214560721e-03
5.378828854595195386e-02 4.621909021353679675e-03
4.996563030351276746e-02 4.366034296911813252e-03
4.574092284257101626e-02 3.868701840410302545e-03
4.160278520787498435e-02 3.567019680440567872e-03
3.753074427008958047e-02 3.216991374675016481e-03
3.305705505808913258e-02 2.873587589902228991e-03
2.904017768747316555e-02 2.501740451960902424e-03
2.472881430140089556e-02 2.173120594190658655e-03
2.064207949494386088e-02 1.716260046841814116e-03
1.648716768365783222e-02 1.341740511399922096e-03
1.220131738704951542e-02 9.464755044252931007e-04
8.277757464104345403e-03 6.284272490203648542e-04
4.255015157056699256e-03 2.580904007304672459e-04
0.000000000000000000e+00 0.000000000000000000e+00
