# Supplementary material for: Simulating the Photochemical Birth of the Hydrated Electron in Liquid Water
Source: Nat Commun. 2026 Mar 10;17:3764. doi: 10.1038/s41467-026-70045-7 (PMC13106769; doi:10.1038/s41467-026-70045-7)
Supplement: Supplementary file 3 — Source Data [file 41467_2026_70045_MOESM3_ESM.zip › Figure_5/cosine_angles_involved.dat]

# mean cosine angle                std
5.614111828759562606e-01 3.383486118636482021e-02
5.621982571294771303e-01 3.381464915275871064e-02
5.629133524008704814e-01 3.380142234035503346e-02
5.636454554381130633e-01 3.378993565635801666e-02
5.644098085572707424e-01 3.377520891061105285e-02
5.652174124814782763e-01 3.375743541115475838e-02
5.660425790164502757e-01 3.372818478007114096e-02
5.669889707138716650e-01 3.369308016297242747e-02
5.679180489172477309e-01 3.365232218234159856e-02
5.687263734669344428e-01 3.361667740527817666e-02
5.694737815810780868e-01 3.358582075492781704e-02
5.699686392535160406e-01 3.355911124267420970e-02
5.705039626640302508e-01 3.353806752672312125e-02
5.709440973501705985e-01 3.352667143680267831e-02
5.713652622901468359e-01 3.351342235967583183e-02
5.719071781564256662e-01 3.350035777016993621e-02
5.724623694292880760e-01 3.349916301370491067e-02
5.729681400517451229e-01 3.349796503326041980e-02
5.735138161326469586e-01 3.349986251730967257e-02
5.738811663548917252e-01 3.350844233350031010e-02
5.742999542449725991e-01 3.351746379855616298e-02
5.746036164160870374e-01 3.352230475226475326e-02
5.750158416867849898e-01 3.352766710177011722e-02
5.755029446473692856e-01 3.352374280817088659e-02
5.760634095384965514e-01 3.351518985202313339e-02
5.767747936737993575e-01 3.350122763128218772e-02
5.775206075071583900e-01 3.348412459578942180e-02
5.781857112704880119e-01 3.347317733210826429e-02
5.788167666113037679e-01 3.346279369949534122e-02
5.793929102497262784e-01 3.345344962473082578e-02
5.799260241380979064e-01 3.343649956088064895e-02
5.804386121588053227e-01 3.342971728654457048e-02
5.809296597967809062e-01 3.341877043094983873e-02
5.813681908028753842e-01 3.341677598102413965e-02
5.818717274625909708e-01 3.340053436872555265e-02
5.821931878520663073e-01 3.339642465429795704e-02
5.824957391790206440e-01 3.339389802126654927e-02
5.826387310577494372e-01 3.340387673959724357e-02
5.827771468683466960e-01 3.341316093791999592e-02
5.827101097713419664e-01 3.342810956933568028e-02
5.827658747472076461e-01 3.345129724999471033e-02
5.827853778938514306e-01 3.347425048856463720e-02
5.829048512032821705e-01 3.350085784767599384e-02
5.830052578895517090e-01 3.353274959503583369e-02
5.830537494299131707e-01 3.356523190494482140e-02
5.829734281990113232e-01 3.360214265714408371e-02
5.827395165887833128e-01 3.363983724324230012e-02
5.823797406656789910e-01 3.367771256161167237e-02
5.818328117862765492e-01 3.372002195455188478e-02
5.810657787020024889e-01 3.376337720599503073e-02
5.801961837683730083e-01 3.380560721621494319e-02
5.792213340390212073e-01 3.384379411302395474e-02
5.782046208284189470e-01 3.387888679631881339e-02
5.770716224394271121e-01 3.391353104071586494e-02
5.760609782354406683e-01 3.394164804013134751e-02
5.748437029157268396e-01 3.397826607616449140e-02
5.737746920166466591e-01 3.400277142039493522e-02
5.726169837252101935e-01 3.403542767506845951e-02
5.715589454186844609e-01 3.406512709301991876e-02
5.705662048995187030e-01 3.409549004197720556e-02
5.697324601101001473e-01 3.411903786911598541e-02
5.688598411304763847e-01 3.415252065185499231e-02
5.679794154188978483e-01 3.417854359915235840e-02
5.671867332843297804e-01 3.420598985137172920e-02
5.663066867271325799e-01 3.423231819019759148e-02
5.652672559990434831e-01 3.426375475787820507e-02
5.643193166540492189e-01 3.428250632984080476e-02
5.632409786094151327e-01 3.430354853844833768e-02
5.622365288096822233e-01 3.432481811170176589e-02
5.613547925777919723e-01 3.432792186507422488e-02
5.605615130406471636e-01 3.433515534001023439e-02
5.598216214498432652e-01 3.433030019191794097e-02
5.592390917192642252e-01 3.432278792983477905e-02
5.587059317029585692e-01 3.430253172729436778e-02
5.583776300184227770e-01 3.426881349481834815e-02
5.581785905662938196e-01 3.422117271895619428e-02
5.581308292946008942e-01 3.416085248753721049e-02
5.581022810996826289e-01 3.410179325116305393e-02
5.582502621785174757e-01 3.403335346937241129e-02
5.585319299569384555e-01 3.395807315869125986e-02
5.588685185505913866e-01 3.388547972701164840e-02
5.592668385086970728e-01 3.381794769883226387e-02
5.597328895067461563e-01 3.375023407273855525e-02
5.602185902275921281e-01 3.368076976842541981e-02
5.607783959706346133e-01 3.362968431180531070e-02
5.613572204654925235e-01 3.356435520812428575e-02
5.620014560980877150e-01 3.350034238325753921e-02
5.627598525994518264e-01 3.342619360404296830e-02
5.636996962066558314e-01 3.332165885686283469e-02
5.646677751356986574e-01 3.321758575730128504e-02
5.658957591789139929e-01 3.307755975918386798e-02
5.673354945462971699e-01 3.291626405888879031e-02
5.688052252439647072e-01 3.274440122379059653e-02
5.704528321537793989e-01 3.256573608466642455e-02
5.721476228684638787e-01 3.238098383791913892e-02
5.738821218800904678e-01 3.220043983678220340e-02
5.755163252113122407e-01 3.203193289698885726e-02
5.771899519648113763e-01 3.188634866617142544e-02
5.788152686888956566e-01 3.176273197490275813e-02
5.803973923805898494e-01 3.165839897066695385e-02
5.821242103741458562e-01 3.156685426372493608e-02
5.838521763221186101e-01 3.150151361245755871e-02
5.856723001724724043e-01 3.144913791643861450e-02
5.876652138509043111e-01 3.140872678364723530e-02
5.897013465634022289e-01 3.137043050994335613e-02
5.918810579910115388e-01 3.132425802727267089e-02
5.941636313927638469e-01 3.126776959574657788e-02
5.966439733826240932e-01 3.119960869194675357e-02
5.992235701382828683e-01 3.110670870711948824e-02
6.018828668512438140e-01 3.101227380886017668e-02
6.044073206022996247e-01 3.092206867434484086e-02
6.067488728861648584e-01 3.082357272665156925e-02
6.090198708852727627e-01 3.074238282315558055e-02
6.108580910151437671e-01 3.068588550861235317e-02
6.124770481648948994e-01 3.064705862945514905e-02
6.138640963357014924e-01 3.062494344150428968e-02
6.150614263963403161e-01 3.062740765765870066e-02
6.160856977576549820e-01 3.065312777327414487e-02
6.169898894897544173e-01 3.068708827089798585e-02
6.178210826993982829e-01 3.074172932578473488e-02
6.186521235196198454e-01 3.080011560114607680e-02
6.193997647389646311e-01 3.087488508388815459e-02
6.202761406558703339e-01 3.094366323747351280e-02
6.212002003146394058e-01 3.100699491404596692e-02
6.221939091396633259e-01 3.106170779080139749e-02
6.232432071456465161e-01 3.109863192303579868e-02
6.243005567963124669e-01 3.111571257512814673e-02
6.253720503971573752e-01 3.112114124036849741e-02
6.262952500360381425e-01 3.111583841052411800e-02
6.270272986543808935e-01 3.111008788248231099e-02
6.274761026570675471e-01 3.110817505109505360e-02
6.275639895668853052e-01 3.112146798315043941e-02
6.272706438954550601e-01 3.114481052851327328e-02
6.266937934469871685e-01 3.119871506102508268e-02
6.258492082594914185e-01 3.125699266361105927e-02
6.247527597568098834e-01 3.133434464020813659e-02
6.234582320931469912e-01 3.141683150645584871e-02
6.221946055397420405e-01 3.149500436605919690e-02
6.208156192709488597e-01 3.157319469724297750e-02
6.196615987184811436e-01 3.163144216523181701e-02
6.186627898611600784e-01 3.167895908389038034e-02
6.179025480559748873e-01 3.170497322336373464e-02
6.173470038096572354e-01 3.170251392822386743e-02
6.170031779127322924e-01 3.168576951188964430e-02
6.168524950028301257e-01 3.164294379695833936e-02
6.166129380618129430e-01 3.159780333259567392e-02
6.165634611265999876e-01 3.153664986839357226e-02
6.162075630362594536e-01 3.148162029543094542e-02
6.157084880496636048e-01 3.143526219710038316e-02
6.150216872837472870e-01 3.139974164089281289e-02
6.139764463408260431e-01 3.138965880054887109e-02
6.128134956632591557e-01 3.139504819416079340e-02
6.114956432150209231e-01 3.141951931394364184e-02
6.100924442338780951e-01 3.145272933640404917e-02
6.086053615298853137e-01 3.148824636455757608e-02
6.072251730395430425e-01 3.152816163186381720e-02
6.060615541864452505e-01 3.155347814174587484e-02
6.050244285797383714e-01 3.157849803911426390e-02
6.043317788062181339e-01 3.157020747720479248e-02
6.038486141410828179e-01 3.155489593310004809e-02
6.036565706879188919e-01 3.151615261157800912e-02
6.037077109672406294e-01 3.146416475917617611e-02
6.040304625088492863e-01 3.139671574325345049e-02
6.045201529438646304e-01 3.132404205898944860e-02
6.051064282386433568e-01 3.124841474453215334e-02
6.058314206096706567e-01 3.117291540765896110e-02
6.065961916908245710e-01 3.110109386475540597e-02
6.070933577645162282e-01 3.104772258749559019e-02
6.075171510062008506e-01 3.100612194525956961e-02
6.078275516415020396e-01 3.096950755511002421e-02
6.078509624716496029e-01 3.095129562679269086e-02
6.077192002413757121e-01 3.094605281713371306e-02
6.072600729434375344e-01 3.096025923095439836e-02
6.067934697024180979e-01 3.097896207311144276e-02
6.063606986609799687e-01 3.100749922908167464e-02
6.061556017730356238e-01 3.103211194815317514e-02
6.061574551428632329e-01 3.105201898463487431e-02
6.065182228295806777e-01 3.106296865960704937e-02
6.071803713944038394e-01 3.105799233880403298e-02
6.082728787102885670e-01 3.102870122728924179e-02
6.096746495121574405e-01 3.098477695854118599e-02
6.113521229911095256e-01 3.091528626568243107e-02
6.131135058292996876e-01 3.083365401745532045e-02
6.149191920381613663e-01 3.074934577237611530e-02
6.166798319333200995e-01 3.066804112939887014e-02
6.182090221182388046e-01 3.058942661990897427e-02
6.195132123315265638e-01 3.052150013977972254e-02
6.204897502763235817e-01 3.047092445085947121e-02
6.212102312410503480e-01 3.043712825699431898e-02
6.215719644654078557e-01 3.043253408293500328e-02
6.217116969449660857e-01 3.043857205662327606e-02
6.217375483531776270e-01 3.046355628264309917e-02
6.216933777834764419e-01 3.049558951328193088e-02
6.216931090661180770e-01 3.053081248694108907e-02
6.217030571732053978e-01 3.057075232349043895e-02
6.219912616678811013e-01 3.060157118842170634e-02
6.224947801119453672e-01 3.062440833428480697e-02
6.232577728143372520e-01 3.063766067691902142e-02
6.243187658643658544e-01 3.063426561309937415e-02
6.255900197896140380e-01 3.061836037608947625e-02
6.269387326497208868e-01 3.059508946873444948e-02
6.284232833142487928e-01 3.055639600588141991e-02
6.298946082296617011e-01 3.051839752305917156e-02
6.312431816735137868e-01 3.046943646331148892e-02
6.323108938778093657e-01 3.043707343445475888e-02
6.331737127605089333e-01 3.040128770815539103e-02
6.336750200830472135e-01 3.038341188415347519e-02
6.338023955605985860e-01 3.037246902163831877e-02
6.336489541695390360e-01 3.037997877487706722e-02
6.332424112886140266e-01 3.040259258138830814e-02
6.328559864904290677e-01 3.043816999997743175e-02
6.323047868913159730e-01 3.048548488985563382e-02
6.319121251412681550e-01 3.053838272014666039e-02
6.317201330158188632e-01 3.058683947855850987e-02
6.318646452038236827e-01 3.062639558429461686e-02
6.323390321535069525e-01 3.065616756881078819e-02
6.331844347797095374e-01 3.066869027632755998e-02
6.341824846670753857e-01 3.068238215610077924e-02
6.355870543579810183e-01 3.066950148192455414e-02
6.370810452843655991e-01 3.065631781219139637e-02
6.386824757831690569e-01 3.063978482873533013e-02
6.401439264207315905e-01 3.062240973863626300e-02
6.413742660422121489e-01 3.060895399762003644e-02
6.422660526407318882e-01 3.059553198715365269e-02
6.428359088347271877e-01 3.059423921490945011e-02
6.430772984517229007e-01 3.058985565586885488e-02
6.428820888108949250e-01 3.059701711253551282e-02
6.425200661670890101e-01 3.060556167122033613e-02
6.420277620298135979e-01 3.062226296748386464e-02
6.414416380104555060e-01 3.063190575616482614e-02
6.408384146541837856e-01 3.065183282309416266e-02
6.402629502412143792e-01 3.067424019255272222e-02
6.398644977001584078e-01 3.069655120913726901e-02
6.396755260296720369e-01 3.070333017333722048e-02
6.396222151423220925e-01 3.071931236911292634e-02
6.294323762979986414e-01 3.126537359306634511e-02
6.299283531994446239e-01 3.126127522271018172e-02
6.306609944941469204e-01 3.125564621810944521e-02
6.315920504860089713e-01 3.124364707319658707e-02
6.324658804696814407e-01 3.123219449061288844e-02
6.333299559118155120e-01 3.121631541393782988e-02
6.339890441511820685e-01 3.120193879560901468e-02
6.345651707035074862e-01 3.118103991416229515e-02
6.348558940721190647e-01 3.115842269306066600e-02
6.348899279913428062e-01 3.113464473198408397e-02
6.347764470394794412e-01 3.111793343704455719e-02
6.345095699573983783e-01 3.110310047423651275e-02
6.342615004134982692e-01 3.108036372263153768e-02
6.339416778509899819e-01 3.107583718220538124e-02
6.336601401495091102e-01 3.107040851597890271e-02
6.334340083757544759e-01 3.107267166731747521e-02
6.331878541220323786e-01 3.109245437275879806e-02
6.331411260625717796e-01 3.111586645390325770e-02
6.332453118100862532e-01 3.114803574425280275e-02
6.334822654861473890e-01 3.119000157346438207e-02
6.252954519617136553e-01 3.166441229713744254e-02
6.259891609951078184e-01 3.170288747752324915e-02
6.268440898899816371e-01 3.173914171411168494e-02
6.278222293901268847e-01 3.176474578240004454e-02
6.288145501960030748e-01 3.178166265788592848e-02
6.296051653836600703e-01 3.179596026689981980e-02
6.304222942087401860e-01 3.179796496698376190e-02
6.309700760497424232e-01 3.180129380287656515e-02
6.316062549360762501e-01 3.178042370774254027e-02
6.321610394340713146e-01 3.176669297769062206e-02
6.326978058780350356e-01 3.174497084644534867e-02
6.332897974858788803e-01 3.171397275598107635e-02
6.339247453084903006e-01 3.168232363467721885e-02
6.344807654515194351e-01 3.166044185259939830e-02
6.352122129002915063e-01 3.162972365550036080e-02
6.359299331582431991e-01 3.159964280730805097e-02
6.368461859183758289e-01 3.156432700411240799e-02
6.378581461637378158e-01 3.152900214627762238e-02
6.390633759830391947e-01 3.149094212456086950e-02
6.405123789089350872e-01 3.143929011693957082e-02
6.419904776712855865e-01 3.138018336681278747e-02
6.436866327391196352e-01 3.131130441404364473e-02
6.451705149888253832e-01 3.123900217677792399e-02
6.466267323061449801e-01 3.116249283639272241e-02
6.479590795460928865e-01 3.106732225158309255e-02
6.491630124210990838e-01 3.097047047156948479e-02
6.502547689713951140e-01 3.086919074633361765e-02
6.511248669013128820e-01 3.076234396129009716e-02
6.520672479793614418e-01 3.064703829310032324e-02
6.529587786274593242e-01 3.053364757357572221e-02
6.537522917070816009e-01 3.042718587664478003e-02
6.546676533732748160e-01 3.031540642471154678e-02
6.555871955937430107e-01 3.020739408554887553e-02
6.567113639759802890e-01 3.009055038053997516e-02
6.577336159061681897e-01 2.998621757050632525e-02
6.588739729760887398e-01 2.987006476680776138e-02
6.601129669330030314e-01 2.975610064377987377e-02
6.612526197662926819e-01 2.964697183296519795e-02
6.625056550858297033e-01 2.952768781054732061e-02
6.636256666421429529e-01 2.941957831744945392e-02
6.545356729399280926e-01 2.985256741684223780e-02
6.557294574423180311e-01 2.975108824127948096e-02
6.567414481646145497e-01 2.966937291264929236e-02
6.577934893078646317e-01 2.960417229353693239e-02
6.587168570328724160e-01 2.954852439442812867e-02
6.596447161906745515e-01 2.950173769469897206e-02
6.603612304119680365e-01 2.945885510439617480e-02
6.609992613320785360e-01 2.941505689454686212e-02
6.615481823715664289e-01 2.937639210188390873e-02
6.619177468918066021e-01 2.932061009925771705e-02
6.622688654428879884e-01 2.926913815416035125e-02
6.626734534734333160e-01 2.921786632552935553e-02
6.630371635977139189e-01 2.917108537022957901e-02
6.634122159242912264e-01 2.913293039648404484e-02
6.638282150564870365e-01 2.909735887804991775e-02
6.641264365813066561e-01 2.907748525894650327e-02
6.644928649118772013e-01 2.906454456599759373e-02
6.648751401117533044e-01 2.905914321646468901e-02
6.652061308943265638e-01 2.907857597122804824e-02
6.656231766900547742e-01 2.910304450341893653e-02
6.661318986295886591e-01 2.913624912881948581e-02
6.666284497771839401e-01 2.918565197936568226e-02
6.672099469869618993e-01 2.923440124667404591e-02
6.677822265617024966e-01 2.928927927992837008e-02
6.683571081878219022e-01 2.933765230980263025e-02
6.689192443693223744e-01 2.938583333473666209e-02
6.694403386923892807e-01 2.941911915797730884e-02
6.698665407685716611e-01 2.944657658919719659e-02
6.703182020755907855e-01 2.947035582923160715e-02
6.707820736623357760e-01 2.950146540484933563e-02
6.711464012608455709e-01 2.952289831911127788e-02
6.716263078492751282e-01 2.955947155489322201e-02
6.720095589249024393e-01 2.960705825236665395e-02
6.724108864807976094e-01 2.966040084610938390e-02
6.727147379022540008e-01 2.973037764609383696e-02
6.730240435066759952e-01 2.980380334956808652e-02
6.732295565105976820e-01 2.989427800447219674e-02
6.735785551391320070e-01 2.997751415308029521e-02
6.739681386789757589e-01 3.006174758101376465e-02
6.744063098139603252e-01 3.013570769819250150e-02
6.748740725907694804e-01 3.020151812278789455e-02
6.753956319497608218e-01 3.025271530391090286e-02
6.697792146026868565e-01 3.066214374938778381e-02
6.701271076488662937e-01 3.070288183944339458e-02
6.704354966087026080e-01 3.072326563652334058e-02
6.706366909957541811e-01 3.073754243068248931e-02
6.707351057538133432e-01 3.073975494025357399e-02
6.707792871594837614e-01 3.074016246837970798e-02
6.707470091336777962e-01 3.072779672371758752e-02
6.707095863012282333e-01 3.072096729918210450e-02
6.707165839923711070e-01 3.071250900224777036e-02
6.705335700136859645e-01 3.072485417210910064e-02
6.704136596144926186e-01 3.074227243068232765e-02
6.702870118078546602e-01 3.075671659166009583e-02
6.701199524955405717e-01 3.077588573873217895e-02
6.616630978617664693e-01 3.128439165321553195e-02
6.616238715486351118e-01 3.129089720988307427e-02
6.617130685044050331e-01 3.126987911769845557e-02
6.618719360814157016e-01 3.124900386100126423e-02
6.620638543035517465e-01 3.121545761244281375e-02
6.623902959226837250e-01 3.115978758861849898e-02
6.627435029111213849e-01 3.110345254890761052e-02
6.632090056293502567e-01 3.103257730287554278e-02
6.638568636122212929e-01 3.094852894408577776e-02
6.646012366334658195e-01 3.085782410089299432e-02
6.653825761195726329e-01 3.076442694216795226e-02
6.662158485630486071e-01 3.066969606787060126e-02
6.670156181575808141e-01 3.058061741102920117e-02
6.676036376304874675e-01 3.051119630152253348e-02
6.681178622194439143e-01 3.045877007354441668e-02
6.683976091748587978e-01 3.042516696727620359e-02
6.685351007212483321e-01 3.040113996979309716e-02
6.686038079180808280e-01 3.039266441167372962e-02
6.687697001403604125e-01 3.037754019560560959e-02
6.688363783268880258e-01 3.037009363529024827e-02
6.691067372679936343e-01 3.035219460820566886e-02
6.696219359822236372e-01 3.032122437264781270e-02
6.703355971528938140e-01 3.029074834756885146e-02
6.711930226469075000e-01 3.024161214949430340e-02
6.722850452342470362e-01 3.017581831705577408e-02
6.734954255187928229e-01 3.010107569141082934e-02
6.747960910392758471e-01 3.001400626735618166e-02
6.761865320363893428e-01 2.992002614861088289e-02
6.773774205613413146e-01 2.983780263715181749e-02
6.786449352361636489e-01 2.974489533418768830e-02
6.798091668539336663e-01 2.965632658878322725e-02
6.808111447277106487e-01 2.957645350535964904e-02
6.816607812191038951e-01 2.951091204132046467e-02
6.825123140241204922e-01 2.943762434466457023e-02
6.831461407917963635e-01 2.938580717555355423e-02
6.838556926654110191e-01 2.932587319242502960e-02
6.845289070384162899e-01 2.927347780231565402e-02
6.852155075627076597e-01 2.921735163295404586e-02
6.857463820542626376e-01 2.916891539972421912e-02
6.863762752641664466e-01 2.911208110840267024e-02
6.870380157173611169e-01 2.904524929513639664e-02
6.875317167913140848e-01 2.898898974029657724e-02
6.882196939932943014e-01 2.891878757095845201e-02
6.887954882078309859e-01 2.886045923135780247e-02
6.894239938048586369e-01 2.880242873643486592e-02
6.900530226856887994e-01 2.874486737129577571e-02
6.906546235935349110e-01 2.869146620976708098e-02
6.912847141234786941e-01 2.864526209514562521e-02
6.918828149016944540e-01 2.860796879702259821e-02
6.923691299066335736e-01 2.857929821519724842e-02
6.928293560530704998e-01 2.856498237197905785e-02
6.931399810323529698e-01 2.855789358779389081e-02
6.934706107454143842e-01 2.855355655145663807e-02
6.936874559917829419e-01 2.856416734738923685e-02
6.938631599635110003e-01 2.856876510200457089e-02
6.940906130173513100e-01 2.857602379212575636e-02
6.941997476748767992e-01 2.859543640111277679e-02
6.944533647586402791e-01 2.860455640433899605e-02
6.947647054428132130e-01 2.862882361039556511e-02
6.951239034193013033e-01 2.864959169129762187e-02
6.955624729195742928e-01 2.868750619900416882e-02
6.959659991862249262e-01 2.873907892435382735e-02
6.965274211831831153e-01 2.878700210558664610e-02
6.969530189303754231e-01 2.884075734603143773e-02
6.973625874290766413e-01 2.890157953185721815e-02
6.977489980877152886e-01 2.895859276818864639e-02
6.981306284432421405e-01 2.902330878807043296e-02
6.984803439098191680e-01 2.908286987550586303e-02
6.989064095071924054e-01 2.914605152183885606e-02
6.992895099226401623e-01 2.921242872493329951e-02
6.997901203216224664e-01 2.927134388539982812e-02
7.001193462651534860e-01 2.934958220176145383e-02
7.006527075461661536e-01 2.941426128791499797e-02
7.011712048354926674e-01 2.948313700835133999e-02
7.016070507349609908e-01 2.954247936511737380e-02
7.021692316172782888e-01 2.959544192120949421e-02
7.025603018793258325e-01 2.966385225005591791e-02
7.031106009526961742e-01 2.970394287195068581e-02
7.035919002298278713e-01 2.975371128520578126e-02
7.040505147610103265e-01 2.979060656586416181e-02
7.044757628597795307e-01 2.980486382038388671e-02
7.048531047888932921e-01 2.981916698153176670e-02
7.053750182372843236e-01 2.980621488124498078e-02
7.058429224344865416e-01 2.978647860483172108e-02
7.064004544277590059e-01 2.975277481676080402e-02
7.069802998071907929e-01 2.971541792152116238e-02
7.018695843133028189e-01 3.006988774062680989e-02
7.026593740437365732e-01 3.001570726923237162e-02
7.032473377067848253e-01 2.998028059141501223e-02
7.039083631572962130e-01 2.992834350460155807e-02
7.044788924101190730e-01 2.988044867420741948e-02
7.049369014508282127e-01 2.983192132601869898e-02
7.054684658192574842e-01 2.978038710902276842e-02
7.057567882368072087e-01 2.973668194220378119e-02
7.062521857594781238e-01 2.966854907691511209e-02
7.067023357313946264e-01 2.960364087165790262e-02
7.071189876793361195e-01 2.952862874901721751e-02
7.074796946086002736e-01 2.945796208139138395e-02
7.078807061820502344e-01 2.937587931482004561e-02
7.082509122284547098e-01 2.929129583363038192e-02
7.086091984086723139e-01 2.920511185052121830e-02
7.088639641413373438e-01 2.912269299049067769e-02
7.092279725485673980e-01 2.903613435367119466e-02
7.017257579514311061e-01 2.946826898493622171e-02
7.020353334201755446e-01 2.938884197579395841e-02
7.024289391392039006e-01 2.931326762770813943e-02
7.028153360159012930e-01 2.925173020918683461e-02
7.031004939627976125e-01 2.920792331523857852e-02
7.035111314420861017e-01 2.916169214866395562e-02
6.977723699205159447e-01 2.950604699761572025e-02
6.981782093678594592e-01 2.947249966349886618e-02
6.985360443482973025e-01 2.944546904606771751e-02
6.989156437267178834e-01 2.941247736463657031e-02
6.993647873751107635e-01 2.937753840659359378e-02
6.998370495192492990e-01 2.933477271224028959e-02
7.002790634686272275e-01 2.928985582118944289e-02
7.008334659412875922e-01 2.924608499295882832e-02
7.014924064901449929e-01 2.918596877371420692e-02
7.020854220192588313e-01 2.914764293138562973e-02
7.027416398462899005e-01 2.910011479954963468e-02
7.034978271131365757e-01 2.907169907433582168e-02
7.042947847255237592e-01 2.904791766630658578e-02
7.051440035518320437e-01 2.903461953981901003e-02
7.059657937384148374e-01 2.905000859225374474e-02
7.067440474141062356e-01 2.906244481087365966e-02
7.075265955636720339e-01 2.909204038937581241e-02
7.082600448058998799e-01 2.912410106474410537e-02
7.088739982046894372e-01 2.915292601072715095e-02
7.094709720244385398e-01 2.919185371611646845e-02
7.100675883175653347e-01 2.921325538868291966e-02
7.106659049573265108e-01 2.923360587113630130e-02
7.113284243769796289e-01 2.924719787704104651e-02
7.119122494345584418e-01 2.928212491969487546e-02
7.126056907045578148e-01 2.930485564262136008e-02
7.052845751017678966e-01 2.988504879280493368e-02
7.060202515230756815e-01 2.991917786032434814e-02
7.065497518778307562e-01 2.997426685761379883e-02
7.071401421378741281e-01 3.003279478372513842e-02
7.076162460230024376e-01 3.009547685199822145e-02
7.080717038898328708e-01 3.014796100023466388e-02
7.084209611865063261e-01 3.022336496435540365e-02
7.086923497048668308e-01 3.028753975660000014e-02
7.088420728294213546e-01 3.035664385993856393e-02
7.089508318203009418e-01 3.042123279621755313e-02
7.091324097245561564e-01 3.046876709213787796e-02
7.090750637372608134e-01 3.053716301080810699e-02
7.090601097285452736e-01 3.058812643750257951e-02
7.091004949613709529e-01 3.064025868172055161e-02
7.090507670448478184e-01 3.070841568052165571e-02
7.089893780531907330e-01 3.078003298282732184e-02
7.089373014414105389e-01 3.087301293759215151e-02
7.088036808317283999e-01 3.096915804965831923e-02
7.087585317647229211e-01 3.107381976662339229e-02
6.981806947276353315e-01 3.195632089874399923e-02
6.982226920078796750e-01 3.206745434901146080e-02
6.984179551882186976e-01 3.217056356831542174e-02
6.988255427953544707e-01 3.223976290134022288e-02
6.993808425587949573e-01 3.228808244912512171e-02
7.000144120543988491e-01 3.230840014305391694e-02
7.007965607537559594e-01 3.230238203259379326e-02
7.013169167523513048e-01 3.229595827173020739e-02
7.019957184578240472e-01 3.224765379044663982e-02
7.025632089458709872e-01 3.220680106597306053e-02
6.941445516622946066e-01 3.281014913867832949e-02
6.852023142450376358e-01 3.343787182205053277e-02
6.856910748576606762e-01 3.338704493831812226e-02
6.862900755073522152e-01 3.334933970823761307e-02
6.870614377314441246e-01 3.330935266107915016e-02
6.879467878016987115e-01 3.326446476063531915e-02
6.890644472482403415e-01 3.321336454091886048e-02
6.903296141150134790e-01 3.315063946426098640e-02
6.918789503282520847e-01 3.306912984683588880e-02
6.936885294944508118e-01 3.296678280146225770e-02
6.957910941873711730e-01 3.283439056101013914e-02
6.980530997392390136e-01 3.267722846686740845e-02
7.006203565263141586e-01 3.248766823351528776e-02
7.033225967160842140e-01 3.227496124789790144e-02
7.061908958580738194e-01 3.204065360347622959e-02
7.091845617046197425e-01 3.179587779062539865e-02
7.121839028761759449e-01 3.154838068706790344e-02
7.152370231129889788e-01 3.130744474989975712e-02
7.182074901451241944e-01 3.108377604538363481e-02
7.211895425155203654e-01 3.086379474867607942e-02
7.174619353769171592e-01 3.116026906912618480e-02
7.201739702596566817e-01 3.097378311482262836e-02
7.227952193025851679e-01 3.080398582401767948e-02
7.251495992476537644e-01 3.064624236225399825e-02
7.275609132032742066e-01 3.049410862281290088e-02
7.209504137395270629e-01 3.102228061115024429e-02
7.232372412846245213e-01 3.086723266199358634e-02
7.253718573272075476e-01 3.072658603495534088e-02
7.276692526860247812e-01 3.055891241601025807e-02
7.299933794849140511e-01 3.037896659050661960e-02
7.323724037357972616e-01 3.019062506163170193e-02
7.347406066497134125e-01 2.999893871510679252e-02
7.371411972650525612e-01 2.979888549365931200e-02
7.394751001037851434e-01 2.961841291179512572e-02
7.415396202967947659e-01 2.944339590793110251e-02
7.435333839909314957e-01 2.929655892340309042e-02
7.452634456930296025e-01 2.917026505659058022e-02
7.467393491658111948e-01 2.908213257601767118e-02
7.478801491964532921e-01 2.902745391796252711e-02
7.487815768619607848e-01 2.900247452019505054e-02
7.494467411816940761e-01 2.900826958659031424e-02
7.498839141377314776e-01 2.902946781958361602e-02
7.501179456629732956e-01 2.906565500826325740e-02
7.502304297279133172e-01 2.912029867668272307e-02
7.502937625568404378e-01 2.917696861274537631e-02
7.502920232047564086e-01 2.924363063257840248e-02
7.503068664586183267e-01 2.931115574165824370e-02
7.503349394490843594e-01 2.939190048204799385e-02
7.505308208993147767e-01 2.946280845169669399e-02
7.508055938847120192e-01 2.952852650532892739e-02
7.510798553935329469e-01 2.959558649518813020e-02
7.513885699859188527e-01 2.965636441593344844e-02
7.516712532122541424e-01 2.973100731189139839e-02
7.415472063868605579e-01 3.067763827122568093e-02
7.417430231106784122e-01 3.075208062713896337e-02
7.420880048132671991e-01 3.081543220245196169e-02
7.421823512843563897e-01 3.090286207330168039e-02
7.423359584887349039e-01 3.098323728195741603e-02
7.424807120180947351e-01 3.105211573681977005e-02
7.425281251924036319e-01 3.114753760889821255e-02
7.357600089456318715e-01 3.182378186509100815e-02
7.356953738252243191e-01 3.190172901868420369e-02
7.354475295060666218e-01 3.200413342064631350e-02
7.353323087517346091e-01 3.207158401972695638e-02
7.352389692672398613e-01 3.212123372336209842e-02
7.352870983511037295e-01 3.214414271616827801e-02
7.354645744958372422e-01 3.215143708661160477e-02
7.358475259638866950e-01 3.210974080848629647e-02
7.363049112725429390e-01 3.205452017078014304e-02
7.368117798695484888e-01 3.197294430591948039e-02
7.254043038231933194e-01 3.287486478301754333e-02
7.154700243556062489e-01 3.359513809775580701e-02
7.159835315706695180e-01 3.347517020037515251e-02
7.163658614689782933e-01 3.336716799817691925e-02
7.167419880432359669e-01 3.327691640272174151e-02
7.170723794150108965e-01 3.320801342622155955e-02
7.173947333017012262e-01 3.315071748449423955e-02
7.177601545678703454e-01 3.313632328937340249e-02
7.181862754249953573e-01 3.312073745585972229e-02
7.185165961221392505e-01 3.312701884713040168e-02
7.189921949957375213e-01 3.313026066020720306e-02
7.194003972770315336e-01 3.312656948253295958e-02
7.198255598514050613e-01 3.310519000150980579e-02
7.203729184115689188e-01 3.306646744099772661e-02
7.208773846446963063e-01 3.300451055169364989e-02
7.214384267884556001e-01 3.292096953731691450e-02
7.219384129339457834e-01 3.282362327077412850e-02
7.222830015033073758e-01 3.272608023949696854e-02
7.226159723534157919e-01 3.259545553140275748e-02
7.226871474034903819e-01 3.247478119917880657e-02
7.225421762637294076e-01 3.237200122840760974e-02
7.113649225521636588e-01 3.309508697333403415e-02
7.106162365945982717e-01 3.303990633033659918e-02
7.100379605553996942e-01 3.302968332513924604e-02
7.094458768887794697e-01 3.305163265471701417e-02
7.086882441457371673e-01 3.311638826170819339e-02
7.080918739359867153e-01 3.320072048216962668e-02
7.077020420354774854e-01 3.329124084917276655e-02
7.072652732250443997e-01 3.338657738155084709e-02
7.070482964593116648e-01 3.348293148818631826e-02
7.068393261031996611e-01 3.356008862281036759e-02
7.068171901664814794e-01 3.361705792892525496e-02
6.947467994307765515e-01 3.449659447660937545e-02
6.946952055582060748e-01 3.451531399411492118e-02
6.946351407235865638e-01 3.451368882686628448e-02
6.944902307961661192e-01 3.449860335428708846e-02
6.940990320681430514e-01 3.448295696286481082e-02
6.934919518699786956e-01 3.445763787829011354e-02
6.925793876978857400e-01 3.443685857796952715e-02
6.913169101710807674e-01 3.443604409115112730e-02
6.899967666876600791e-01 3.445452398078487077e-02
6.883294513222537603e-01 3.450650564053525660e-02
6.868686728924379148e-01 3.458698380666049704e-02
6.856064550122520362e-01 3.467434286624605788e-02
6.847260675332047519e-01 3.477670512207686748e-02
6.841622295522749031e-01 3.487277215800611146e-02
6.838816245404166771e-01 3.496623987258291183e-02
6.838394879008414806e-01 3.503571649438788627e-02
6.840044696708860172e-01 3.509875941468344057e-02
6.843962917740484819e-01 3.511750206110504646e-02
6.847723747290291874e-01 3.513807885210726983e-02
6.853521124366678263e-01 3.510526882300137735e-02
6.858742923151336379e-01 3.504654407749936001e-02
6.864538473923814665e-01 3.494864084471726445e-02
6.869758599955719802e-01 3.483247903524590988e-02
6.874332459408629692e-01 3.469066724661262757e-02
6.877244495002335922e-01 3.454983480928558448e-02
6.878296141455697565e-01 3.440974509263348968e-02
6.878590411295685270e-01 3.428594032359261190e-02
6.880294988241413279e-01 3.417528133290007042e-02
6.879156216137232160e-01 3.410892405607449801e-02
6.880327637943702834e-01 3.405682493701773367e-02
6.786759638636117309e-01 3.463158426079334523e-02
6.792350037150428621e-01 3.462189737550516733e-02
6.801548439346037922e-01 3.461558048326299902e-02
6.811866663583832082e-01 3.461466841992716370e-02
6.824382409495667323e-01 3.460123839950746821e-02
6.839083369907854593e-01 3.455235015496933154e-02
6.854177307691894372e-01 3.448701301663477381e-02
6.870701059197521499e-01 3.440330213322963238e-02
6.888652142477839080e-01 3.426535701901622238e-02
6.906481068492693609e-01 3.412421589664303007e-02
6.924022730314117746e-01 3.397705260113220715e-02
6.942034087527040320e-01 3.383566455616332513e-02
6.959826087197271693e-01 3.369154262475048539e-02
6.977430936748723056e-01 3.357002621149104971e-02
6.994375957351331996e-01 3.348299502893413437e-02
7.010437895226120375e-01 3.342033407156699137e-02
7.025706256134710559e-01 3.341362191074314508e-02
7.041347925051228973e-01 3.342388983058447449e-02
7.058709125069571044e-01 3.345776964162377326e-02
7.076959439836513210e-01 3.350616026130558839e-02
7.097135237711753586e-01 3.354502617657856289e-02
7.119222510999191345e-01 3.356176970814690047e-02
7.140354412927465422e-01 3.356952430435095058e-02
7.162575908461034091e-01 3.354974029121321477e-02
7.186674848412534233e-01 3.348496066305954588e-02
7.208972081019777711e-01 3.339395995396870348e-02
7.233178713462751208e-01 3.325770493065961786e-02
7.255334179390194871e-01 3.312115469682280766e-02
7.276754886183552928e-01 3.297506049727467331e-02
7.298468766793685392e-01 3.282726058501770489e-02
7.319804127941520466e-01 3.269107077847127618e-02
7.340496760951276123e-01 3.255754330554645748e-02
7.360327126539478737e-01 3.246737815841847785e-02
7.378496517872283889e-01 3.240728323019008428e-02
7.396214155726770212e-01 3.237927465191020593e-02
7.413432602156654339e-01 3.238261061619082670e-02
7.429389198633948865e-01 3.241190059613496821e-02
7.444316158779369363e-01 3.245166640339099129e-02
7.459794836068192048e-01 3.248389532534708829e-02
7.474177573317030143e-01 3.252022349703445614e-02
7.488835120840625637e-01 3.250155699573925583e-02
7.503139149087840742e-01 3.243961483786374916e-02
7.516802272959515197e-01 3.235625012025026420e-02
7.531767432694769226e-01 3.221840246014409659e-02
7.544416177570008042e-01 3.206209141165736881e-02
7.557480269937595363e-01 3.188121106293109741e-02
7.569186313606219851e-01 3.170065854463476052e-02
7.580043657424927472e-01 3.154611614907427281e-02
7.589429422343942910e-01 3.142303295966443477e-02
7.599768622723505063e-01 3.131041165711217350e-02
7.607494657410424077e-01 3.125084663139473390e-02
7.615897927092037945e-01 3.120690105987526664e-02
7.621003887771012897e-01 3.122701266895934816e-02
7.624526787125088800e-01 3.125895364302724855e-02
7.494317969218573516e-01 3.250540698313197224e-02
7.494101497763628883e-01 3.259788426182362586e-02
7.493406631842406407e-01 3.268116031513670222e-02
7.491476928035187832e-01 3.276965166710618660e-02
7.490147289103968875e-01 3.281767873907977251e-02
7.488166712339894282e-01 3.285533093520946052e-02
7.486225246659005128e-01 3.287576021230974310e-02
7.367005553373849880e-01 3.385704284318567098e-02
7.363918371097444293e-01 3.382564404136762654e-02
7.360763655901265690e-01 3.379001002028858558e-02
7.357360498726092102e-01 3.373870363705491066e-02
7.353819932566022510e-01 3.369963245081902814e-02
7.351909254256326909e-01 3.365576386061107372e-02
7.349216244072781512e-01 3.363525075502771244e-02
7.349782980270046506e-01 3.360165823082326281e-02
7.350504641359959512e-01 3.358644890492102492e-02
7.352877190620175085e-01 3.356886333361387698e-02
7.354974549147257346e-01 3.357140077979158671e-02
7.357404301859978846e-01 3.356113633268522495e-02
7.359047275191654691e-01 3.355089135344194173e-02
7.360784259944199714e-01 3.353730759444302489e-02
7.362228794503431484e-01 3.353528764081798591e-02
7.363986485848493801e-01 3.350132134164945236e-02
7.365607530077574738e-01 3.344964216307406285e-02
7.368056512675466019e-01 3.339485705749549449e-02
7.368918671650946939e-01 3.334199012225434050e-02
7.368599986079999997e-01 3.328622853287303146e-02
7.368207570997570288e-01 3.321862120700815740e-02
7.367217851238201387e-01 3.317455901860408979e-02
7.364017126499858845e-01 3.315998410198589541e-02
7.362797490261520084e-01 3.314588513820573845e-02
7.360149295384059709e-01 3.315497723223102128e-02
7.359112069590829641e-01 3.316427863614053451e-02
7.357449902647321682e-01 3.318570721062636536e-02
7.356727126665713046e-01 3.320508995837755106e-02
7.354971873528840520e-01 3.322343516851794520e-02
7.354612642529249067e-01 3.323887380553035981e-02
7.353980768992299799e-01 3.326481061987056342e-02
7.354197036441222357e-01 3.329806492554028552e-02
7.355178846561611916e-01 3.334878646407934272e-02
7.356726555098115350e-01 3.339713516509356522e-02
7.357929749385054841e-01 3.345200507174506122e-02
7.358731620882442703e-01 3.351421209546921742e-02
7.359199402466569673e-01 3.358467003867356138e-02
7.357773091243530184e-01 3.365601057734729507e-02
7.356454852888778539e-01 3.372187255555939012e-02
7.353739911179035804e-01 3.382131210033401808e-02
7.351639289137840150e-01 3.390400130244104054e-02
7.350810018041896710e-01 3.399033645335611947e-02
7.349411936840090087e-01 3.410945082876647855e-02
7.349504171974836630e-01 3.422365918244180127e-02
7.350217439472025438e-01 3.435282740086015307e-02
7.349955832046092263e-01 3.449232240469619210e-02
7.352156689976411252e-01 3.464440870359343505e-02
7.353548737812314329e-01 3.480047641453087176e-02
7.355541937444525225e-01 3.494347928842802403e-02
7.357689540073225620e-01 3.509350756780353631e-02
7.360507052723211929e-01 3.523556249435412513e-02
7.363884066810110207e-01 3.534408956887718362e-02
7.369504396475203833e-01 3.542585058706779894e-02
7.374220729004604680e-01 3.546875877018786788e-02
7.381172038253136503e-01 3.546367025938470391e-02
7.388908986704703086e-01 3.542282874468895282e-02
7.399145101680367764e-01 3.535367060991077143e-02
7.408947947306777637e-01 3.525957655613948943e-02
7.421299637115580383e-01 3.515752696943586636e-02
7.435136448073833559e-01 3.502972705044108542e-02
7.449521007268257167e-01 3.492070464887823966e-02
7.464518698907756100e-01 3.479901269409470255e-02
7.479515862145500460e-01 3.468066306252363257e-02
7.494694940456501087e-01 3.456823838987892195e-02
7.508467470353039630e-01 3.446728992410336839e-02
7.433642456061380077e-01 3.520006098342770562e-02
7.445817101635863189e-01 3.509964559057085487e-02
7.459297648458056429e-01 3.496087788852934863e-02
7.471282088542883226e-01 3.482242347659176424e-02
7.482833960923608307e-01 3.463858551369996402e-02
7.495232273187913963e-01 3.441644212808910031e-02
7.506351118943498379e-01 3.415973617074426205e-02
7.519001243671126211e-01 3.383992542962854094e-02
7.530095429036843813e-01 3.349690691215351929e-02
7.541762953865361885e-01 3.312171081335572864e-02
7.554152069792066104e-01 3.271856311663821210e-02
7.566358141182959463e-01 3.231826438420554864e-02
7.578852801403157535e-01 3.193662436895035317e-02
7.591009770120459299e-01 3.158279459912369941e-02
7.602745180240312317e-01 3.125254345209236423e-02
7.614074881534311778e-01 3.095291636019698034e-02
7.626162222665969770e-01 3.066369656303759295e-02
7.637229503794995544e-01 3.040095040455113168e-02
7.646934902019766334e-01 3.017488766591148314e-02
7.658125666659787445e-01 2.993573870715622240e-02
7.668951089930687859e-01 2.969772145526835411e-02
7.679557713208369218e-01 2.946003872934217782e-02
7.691737399749912774e-01 2.919697899419279943e-02
7.702699764658579307e-01 2.892712234117221851e-02
7.714093113931439483e-01 2.865125532647501069e-02
7.725792752419794462e-01 2.833197361465868494e-02
7.737135022706035370e-01 2.800504896251468367e-02
7.747448146507477373e-01 2.770378954645314612e-02
7.758938166774713707e-01 2.739824875435565438e-02
7.770107343062296890e-01 2.712070893732451346e-02
7.780560351304494082e-01 2.688934855734501084e-02
7.791730359349543500e-01 2.670034973747150570e-02
7.802023148271315378e-01 2.656686885076635016e-02
7.811007718390575727e-01 2.649845824288304952e-02
7.820267987025324441e-01 2.645212694803936865e-02
7.828861962016924192e-01 2.645504832261858300e-02
7.836581153525196131e-01 2.648731781222372905e-02
7.842786625787634414e-01 2.654760857671628269e-02
7.849071889557946990e-01 2.663571360101655086e-02
7.854163650087327975e-01 2.675441352240884654e-02
7.857822816649057129e-01 2.690874268997707486e-02
7.860363660527851515e-01 2.710620307603760909e-02
7.864084501420504081e-01 2.730329325717767777e-02
7.868152334833026229e-01 2.751706383899163097e-02
7.872432358367200678e-01 2.772426085930911402e-02
7.878335484355381002e-01 2.791253420832497112e-02
7.886356729964594248e-01 2.807296383342989740e-02
7.895479502783251391e-01 2.822115202515803473e-02
7.904937317493822002e-01 2.834459220881364525e-02
7.915186328567563878e-01 2.847139173405408008e-02
7.925825004038022925e-01 2.857609518078711025e-02
7.934859580820916580e-01 2.870006786465169324e-02
7.944831000442538205e-01 2.878525132483356411e-02
7.950837260169986154e-01 2.890853176656087153e-02
7.956443724590763766e-01 2.900639265377234419e-02
7.959105777604208454e-01 2.915519577399428020e-02
7.958745671782347930e-01 2.933840606322457231e-02
7.957609909859689745e-01 2.954311707389026959e-02
7.955491880878269306e-01 2.977709415934909690e-02
7.951903482784966615e-01 3.003752473724398062e-02
7.947781250013056242e-01 3.033139953248834356e-02
7.944823231547827325e-01 3.059911802772614237e-02
7.942597088992767729e-01 3.085449225967647549e-02
7.940220049598787355e-01 3.107699073899198097e-02
7.939370446489807387e-01 3.126043422006734296e-02
7.939074735053872622e-01 3.138778127334747314e-02
7.939516759874490903e-01 3.149762420889137132e-02
7.940255481598038623e-01 3.156863490247902027e-02
7.939930497630266482e-01 3.160380436645112562e-02
7.721374650604303502e-01 3.402124419197453259e-02
7.722432317843528349e-01 3.400966590020914476e-02
7.723567670637889737e-01 3.399741145253343255e-02
7.725055702784826561e-01 3.397542437928319919e-02
7.726043949870944338e-01 3.394705337529298900e-02
7.728325577346227826e-01 3.393799933992500129e-02
7.729324788352329723e-01 3.394182666209213245e-02
7.730516185232061410e-01 3.395933429491562738e-02
7.731433068604169900e-01 3.398286585838748708e-02
7.733488371908382453e-01 3.399338015430028448e-02
7.736833986443510947e-01 3.399171771320422253e-02
7.739527010009426000e-01 3.397990062974141218e-02
7.744550766458127011e-01 3.393566230186939592e-02
7.750458049354029821e-01 3.385886187585846613e-02
7.760505673071045329e-01 3.372075171110912317e-02
7.771410785859415027e-01 3.356349601335812532e-02
7.784839817571387321e-01 3.336864538228665605e-02
7.676028421886258446e-01 3.445245354458570386e-02
7.694568371621161029e-01 3.423261733674320267e-02
7.715391880962749749e-01 3.400498272084939017e-02
7.735923786104806910e-01 3.380916209038908882e-02
7.757541109926344713e-01 3.360717959885511225e-02
7.777457467545895176e-01 3.342754660261448851e-02
7.795982190245450694e-01 3.328004332991584685e-02
7.812359950134557529e-01 3.315337327945079571e-02
7.826684081324757347e-01 3.304471287295022291e-02
7.840538585190400811e-01 3.296420372545978000e-02
7.853381108381118914e-01 3.292210435466351448e-02
7.865197268908624695e-01 3.290191837383271700e-02
7.878709013737630329e-01 3.289800105989601486e-02
7.892036779454116857e-01 3.290695095203814702e-02
7.906140858348180700e-01 3.293206901390636349e-02
7.922531708087309221e-01 3.293894552301948608e-02
7.939229847112897476e-01 3.291734185058151074e-02
7.958515962534272736e-01 3.287219138893687082e-02
7.857332796782459106e-01 3.424508036902255970e-02
7.779931071375182361e-01 3.532396252933654029e-02
7.804839461276757984e-01 3.527773663644688529e-02
7.830255187558659014e-01 3.521449623237098842e-02
7.854506207473042068e-01 3.518051077773218238e-02
7.879404551184397976e-01 3.509969888792287274e-02
7.900250123726439977e-01 3.507813634331966024e-02
7.918416208527551126e-01 3.504911897391130987e-02
7.934408554608041175e-01 3.504863222540104128e-02
7.945896203651073852e-01 3.509053376977897681e-02
7.956045667688549372e-01 3.513582239280683972e-02
7.963337505578313991e-01 3.520685488068069080e-02
7.868487154945286166e-01 3.657633661088938171e-02
7.872430721212916316e-01 3.672606530086231641e-02
7.877266005331997611e-01 3.685525025814988948e-02
7.881955659790363944e-01 3.701976171788744913e-02
7.887317678869425475e-01 3.714206903870086174e-02
7.892819784726892163e-01 3.729107894794302797e-02
7.899571644190122033e-01 3.740602839141225072e-02
7.908802368348959444e-01 3.748033607468789774e-02
7.917182341457786876e-01 3.754983790256345016e-02
7.926615172155733191e-01 3.759719529858371323e-02
7.934779595939117636e-01 3.763454578186322536e-02
7.941845748290435880e-01 3.765030841041067805e-02
7.946258790534422856e-01 3.765769943148220000e-02
7.947311987310643477e-01 3.768697990496047701e-02
7.945113319174454958e-01 3.772264974031890039e-02
7.939210303974609806e-01 3.778005183026587888e-02
7.930474912012414057e-01 3.785346155579147331e-02
7.773017128483050708e-01 3.991257494188815008e-02
7.760695768781440407e-01 4.000886000819189880e-02
7.746003436807784581e-01 4.016400449578256399e-02
7.733157490579560811e-01 4.030583812157048640e-02
7.719981218520376443e-01 4.048401488536655657e-02
7.709544481572454533e-01 4.063769986332512602e-02
7.701404157308642251e-01 4.078257188243687714e-02
7.610740816652323826e-01 4.197961065575822603e-02
7.606930341019162434e-01 4.208947100449627471e-02
7.605142030843506928e-01 4.218033088817390447e-02
7.604348409046903789e-01 4.224785368868939212e-02
7.603685907172528236e-01 4.233595971941019054e-02
7.603107908228660117e-01 4.239642755836631888e-02
7.602396227965899644e-01 4.244598968141217316e-02
7.600625036366197573e-01 4.249334065273471100e-02
7.596449308770361064e-01 4.255469420517689338e-02
7.590977593720164007e-01 4.259763537521456950e-02
7.585634327500653251e-01 4.260706245549027854e-02
7.579941745340275094e-01 4.261456876691440548e-02
7.571329546896126139e-01 4.262704182058683205e-02
7.565351434363394301e-01 4.261651294460706840e-02
7.557717778054344748e-01 4.263432414507054707e-02
7.554232866329683160e-01 4.258971287858459576e-02
7.551840383703921633e-01 4.255738254020516309e-02
7.551998272486323271e-01 4.250247525967252443e-02
7.308591255244989426e-01 4.526487833428344959e-02
7.313042416525753486e-01 4.516835309759150568e-02
7.318684023242307823e-01 4.506229411721241612e-02
7.323963300318666603e-01 4.496283595096091379e-02
7.329268464920062343e-01 4.485717854495716028e-02
7.335107320772625839e-01 4.470821717049447419e-02
7.338563090781523579e-01 4.454723577299159187e-02
7.340163343903352011e-01 4.438888488023269574e-02
7.342532398310303021e-01 4.420728446411849311e-02
7.342446409568319510e-01 4.404403720044823556e-02
7.342011331545166275e-01 4.387987236072702496e-02
7.342333106866800740e-01 4.371784256116171413e-02
7.344488195594202073e-01 4.357226693754966129e-02
7.347692662528804153e-01 4.345125148447789160e-02
7.355634430526588607e-01 4.335358432327658662e-02
7.364198808623347858e-01 4.326941502168626941e-02
7.378023530429147492e-01 4.318029130252921260e-02
7.393609030585497344e-01 4.309394053172028310e-02
7.412437273564356222e-01 4.299010780903537304e-02
7.432674557696009598e-01 4.287593412815297184e-02
7.450354002160706202e-01 4.278457250394676614e-02
7.464990949183263336e-01 4.271023066005528307e-02
7.478326857584906007e-01 4.263588381363093982e-02
7.487141311305219871e-01 4.256981399764243196e-02
7.493423905661364959e-01 4.247365257019927731e-02
7.497260469648270309e-01 4.239164032466211790e-02
7.499077419991554416e-01 4.230666812567048657e-02
7.496796863750826434e-01 4.225045839593758595e-02
7.494457148974211780e-01 4.222130933183350365e-02
7.492228752204688202e-01 4.218732956968740400e-02
7.488803425687323712e-01 4.220012456504176890e-02
7.487193994026070110e-01 4.223608770173079008e-02
7.488017730168204933e-01 4.226375561473597747e-02
7.492518099320463199e-01 4.227713297281177063e-02
7.500261626557289674e-01 4.227376453803196460e-02
7.509700085740672604e-01 4.227309701934015007e-02
7.520249073451228394e-01 4.227803184547357374e-02
7.532055903896067717e-01 4.225371464978631281e-02
7.539337340265410692e-01 4.227993593320925059e-02
7.542552927835183274e-01 4.234204180182928046e-02
7.542895587878067909e-01 4.242295292243869476e-02
7.539173577519392433e-01 4.254920476566197152e-02
7.529679151821601080e-01 4.275629860824283618e-02
7.519801825801692985e-01 4.293939243278217105e-02
7.508422843489225285e-01 4.318116003910399403e-02
7.493428182166881335e-01 4.342306440059499895e-02
7.479581848177897507e-01 4.367602878736885630e-02
7.463797137342045307e-01 4.390918042036501961e-02
7.448747248524449915e-01 4.413539827395277643e-02
7.436071261392995790e-01 4.429463150973066837e-02
7.423652325667140506e-01 4.441635198980658367e-02
7.413317413602588113e-01 4.454167525370387321e-02
7.406128947795018735e-01 4.461691534022974720e-02
7.400677886203836930e-01 4.469173153074880445e-02
7.396983235394358758e-01 4.478033271375931462e-02
7.391809456326023930e-01 4.492709978490182221e-02
7.385694360627644839e-01 4.513131096076183901e-02
7.375317290929146452e-01 4.539771412624780261e-02
7.363122706736818790e-01 4.574213763696730745e-02
7.349022283194359684e-01 4.612433854100701086e-02
7.333045775426471069e-01 4.655207420666534340e-02
7.314915114708017141e-01 4.702860727949163822e-02
7.298081772592415195e-01 4.752749773775400560e-02
7.278931179227806636e-01 4.801638230204206825e-02
7.262530902920539821e-01 4.852705895761798977e-02
7.244839017462786357e-01 4.899938624443120339e-02
7.228607279980420186e-01 4.944387045810094694e-02
7.214316170372769843e-01 4.983484687473561242e-02
7.201981027844952532e-01 5.018807535824249683e-02
7.193827396974260546e-01 5.047544395418577384e-02
7.192100243709725893e-01 5.068742441706508561e-02
7.192758488928869820e-01 5.089553999857440725e-02
7.197707001846781472e-01 5.111939551652029678e-02
7.203070516783047772e-01 5.136216652862907878e-02
7.207614247407576613e-01 5.164334821245293583e-02
7.211496958737481089e-01 5.193172631594741850e-02
7.209321890851575487e-01 5.229680689261836241e-02
7.203331812732346462e-01 5.268728156547820146e-02
7.015628145213165245e-01 5.544553860025693004e-02
7.002714579313158438e-01 5.588377975000491382e-02
6.989514068081993381e-01 5.625193607446542232e-02
6.976215479198377700e-01 5.660081856339936601e-02
6.963980517348192789e-01 5.688994077608661160e-02
6.745188097390880655e-01 5.972903592174373666e-02
6.736446107681269835e-01 5.990941898748118610e-02
6.730827192389303715e-01 6.002235527624837780e-02
6.729201670654189060e-01 6.003443561285804614e-02
6.730145009230837916e-01 6.002173904480578859e-02
6.736559573935523293e-01 5.991084792681580090e-02
6.746962453861337083e-01 5.977476982543413614e-02
6.758054897730624289e-01 5.961847182269160161e-02
6.771596665690922112e-01 5.945371416442957885e-02
6.549119428660835629e-01 6.208965540212550704e-02
6.560577729908269040e-01 6.195919300174258793e-02
6.570612361537420121e-01 6.187853720444581179e-02
6.580204747924596198e-01 6.178395301937918832e-02
6.588332469974995664e-01 6.171216615371015457e-02
6.594906140401886052e-01 6.164797403186317304e-02
6.602842520511205127e-01 6.153398726539079794e-02
6.610923447205602210e-01 6.143225072650893015e-02
6.619576499931406621e-01 6.134168004115696932e-02
6.632121430163632203e-01 6.116193836052995908e-02
6.645732099860155451e-01 6.097903860072908383e-02
6.663971767254077694e-01 6.072363097207388039e-02
6.683746450714919130e-01 6.042476127811152731e-02
6.708207775061676426e-01 6.002656826507200838e-02
6.735479611059883576e-01 5.960328570114140773e-02
6.766781764890067441e-01 5.912569964565442954e-02
6.801382108780857916e-01 5.863604976227654308e-02
6.835313295275798895e-01 5.810235162619796501e-02
6.870961253336608232e-01 5.758639849585437537e-02
6.907509623649593644e-01 5.705780604048340393e-02
6.941369511876989140e-01 5.657977213155824386e-02
6.974105002581690860e-01 5.611305774253814993e-02
7.005389388796958716e-01 5.565584975680121227e-02
7.034802890074178805e-01 5.522034562308207606e-02
7.060984166454201683e-01 5.484990595243770251e-02
7.085823410116460774e-01 5.449501202400042210e-02
7.109599931388549399e-01 5.416865708270344332e-02
7.133292512255988704e-01 5.383792827481069521e-02
7.155949936144737622e-01 5.355274369821799718e-02
7.178710114675286302e-01 5.325783889265327947e-02
7.201231862032966280e-01 5.299722994856052166e-02
7.225487941247603629e-01 5.270406901765051222e-02
7.249954509250157164e-01 5.242319627669380505e-02
7.275639151447168551e-01 5.215859565764770223e-02
7.301099476997593429e-01 5.188263324224430539e-02
7.325196816753345441e-01 5.167202939319517907e-02
7.350225376723908965e-01 5.141509970777905641e-02
7.375065457383677137e-01 5.116987530876714041e-02
7.399154067995588058e-01 5.093452114683587328e-02
7.421219065522430824e-01 5.068905520099567519e-02
7.440208478312445584e-01 5.051159632652965636e-02
7.458260307969664105e-01 5.029252860636567596e-02
7.472335878777351947e-01 5.013195355648426832e-02
7.484556431686253397e-01 4.995673704578739577e-02
7.492831885350917931e-01 4.981995129562792612e-02
7.499630780446708833e-01 4.971543851173352430e-02
7.503029617030697596e-01 4.964662603629509119e-02
7.506731680860699862e-01 4.954437311225002444e-02
7.508379326882282934e-01 4.945159059061920992e-02
7.507297294148778111e-01 4.941468523753307640e-02
7.506935317858580703e-01 4.935020368400494517e-02
7.505059647151379743e-01 4.930462994066355659e-02
7.503905098462471113e-01 4.924374937370717270e-02
7.500121748763164398e-01 4.920649838272157101e-02
7.496611702922080234e-01 4.916127303032765544e-02
7.494222771667460314e-01 4.910694312416000878e-02
7.491376494404251574e-01 4.901702530946448061e-02
7.485797540876868439e-01 4.897320244878583528e-02
7.479121979681774279e-01 4.891407512438575300e-02
7.470976687855251930e-01 4.885711914366156622e-02
7.459659178152168169e-01 4.881843909490200112e-02
7.447334239667647848e-01 4.879831506449418960e-02
7.431565212225121897e-01 4.880938763187965546e-02
7.415432189390762652e-01 4.881849281119678141e-02
7.398865792399575980e-01 4.888749733681281573e-02
7.383351599537144594e-01 4.895820793678000438e-02
7.367906460196022023e-01 4.902705680767553004e-02
7.351813934965504282e-01 4.914913450678654733e-02
7.334042251887514796e-01 4.935862466874701981e-02
7.316676117158877890e-01 4.958307897326000302e-02
7.297696644996296556e-01 4.989364931391494784e-02
7.279629805403960985e-01 5.022437352480357831e-02
7.259671094521019663e-01 5.056512152237220559e-02
7.241479299300799255e-01 5.089772096822985092e-02
7.224526017803128974e-01 5.119819404630601700e-02
7.208869154454328187e-01 5.145295816739907380e-02
7.197683365167008018e-01 5.164060920823373285e-02
7.189875212392161652e-01 5.173691650497946881e-02
7.184019127062284404e-01 5.180781206220505530e-02
7.036537451246910324e-01 5.345558273689262480e-02
7.035974991501878772e-01 5.341454865002224356e-02
7.037306491899734118e-01 5.336373156245930588e-02
7.039580620319787485e-01 5.335293675329062790e-02
7.042625373250078757e-01 5.333966627828779644e-02
7.047093758897894356e-01 5.337294937938386746e-02
7.052021921073239330e-01 5.345544306001860646e-02
7.054060321008964740e-01 5.363434354105044155e-02
7.056366916741892981e-01 5.384857288030920480e-02
7.058143085432928565e-01 5.411529820350310244e-02
7.061128701651677719e-01 5.435694461455967130e-02
7.063097233413723197e-01 5.462908629403373517e-02
7.067100846102053469e-01 5.488508613010054105e-02
7.075287121463628148e-01 5.503408595872804482e-02
7.088496528739501867e-01 5.510265286513374439e-02
7.103673252268709604e-01 5.513906317249406275e-02
7.120875429566749792e-01 5.508120784964345290e-02
7.138845056073488404e-01 5.498020572846677029e-02
6.738484755786965374e-01 5.959899313014613287e-02
6.759599005976864028e-01 5.936517809480276742e-02
6.777409227671944425e-01 5.911104965669854855e-02
6.795319702726537736e-01 5.883403879409621062e-02
6.808592041685351814e-01 5.864678684660523666e-02
6.821089573627765468e-01 5.849972398152433750e-02
6.832698943906279077e-01 5.846098335056518214e-02
6.844214720993947454e-01 5.845356734240542140e-02
6.854982986971049908e-01 5.854492723451046321e-02
6.865975471517199447e-01 5.868497874638761019e-02
6.875323816722103132e-01 5.889330697515353374e-02
6.886947826866600675e-01 5.909885690641848016e-02
6.899264628217813833e-01 5.928173235655619794e-02
6.912701930459387301e-01 5.945990637231188952e-02
6.927157107123120827e-01 5.959846413879896915e-02
6.943154323657000360e-01 5.968371467664839586e-02
6.958225187253068711e-01 5.972249331070858536e-02
6.973077906237458157e-01 5.969851215572713476e-02
6.982885375797918126e-01 5.966505664375298945e-02
6.990581909217441492e-01 5.955742675091096200e-02
6.993816042888446605e-01 5.942116638125365113e-02
6.988757956239454172e-01 5.935532200521324159e-02
6.980636351954226937e-01 5.926943538862439187e-02
6.970423924921372860e-01 5.918650167665055056e-02
6.954990803788742015e-01 5.918765445229078048e-02
6.938491898436713878e-01 5.923263052274628515e-02
6.925174430475300458e-01 5.917675570980197169e-02
6.911179850334880914e-01 5.921300267739130346e-02
6.900196090530993365e-01 5.913634098637023800e-02
6.890147266627961731e-01 5.908626578451328659e-02
6.884329954751273739e-01 5.899501280401276554e-02
6.885313220649651456e-01 5.885235054517193309e-02
6.887403583071639579e-01 5.870341248140363566e-02
6.892751277696346213e-01 5.849491787584260027e-02
6.902505213002720907e-01 5.823156878065573888e-02
6.912721871411512398e-01 5.795021164526178992e-02
6.921666761446805261e-01 5.766190311629382226e-02
6.926912109058976919e-01 5.731840982258418205e-02
6.931135229023412947e-01 5.696063742830587140e-02
6.929644675039862145e-01 5.662696506013344816e-02
6.925535278637493519e-01 5.625384376288716792e-02
6.917552444524900368e-01 5.589244054892356095e-02
6.907500697600348349e-01 5.552228232800149321e-02
6.897300695514079205e-01 5.515562550991549157e-02
6.889199868677247096e-01 5.475629152882571099e-02
6.883555829127157022e-01 5.439486233344577315e-02
6.881340884901866461e-01 5.400105152412267712e-02
6.884074109168115685e-01 5.361702660918557517e-02
6.892201050058720524e-01 5.318385343731277248e-02
6.903982206274459354e-01 5.279412433744529176e-02
6.923096417351601861e-01 5.241250802176956186e-02
6.946817945851974097e-01 5.196583235116209593e-02
6.970106408405182252e-01 5.157558430462769183e-02
6.995141301562188829e-01 5.122190052973683849e-02
7.016094258835154918e-01 5.085740355061867113e-02
7.035323498504739703e-01 5.050626184907645172e-02
7.046652699732476322e-01 5.025034837511661856e-02
7.052314662205437790e-01 5.001250654512034294e-02
7.048450870453497608e-01 4.984697253731618094e-02
7.039109539079435596e-01 4.973471957568578045e-02
7.025362014964313673e-01 4.962360887266935305e-02
7.008293530119765746e-01 4.955608642783748685e-02
6.989592394173476109e-01 4.951963255315997015e-02
6.972540576235088938e-01 4.948349050327882637e-02
6.957133650205894471e-01 4.942471367398807575e-02
6.947421982267057983e-01 4.935054931777251019e-02
6.943944296523035797e-01 4.924187330284561515e-02
6.948358855561627134e-01 4.911497540914651350e-02
6.958137192580107211e-01 4.893971980028479635e-02
6.973653688642441617e-01 4.879379320867204689e-02
6.996031601552434864e-01 4.864123366575542201e-02
7.018201353681905452e-01 4.856178507027836960e-02
7.042132310489946923e-01 4.858017444051333095e-02
7.062914259218369128e-01 4.864845318885748643e-02
7.079409355818722105e-01 4.880707674494834392e-02
7.087509183480866781e-01 4.905711373849164225e-02
7.089681308407458360e-01 4.936503763382051047e-02
7.085012125209059208e-01 4.967994831460739724e-02
7.075110903821580921e-01 5.005746543228103973e-02
7.062388970813737732e-01 5.046586282367061804e-02
7.049372143699684790e-01 5.083969110582126083e-02
7.039831755185975704e-01 5.119511120974743618e-02
7.033517180315741468e-01 5.155090328594028048e-02
7.030724586684462540e-01 5.183061273466316871e-02
7.034727297703383675e-01 5.201400932415826267e-02
7.045235065621834325e-01 5.214921593631537122e-02
7.059069877887518274e-01 5.224434850906965744e-02
7.078251729565439021e-01 5.227990486835337736e-02
7.100189684782310939e-01 5.232967677667140632e-02
7.124526139872047192e-01 5.235563079392095004e-02
7.150644558438123966e-01 5.252688964391871024e-02
7.178288081971544443e-01 5.272272385249476834e-02
7.206873784724304732e-01 5.296667216143557955e-02
7.230614236178267706e-01 5.332423862518951424e-02
7.253095367846582597e-01 5.372308843692660818e-02
7.268567467950588501e-01 5.415119025967085609e-02
7.282027130640451595e-01 5.457093287541019133e-02
7.290929802248836689e-01 5.499206954542263520e-02
7.297198496304742044e-01 5.535689206770093990e-02
7.300510069921729572e-01 5.570214113003655459e-02
7.304754156496778839e-01 5.595823463904908701e-02
7.307759702618341624e-01 5.614852496298849971e-02
7.312571100193181461e-01 5.627821130649291598e-02
7.319201043615557456e-01 5.634054595784780683e-02
7.326233566777589079e-01 5.638809000575468328e-02
7.337744656944671373e-01 5.637831554900279291e-02
7.349259169933798352e-01 5.642809863138611992e-02
7.365190234077114706e-01 5.643784965439251067e-02
7.382971124020110132e-01 5.652483793381105764e-02
7.403771103382548180e-01 5.655967567978191501e-02
7.423327517360798211e-01 5.669239979085403253e-02
7.441189034270794256e-01 5.689056821253125895e-02
7.459371706719712947e-01 5.704416860542189938e-02
7.473621280817855927e-01 5.726178851874242498e-02
7.484090771765709027e-01 5.746169375413806568e-02
7.494508475137466874e-01 5.758077608024088356e-02
7.501754754010656612e-01 5.772717942388471551e-02
7.507967331261116151e-01 5.782886717256985332e-02
7.513820726898963187e-01 5.787608639991649595e-02
7.517947209433291089e-01 5.787648287547340897e-02
7.521985119697210953e-01 5.786203199375899303e-02
7.528336977678264930e-01 5.775336305846730939e-02
7.536846497584304139e-01 5.761738509795260449e-02
7.545484716743818820e-01 5.746630637779361062e-02
7.557625464184505315e-01 5.725326322521062661e-02
7.571561809031505108e-01 5.705855787248902133e-02
7.170666978524224966e-01 6.351531206884272751e-02
7.188686087646805056e-01 6.330962937186468409e-02
7.206557120240925096e-01 6.312899161610011078e-02
7.226527483118651007e-01 6.288482177196744183e-02
7.243347484351942978e-01 6.267494397489691005e-02
7.261611717695305446e-01 6.241649168716759122e-02
7.277190755682357848e-01 6.210377289460872197e-02
7.291357181597395432e-01 6.175815395267972990e-02
7.305752336512227885e-01 6.129558756007826015e-02
7.317246533567529632e-01 6.089986590244540754e-02
7.330230935908036427e-01 6.040953694965863624e-02
7.341714399778074274e-01 5.991012905796988530e-02
7.352900640415045430e-01 5.937231665989761015e-02
7.363199620386601252e-01 5.882355604671290344e-02
7.374406637827465305e-01 5.826845593973174059e-02
7.386812635952737516e-01 5.770904173700390494e-02
7.400353752264368090e-01 5.716913972030778640e-02
7.413992859165732252e-01 5.671197781804498267e-02
7.429167051251869269e-01 5.628454891875618593e-02
7.441283120833193099e-01 5.594802863696738543e-02
7.453930650221634036e-01 5.564847650037887256e-02
7.464209319094851081e-01 5.539869497264113263e-02
7.469663762626966852e-01 5.528935511630830163e-02
7.475575325173887675e-01 5.518208631100152833e-02
7.479936738884961356e-01 5.506731448497515641e-02
7.483873985761467784e-01 5.498742511025186963e-02
7.484901430826670365e-01 5.490037144660709495e-02
7.485212577713543647e-01 5.485903062308895156e-02
7.485032382067716705e-01 5.478015156463225677e-02
7.482065585663353335e-01 5.471667701975869991e-02
7.478540573810108505e-01 5.467841267436148595e-02
7.068323505962161857e-01 5.957003138887021626e-02
7.060481496612029950e-01 5.967149970281556554e-02
7.053572510727008638e-01 5.977021167627984827e-02
7.046331792026415686e-01 5.998116287756313086e-02
7.037288407625296172e-01 6.032011512877594184e-02
7.029864694177561102e-01 6.072438967678585320e-02
7.016856525557981783e-01 6.129734571323147696e-02
7.000027776057682338e-01 6.199946287771014586e-02
6.986064059015991701e-01 6.273802245626150520e-02
6.963702071708632868e-01 6.362876207831394404e-02
6.940406812262978065e-01 6.464455026174530106e-02
6.917745642515731319e-01 6.560897284322537992e-02
6.893810303670936390e-01 6.664672846006684803e-02
6.872295378882112837e-01 6.760970655922303452e-02
6.850906174441513397e-01 6.858754155738654157e-02
6.832797486027601952e-01 6.945657885724572378e-02
6.818098590750488741e-01 7.023501976329658836e-02
6.803134327950745019e-01 7.102063523949048163e-02
6.790018835135791520e-01 7.176955232011192343e-02
6.778378687335063768e-01 7.253514906229507897e-02
6.765764385783209489e-01 7.334330624443020918e-02
6.754518882323624629e-01 7.418479853564649562e-02
6.741468124418311669e-01 7.505983352756495641e-02
6.731245630172609795e-01 7.594641927606494980e-02
6.717794457432469946e-01 7.689451387567400320e-02
6.699787479055497874e-01 7.792092279198278848e-02
6.682781536602778738e-01 7.889325023538065751e-02
6.664443041246234101e-01 7.987603478907666366e-02
6.646141661990739857e-01 8.078035707883084171e-02
6.627933410392646829e-01 8.163523145454344709e-02
6.611784930719121212e-01 8.243542374462109468e-02
6.599088698660253716e-01 8.311439035699404176e-02
6.592974052193416590e-01 8.363405653051900202e-02
5.942220840810549243e-01 9.349545169544601353e-02
5.948806817459760810e-01 9.379349457795303768e-02
5.963672463454912087e-01 9.394296671877068461e-02
5.984584725156570917e-01 9.407049704462200346e-02
6.005532372756446913e-01 9.419217243467727096e-02
6.029351856153615241e-01 9.436172260299138803e-02
6.049411359950216394e-01 9.460543794493775360e-02
6.068375052810079939e-01 9.489951629251418275e-02
6.081965540703936357e-01 9.521408534280823011e-02
6.093484109973985596e-01 9.549188893984054960e-02
6.096356974451797583e-01 9.575824266255335282e-02
6.099342663306215329e-01 9.591240583797615293e-02
6.100401306783047595e-01 9.585950339999152470e-02
6.095328112174381863e-01 9.579701978786708816e-02
6.094059468607817553e-01 9.551972454741876339e-02
6.090646824997246744e-01 9.518581958746322180e-02
6.092329788450340233e-01 9.464010602870798206e-02
6.099886522676940537e-01 9.390082603339870715e-02
6.114728295677962500e-01 9.302385573393136264e-02
6.135775630200166475e-01 9.201259234293943101e-02
6.165437542354494926e-01 9.085668384549779042e-02
6.198970510389132382e-01 8.966531570926750128e-02
6.236424391438907255e-01 8.840518502953678692e-02
6.278065438342705917e-01 8.718940054201480827e-02
6.315872764104146775e-01 8.615520869250560543e-02
6.351796740471175040e-01 8.518333309426526223e-02
6.384568136586173948e-01 8.436784082180426303e-02
6.409942834420403468e-01 8.368359755429423397e-02
6.432038494319043398e-01 8.304498095571609395e-02
6.453200942391986716e-01 8.227202837368537136e-02
6.468627947349897545e-01 8.152849400205169905e-02
6.483017756465090375e-01 8.071030655943545185e-02
6.499744496652277714e-01 7.975933594586188946e-02
6.515186487138481253e-01 7.858763325260981203e-02
6.534558600145953244e-01 7.741043141970414820e-02
6.553218866861565406e-01 7.615393574145487565e-02
6.581417923167904860e-01 7.483693755556745930e-02
6.614051339019676456e-01 7.350044707736339000e-02
6.652827373804373057e-01 7.218865072388630511e-02
6.699772049251341288e-01 7.090948321682052913e-02
6.750853613684253407e-01 6.976590462364559708e-02
6.804646015315851670e-01 6.876589388689219318e-02
6.859360193837781283e-01 6.802000695050836043e-02
6.910336613237511028e-01 6.741767311017032860e-02
6.956423496803899598e-01 6.710943973286102870e-02
6.997788212758518922e-01 6.686900198575662646e-02
7.032730589532495413e-01 6.668074272833289518e-02
7.063213398682083310e-01 6.650671501001910457e-02
7.089211229598817443e-01 6.628649276563200465e-02
7.112347838498944697e-01 6.588395806725162729e-02
7.134733539219790810e-01 6.536261953361408028e-02
7.155789800565606207e-01 6.458846957075702055e-02
7.178745879695259680e-01 6.383162816103112036e-02
7.203933064692660260e-01 6.291177951146441349e-02
7.230099237664235901e-01 6.196758690875724118e-02
7.261969059395300130e-01 6.102966576953524486e-02
7.295136626791729473e-01 6.008493693450443762e-02
7.332211802714156956e-01 5.915281327318089311e-02
7.367291191940827932e-01 5.832233726796891282e-02
7.401612545413731592e-01 5.764759050006327407e-02
7.433064607541465252e-01 5.706096465272762069e-02
7.460390791942057565e-01 5.654796898485719980e-02
7.481169680359115448e-01 5.622023587801960182e-02
7.495944582145577240e-01 5.598760996033120413e-02
7.507049191739574301e-01 5.580610499960327042e-02
7.515571044479131269e-01 5.568725893440613917e-02
7.520272416311608588e-01 5.560395510957805154e-02
7.524472779893113250e-01 5.535484979883716766e-02
7.526652061168592756e-01 5.522764059871017317e-02
7.529150193712952355e-01 5.503209443318280575e-02
7.530933942066055931e-01 5.483533555869519321e-02
7.537943919461765896e-01 5.450794102320644097e-02
7.546025866890354594e-01 5.417867727442612913e-02
7.553635355788050898e-01 5.389145280699095958e-02
7.564754442317703775e-01 5.358768326187459546e-02
7.573051234266723331e-01 5.326688543954936905e-02
7.582925038729709799e-01 5.296258602586726566e-02
7.589112104010867776e-01 5.278212371766948657e-02
7.590170948388981209e-01 5.263811802726191258e-02
7.586270713052674086e-01 5.267513318120780469e-02
7.577857874494581258e-01 5.283555763545581124e-02
7.565461325441993345e-01 5.311056522691173787e-02
7.548692922556174967e-01 5.359090416262864143e-02
7.531220866308230288e-01 5.410387643870702423e-02
7.513178161562820145e-01 5.462491000286531090e-02
7.497832715055022801e-01 5.515152550992515057e-02
7.480972981566980096e-01 5.562218598176233569e-02
7.465382420750180659e-01 5.605446032882244189e-02
7.450399316406002281e-01 5.646291843974014096e-02
7.435914295643127891e-01 5.684110563697436502e-02
7.422860479577214621e-01 5.719544531779720276e-02
7.413181881309437449e-01 5.744859107604222137e-02
7.405382647883494984e-01 5.762939871723933571e-02
7.397982143658520249e-01 5.769885653308753914e-02
7.389558342840699678e-01 5.772348619565744604e-02
7.375930138738177044e-01 5.767947766564322787e-02
7.355324949114290245e-01 5.767824851689758864e-02
7.332595361421397895e-01 5.761568903743830017e-02
7.303520623741166506e-01 5.767723730657370318e-02
7.273843102196247967e-01 5.773512145360917835e-02
7.243205696217260847e-01 5.794378949066732176e-02
7.211966998011677399e-01 5.810133266241448297e-02
7.184329483538337557e-01 5.836442228205123567e-02
7.160802906231917841e-01 5.859920047484600686e-02
7.137989718841103448e-01 5.886899092331127070e-02
7.116662990405304701e-01 5.919585846640827709e-02
7.099181475661745511e-01 5.949236026026574059e-02
7.077869243930278165e-01 5.986581175117992176e-02
7.063694142255617647e-01 6.027669764039982753e-02
7.050258911395042016e-01 6.075381558660718218e-02
7.038798381846486096e-01 6.117705786470780532e-02
7.030750823094983337e-01 6.156938866625985551e-02
7.022062587590743865e-01 6.192228101190749845e-02
7.010155898101446681e-01 6.230881651024937351e-02
6.994489329050399551e-01 6.268296528096223286e-02
6.973594258722390915e-01 6.312596252909846717e-02
6.946986088165326700e-01 6.362523444216977575e-02
6.920221394470900123e-01 6.415058689210137444e-02
6.895975261625520991e-01 6.472867787800191952e-02
6.876985890574284221e-01 6.525870387797516603e-02
6.864134826772264608e-01 6.563074305232444172e-02
6.856215928915299074e-01 6.590500845257026008e-02
6.854678712787877215e-01 6.611037935276385669e-02
6.854833173974917981e-01 6.616073636572292194e-02
6.855675088681203455e-01 6.627627614752029661e-02
6.856664972230027688e-01 6.628401065152859928e-02
6.858013924687039742e-01 6.633852920893666683e-02
6.863639238950788313e-01 6.630251607145538906e-02
6.870522790989294082e-01 6.632417180966763970e-02
6.879937759189577173e-01 6.627426755264242964e-02
6.888379338384588157e-01 6.627350196412691574e-02
6.896817270357784579e-01 6.623201331510218670e-02
6.901819181198691755e-01 6.629722727472475707e-02
6.906351887756932983e-01 6.642338806967863774e-02
6.910764171520986654e-01 6.651684470130619919e-02
6.918679300499931406e-01 6.665979783402500858e-02
6.930302636650880199e-01 6.665422861002000265e-02
6.949262560639081210e-01 6.651293800886760865e-02
6.972126379942673591e-01 6.618513802609503338e-02
7.000976474407776262e-01 6.579876222338201797e-02
7.029946279355545613e-01 6.532976636221353439e-02
7.062164065328428997e-01 6.476670137278590922e-02
7.095145439653099961e-01 6.413859386839765309e-02
7.124151878570300633e-01 6.360522710926280743e-02
7.157803894834288139e-01 6.302851283870919419e-02
7.189868229397513577e-01 6.243864470198366712e-02
7.222184360498593581e-01 6.195151355602692561e-02
7.252834699201967661e-01 6.139011715653879681e-02
7.285332260379447922e-01 6.094569051989980057e-02
7.315641632383605986e-01 6.061958752675145751e-02
7.342214078360483898e-01 6.046037325212101632e-02
7.365394668122094979e-01 6.061023286786666742e-02
7.389652768462835475e-01 6.069940355751827360e-02
7.413068527899637772e-01 6.089894681590910658e-02
7.311063616442345925e-01 6.268245381754666834e-02
7.338352015699568520e-01 6.273258184421404149e-02
7.369548551533376957e-01 6.253265746304645378e-02
7.401545991860144502e-01 6.213647187099500396e-02
7.431918502950091154e-01 6.167890540460833904e-02
7.462989771200194689e-01 6.107578780271863406e-02
7.492145155088629771e-01 6.043246933052775355e-02
7.516330857907801422e-01 5.977933375345333838e-02
7.538262048011620253e-01 5.912314776905613217e-02
7.558587726907795012e-01 5.856460037640890542e-02
7.577971222660377926e-01 5.804303078450958470e-02
7.593742209195958326e-01 5.760688085406963366e-02
7.609183561043856292e-01 5.735795591585652470e-02
7.618760363981061934e-01 5.746453640184493589e-02
7.622675701711594254e-01 5.782213565409027173e-02
7.625785697292671861e-01 5.838621837480624521e-02
7.629331366912274204e-01 5.894779950321454159e-02
7.631978620180659423e-01 5.959151516433815882e-02
7.635554905483075139e-01 6.007401119632908848e-02
7.645597607823296782e-01 6.030122709687861515e-02
7.655984479287619715e-01 6.038406492572188922e-02
7.667911947366388148e-01 6.031992799586551046e-02
7.677021404808004323e-01 6.013695718012125602e-02
7.686646911228866008e-01 5.994028236770196361e-02
7.692652476424813868e-01 5.967557946726571860e-02
7.699843078004323660e-01 5.934446492924767835e-02
7.701869301322925576e-01 5.909329222149415500e-02
7.703781039184626200e-01 5.888500421452402822e-02
7.702232873545930003e-01 5.877033675117480233e-02
7.700639427270498105e-01 5.876722166229010613e-02
7.697390829254814326e-01 5.893569941912463195e-02
7.690549060046640850e-01 5.934819182843021484e-02
7.681202955418201528e-01 5.996787885876474211e-02
7.672249531911841114e-01 6.063889157949979569e-02
7.663547256797818008e-01 6.123363601452343902e-02
7.656471586764401760e-01 6.171703809092670551e-02
7.650594019604070040e-01 6.208743763209988165e-02
7.649297433636323973e-01 6.224966128671773763e-02
7.650795547259738871e-01 6.219793325253156896e-02
7.652625156556616126e-01 6.209235259184936462e-02
7.656310071632947967e-01 6.185752387529945551e-02
7.662792140331061708e-01 6.160347135978017086e-02
7.669527077460270847e-01 6.125750151717365005e-02
7.673194341561975218e-01 6.098997430828391464e-02
7.679294915085992379e-01 6.068681833174602996e-02
7.682681395605641672e-01 6.044624750745346276e-02
7.685383150783213768e-01 6.029849593518962769e-02
7.685092384517966391e-01 6.027147387370111742e-02
7.682522808058925845e-01 6.035399455612352332e-02
7.680409712034375058e-01 6.048077738332507253e-02
7.676978131572788078e-01 6.074855150896331379e-02
7.676584399089178001e-01 6.095852688897943072e-02
7.421101003350291103e-01 6.516484056326607432e-02
7.427942551996421505e-01 6.530896745543161852e-02
7.439866925783786833e-01 6.537735773953864959e-02
7.459152937774291559e-01 6.532062323266550619e-02
7.482764658141038971e-01 6.519953851876272855e-02
7.508884978815542066e-01 6.503107612585287689e-02
7.541443376399500353e-01 6.471417803918157186e-02
7.576030068216134117e-01 6.428931041861550566e-02
7.613772781667452749e-01 6.384596621598470634e-02
7.651757480869458838e-01 6.333618971280066678e-02
7.690479890391471729e-01 6.267416019398396043e-02
7.727478750702646559e-01 6.193955822385231041e-02
7.759029908899962580e-01 6.132482655567324942e-02
7.790182763365293139e-01 6.057240634031885868e-02
7.814024253735399883e-01 6.006843532407903780e-02
7.834933859798943745e-01 5.948512732963134181e-02
7.851929126638643730e-01 5.905864878104929300e-02
7.868633178165413966e-01 5.863619880757543756e-02
7.883276984359152140e-01 5.824170707396784941e-02
7.898452671546416504e-01 5.785761529032990014e-02
7.914963529540480769e-01 5.747632400309041212e-02
7.935141099535933940e-01 5.704574038352046988e-02
7.954702958159646231e-01 5.662769481986318354e-02
7.976052576758463353e-01 5.619677923628731836e-02
8.001506562934651567e-01 5.580902838400473437e-02
8.026880391808486337e-01 5.544223693858281454e-02
8.053812461848756099e-01 5.518664709858971118e-02
8.079872243095990170e-01 5.498254987505768465e-02
8.100982420774575088e-01 5.494300872186934359e-02
8.121372113732213682e-01 5.494170698293117383e-02
8.131217399507411070e-01 5.509598537783863548e-02
8.130253194378165293e-01 5.538732697217327305e-02
8.122171786027170270e-01 5.569344507317817994e-02
8.106806656852110216e-01 5.609273934205874501e-02
8.084089470534041588e-01 5.652293449006836473e-02
8.060594577719822906e-01 5.690781812161113673e-02
8.034300835389713846e-01 5.725447436091744141e-02
8.010983648753621233e-01 5.747886748283913966e-02
7.989525855607845228e-01 5.765720863964941822e-02
7.974309846395253309e-01 5.757468948442021062e-02
7.959918385460039714e-01 5.748672668968837079e-02
7.950206316868644318e-01 5.734913991470478450e-02
7.942696794151751227e-01 5.714781183078818799e-02
7.934362511364329018e-01 5.708620838262043473e-02
7.930101013297474744e-01 5.696332413337064360e-02
7.921422779473394904e-01 5.698744391898767636e-02
7.913590169833825128e-01 5.701179938322618879e-02
7.896258201909972518e-01 5.716694548463985281e-02
7.875506704336336927e-01 5.723123940948603161e-02
7.850594855112985604e-01 5.729826070229197821e-02
7.821594919752533626e-01 5.737699728786999076e-02
7.792791797267812903e-01 5.742211955824610969e-02
7.764130308648696799e-01 5.742181686930977053e-02
7.736942215953218627e-01 5.744800043128336225e-02
7.717764028434770385e-01 5.729102366645866251e-02
7.706068950024211883e-01 5.694215142588138906e-02
7.699304681330090272e-01 5.652944288913205190e-02
7.701936853050563858e-01 5.592996343251327440e-02
7.706816259101448852e-01 5.528983247278818763e-02
7.716517997597394096e-01 5.462571842646709447e-02
7.728029759100830676e-01 5.392132518720715861e-02
7.741013459886221248e-01 5.334124618519445887e-02
7.755213056426858431e-01 5.274449793134411424e-02
7.766580267959338757e-01 5.224894568303327380e-02
7.777615937005093460e-01 5.182740722125010746e-02
7.783893000804201767e-01 5.148828912931428803e-02
7.789636671477377927e-01 5.120930351387124879e-02
7.788024206693622276e-01 5.105278878591573699e-02
7.786983898097807888e-01 5.093472059056492612e-02
7.784154441633513999e-01 5.095798830484316727e-02
7.783346082876821947e-01 5.093910915612591406e-02
7.784506166383865500e-01 5.088601570384070766e-02
7.791239798932959593e-01 5.069589217067300285e-02
7.805687673609607025e-01 5.027669743823018345e-02
7.825099826720918195e-01 4.969245381324010474e-02
7.850365775069686469e-01 4.893477586322782236e-02
7.876596518678518066e-01 4.819132774622525428e-02
7.906815053663535098e-01 4.747610915060625908e-02
7.936973604130016513e-01 4.687294127528505300e-02
7.967959781773901184e-01 4.638975336918256531e-02
7.998634432033610020e-01 4.598427120229622855e-02
8.024491613932444034e-01 4.589285269269586381e-02
8.047786095934797990e-01 4.593158868048286686e-02
8.061557791943345652e-01 4.620206326808030256e-02
8.069522454383465382e-01 4.677085725784055348e-02
8.069856652964758625e-01 4.752678715531517134e-02
8.066776410651755880e-01 4.838822036377500579e-02
8.058291540102012762e-01 4.934257131140598607e-02
8.047851379909610747e-01 5.038020332971755028e-02
8.041517579509169789e-01 5.112871568171859643e-02
8.040745675155855920e-01 5.173065721332174849e-02
8.044315836131440411e-01 5.213720080077220015e-02
8.055701879282718414e-01 5.234510993829624703e-02
8.070868641421732326e-01 5.249152231367061605e-02
8.093554428160623093e-01 5.245044307349117085e-02
8.114298058730247121e-01 5.257485733983468384e-02
8.137237351122046380e-01 5.264320238784510331e-02
8.158896095910672663e-01 5.285939688542615200e-02
8.178802262152291558e-01 5.309627034663109285e-02
8.192786964303334640e-01 5.356786190025869532e-02
8.201172811032351184e-01 5.414345118987505534e-02
8.200925953094788667e-01 5.499307756196999963e-02
8.194934390713821681e-01 5.597852688012391192e-02
8.183771266112149778e-01 5.707886135270156397e-02
8.169509408071774503e-01 5.823881389294143646e-02
8.154573491585991318e-01 5.931691105212171661e-02
8.142591341200424715e-01 6.009370406031921963e-02
8.135655248778663751e-01 6.056237542998452877e-02
8.132201512554174672e-01 6.069500530077535927e-02
8.135516632617252331e-01 6.040728364113307630e-02
8.140448184720732172e-01 5.997854955063219168e-02
8.147033638155627422e-01 5.942671897532262465e-02
8.154662674757949814e-01 5.887380084435390321e-02
7.636698443898680688e-01 6.896358803784684299e-02
7.648347208827778188e-01 6.844194308442168306e-02
7.657638316591619532e-01 6.803011878919405786e-02
7.665833679254591138e-01 6.780635860969394524e-02
7.667638732025257031e-01 6.782200473341798430e-02
7.668087869822273195e-01 6.798656956574995747e-02
7.662839872132535257e-01 6.835479739877636796e-02
7.655028506629385499e-01 6.881595626370770602e-02
7.645945149533756036e-01 6.935436858736848675e-02
7.636739518449962016e-01 6.980798962359591187e-02
7.636153146308936046e-01 6.983834081510198466e-02
7.641462496035174023e-01 6.950852223482442693e-02
7.651659357129368955e-01 6.861670092013223698e-02
7.669041743911563236e-01 6.740663949605579797e-02
7.689864153208025854e-01 6.574336631293098421e-02
7.709804986649062553e-01 6.401451829779127023e-02
7.730065486073477432e-01 6.217045739467130100e-02
7.744705933603583947e-01 6.062510164928099077e-02
7.760075232835604853e-01 5.918319514615309751e-02
7.770059487928373532e-01 5.819027125818836826e-02
7.776105738260005174e-01 5.748326629143203637e-02
7.777847113112128508e-01 5.705819726779821216e-02
7.780031417813096928e-01 5.690325430687039748e-02
7.776375255943379639e-01 5.697995551392224384e-02
7.770160740350270379e-01 5.728765525593729202e-02
7.767582862960288326e-01 5.750916610695886583e-02
7.763404996767366839e-01 5.772229696824512230e-02
7.762500763825755934e-01 5.776596465822098764e-02
7.766209184602875792e-01 5.748691548480206609e-02
7.777044507387632644e-01 5.673410728840499323e-02
7.789772577497099393e-01 5.566181177219083065e-02
7.810909995037157438e-01 5.420093056131598808e-02
7.830534694809773155e-01 5.263325726163119861e-02
7.848182357071109561e-01 5.107173355361984551e-02
7.860033097531212709e-01 4.974293958366157731e-02
7.859520789155257647e-01 4.888272976819290488e-02
7.851828048284984485e-01 4.837364678845635507e-02
7.833053975808613734e-01 4.834807846482092053e-02
7.808633633255707140e-01 4.867996943955455597e-02
7.780437874898736839e-01 4.934029313262775635e-02
7.757757460917690251e-01 5.010257498829082806e-02
7.735906029840251552e-01 5.092579759645730897e-02
7.714501432804762304e-01 5.192903600466612646e-02
7.703929361078366567e-01 5.281872922467763243e-02
7.694959756791776018e-01 5.374584467492657391e-02
7.692424258538267390e-01 5.456495584484401945e-02
7.695468456628973275e-01 5.527146469058187572e-02
7.702446425471574099e-01 5.583116284828914394e-02
7.708928809489566936e-01 5.647465430921944085e-02
7.720872677328279865e-01 5.692005436656775996e-02
7.731608738976925022e-01 5.740750257915226001e-02
7.737722721075341870e-01 5.795263351889388959e-02
7.739287051182363042e-01 5.869494079733580949e-02
7.731865060950520174e-01 5.950720040287834495e-02
7.715655348880022801e-01 6.062747589221742506e-02
7.699622361365988654e-01 6.163563236149402491e-02
7.676452502701859304e-01 6.285161722761929692e-02
7.652353137960128393e-01 6.404246777596533935e-02
7.630072003729926333e-01 6.524821332395880358e-02
7.611828601222770940e-01 6.637764780134573772e-02
7.594456909373097364e-01 6.751292012919814234e-02
7.579150360096547079e-01 6.873376533232247731e-02
7.567864047055498089e-01 6.985865852787558061e-02
7.558843341556336082e-01 7.109894854016106380e-02
7.555911355687209285e-01 7.225758726237409280e-02
7.551326774987269230e-01 7.342077148610551274e-02
7.548351099312414769e-01 7.448466836357668652e-02
7.547737644280397840e-01 7.545004471741351137e-02
7.548275286620932389e-01 7.632623772947687291e-02
7.550143739337192850e-01 7.708874785639412142e-02
7.550959215216765941e-01 7.789087921357701338e-02
7.550533280753033427e-01 7.858362769535412462e-02
7.548063263501018083e-01 7.928396320041911083e-02
7.545176271136908586e-01 7.986119974089116169e-02
7.538916324411280012e-01 8.037733200590946314e-02
7.528373867409380304e-01 8.073844399558563478e-02
7.512341467935644834e-01 8.115619785871519554e-02
7.493738308252482216e-01 8.145208972784073742e-02
7.476165989664939060e-01 8.168858736202429249e-02
7.456644551559443723e-01 8.201390528053269235e-02
7.436945533427111732e-01 8.243050778251551081e-02
7.423875470806394761e-01 8.283154003132418841e-02
7.409750587734780236e-01 8.330187212767564686e-02
7.399171380706414114e-01 8.383179975456474253e-02
7.391670113816874998e-01 8.439485960213224947e-02
7.388319244692274079e-01 8.479810209778501640e-02
7.382986614275389714e-01 8.535740050071552454e-02
7.381517322251320845e-01 8.583166547506092259e-02
7.383477297201013201e-01 8.626656511710067976e-02
7.384874550168760710e-01 8.668043893177190817e-02
7.387784440180352741e-01 8.690297572188820929e-02
7.387238768087033280e-01 8.706531744844181464e-02
7.382472762420412282e-01 8.715902728352314943e-02
7.375741604497597637e-01 8.693429213690706536e-02
7.365865029256785101e-01 8.662483760933634147e-02
7.354035372101223045e-01 8.622177946370110369e-02
7.347359372804117550e-01 8.550902604713569999e-02
7.339430201318071223e-01 8.484561697125456159e-02
7.335880492273011422e-01 8.408999045486084678e-02
7.337040089396886788e-01 8.336558426434594049e-02
7.343264870358474639e-01 8.255630802746267982e-02
7.352332071280816006e-01 8.176219976091002317e-02
7.362327688666306935e-01 8.104717414324215385e-02
7.377030800392797572e-01 8.026025505467450361e-02
7.395501279503967629e-01 7.946038157105252131e-02
7.417653454570866112e-01 7.872520776269496812e-02
7.446247425583732982e-01 7.784032608024463173e-02
7.477740788970003161e-01 7.700856383835920360e-02
7.512548668072052127e-01 7.609430068268932534e-02
7.545923570996195817e-01 7.519265042067352356e-02
7.577711917412159881e-01 7.421995303620955442e-02
7.606883727500413084e-01 7.313835785053472704e-02
7.629050037643192450e-01 7.207001444431511417e-02
7.646769642496188402e-01 7.093305518587096625e-02
7.663640109791601818e-01 6.970139714502321393e-02
7.678689942278517089e-01 6.860735989260399736e-02
7.693397651322847475e-01 6.753745577011745216e-02
7.711985852234638505e-01 6.655155088990116763e-02
7.731578301833549327e-01 6.567558942978289627e-02
7.757012526540173480e-01 6.491302602511568598e-02
7.785665287629969233e-01 6.431142249105015196e-02
7.819959107836952361e-01 6.381903056507955141e-02
7.859707553888221065e-01 6.323884947204992668e-02
7.904879319137286808e-01 6.277342690710312201e-02
7.952739194007711898e-01 6.246705166160944345e-02
8.004143388594514574e-01 6.202137725525525697e-02
8.055340983489741591e-01 6.173409874947820980e-02
8.100215889752707676e-01 6.156980326605526743e-02
8.141652946256365819e-01 6.133572934613398114e-02
8.175637691172586985e-01 6.105226976988624432e-02
8.201305640407285935e-01 6.080955631164168540e-02
8.221900634568380939e-01 6.033870058443848577e-02
8.239928724646844449e-01 5.996694904452927466e-02
8.259218021723840897e-01 5.929403899152762419e-02
8.276341719872668534e-01 5.868716787898641679e-02
8.294831168010585731e-01 5.822743493661674402e-02
8.315158570640032165e-01 5.773661473400689553e-02
8.340059900912794033e-01 5.731315988318018417e-02
8.362860528066990984e-01 5.727410658933583532e-02
8.388035640511867230e-01 5.723733360863837022e-02
8.416285314319839062e-01 5.735735248738935144e-02
8.443606425602341314e-01 5.760178697835856981e-02
8.476022063954635755e-01 5.773536834568852166e-02
8.508535829780878856e-01 5.771868526637227714e-02
8.545895777483710765e-01 5.767334631073432055e-02
8.580519032585652850e-01 5.753030642530499589e-02
8.616291108714086988e-01 5.728711789767545332e-02
8.647459148032963228e-01 5.683385858917262140e-02
8.675389049378458006e-01 5.621504865737776691e-02
8.699993324358515911e-01 5.546379434386802115e-02
8.720310333054355212e-01 5.451183234895754653e-02
8.734738791421082782e-01 5.378040210507391283e-02
8.746554579743016644e-01 5.304657636034430801e-02
8.752516262814163950e-01 5.258717108067132578e-02
8.757370603520348018e-01 5.225791490285713881e-02
8.762047576520226588e-01 5.227957036595633211e-02
8.767520127414815123e-01 5.230597288308711651e-02
8.774201961946561656e-01 5.237603640415998407e-02
8.783879060844386188e-01 5.244001520020565021e-02
8.795749933362920769e-01 5.226125072098793817e-02
8.810995121641134187e-01 5.189955113139098353e-02
8.828957332787868983e-01 5.127312366301726987e-02
8.847857812629430496e-01 5.062650604592135867e-02
8.866729426852751894e-01 4.977059026957540711e-02
8.883034033279019193e-01 4.891849168669093473e-02
8.899401375263964464e-01 4.792173892229256021e-02
8.910146164780096134e-01 4.705384985728355840e-02
8.915192409286032404e-01 4.623869162000805721e-02
8.484124847705019068e-01 5.841632815735132989e-02
8.488033755902840705e-01 5.740811012331458602e-02
8.487411925933662227e-01 5.679761980780453218e-02
8.488168285419114278e-01 5.631756048756093175e-02
8.489213078199677742e-01 5.601902783850160050e-02
8.489726668514396835e-01 5.580712350495444646e-02
8.495751341513525512e-01 5.554745211824707596e-02
8.501553271542237056e-01 5.528009195780376334e-02
8.512276630075042982e-01 5.483274072370052099e-02
8.531116594608070258e-01 5.394035855000454960e-02
8.554772422875777105e-01 5.288604738798324822e-02
8.587830860876266570e-01 5.139157189173707702e-02
8.628617567773716468e-01 4.953854888062775297e-02
8.675259270558279834e-01 4.747900257817620068e-02
8.724715585072327917e-01 4.534745952792652163e-02
8.769786376966663966e-01 4.345444292660265856e-02
8.810817549634037960e-01 4.174717986222917232e-02
8.839192738433837571e-01 4.066751014815133541e-02
8.850744955318072815e-01 4.035491771009628442e-02
8.352929958625979756e-01 4.734540387811279893e-02
8.333537923748239873e-01 4.890134942246982669e-02
8.304892636099445724e-01 5.118402065484734670e-02
8.268024337458322881e-01 5.377338471824189003e-02
8.231419428964495966e-01 5.611780250734565295e-02
8.197904050024958922e-01 5.829114093694172383e-02
8.175364633547702597e-01 5.940228378504210788e-02
8.159651927335553889e-01 5.989058296546946603e-02
8.158543129822755091e-01 5.945056257769520958e-02
8.169931122426047354e-01 5.828861585064742251e-02
8.201012198621039362e-01 5.639309302536758134e-02
8.238536568100195412e-01 5.438819632174717034e-02
8.279660779733177822e-01 5.255864487586069805e-02
8.321387619332586416e-01 5.109789404913726851e-02
8.351651938933954966e-01 5.027294276817902141e-02
8.365279401378851176e-01 5.016335736617291707e-02
8.364326532690029570e-01 5.053681223612881135e-02
8.348634920386469593e-01 5.140473338680078691e-02
8.322445305146547456e-01 5.247640064438796603e-02
8.289878061586303248e-01 5.372286094861771638e-02
8.251298829874219587e-01 5.504983081757040819e-02
8.215700565078867257e-01 5.613602129361945636e-02
8.181404464826834699e-01 5.716188073551738136e-02
8.149115013682962649e-01 5.808686367511126797e-02
8.121223010740041826e-01 5.885176138515037930e-02
8.098631023752528302e-01 5.942793940080259851e-02
8.088448384205600972e-01 5.960715238190086862e-02
8.081436428497188462e-01 5.974504741912112227e-02
8.087562003769309671e-01 5.956719186110726039e-02
8.105121742434313603e-01 5.888524759521779339e-02
8.127118609832936214e-01 5.827615031444931953e-02
8.152151408903826058e-01 5.739344514691754190e-02
8.178126342119810266e-01 5.628079560984419055e-02
8.198029083349979151e-01 5.529878375066585305e-02
8.207272502389260094e-01 5.440925734231693428e-02
8.210893153028653302e-01 5.345882418627145166e-02
8.202118271943666938e-01 5.279801530574172730e-02
8.186447104359776406e-01 5.230973549417953367e-02
8.175110387076222063e-01 5.177650062021261351e-02
8.158315950358315805e-01 5.161741791774148574e-02
8.148367640587432792e-01 5.128220107285760138e-02
8.138150602193808814e-01 5.111760585059375861e-02
8.130541007497862349e-01 5.102883843596647817e-02
8.131408934372382769e-01 5.068114770695843208e-02
8.137031144463772181e-01 5.031409037163830922e-02
8.157520485922610254e-01 4.960544086476503106e-02
8.183405264115648503e-01 4.889983058103426761e-02
8.216696673733522305e-01 4.800210183895441129e-02
8.257489099539433441e-01 4.715418986695416037e-02
8.295342170091964951e-01 4.643349459872057883e-02
8.323635519917542691e-01 4.578261587927145299e-02
8.348708898092489505e-01 4.515518116151737149e-02
8.359034105624446598e-01 4.455116994080921683e-02
8.361359015534477468e-01 4.392919394810051309e-02
8.350418629839190254e-01 4.343123405091794953e-02
8.342410194750948804e-01 4.290658887436367419e-02
8.328302622689480739e-01 4.259868120821736631e-02
8.317683654656591319e-01 4.235203119095466706e-02
8.314567045611571672e-01 4.211024296657050331e-02
8.312783072605827162e-01 4.197026619469979708e-02
8.315275632221325042e-01 4.193019009304847083e-02
8.319925791182380959e-01 4.193700486034252634e-02
8.332168895958781407e-01 4.191722060978322201e-02
8.349149289366667448e-01 4.190055121193833609e-02
8.365322973410741492e-01 4.198768922311861551e-02
8.387285769054925177e-01 4.200299851417469560e-02
8.411471838308125504e-01 4.193372483942072598e-02
8.435062681015376151e-01 4.192091219540194924e-02
8.459334641541698119e-01 4.188467004327867810e-02
8.474035045021650614e-01 4.202316304527321800e-02
8.483649777628938793e-01 4.233140261258738074e-02
8.484855626594016709e-01 4.289163757099652419e-02
8.474381153976242587e-01 4.397665707098560861e-02
8.459361820423213496e-01 4.533968382144283604e-02
8.439517981168785932e-01 4.710849907113606738e-02
8.417874106251651556e-01 4.926730122962268144e-02
8.397536421713358568e-01 5.149640335399165159e-02
8.383773548921595875e-01 5.371632273776106442e-02
8.369128520544339978e-01 5.598064593820654966e-02
8.362966900262298608e-01 5.804235525153134123e-02
8.366746365722511625e-01 5.965210476856828287e-02
8.375913317119965118e-01 6.102447517282689332e-02
8.392354421712282520e-01 6.200739296897431196e-02
8.419495171164141922e-01 6.225576498745037657e-02
8.448973265675807642e-01 6.226834076933255441e-02
8.486750355609001817e-01 6.178972482510499548e-02
8.525566262190789057e-01 6.118509738652096880e-02
8.557227354882540604e-01 6.069598601733885296e-02
8.585345331420056736e-01 6.046549980074013286e-02
8.600851286723079081e-01 6.084678566474659156e-02
8.602772981653415973e-01 6.170798677997646475e-02
8.598346769739440010e-01 6.263048404969147331e-02
8.584956021929749381e-01 6.381337578432910718e-02
8.571390897587761737e-01 6.447649350415403380e-02
8.551677651373726929e-01 6.503652557546218960e-02
8.537826189701476221e-01 6.509523914920180288e-02
8.524075997925789627e-01 6.484595277480820208e-02
8.522127322151317186e-01 6.411598263303541767e-02
8.526578191091945813e-01 6.319559432486168693e-02
8.542108410669977392e-01 6.191552110175084500e-02
8.569921264996033239e-01 6.024059011422511906e-02
8.602962967559069085e-01 5.835146382417872452e-02
8.645005735740006747e-01 5.612971300327501689e-02
8.699125087075790796e-01 5.332408784858223838e-02
8.753402254506402747e-01 5.034468414020550758e-02
8.810508504086058679e-01 4.726268842294190087e-02
8.867676085714243372e-01 4.405781985103252030e-02
8.914845105698071537e-01 4.128352868521571739e-02
8.953562676222607264e-01 3.889001181060301043e-02
8.977985310707389255e-01 3.709743219234996198e-02
8.984648253723905853e-01 3.605308485503636723e-02
8.980346307182431875e-01 3.552040754722522731e-02
8.964013965684196616e-01 3.549596678380986109e-02
8.939493152259474495e-01 3.595131748968931340e-02
8.915356486906101940e-01 3.671629743891150627e-02
8.891630292377173950e-01 3.777399133237768769e-02
8.875658077905799193e-01 3.884461579874769893e-02
8.863947133970438985e-01 3.987799133729359041e-02
8.862234177460184270e-01 4.089653454894554702e-02
8.869660817121109986e-01 4.166036466555549100e-02
8.881753830134135885e-01 4.222315388964982541e-02
8.904639591062125659e-01 4.250980025985055116e-02
8.931290984667216160e-01 4.260594672862071108e-02
8.960157874835932290e-01 4.269528470241203827e-02
8.990482761573798109e-01 4.278711188207150878e-02
9.017122429746368129e-01 4.295908746774729225e-02
9.033485126032163581e-01 4.351530845045607776e-02
9.041822761186549817e-01 4.415827983264745960e-02
9.036371863501670987e-01 4.495756013093792081e-02
9.019563954181119003e-01 4.580265729116133472e-02
8.996412890714617916e-01 4.657494010969899512e-02
8.966003672424726068e-01 4.736473570365744984e-02
8.937086319806119006e-01 4.792761129476875298e-02
8.911005630860449056e-01 4.831838186175694411e-02
8.895477841075111192e-01 4.839445606939463823e-02
8.887583829128798962e-01 4.832237925428267689e-02
8.887797497986937856e-01 4.799447969706409356e-02
8.897575832217345937e-01 4.754219581754958596e-02
8.914174023668607338e-01 4.670432484837363368e-02
8.937232375977339771e-01 4.582608840264112970e-02
8.965799789393891217e-01 4.461511265841697910e-02
8.999762044228776237e-01 4.322516818804475469e-02
9.034601894441444125e-01 4.187862374793765302e-02
9.068798681398579919e-01 4.050921929229465979e-02
9.102932135985885020e-01 3.904278702406544649e-02
9.130182340051679057e-01 3.787008466329166989e-02
9.153925172421633061e-01 3.664544086821332203e-02
9.171619619423935221e-01 3.526998574197311859e-02
9.184731376805722602e-01 3.379271943103491493e-02
9.193981583996263529e-01 3.221618841964017654e-02
9.201458541502232080e-01 3.048792746679803226e-02
9.210192622761523840e-01 2.864138879514410707e-02
9.218897905648706370e-01 2.683657304627226625e-02
9.233870603802534216e-01 2.490654733982533911e-02
9.254336391220974178e-01 2.298003730518843879e-02
9.280984151168858443e-01 2.111840432831132638e-02
9.311944961481211092e-01 1.945577567906351529e-02
9.351455214814269334e-01 1.787810712871343646e-02
9.392443417241105319e-01 1.656261419671650401e-02
9.434506575942483986e-01 1.545467984196345103e-02
9.476385804804701163e-01 1.451471672856669178e-02
9.517475791500727977e-01 1.366788678147767486e-02
9.553294231816166215e-01 1.285762426372164847e-02
9.585188382804364915e-01 1.202988353795838260e-02
9.612296471130851172e-01 1.126450077309446365e-02
9.630526054544865655e-01 1.062515428539532666e-02
9.647070344159788258e-01 1.003845297381110273e-02
9.657541489622537556e-01 9.720621337008704399e-03
9.669610828806255443e-01 9.445894255271158196e-03
9.679167846759363369e-01 9.374155090255791023e-03
9.694261668844820212e-01 9.281493943823092632e-03
9.713201281302132895e-01 9.168392792624385432e-03
9.735720883183782703e-01 9.030037061721268160e-03
9.761355132193419992e-01 8.835768557150144517e-03
9.787575359805463782e-01 8.593163193808478831e-03
9.816660055554053965e-01 8.100079639480877586e-03
9.843665802460304093e-01 7.492222635777227510e-03
9.870391848505553067e-01 6.765687011552261147e-03
9.895542356345342627e-01 5.804134996578786364e-03
9.917953260138953064e-01 4.803789098059891086e-03
9.938734072763567573e-01 3.709841645910148897e-03
9.957862550223347542e-01 2.586869923184776775e-03
9.973707127230297953e-01 1.617912589286775189e-03
9.985442196617312360e-01 8.944767556163928665e-04
9.993889705480992758e-01 3.699102192244746066e-04
9.998455131338298552e-01 9.794192312962309293e-05
1.000000000000000000e+00 5.934391687221749402e-17
