# Supplementary material for: Simulating the Photochemical Birth of the Hydrated Electron in Liquid Water
Source: Nat Commun. 2026 Mar 10;17:3764. doi: 10.1038/s41467-026-70045-7 (PMC13106769; doi:10.1038/s41467-026-70045-7)
Supplement: Supplementary file 3 — Source Data [file 41467_2026_70045_MOESM3_ESM.zip › Figure_5/README.md]

# Figure 5A
- cosine_angles_involded.dat contains the mean and standard deviation of the cosine angles evolution of the water involved in the
  hydrogen bond with the electron.
- cosine_angles_NOTinvolded.dat contains the mean and standard deviation of the cosine angles evolution of the water NOT involved in the
  hydrogen bond with the electron.

# Figure 5B
- distances_involved.dat contains the mean and standard deviation of the translation distandes of the water molecules involved in 
  the hydrogen bond with the electron.
- distances_NOTinvolved.dat contains the mean and standard deviation of the translation distandes of the water molecules NOT involved in 
  the hydrogen bond with the electron.

# Figure 5C
- gyration_distance_species.dat contains the gyration radius and the distance between the hydroxil radical and the hydronioum ion, 
  which are used to construct the 2D probability density plot.

# Figure 5D
- energap_distance_species.dat contains the energy gap and the distance between the hydroxil radical and the hydronioum ion, 
  which are used to construct the 2D probability density plot.
