# Supplementary material for: Simulating the Photochemical Birth of the Hydrated Electron in Liquid Water
Source: Nat Commun. 2026 Mar 10;17:3764. doi: 10.1038/s41467-026-70045-7 (PMC13106769; doi:10.1038/s41467-026-70045-7)
Supplement: Supplementary file 3 — Source Data [file 41467_2026_70045_MOESM3_ESM.zip › Figure_5/energap_distance_species.dat]

# Energy Gap [eV] distance [A]
5.842101125999761280e+00	2.559634544226968345e+00
5.586956433002342237e+00	2.552134988592883236e+00
5.342211478000535863e+00	2.545583233759996400e+00
5.112404453000635840e+00	2.537796091099519202e+00
4.905747733999305638e+00	2.532193712969053934e+00
4.733537590000196360e+00	2.524409633954046051e+00
4.607550508000713307e+00	2.520278952814548834e+00
4.536913110998284537e+00	2.515628549686936388e+00
4.523756564001814695e+00	2.513539735114604934e+00
4.563579090001439909e+00	2.511739238057963064e+00
4.647897269998793490e+00	2.514020087429692740e+00
4.764090592998400098e+00	2.514792436762923078e+00
4.900382179999724030e+00	2.518031175343148576e+00
5.044285381001827773e+00	2.519905950625935365e+00
5.187331317996722646e+00	2.522737798503840168e+00
5.322287828999833437e+00	2.525439169728702637e+00
5.443533525001839735e+00	2.528559669060630011e+00
5.547120672003075015e+00	2.530460432411461014e+00
5.628935214001103304e+00	2.532775157806156141e+00
5.684878194999328116e+00	2.533734990088742922e+00
5.710313579002104234e+00	2.536328843032780167e+00
5.701650357998005347e+00	2.537289498657967268e+00
5.657684587000403553e+00	2.535671311507073256e+00
5.578547181998146698e+00	2.536907960490486502e+00
5.463234814000315964e+00	2.535968059735769220e+00
5.313381468000443419e+00	2.534076754954356137e+00
5.129614352998032700e+00	2.404935965883499005e+00
4.913980006000201683e+00	2.398807203590983761e+00
4.667404703999636695e+00	2.393322376947994989e+00
4.391974733000097331e+00	2.386681796972525138e+00
4.094292812002095161e+00	2.382940410501277917e+00
3.788014131998352241e+00	2.378683038994476640e+00
3.490295916999457404e+00	2.374993894728995247e+00
3.219685236999794142e+00	2.372393517104613103e+00
2.995056552997994004e+00	2.369921939642738007e+00
2.832251259998884052e+00	2.369058462765324169e+00
2.739737846000934951e+00	2.368976361215957560e+00
2.719288067997695180e+00	2.368775210947632104e+00
2.765889803002210101e+00	2.370859126983296594e+00
2.868410058999870671e+00	2.372530084108524839e+00
3.013992164000228513e+00	2.375696529441418292e+00
3.187711066002520965e+00	2.377797510302338768e+00
3.374704959001974203e+00	2.381626545031777287e+00
3.561636727998120477e+00	2.384289621669313686e+00
3.738380798000434879e+00	2.388641036237969306e+00
3.897541057001944864e+00	2.420366501172911189e+00
4.030469889999949373e+00	2.414395576536704002e+00
4.130946876000962220e+00	2.407490186895888229e+00
4.193793122998613399e+00	2.400780706353664584e+00
4.214393123002082575e+00	2.393902462507610185e+00
4.188868732999253552e+00	2.386093250482889339e+00
4.116567085002316162e+00	2.379552268810247728e+00
4.000422953999077436e+00	2.371891650139188013e+00
3.848288986999250483e+00	2.364997674417461671e+00
3.674705162000464043e+00	2.358128495226669674e+00
3.497541413998987991e+00	2.351849272381204337e+00
3.336340415000449866e+00	2.346746897302732116e+00
3.206956971000181511e+00	2.341559736585851148e+00
3.120692557997244876e+00	2.338735342017133512e+00
3.082675509002001490e+00	2.337345716833519216e+00
3.092071254999609664e+00	2.337028241164406772e+00
3.143551875997218303e+00	2.336413062795189344e+00
3.229345379000733374e+00	2.338397955866366118e+00
3.341030858002341120e+00	2.340202555335756163e+00
3.469690843001444591e+00	2.341567210224810403e+00
3.610034864999761339e+00	2.344253825847363082e+00
3.455221756001265021e+00	2.364941859750468112e+00
3.225210394997702679e+00	2.366352044814972633e+00
3.026384798999060877e+00	2.367885343508000062e+00
2.871599207999679493e+00	2.371644787905642815e+00
2.766507086002093274e+00	2.376056817502476992e+00
2.707238987000891939e+00	2.383066302057078367e+00
2.685536712000612170e+00	2.389829282605768324e+00
2.688606740000977879e+00	2.397922642622150935e+00
2.705303004000597866e+00	2.408058138833030437e+00
2.725505189002433326e+00	2.416290959301051977e+00
2.744679814000846818e+00	2.425785233692381304e+00
2.760356577000493417e+00	2.433064528531867055e+00
2.773577617997943889e+00	2.441672787250577237e+00
2.786908990001393249e+00	2.449857546879001369e+00
2.801899760001106188e+00	2.458045971905326699e+00
2.820564547000685707e+00	2.465686516976559162e+00
2.843047376001777593e+00	2.472896884223036551e+00
2.868266792000213172e+00	2.479093786043601089e+00
2.893547428000601940e+00	2.486215396943717071e+00
2.914656149001530139e+00	2.491743365597669069e+00
2.926593878997664433e+00	2.496959951621171570e+00
2.922717166999063920e+00	2.502209823336164263e+00
2.899014108003029833e+00	2.505987031091740924e+00
2.853534835998289054e+00	2.510347585494884903e+00
2.787623218999215169e+00	2.513385963197852568e+00
2.705354446999990614e+00	2.516313573464166176e+00
2.615041873003065120e+00	2.519786697321818814e+00
2.526864396000746638e+00	2.522948275331859058e+00
2.452518575999420136e+00	2.526964384394841279e+00
2.399814792999677593e+00	2.530668291183181040e+00
2.373726542999065714e+00	2.536121842498896939e+00
2.374915578999207355e+00	2.541378562906360994e+00
2.400891699999192497e+00	2.547062818228086112e+00
2.446196561999386176e+00	2.553057970356332973e+00
2.505414876999566332e+00	2.559712874523234483e+00
2.572936355001729680e+00	2.566725930051745763e+00
2.643727093000052264e+00	2.573388622031270057e+00
2.712472707997221733e+00	2.580056200938265931e+00
2.772682563001581002e+00	2.586728628982947420e+00
2.818987946000561351e+00	2.593833263723787752e+00
2.845706292999238940e+00	2.600515718083626471e+00
2.848449278000771301e+00	2.606736849012573298e+00
2.824394524999661371e+00	2.612838494817465662e+00
2.771627147998515284e+00	2.618641823541356217e+00
2.689287298999261111e+00	2.624193780954448219e+00
2.578912259999924572e+00	2.630308156851588031e+00
2.444479383997531841e+00	2.635994688917260298e+00
2.293271893999190070e+00	2.641121163445554476e+00
2.136074067999288673e+00	2.645790241118898933e+00
1.985214481999719283e+00	2.652113496817208205e+00
1.853783780999947339e+00	2.658112300110737625e+00
1.752468318998580799e+00	2.664437839395020102e+00
1.687602824000350665e+00	2.671959206275425824e+00
1.660756240999035072e+00	2.679291137595912531e+00
1.670250909002788831e+00	2.687836676585837470e+00
1.709389239000302041e+00	2.698017605576361166e+00
1.770647523000661749e+00	2.707883490846680008e+00
1.845687110002472764e+00	2.716743270903601903e+00
1.925865715998952510e+00	2.726046954841387482e+00
2.003248671997425845e+00	2.735354821590792795e+00
2.072388520999083994e+00	2.743336289994356747e+00
2.128959785997722065e+00	2.751007997080343159e+00
2.168830272999912268e+00	2.759125223689566475e+00
2.189461742000275990e+00	2.765027667131017886e+00
2.188369104998855619e+00	2.769163050454053199e+00
2.164829520999774104e+00	2.774316852848642601e+00
2.119712363997678040e+00	2.778461084845349927e+00
2.055257470001379261e+00	2.781406298978989611e+00
1.976201811998180347e+00	2.784677001018250664e+00
1.888887165001506219e+00	2.787500313901327686e+00
1.800859442999353632e+00	2.789900356643583823e+00
1.719731910001428332e+00	2.793056748438885961e+00
1.652647877999697812e+00	2.795893059471338038e+00
1.604757879998942371e+00	2.798928544997175027e+00
1.578504109998903004e+00	2.802979486189650871e+00
1.572693107002123725e+00	2.808043625017246914e+00
1.584454421001282753e+00	2.813311394069274218e+00
1.608811637997860089e+00	4.871032026172687601e+00
1.639704662000440294e+00	4.877635595244893096e+00
1.670533437001722632e+00	4.883925265603477506e+00
1.694887437002762454e+00	4.889662053761997917e+00
1.707661783002549782e+00	4.894697947779821590e+00
1.705704258001787821e+00	4.900047958948973381e+00
1.686972870000317926e+00	4.903830645526005227e+00
1.652386383997509256e+00	4.907300174230225132e+00
1.603912767997826450e+00	4.910457208855404154e+00
1.545239966999361059e+00	4.914314296013229111e+00
1.482447096997930203e+00	4.916918140461563169e+00
1.422870389000308933e+00	4.920946453681446009e+00
1.373305057000834495e+00	4.923551665210795569e+00
1.341303803001210326e+00	4.927894682316171782e+00
1.332302342998445965e+00	4.930885721652855658e+00
1.350870173999282997e+00	4.935926356825028449e+00
1.397282392001216067e+00	4.940583062756864763e+00
1.470175325001036981e+00	4.945863827482515518e+00
1.565078709998488193e+00	4.950833869157801104e+00
1.675350045999948634e+00	4.955247420664280256e+00
1.794375374000082957e+00	4.961401011811079620e+00
1.916185244001098908e+00	4.966999194684856178e+00
2.035144211000442738e+00	4.971729779463079701e+00
2.146800373000587570e+00	4.976950572388679106e+00
2.247586738998506917e+00	4.981371096395047715e+00
2.333519976000388851e+00	4.985237707471931401e+00
2.401847812998312293e+00	4.989595775210653450e+00
2.450525932999880752e+00	4.993325445031597809e+00
2.479058060001989361e+00	4.995632592575238284e+00
2.489053471999795875e+00	4.999743693430694691e+00
2.484719297997799003e+00	5.001358715389249809e+00
2.473449369997979375e+00	5.003907073477683376e+00
2.463583128999744076e+00	3.035247271640318711e+00
2.462392808000004152e+00	3.042521815862624823e+00
2.477307027998904232e+00	3.052028014288204361e+00
2.511950134001381230e+00	3.059809634601473149e+00
2.568420372997934464e+00	3.070779054246658202e+00
2.644934404997911770e+00	3.080801356790145107e+00
2.737142021000181558e+00	3.091784274492643814e+00
2.839098190001095645e+00	3.102485777566110769e+00
2.943250109998189146e+00	3.114261870813050503e+00
3.041392603001440875e+00	3.124397701957930984e+00
3.125412379002227681e+00	3.134459123995717356e+00
3.187651305001054425e+00	3.143168624175291637e+00
3.223328785003104713e+00	3.151886102003052859e+00
3.228369024000130594e+00	3.160190658805256625e+00
3.202001122997899074e+00	3.167560259884568907e+00
3.146594599002128234e+00	3.174072777993598660e+00
3.066711855997709790e+00	3.179158536468415619e+00
2.969068962000164902e+00	3.183896198056714422e+00
2.862418632998014800e+00	3.189066791398386336e+00
2.755734162001317600e+00	3.193677034391549263e+00
2.657685252997907810e+00	3.197931988019757199e+00
2.576472503998957109e+00	3.203124880487802528e+00
2.518128618001355790e+00	3.209187747701901294e+00
2.484079693000239786e+00	3.215757764509012517e+00
2.473433115002990235e+00	5.043400935876504398e+00
2.481704271998751210e+00	5.043530509474489776e+00
2.502895947996876203e+00	5.043106681401852143e+00
2.529831227002432570e+00	5.042735963740319072e+00
2.556824300001608208e+00	5.041995041647701292e+00
2.578312321998964762e+00	5.042394867520789248e+00
2.590551781999238301e+00	5.043720551339061053e+00
2.590441719003138132e+00	5.044862436181981380e+00
2.576567847001570044e+00	5.048070720582270354e+00
2.547983355001633754e+00	5.050912788793724850e+00
2.506129290002718335e+00	5.056832803247502284e+00
2.454287923002993921e+00	5.063124825638807280e+00
2.398304517999349628e+00	5.069971794793340258e+00
2.345939796003222000e+00	5.077510118158309105e+00
2.305926511999132344e+00	5.084178891423865032e+00
2.287626325000019278e+00	5.091723676713024282e+00
2.297098774000915000e+00	5.100144115610852680e+00
2.336853861997951753e+00	3.324230587669874115e+00
2.403897077998408349e+00	3.330752617652652958e+00
2.490040508997481083e+00	3.338287734752653169e+00
2.584749105997616425e+00	3.344464830133514699e+00
2.675512137000623625e+00	3.351182030269320045e+00
2.751421158001903677e+00	3.356538246467630771e+00
2.803578360999381403e+00	3.360532844654251949e+00
2.826790058999904431e+00	3.365925429952363324e+00
2.818952349000028335e+00	3.369090975322572401e+00
2.780403225999179995e+00	3.372236794769905011e+00
2.713360426998406183e+00	3.374042234471881230e+00
2.623327122997579863e+00	3.374988592573314961e+00
2.517063149000023259e+00	3.376273981773398880e+00
2.403385939000145299e+00	3.377734447821498343e+00
2.291789494000113336e+00	3.379028558624505241e+00
2.190909998000279302e+00	3.379990088742864884e+00
2.107234361999871908e+00	3.381292800098802953e+00
2.044671397001366131e+00	3.385353452743154801e+00
2.003282617999502691e+00	5.197117951326484686e+00
1.978874010001163697e+00	5.202296608229867836e+00
1.965726237998751458e+00	5.207463970110595142e+00
1.956550620001507923e+00	5.212624099242146869e+00
1.945482735998666612e+00	5.216590169833164481e+00
1.928562978002446471e+00	5.219669433977595752e+00
1.903951666001375997e+00	5.223980570407971591e+00
1.871072943002218381e+00	5.227945294281492572e+00
1.831160805999388685e+00	5.230707122368829509e+00
1.788013983998098411e+00	5.235046036091755006e+00
1.745271391999267507e+00	5.239052204359105680e+00
1.706760992001363775e+00	5.242025848848896885e+00
1.676906280001276173e+00	5.246938250065459997e+00
1.660095582999929320e+00	5.251684872495682832e+00
1.659915950000140583e+00	5.255575705857541635e+00
1.679214842002693331e+00	5.261221721235477489e+00
1.718017661998601397e+00	5.265126209313505612e+00
1.774959049998869887e+00	5.270268873596489101e+00
1.845373446001758566e+00	5.275385673104858952e+00
1.922319550001702737e+00	5.279299953592332173e+00
1.997998358998302137e+00	5.283560636540475919e+00
2.064712978000898147e+00	5.287104311435514070e+00
2.115536966000945540e+00	5.291352284624412761e+00
2.145832660997257335e+00	5.295265904560412018e+00
2.152627905001281761e+00	5.298290856493252043e+00
2.137024111001665005e+00	5.301007262775632611e+00
2.101418179001484532e+00	5.303701537605599370e+00
2.050533064997580368e+00	5.305899169792053449e+00
1.990962940999452258e+00	5.308601510755916131e+00
1.929231317000812851e+00	5.310472012919379203e+00
1.872687407998455456e+00	5.312686043801195801e+00
1.827775965997716412e+00	5.316141928127954053e+00
1.801793317001283867e+00	5.318896596099608409e+00
1.799940222001168877e+00	5.320792046302880607e+00
1.825858334999793442e+00	5.324268024808668898e+00
1.879616242000338389e+00	5.327789973337913487e+00
1.957628987001953647e+00	5.330945976090923466e+00
2.052614464999351185e+00	5.334486760692165319e+00
2.154877107001084369e+00	5.337993911573897243e+00
2.254087299999810057e+00	5.341553051313821854e+00
2.340702456000144593e+00	5.343164698940133128e+00
2.407272216001729248e+00	5.346408701175023204e+00
2.448424075002549216e+00	5.347703338817515473e+00
2.461943660997349070e+00	5.349058047918343384e+00
2.449750519997905940e+00	5.348647773035723141e+00
2.415795843000523746e+00	5.349638212066308185e+00
2.366696466000576038e+00	5.348199229647303099e+00
2.311464483998861397e+00	5.346238023133651041e+00
2.260144708998268470e+00	5.345678441507682344e+00
2.222605734998069238e+00	5.343407246317652515e+00
2.206859518002602272e+00	5.341615111555680251e+00
2.218036381000274559e+00	5.339438734548791921e+00
2.257678873997065239e+00	5.336733270456750056e+00
2.322856269998737844e+00	5.335217521338750934e+00
2.407155385000805836e+00	5.333311447871762923e+00
2.502990479002619395e+00	5.329364220992969692e+00
2.601906885000062175e+00	5.327715551716326381e+00
2.696547474999533733e+00	5.326999155246788575e+00
2.781040203000884503e+00	5.325352007144692479e+00
2.852390727999591036e+00	5.324565052659230524e+00
2.908896092001668876e+00	5.324571156440676134e+00
2.951019641001039417e+00	5.325761260139248776e+00
2.980412103999697138e+00	5.326630173008072511e+00
2.999301448999176500e+00	5.329080033176458286e+00
3.010044621001725318e+00	5.331209806413550467e+00
3.016441996998764807e+00	5.333342104159454422e+00
3.021817352000653045e+00	5.336120126084119342e+00
3.030257098002039129e+00	5.338314809001057704e+00
3.046323110000230372e+00	5.339515333810738618e+00
3.073390803998336196e+00	5.340853302609986919e+00
3.111561279998568352e+00	5.342056064849937336e+00
3.158134090001112781e+00	5.342858691749202471e+00
3.207717938003042946e+00	5.343341089617991813e+00
3.253707949999807170e+00	5.344063809499283835e+00
3.290402956001344137e+00	5.344010572594331876e+00
3.314479690001462586e+00	5.343958270795160281e+00
3.325138104002689943e+00	5.344040231884486403e+00
3.325186254998698132e+00	5.343049878112687168e+00
3.315399572999012889e+00	5.341821880220267715e+00
3.296316127998579759e+00	5.341368832050451765e+00
3.268418075997033156e+00	5.339203030415682782e+00
3.232927625998854637e+00	5.337169099813120710e+00
3.192137725000065984e+00	5.335004592312924565e+00
3.149677239998709410e+00	5.332114965002161533e+00
3.110643217001779703e+00	5.329225647315002590e+00
3.079344110999954864e+00	5.327192600235137299e+00
3.059028024003055179e+00	5.324303804254599370e+00
3.052089520002482459e+00	5.321544700554529328e+00
3.057507903999066912e+00	5.321094436297856056e+00
3.072692488000029698e+00	5.319917856508688203e+00
3.091970662000676384e+00	5.320729837155802500e+00
3.108693214999220800e+00	5.322718666245662256e+00
3.117084872999839718e+00	5.324707879311314507e+00
3.113840827998501481e+00	5.326697475922581582e+00
3.099073823999788146e+00	5.329736672669674213e+00
3.075476606998563511e+00	5.333758524717818972e+00
3.046708810998097761e+00	5.337121883562337743e+00
3.015780049001477892e+00	5.340612230821481177e+00
2.985023429999273503e+00	5.344302760884716008e+00
2.955328014999395236e+00	5.348442857505351533e+00
2.926483373998053139e+00	5.352585917105861846e+00
2.897614879999309778e+00	5.356612175619960503e+00
2.868063152996910503e+00	5.360235535869668944e+00
2.836766892000014195e+00	5.362684961845138432e+00
2.803956715997628635e+00	5.364730002525756269e+00
2.769444790999841643e+00	5.367959202527530671e+00
2.734874771998875076e+00	5.369683510226650469e+00
2.699471512001764495e+00	5.370072438989999419e+00
2.663350275997800054e+00	5.370023929183183498e+00
2.625130505002744030e+00	5.370575946767720765e+00
2.585213742000632919e+00	5.371495415617515867e+00
2.542726640996988863e+00	5.372309093862712714e+00
2.498497428998234682e+00	5.373643177584458641e+00
2.453969946000142954e+00	5.374538584846145106e+00
2.411259890999644995e+00	5.375805335017256326e+00
2.371977108999999473e+00	5.377556136387606323e+00
2.338872035998065257e+00	5.378460932274212958e+00
2.314777253999636741e+00	5.379809104419970289e+00
2.302392034001968568e+00	5.380311793939083209e+00
2.305050246999599040e+00	5.382921232936628719e+00
2.324983283000619849e+00	5.383429576023076812e+00
2.362684867999632843e+00	5.385196282402341161e+00
2.415884587000618922e+00	5.386118546783017713e+00
2.481059612000535708e+00	5.387208367976868750e+00
2.551290237999637611e+00	5.387727071780826549e+00
2.618866535001870943e+00	5.387564384766088565e+00
2.674906691998330643e+00	5.386964729789865736e+00
2.712268400999164442e+00	5.386461268773776290e+00
2.725244937999377726e+00	5.385958132031849033e+00
2.711980903997755377e+00	5.384544363267889544e+00
2.673169723999308189e+00	5.383977525956066046e+00
2.611679790999914985e+00	5.381813913542533356e+00
2.533798431999457534e+00	5.380496724281133680e+00
2.447260847999132238e+00	5.378617015553348146e+00
2.360325052999542095e+00	5.377240649254969362e+00
2.282257892999041360e+00	5.376619104976658292e+00
2.221573044000251684e+00	5.376439435165246472e+00
2.186133323997637490e+00	5.377572779609774756e+00
2.179230846002610633e+00	5.379054377862339642e+00
2.202484027999162208e+00	5.379344290896428404e+00
2.253813816998444963e+00	5.380828746577983601e+00
2.327571868001541588e+00	5.382370945967956288e+00
2.415740972002822673e+00	7.398918907516152110e+00
2.508400674003496533e+00	7.398435375131690250e+00
2.595310970002174145e+00	7.400065269982420979e+00
2.665763968998362543e+00	7.400091485920968104e+00
2.711081198001920711e+00	7.400603083533126458e+00
2.725518144998204662e+00	7.400640512820495509e+00
2.706638540999847464e+00	7.401465665663794269e+00
2.656254172001354164e+00	7.401513764089072467e+00
2.578295978997630300e+00	7.403016885027345673e+00
2.481083008002315182e+00	7.403549216423160217e+00
2.375371553000150016e+00	7.403586563281340460e+00
2.271783821001008619e+00	7.404126822252574236e+00
2.183089946000109194e+00	7.404840443925850835e+00
2.119469301000208361e+00	7.405718668704611041e+00
2.088498229997640010e+00	7.407571059395921864e+00
2.094436026000039419e+00	7.408958698764624984e+00
2.137901760001113871e+00	7.410352015930147473e+00
2.215268092000769684e+00	5.314035754490178398e+00
2.320392653000453720e+00	5.310499882308633346e+00
2.444374914000945864e+00	5.306520328803047803e+00
2.577573193000716856e+00	5.304581039064253822e+00
2.709853678003128152e+00	5.301753483518448107e+00
2.831546250003157184e+00	5.300279332261649934e+00
2.935435985997173702e+00	5.299049348703972484e+00
3.016004881999833742e+00	5.297135169126799603e+00
3.071459832000982715e+00	5.295565786580315404e+00
3.101536074998875847e+00	5.294062428797001729e+00
3.109448340001108591e+00	5.291715600823611254e+00
3.099758980999467894e+00	5.288557553813705958e+00
3.078970714002934983e+00	5.285809209572362555e+00
3.055129349999333499e+00	5.283063599844317615e+00
3.037021975000243401e+00	5.279404890705013287e+00
3.031018563000543509e+00	5.275407661972674411e+00
3.042109205001906957e+00	5.272188445038738180e+00
3.072172829000919592e+00	5.268123290129037350e+00
3.119744200001150602e+00	5.262802010336319114e+00
3.181473122000170406e+00	5.259244907779062395e+00
3.252159887000743765e+00	5.254263602066420624e+00
3.325783963999128900e+00	5.251046657572183030e+00
3.396208041998761473e+00	5.246984181413166581e+00
3.457901150999532547e+00	5.243407479874132804e+00
3.506382781997672282e+00	5.240192839963047966e+00
3.537669851000828203e+00	5.237297203711089644e+00
3.548532775999774458e+00	5.233313672999163835e+00
3.536551121000229614e+00	5.230084129342471577e+00
3.499498060999030713e+00	5.227287441876522500e+00
3.436863541002821876e+00	4.993511990573368031e+00
3.351048499000171432e+00	4.990174045060953745e+00
3.247217631000239635e+00	4.988201279018319667e+00
3.134771458997420268e+00	4.984844029656295028e+00
3.023710511002718704e+00	4.982175528822724964e+00
2.924270344003161881e+00	4.978711580318747387e+00
2.845199978000891861e+00	4.976723922421254720e+00
2.791395829000975937e+00	4.974739088635704576e+00
2.765025461001641816e+00	4.972667895606944555e+00
2.764772989001357928e+00	4.972100159892196558e+00
2.785539912001695484e+00	4.970748334003643798e+00
2.821413195000786800e+00	4.970791486272583271e+00
2.865656707002926851e+00	4.970162773994428740e+00
2.911948496999684721e+00	5.161890545139447006e+00
2.955707173001428600e+00	5.158977902646995517e+00
2.993557944999338361e+00	5.154899223069253189e+00
3.023058445000060601e+00	5.152098116301745634e+00
3.043049212999903830e+00	5.149307332059332332e+00
3.051704682002309710e+00	5.147369230976149623e+00
3.048386299000412691e+00	5.145354506737120914e+00
3.031914857998344814e+00	5.143331507884749243e+00
3.002750425999693107e+00	5.140904297883787777e+00
2.961735200999100925e+00	5.138571786012141374e+00
2.910948326996731339e+00	5.136161407121080380e+00
2.852961264998157276e+00	5.132780338179299129e+00
2.791166385999531485e+00	5.130157697381242166e+00
2.728833697001391556e+00	5.127189288489357288e+00
2.668800467999972170e+00	5.125705902605026232e+00
2.613068045000545681e+00	5.123701981965774088e+00
2.564077648999955272e+00	5.121899061871484804e+00
2.523531673003162723e+00	5.121464341377375717e+00
2.491307508000318194e+00	5.120709618793082285e+00
2.468640955001319526e+00	5.120275187917149751e+00
2.455292063998058438e+00	5.121117163275997086e+00
2.450322131000575610e+00	5.121959195464173220e+00
2.452894104000733932e+00	5.122801284453653459e+00
2.462127804999909131e+00	5.124077575525180173e+00
2.475560140999732539e+00	4.962101470143471360e+00
2.491787429000396514e+00	4.962075170732502372e+00
2.508304999002575641e+00	4.960726761271980756e+00
2.520278904001315823e+00	4.960037701469618199e+00
2.522139381002489245e+00	4.958685007136468315e+00
2.510762894002255052e+00	4.957999899152883749e+00
2.486036170001170831e+00	4.955899312940084123e+00
2.446692015000735410e+00	4.955295652128135053e+00
2.393565302998467814e+00	4.953945296427888501e+00
2.328684348001843318e+00	4.953264983826325185e+00
2.254947153000102844e+00	4.952588313195434466e+00
2.175735745000565657e+00	4.952003029078233531e+00
2.094983995000802679e+00	4.952086126068487637e+00
2.017571792002854636e+00	4.953503911374250279e+00
1.948370564001379535e+00	4.953598489986849707e+00
1.891186057997401804e+00	4.315353635566846258e+00
1.849401561001286609e+00	4.316199833186596280e+00
1.825141888999496587e+00	4.317830473744887598e+00
1.819273013999918476e+00	4.319538980030160680e+00
1.831142261999048060e+00	4.320709316767329611e+00
1.858689144999516429e+00	4.322442596495643663e+00
1.896580174001428531e+00	4.324069148383268058e+00
1.938347442999656778e+00	4.325344610548389923e+00
1.976117350001004525e+00	4.327891403443482332e+00
2.001678018998063635e+00	4.329109146233205863e+00
2.008060519998252857e+00	4.331312964910293495e+00
1.990649082999880193e+00	4.331409124061129212e+00
1.948078288998658536e+00	4.332688541771725355e+00
1.883982834999187617e+00	4.332622646850288639e+00
1.804198141999222571e+00	4.333950738067981590e+00
1.716700043998571346e+00	4.334297059501113658e+00
1.629202565996820340e+00	4.336315256067067914e+00
1.549703702999977395e+00	4.337569134895718825e+00
1.483926935001363745e+00	4.339099676200122602e+00
1.436750609998853179e+00	4.340632903160551948e+00
1.411016854002809850e+00	4.342935527958019293e+00
1.408545858997968026e+00	5.001623836315562066e+00
1.428213524999591755e+00	5.006638193438787354e+00
1.468801701001211768e+00	5.011636858352767732e+00
1.524058806000539334e+00	5.015887857598094079e+00
1.584872732000803808e+00	5.020122408866142472e+00
1.646454783000081079e+00	5.025121391568565521e+00
1.699667946002591634e+00	5.028045544742011153e+00
1.730700509000598686e+00	5.032263208537486321e+00
1.730186815999331884e+00	5.035850970789345737e+00
1.692455561998940539e+00	5.039421990665199580e+00
1.618321555997681571e+00	5.043673363730049708e+00
1.514529529998981161e+00	5.047329392857176522e+00
1.391455484001198784e+00	5.051580841677187905e+00
1.261314768002193887e+00	5.056648890322523293e+00
1.135616258998197736e+00	5.062277451898502534e+00
1.025526142002490815e+00	5.067991910017220825e+00
9.399719629982428160e-01	5.075850569116470368e+00
8.855047430006379727e-01	5.084286675631105368e+00
8.665628239978104830e-01	5.092794517747599059e+00
8.855871759988076519e-01	5.102715845508154047e+00
9.418353910004952922e-01	5.114699013627292956e+00
1.032467158998770174e+00	5.125347988185777304e+00
1.151536585002759239e+00	4.416223386560059971e+00
1.290257931002997793e+00	4.421091381095849648e+00
1.437439790999633260e+00	4.427380263767727975e+00
1.579260706999775721e+00	4.433512151782151633e+00
1.702488211001764284e+00	4.439801234289661558e+00
1.794640105999860680e+00	4.444920921681284831e+00
1.847294172999681905e+00	4.450610969293991026e+00
1.856608999998570653e+00	4.455731028686538586e+00
1.825452625002071727e+00	4.461169017197174291e+00
1.761231239001062931e+00	4.465690204212558356e+00
1.675960623000719352e+00	4.470372020313297945e+00
1.582794674999604467e+00	4.474894188693180119e+00
1.494062640998890856e+00	4.481598598714525927e+00
1.420263532003446016e+00	4.486534854428303909e+00
1.367665439000120386e+00	4.492734801877359629e+00
1.341167634000157705e+00	4.498772721531951291e+00
1.342726082999433856e+00	4.505821789640598318e+00
1.372073829999862937e+00	4.512617089893624645e+00
1.426683572997717420e+00	4.520332067448142865e+00
1.501737821999995504e+00	4.529652856455999022e+00
1.590938360997824930e+00	4.537711758144185481e+00
1.684908027000346920e+00	4.546275618569556087e+00
1.773189581999758957e+00	4.554335187488948833e+00
1.844990539997525048e+00	4.562990357210937375e+00
1.889843011002085404e+00	4.570383463124292334e+00
1.900114965999819105e+00	4.579199274982471479e+00
1.873569991003023461e+00	4.585076880489573625e+00
1.814013463997980580e+00	4.591553223039018583e+00
1.732212659997458104e+00	4.599614005544378159e+00
1.641644700001052115e+00	4.605337012640877248e+00
1.556485403998522088e+00	4.611474818320056457e+00
1.488457256000401685e+00	4.617711446160317479e+00
1.445813457998156082e+00	4.624955891681563180e+00
1.433453319001273485e+00	5.447883442218638628e+00
1.452601940000022296e+00	5.453378952539425839e+00
1.501452481999876909e+00	5.458872136256719187e+00
1.574669653000455583e+00	5.465040164536762113e+00
1.664546276999317342e+00	5.470468170092940063e+00
1.761000869002600666e+00	5.476566259984443796e+00
1.851797964998695534e+00	7.796284435550052017e+00
1.923210488999757217e+00	7.798572048779186972e+00
1.961829824998858385e+00	7.800862195937061649e+00
1.955656020003516460e+00	7.804002178369763065e+00
1.897249582998483675e+00	7.806368297742555029e+00
1.783082491998357000e+00	7.808108413694062833e+00
1.618705059001513291e+00	7.809996798975015864e+00
1.414867573999799788e+00	7.812584783539951339e+00
1.187345956997887697e+00	7.814545092326231845e+00
9.544989640016865451e-01	7.815319955062620672e+00
7.334204159997170791e-01	7.819042588450328068e+00
5.392107279985793866e-01	7.821848566675271286e+00
3.823355419990548398e-01	7.826275359326428038e+00
2.688696489967696834e-01	7.830702331208868827e+00
2.009170879973680712e-01	7.835129482018787783e+00
1.779466920015693177e-01	7.841031054650912324e+00
4.365492321998317493e+00	2.381079587078096527e+00
4.245920356999704381e+00	2.364480704087052132e+00
4.140539171999989776e+00	2.348051319711731644e+00
4.058015171001898125e+00	2.334279546241194936e+00
4.005926238998654298e+00	2.320602723431997028e+00
3.988881921002757736e+00	2.308708296862122200e+00
2.980234916001791134e+00	2.242983058339942382e+00
2.802919896999810589e+00	2.247151307767236261e+00
2.663621292998868739e+00	2.253720923273332399e+00
2.564391029001853894e+00	2.259680065850031117e+00
2.504128164997382555e+00	2.266653039174720607e+00
2.478498782998940442e+00	2.276702220317799785e+00
2.480292782001924934e+00	2.287884831017505505e+00
2.499435026002174709e+00	2.299383830507643278e+00
2.523621272001037141e+00	2.311688992922707353e+00
2.541597751998779131e+00	2.324640402298816078e+00
2.544474612001067726e+00	2.337358765786716308e+00
2.526419709000037983e+00	3.923752540617207352e+00
2.486392153998167487e+00	3.929750246516946710e+00
2.425392640001518885e+00	3.935925558239129707e+00
2.348328444000799209e+00	3.941920344197736625e+00
2.260001467999245506e+00	3.948135509325888748e+00
2.167054286001075525e+00	3.955146773509169655e+00
2.075180825999268563e+00	3.963519395688634539e+00
1.990093010001146467e+00	3.971724310674142444e+00
1.915842936003173236e+00	3.980735736016646431e+00
1.855906445998698473e+00	3.991895038700290943e+00
1.812907773000915768e+00	4.003671315180605816e+00
1.788946043001487851e+00	4.015634694540826999e+00
1.786095691000809893e+00	4.028410356455758290e+00
1.805793306997657055e+00	4.042150912571177201e+00
1.847232078998786164e+00	4.055705857184419116e+00
1.908526273997267708e+00	4.070053930846617263e+00
1.986324389999936102e+00	4.083423686075203562e+00
2.074835741997958394e+00	4.096591510023912086e+00
2.167046548001962947e+00	4.107801966989159226e+00
2.256747426999936579e+00	2.593040493320534878e+00
2.339143815002898918e+00	2.606778471600531333e+00
2.410020074999920325e+00	2.618916569881522882e+00
2.468269144999794662e+00	2.631516102933820545e+00
2.513137218000338180e+00	2.643112180744510376e+00
2.546043353999266401e+00	2.653001884658207743e+00
2.568995220000942936e+00	2.662988734486122944e+00
2.584172258000762668e+00	2.672727071737778459e+00
2.594525913002144080e+00	2.681197866626034987e+00
2.600962305998109514e+00	2.687460139239278956e+00
2.604806349001592025e+00	2.694573806745698796e+00
2.607190246002573986e+00	4.242276865080826909e+00
2.607482133000303293e+00	4.254105781477465875e+00
2.603398539002228063e+00	4.267317893009613172e+00
2.591527997999946820e+00	4.278979668098458866e+00
2.567310999002074823e+00	4.289838341942502353e+00
2.524955716002295958e+00	4.301480791541442805e+00
2.459738920999370748e+00	4.311950022901471336e+00
2.366451059999235440e+00	4.322652079453075835e+00
2.242001508999237558e+00	4.333328282048337421e+00
2.086072605001390912e+00	4.343976749477372223e+00
1.901752073001262033e+00	4.352731785901814199e+00
1.698823626000375953e+00	4.361458586298853746e+00
1.491421122998872306e+00	4.370382477541296495e+00
1.298195601000770694e+00	4.379695994016022276e+00
1.137312410999584245e+00	4.387836938629328998e+00
1.022747236998839071e+00	4.396995678869836333e+00
9.630920920026255772e-01	4.406314673284240868e+00
9.616905850016337354e-01	4.416422194491826048e+00
1.016164639997441554e+00	4.425551039136255582e+00
1.119728303001465974e+00	4.437854211215143785e+00
1.261782870002207346e+00	4.450121234303624718e+00
1.428391981000459054e+00	4.462004258178156491e+00
1.604268633000174304e+00	4.475062569394979484e+00
1.774165268001524964e+00	4.488163432853131241e+00
1.923187128999416018e+00	4.500095443432283737e+00
2.040281271998537704e+00	4.513160754947689313e+00
2.115658892998908414e+00	4.524995138118934612e+00
2.144109084001684096e+00	4.535769063786206701e+00
2.124403049998363713e+00	4.544676116072519534e+00
2.059253014998830622e+00	4.552469000443606362e+00
1.955916776001686230e+00	4.559480781843475938e+00
1.826400250000006054e+00	4.565148299891252037e+00
1.684801223997055786e+00	4.569848137520546416e+00
1.546647993000078714e+00	4.573950808655466105e+00
1.427902224000717979e+00	4.577879094078391553e+00
1.342046523997851182e+00	4.582560528787372078e+00
1.299792647998401662e+00	4.584491792990800008e+00
1.306700858000112930e+00	4.588462269649822289e+00
1.364304616003209958e+00	4.592494964613461406e+00
1.469131063000531867e+00	4.596414472172846821e+00
1.612886017999699106e+00	4.600396178591579677e+00
1.782564527999056736e+00	4.605302378780354644e+00
1.961713688000600087e+00	4.610392391109459531e+00
2.132055104000755819e+00	4.615060237960062928e+00
2.278214268997544423e+00	4.620954555067599223e+00
2.387242894001246896e+00	5.779616423258553404e+00
2.452253158000530675e+00	5.777244066161649982e+00
2.470736005001526792e+00	5.776349106485860752e+00
2.445318563000910217e+00	5.773981035646029270e+00
2.380776668000180507e+00	5.771621782480207408e+00
2.284164053002314176e+00	5.770151211190223783e+00
2.165850249999493826e+00	5.767802787890722982e+00
2.039111633999709738e+00	5.766490353759381016e+00
1.918798422000691062e+00	5.765923603378733553e+00
1.821179863996803761e+00	5.765657464678247024e+00
1.758516818998032250e+00	5.764952905271646166e+00
1.740695028998743510e+00	5.765430079360949200e+00
1.771567734998825472e+00	5.766067984337333030e+00
1.850607885000499664e+00	5.767737337986187818e+00
1.970328076000441797e+00	5.767958564344929151e+00
2.118580772999848705e+00	5.768902668619050544e+00
2.278187200998218032e+00	5.769570694601116045e+00
2.431181398002081551e+00	5.771012822720116731e+00
2.561505650999606587e+00	5.771698276937214267e+00
2.656845203000557376e+00	5.772880476850357212e+00
2.711485776999325026e+00	5.773023990942701467e+00
2.723340783999447012e+00	4.685832049913868147e+00
2.695562053999310592e+00	4.688899444432563790e+00
2.633411896000325214e+00	4.690081129362262402e+00
2.543724708000809187e+00	4.693156400547503715e+00
2.435472159999335418e+00	4.694443523997279044e+00
2.317854027998691890e+00	4.695733914948758247e+00
2.201040534000640037e+00	4.697027570708947941e+00
2.095562692000385141e+00	4.698231475778944954e+00
2.012170308000349905e+00	4.697741265757406026e+00
1.959526384998753201e+00	4.696100616468944722e+00
1.944429289000254357e+00	4.694809154800651640e+00
1.968697431999316905e+00	4.692111784687146958e+00
2.027532066000276245e+00	4.689673442788953928e+00
2.110986220999620855e+00	4.687239379421537677e+00
2.205075612000655383e+00	4.683021674090351638e+00
2.294831084000179544e+00	4.680596756824924931e+00
2.366491608001524583e+00	4.677195420334712139e+00
2.409209653997095302e+00	4.674867484752910585e+00
2.416517920999467606e+00	4.673615837871144763e+00
2.387486155002989108e+00	4.673262029888758384e+00
2.324256719999539200e+00	5.790426236469988552e+00
2.232160137999017024e+00	5.791218697303703422e+00
2.118560517999867443e+00	5.791303307546582957e+00
1.992101625000941567e+00	5.790819890136456927e+00
1.861701407000509789e+00	5.791079346719401499e+00
1.737103389998083003e+00	5.789777715940397584e+00
1.627685824001673609e+00	5.788504297312043967e+00
1.543692456001735991e+00	5.786529011419540680e+00
1.493418130998179549e+00	5.785070699654413673e+00
1.482628378998924745e+00	5.783275542458615526e+00
1.513599466001323890e+00	5.781000432451117277e+00
1.584027501001401106e+00	5.778392336974013332e+00
1.687743327998759924e+00	5.774943895831370355e+00
1.814801676002389286e+00	5.771874738765559343e+00
1.953681847000552807e+00	7.427450033490632819e+00
2.092562629997701151e+00	7.424441123747968163e+00
2.219092710001859814e+00	7.422113984573397438e+00
2.323952904000179842e+00	7.418399018656248067e+00
2.399754071000643307e+00	7.414606193183829852e+00
2.442919873999926494e+00	7.412295933110065072e+00
2.452013545000227168e+00	7.410874509799770138e+00
2.430320667997875717e+00	7.409247262711645021e+00
2.383387590001802891e+00	7.409611595758578417e+00
2.320863545999600319e+00	7.408795651116313330e+00
2.252565828999649966e+00	7.410644438913528198e+00
2.192399306997685926e+00	7.411103763947715528e+00
2.151467335999768693e+00	7.412962768016577719e+00
2.139052340000489494e+00	7.413431931298756439e+00
2.160844352001731750e+00	7.415301140210019071e+00
2.217537866999919061e+00	7.416528972504591977e+00
2.306703620997723192e+00	7.417811065267164494e+00
2.422414787000889191e+00	7.418374215419440532e+00
2.556501945000491105e+00	5.718391557072669329e+00
2.700459866999153746e+00	5.715869575139026715e+00
2.843680087997199735e+00	5.713498490417232567e+00
2.976598021999961929e+00	5.712679056274734712e+00
3.089668317999894498e+00	5.710349726592935049e+00
3.175392304001434240e+00	5.708299659268073256e+00
3.228646080999169499e+00	5.708092588597350137e+00
3.248777310000150464e+00	5.705723792824185736e+00
3.238383331001386978e+00	5.704099140092148801e+00
3.204201903001376195e+00	5.700869758203567450e+00
3.156083763999049552e+00	5.698668002261581655e+00
3.107227647000399884e+00	5.695135994864390483e+00
3.069524263002676889e+00	5.691640624635395440e+00
3.053011665000667563e+00	5.686990152971956647e+00
3.064612464997480856e+00	5.682810748212542507e+00
3.106373276001249906e+00	5.678236169797800770e+00
3.176745952001510886e+00	5.673389198706537684e+00
3.272111082002084004e+00	5.669379948459972063e+00
3.385965338999085361e+00	5.663651207480913108e+00
3.510935318001429550e+00	5.658571109387951381e+00
3.636912979000044288e+00	5.653514393720069364e+00
3.755889656000363175e+00	5.649096653448229866e+00
3.859074686999520054e+00	5.644131642688714479e+00
3.939545892000751337e+00	5.639183717525082074e+00
3.993141535000177100e+00	5.635621349948911174e+00
4.017401485998561839e+00	7.428427020574409845e+00
4.013684464000107255e+00	7.426706941841720422e+00
3.984662892999040196e+00	7.424987542077090552e+00
3.935369126000296092e+00	7.425342146999019732e+00
3.874994313002389390e+00	7.423439768732551514e+00
3.811664849999942817e+00	7.421605823539809244e+00
3.755164590002095792e+00	7.421780042550439660e+00
3.713383783000608673e+00	7.421347721270039166e+00
3.689714764001109870e+00	7.420241303353955153e+00
3.683854219998465851e+00	7.419087275399852466e+00
3.693611042999691563e+00	7.416583377809488731e+00
3.713843042998632882e+00	7.414870531573696688e+00
3.739636130001599668e+00	7.412071572779097117e+00
3.764354481001646491e+00	7.409749928303924094e+00
3.782708802002161974e+00	7.405485601903497361e+00
3.790135723000275902e+00	7.401155788118501277e+00
3.785054721000051359e+00	7.397798185946951044e+00
3.767553331999806687e+00	7.393716318604602655e+00
3.739853710001625586e+00	7.389026525869291540e+00
3.706035014001827221e+00	7.384816314574114138e+00
3.670194473001174629e+00	7.380736616354765189e+00
3.637172440001450013e+00	7.376657508655258155e+00
3.611408402000961360e+00	7.373370599664715641e+00
3.596540038997773081e+00	7.369900270695662670e+00
3.594138177999411710e+00	7.367286338944618151e+00
3.602966598002240062e+00	7.364423738487621662e+00
3.620140020000690129e+00	7.362168498479235268e+00
3.641005090001272038e+00	7.359370149679930861e+00
3.660096414998406544e+00	7.357179078967698516e+00
3.672973573000490433e+00	7.354675587678903170e+00
3.675681284999882337e+00	7.351085362040084448e+00
3.665332734999537934e+00	7.346823735465551231e+00
3.639016569999512285e+00	7.343233483963315322e+00
3.595638250000774860e+00	7.337757218660208913e+00
3.537150824002310401e+00	7.331241095476263681e+00
3.467308343999320641e+00	7.325829236339050254e+00
3.393542372999945655e+00	7.319018923325723236e+00
3.324615069999708794e+00	7.312145717913449694e+00
3.269711269000254106e+00	5.580578195850320000e+00
3.236680040001374437e+00	5.577512796937358353e+00
3.231207603999791900e+00	5.574660169014790334e+00
3.253368331999809016e+00	5.572214371324922588e+00
3.299343750000844011e+00	5.570533277882827150e+00
3.361498439000570215e+00	5.568095365562626853e+00
3.428980643999238964e+00	5.566277571231962540e+00
3.490993162002268946e+00	5.564465293269426738e+00
3.538558546999411192e+00	5.561899765367945392e+00
3.565407026999309892e+00	5.560099009909804657e+00
3.568923929000447970e+00	5.556926938515568182e+00
3.548550420000537997e+00	5.554379713343335467e+00
3.505628909999359166e+00	5.552526902231091022e+00
3.442298483001650311e+00	5.548749048208975410e+00
3.362412565002159681e+00	5.545322894115363610e+00
3.270175451001705369e+00	5.540861395126213118e+00
3.171438055000180611e+00	5.536821832062146065e+00
3.073739977000514045e+00	5.531962129299151876e+00
2.983924096999544417e+00	5.527308657927471280e+00
2.911930180001945700e+00	5.522724146650817012e+00
2.864858785000251373e+00	5.516831336917960016e+00
2.849022669997793855e+00	5.512745776833899214e+00
2.866464961000019684e+00	5.507615908902870672e+00
2.916544067000359064e+00	5.504163333332323660e+00
2.994341104000341147e+00	5.499664353394668304e+00
3.092817706998175709e+00	5.495363955189866090e+00
3.201768819999415427e+00	5.490933436129052936e+00
3.310827330999018159e+00	5.486831326002284293e+00
3.408314453001366928e+00	7.103627101699525603e+00
3.484193380998476641e+00	7.098386718121237671e+00
3.529769974000373622e+00	7.094545651414191134e+00
3.538514676001796033e+00	7.090159800737921181e+00
3.507196615999419009e+00	7.086379258831691175e+00
3.437342753997654654e+00	7.081745547532756646e+00
3.332731946000421885e+00	7.078571607323048021e+00
3.201944166001339909e+00	7.073453329173804427e+00
3.054640099002426723e+00	7.068881523975345971e+00
2.902910246000828920e+00	7.063704056654695584e+00
2.757477836999896681e+00	7.059380001104912594e+00
2.629913214001135202e+00	5.424799904143930540e+00
2.528138423997006612e+00	5.419706818638809764e+00
2.458666511000046739e+00	5.414419359451204450e+00
2.424325209998642094e+00	5.409758682233431593e+00
2.424529219002579339e+00	5.405098426485866803e+00
2.455627671999536688e+00	7.037156599081763275e+00
2.511772532001486979e+00	7.035088627728865340e+00
2.584188652999728220e+00	7.032414379144618088e+00
2.663406933999795001e+00	7.031202670951818057e+00
2.739035796999814920e+00	7.028593173601670685e+00
2.800232174999109702e+00	7.027447900909688627e+00
2.839335823002329562e+00	7.024841706401646846e+00
2.851325204002932878e+00	7.022908371892659041e+00
2.833791444001690252e+00	5.358664105912965603e+00
2.789219616002810653e+00	5.352944049772984769e+00
2.723359244999301154e+00	5.346469302259203360e+00
2.644736543999897549e+00	5.340749292000141146e+00
2.564103736000106437e+00	5.333519850905216408e+00
2.490817632999096531e+00	5.327110755371997186e+00
2.433576522998919245e+00	5.320074905487702566e+00
2.396778709997306578e+00	5.313473722528417653e+00
2.382727364998572739e+00	5.306940549883708336e+00
2.391471307997562690e+00	5.298958954360752927e+00
2.420235479003167711e+00	5.290853050312398054e+00
2.465145958998618880e+00	5.283889571139805064e+00
2.521222712999588111e+00	5.274963222620609571e+00
2.582872604998556199e+00	5.266109189904820020e+00
2.643926881999504985e+00	5.257379290102626612e+00
2.698986628998682136e+00	5.247898722345925471e+00
2.743442519000382163e+00	5.237158485285698717e+00
2.774392695999267744e+00	5.226298403267843007e+00
2.791377973997441586e+00	5.215364416797736880e+00
2.795026070998574141e+00	5.204430708540560779e+00
2.786988131996622542e+00	5.192191541151001566e+00
2.770753996999701485e+00	5.181063500865435323e+00
2.749376281000877498e+00	5.169499105329258271e+00
2.725658989002113231e+00	5.158761963882420254e+00
2.702682625000306871e+00	5.147516974231362674e+00
2.682211229999666102e+00	5.136702638853059888e+00
2.666574838000087766e+00	5.127036278397102187e+00
2.658804810002038721e+00	5.116543168976491529e+00
2.659854181001719553e+00	5.106325782791380163e+00
2.670617910000146367e+00	5.098046096300032026e+00
2.689853610001591733e+00	5.088467549272571944e+00
2.714507233999029268e+00	5.080631752056038231e+00
2.741626064002048224e+00	5.073077961159280669e+00
2.768204420000984101e+00	5.065443712055244241e+00
2.792349735998868709e+00	5.057703629118654121e+00
2.814100327999767615e+00	5.049330747732813762e+00
2.834528904000762850e+00	5.042150037434427468e+00
2.857071655998879578e+00	5.034528875674466164e+00
2.884636760001740186e+00	5.026076501606397073e+00
2.919127443001343636e+00	5.016242717413103236e+00
2.961647815998730948e+00	5.006960255484359301e+00
3.009665968002082082e+00	4.997130076353824890e+00
3.059446331000799546e+00	4.987658568907860079e+00
3.105677831001230516e+00	4.977291331638123317e+00
3.143192171999544371e+00	4.968116443884945888e+00
3.166301585999462986e+00	4.957649644740943273e+00
3.170373917000688380e+00	4.947283800228161610e+00
3.152824757002235856e+00	4.937469189777288214e+00
3.112635309000324924e+00	4.928389087724303508e+00
3.051147334001143463e+00	4.918024603435813269e+00
2.971904589998302981e+00	4.908493964547577804e+00
2.880476027999975486e+00	4.898865582969183841e+00
2.784404762998747174e+00	4.889526970986048937e+00
2.691569671002071118e+00	4.880641965971280527e+00
2.608613123000395717e+00	4.871757998915791532e+00
2.541551741000148468e+00	4.862230455254048955e+00
2.494868890000361716e+00	4.853538915059814052e+00
2.470295128998259315e+00	4.846042715453506844e+00
2.467087027998786652e+00	4.837902127988948031e+00
2.482968901000276674e+00	4.829571720142479485e+00
2.513123202999850037e+00	4.823273784474606529e+00
2.552614634998462861e+00	4.814945690244076815e+00
2.594510556002205703e+00	4.809108961127831705e+00
2.633003414000995690e+00	4.801054259222656384e+00
2.661593089000234613e+00	4.795315318099531154e+00
2.677159351998852799e+00	4.789115575970159355e+00
2.676466455999616301e+00	4.784309877087813412e+00
2.658377733001543675e+00	4.778677850619353684e+00
2.623005365003336919e+00	4.774625639775332608e+00
2.571959470998990582e+00	4.770312882820160638e+00
2.506914792000316083e+00	3.823771698205843617e+00
2.431315912999707507e+00	3.821020936870145324e+00
2.349693610998656368e+00	3.818472338514448339e+00
2.266870581999683054e+00	3.814977588400750186e+00
2.189203865000308724e+00	3.811274589950191416e+00
2.121387129001959693e+00	3.806073830077394415e+00
2.065273783999145962e+00	3.801246900689299046e+00
2.022270688998105470e+00	4.748971257019777070e+00
1.991841691997251473e+00	4.746588353754725098e+00
1.971707762000733055e+00	4.744632124833284337e+00
1.959633186997962184e+00	4.740961611318952329e+00
1.953347484999540029e+00	4.738136131433962284e+00
1.948604224999144208e+00	4.735228188799354143e+00
1.943302561001473805e+00	4.732498388800570943e+00
1.935877563999383710e+00	4.729116090772143899e+00
1.926153009000699967e+00	4.724919787678940608e+00
1.914572577999933856e+00	4.722798534767282952e+00
1.902777166997111635e+00	4.719297087490890164e+00
1.891878048001672141e+00	4.717265945439158337e+00
1.880975697997200768e+00	4.713124441387051000e+00
1.868701671999588143e+00	4.711120567338517695e+00
1.852093760997377103e+00	4.708923125301578416e+00
1.828204260000347858e+00	4.708289923103716745e+00
1.794174384998768801e+00	4.707764012777190032e+00
1.750644012001430383e+00	4.707636880644045618e+00
1.700637294998159632e+00	4.707768261076577865e+00
1.649725282000872539e+00	4.708503902515106532e+00
1.604457604000344872e+00	4.710615034154245429e+00
1.570064630999695510e+00	4.711492120337249290e+00
1.550117295999370981e+00	4.713251107250704841e+00
1.545860507998440880e+00	4.714308963146135234e+00
1.556206050001492258e+00	4.715292037615485654e+00
1.578027218998613534e+00	4.716559869226722768e+00
1.608571373999438947e+00	4.716992792023325443e+00
1.644617567002569558e+00	4.717606808541805918e+00
1.682586566999816569e+00	4.718233249851049749e+00
1.720164431000739569e+00	4.718185562268613076e+00
1.753738802002771990e+00	4.719550932027325452e+00
1.780719242997292895e+00	4.720239188854734813e+00
1.798019750000094064e+00	4.720812006424318419e+00
1.801970079999591690e+00	4.722086297390169385e+00
1.789887984999950277e+00	4.722539147534936532e+00
1.754601996999554103e+00	4.723601274451516119e+00
1.709384476998820901e+00	4.725494048245113987e+00
1.651557220000540838e+00	4.725866481397882346e+00
1.589562075001595076e+00	4.726958535887531454e+00
1.529890251000324497e+00	4.728089889162431447e+00
1.475015701998927398e+00	4.729121905808730375e+00
1.426097109997499501e+00	4.729006872483904722e+00
1.382916380996903172e+00	4.729502087958096901e+00
1.345850669000355992e+00	4.729427660933192001e+00
1.315049065000494011e+00	4.727369670334656604e+00
1.291436698000325123e+00	4.726627656162479596e+00
1.275703690000227652e+00	4.726108124027634361e+00
1.267992954999499489e+00	4.724190830184570977e+00
1.268907171001046663e+00	4.721678726893644651e+00
1.277667884001857601e+00	4.719777219318726402e+00
1.292836585002078209e+00	4.717277816707428073e+00
1.311451137000403833e+00	4.715484704672468830e+00
1.328866519997973228e+00	4.713696426372830928e+00
1.340738701001100708e+00	4.711912987312053325e+00
1.341490868999244412e+00	4.710046815053964941e+00
1.327764716999809025e+00	4.708274737098505192e+00
1.298845301000255859e+00	4.706518352242982317e+00
1.255929009999817936e+00	4.705989906491513608e+00
1.204346337999595562e+00	4.704170702685012806e+00
1.151197996001428692e+00	4.702272216705451591e+00
1.104674299000180326e+00	4.701100828529420461e+00
1.071867800998006715e+00	4.699123960910161379e+00
1.056295176000276115e+00	4.698590107681240191e+00
1.058500864997768076e+00	4.698051298144795496e+00
1.076478515999042429e+00	4.696666477407140938e+00
1.106740425999305444e+00	4.696053236495515648e+00
1.144869536001351662e+00	4.695375277866509656e+00
1.188038483000127599e+00	4.695408075982321350e+00
1.234989590997429332e+00	4.696150977130100657e+00
1.285382712998398347e+00	4.696193565005598813e+00
1.338077987998985918e+00	4.697591829863466018e+00
1.391201923997869017e+00	4.698363332055111030e+00
1.441267033998883562e+00	4.699084378897659953e+00
1.483177400001295609e+00	4.699958935990823150e+00
1.510388194001279771e+00	4.700117870862388969e+00
1.516304001001117285e+00	4.700329882040195528e+00
1.496177615001215599e+00	4.699863934200648963e+00
1.449752237000211608e+00	4.698749195264629641e+00
1.379339790000813082e+00	4.697708164626662963e+00
1.291670918999443529e+00	4.696705547508805978e+00
1.193770180998399155e+00	4.694966240560202841e+00
1.094378105997748207e+00	4.693928631754002545e+00
1.001448825998522807e+00	4.691542496876694557e+00
9.212695620008162223e-01	4.691215194381942233e+00
8.592845219973241910e-01	4.688813176060653731e+00
8.182452680011920165e-01	4.687830841658003678e+00
7.991296940017491579e-01	4.684640541172823802e+00
8.011278929989202879e-01	6.587309238224664298e+00
8.226687649985251483e-01	6.585047152450770547e+00
8.594330170017201453e-01	6.580996657042152975e+00
9.083144210017053410e-01	6.577455587079247046e+00
9.646658919991750736e-01	4.675366616640880935e+00
1.023580477998621063e+00	4.673693828226236135e+00
1.080078551000042353e+00	4.671923051592352216e+00
1.130200500003411435e+00	4.670294423267124628e+00
1.169556871001987020e+00	4.669292880083663277e+00
1.196495371998025803e+00	4.668363417730028608e+00
1.211849106999579817e+00	4.666715547363048167e+00
1.218079122998460662e+00	4.666549689010071944e+00
1.218775421999453101e+00	4.664918648808358270e+00
1.220982163002190646e+00	4.664050600068571306e+00
1.227303895000659395e+00	4.663138535364351966e+00
1.238921019001281820e+00	4.661602085120522432e+00
1.255493681001098594e+00	4.660745970335649524e+00
1.277937142000155291e+00	4.659895814285979654e+00
1.306834716000594199e+00	4.657622354807224418e+00
1.343421467998268781e+00	4.654659063776851902e+00
1.388686287999007618e+00	4.652428290688638057e+00
1.443194773000868736e+00	4.648779409694547837e+00
1.505163718000403605e+00	4.644461325062358981e+00
1.572114865000912687e+00	4.641504712913689268e+00
1.639648843000031775e+00	4.635755493983692688e+00
1.702237714001967106e+00	4.630756417692470706e+00
1.754509324997343356e+00	4.626470036647811312e+00
1.789595025999005884e+00	4.620773203696542097e+00
1.803955986997607397e+00	4.615100648956641294e+00
1.796528038001270033e+00	4.610172231056015590e+00
1.769707429997652071e+00	4.604555678890200454e+00
1.729287363999901572e+00	4.599659335211685907e+00
1.682409240998822497e+00	4.595499211184788102e+00
1.635627229999954579e+00	4.590656053332681452e+00
1.594226761000754777e+00	4.586508693985000384e+00
1.562557414999901084e+00	4.582371656686087036e+00
1.543897482999454951e+00	4.577509147997412597e+00
1.540447687999403570e+00	4.575481941828640764e+00
1.553427809998538578e+00	4.571314471790362433e+00
1.582187749998411164e+00	4.567840846614513950e+00
1.626317381000262685e+00	4.565094741623662244e+00
1.684463936999236466e+00	4.562994192413574623e+00
1.753855793002003338e+00	4.559480452858637456e+00
1.831520104999071918e+00	4.556697268856029659e+00
1.912187452999205561e+00	4.553826303231162775e+00
1.991232684002170572e+00	4.550999230938191253e+00
2.063244711000152165e+00	4.546758625658503306e+00
2.122397056999034248e+00	4.543933208135878310e+00
2.165224840999144362e+00	4.540425310474780041e+00
2.188750199999049073e+00	4.535502397750441617e+00
2.193066370000451570e+00	4.532040930971387382e+00
2.180610458999581169e+00	4.527213933535723989e+00
2.154946525002742419e+00	4.523023435712000939e+00
2.121105137000995455e+00	4.519615470369132026e+00
2.083669634001125814e+00	4.514793682993720303e+00
2.046521218999259872e+00	4.512801790462328988e+00
2.014077550000365591e+00	4.508667541524880029e+00
1.990066296002623858e+00	4.505263366330542141e+00
1.977855658999033039e+00	4.503275363554843480e+00
1.980094638998707524e+00	4.501231498156921695e+00
1.998720638999657240e+00	4.499982333298653714e+00
2.034357071002887096e+00	4.498620455206240543e+00
2.087385525002900977e+00	4.497311863769288820e+00
2.156721843999548582e+00	4.497422484045721980e+00
2.239005732997611631e+00	4.496854678550330497e+00
2.328788486000121338e+00	4.496296364787356836e+00
2.418749272001150530e+00	4.497147985112341040e+00
2.499945858002320165e+00	4.497395246139703318e+00
2.563813045002461877e+00	4.496972981906830036e+00
2.606075668998528272e+00	4.496562353620819685e+00
2.624617081997712376e+00	4.495558141098833005e+00
2.621425934001308633e+00	4.495240371771014765e+00
2.600167975000658771e+00	4.494267237270164195e+00
2.564624214999639662e+00	4.493310360969960726e+00
2.518803876999299973e+00	4.492369753259407794e+00
2.466834246002690634e+00	4.492190334346931380e+00
2.411477878002187936e+00	4.491198281082677823e+00
2.356280646999948658e+00	4.490301103489607648e+00
2.305528024000523146e+00	4.489330907830252571e+00
2.263138823000190314e+00	4.488280962684934927e+00
2.233967635998851620e+00	4.487897726107403784e+00
2.222165953997318866e+00	4.486863715336136593e+00
2.230367251999268774e+00	4.486495737209610368e+00
2.258225329002016224e+00	4.485380808805424557e+00
2.301043575000221608e+00	4.485682779689175170e+00
2.349864624997280771e+00	4.486091728888298213e+00
2.394864284000504995e+00	4.485650565971450732e+00
2.425155922999692848e+00	4.486075121974663737e+00
2.433477440998103702e+00	4.486403124998910918e+00
2.416507201000058558e+00	4.486844102484506713e+00
2.374052720999316080e+00	4.487294173552698773e+00
2.308835953001107555e+00	4.488513673812300375e+00
2.226578179001080571e+00	4.488221585438935790e+00
2.133557398999982979e+00	4.488690789083158883e+00
2.037805566000315594e+00	4.488405284730870193e+00
1.947013535002042772e+00	4.488126223715193319e+00
1.869216091999987839e+00	4.489253501418692949e+00
1.810331591997965006e+00	4.489631053884050260e+00
1.776245737000863301e+00	4.488594657573793612e+00
1.770800828002393246e+00	4.488848738819343431e+00
1.794783184999687364e+00	4.487685929295854415e+00
1.847002823000366334e+00	4.487187760724974162e+00
1.923370599000918446e+00	4.487954210996364601e+00
2.017289534996962175e+00	4.486670146110587787e+00
2.119998099999065744e+00	4.486038898627609406e+00
2.222761732002254575e+00	4.485408008197247831e+00
2.315681806001521181e+00	4.484010481700506645e+00
2.389844837001874112e+00	4.483391684874299621e+00
2.437826453999150544e+00	4.480598285943519166e+00
2.455437288997927681e+00	4.479340241598086081e+00
2.441907238997373497e+00	4.476060768130834866e+00
2.400946418998501031e+00	4.474820778534041033e+00
2.339173098000173923e+00	4.471534971349324650e+00
2.263973277997138212e+00	4.469052472280897526e+00
2.184937977999652503e+00	4.466544189863119740e+00
2.110227252000186127e+00	4.463401729622821890e+00
2.047851593997620512e+00	4.460884553538680741e+00
2.003187817997968523e+00	4.459796407909221827e+00
1.980818109001120320e+00	4.457266987740357678e+00
1.983038163001765497e+00	4.455511306236356717e+00
2.010243444001389435e+00	4.455147360076880503e+00
2.060704079001880018e+00	4.453241628297301524e+00
2.130219541999395005e+00	4.451337102489543618e+00
2.211948552998364903e+00	4.450206736770775606e+00
2.297193055001116591e+00	4.449059563548233953e+00
2.376501031001680531e+00	4.447000449741376649e+00
2.439354279998951824e+00	4.445874604619433512e+00
2.476124865999736357e+00	4.443220678741941043e+00
2.480706441001530038e+00	4.442116725166055602e+00
2.450588843999867095e+00	4.438201662835973949e+00
2.387879270998382708e+00	4.435715274902121585e+00
2.298848447000636952e+00	4.431825583210603270e+00
2.192288590998941800e+00	4.428715728063836288e+00
2.079098868998698890e+00	4.426260498434316126e+00
1.969332307002332527e+00	4.423032217834276913e+00
1.873658350999903632e+00	4.419156706884244556e+00
1.800620329999219393e+00	4.415935235032325323e+00
1.757307561001653085e+00	4.414099341881648542e+00
1.748196935997839319e+00	4.410884151731941927e+00
1.773550941001303727e+00	4.407623055570882187e+00
1.831057961000624346e+00	4.406419975444918258e+00
1.914856499999586958e+00	4.404542200955736675e+00
2.018740888001048006e+00	4.402511215204341077e+00
2.134539373997540679e+00	4.399855111250823292e+00
2.252104287999827648e+00	4.398555331014946113e+00
2.361528290002752328e+00	4.396500767656022823e+00
2.452242755000042962e+00	4.394398821226859653e+00
2.515137832000618801e+00	4.393102889757989793e+00
2.543386388002545573e+00	4.390380621312916176e+00
2.532076888997835340e+00	4.388306848888303691e+00
2.482195931999740424e+00	4.387151923514845286e+00
2.399202018998039421e+00	4.384437136052928174e+00
2.293143570001120679e+00	4.383289404089125263e+00
2.177747344001545571e+00	4.380599958909738412e+00
2.067294373999175150e+00	4.379316841700313212e+00
1.976471363999735331e+00	4.377413505713163566e+00
1.917012877998786280e+00	4.375990173663557137e+00
1.896638610000081826e+00	4.372577958138655241e+00
1.918325425998773426e+00	4.371192171479080457e+00
1.981519669996487210e+00	4.369204733129359752e+00
2.080397249999805354e+00	4.368440911812817795e+00
2.206661362000886584e+00	4.366292821147019332e+00
2.350608303000626620e+00	4.365571096660779027e+00
2.501332184001512360e+00	4.364047089571789328e+00
2.646814578998601064e+00	4.363307231905634076e+00
2.776063283999974374e+00	4.362407706760109249e+00
2.877616134999698261e+00	4.361047924524562802e+00
2.940592162998655112e+00	4.359528758937139870e+00
2.957193736001499929e+00	4.358170831897254516e+00
2.923964798999804771e+00	4.357412190738902069e+00
2.843003515001328196e+00	4.355433388309364773e+00
2.724380998999549774e+00	4.354028709138239250e+00
2.581967291000182740e+00	4.351404485910268072e+00
2.432493532000080450e+00	4.349402832573685096e+00
2.292908598999929382e+00	4.345350733830354528e+00
2.176282773001730675e+00	4.342703881224231566e+00
2.091248348999215523e+00	4.338653362507772115e+00
2.040957774999696994e+00	4.334465364955637057e+00
2.024709099001483992e+00	4.330227361236358874e+00
2.038317642000038177e+00	4.324635244734519546e+00
2.076689627003361238e+00	4.319018175465345166e+00
2.133908743999199942e+00	4.313401210182052914e+00
2.202381250001053559e+00	4.309188554704934226e+00
2.275303274996986147e+00	4.302787584810572774e+00
2.344881175999034895e+00	4.297790827855632045e+00
2.404678327999135945e+00	4.292794078452867090e+00
2.446571486998436740e+00	4.287772032186413895e+00
2.464275559999805409e+00	4.281485256310010534e+00
2.451832561997434823e+00	4.276439289876567074e+00
2.405638817999715684e+00	4.271394151796343408e+00
2.324576736002200050e+00	4.265729949258390441e+00
2.211868137997953454e+00	4.260851206038529959e+00
2.076948876998358173e+00	4.255166506730376774e+00
1.931849911001336295e+00	4.249527620806811790e+00
1.790444620997732272e+00	4.244630608191952703e+00
1.666734462000022177e+00	4.239735958759696999e+00
1.572099856999557232e+00	4.233293280650420876e+00
1.515359053999418393e+00	4.228255550460496615e+00
1.500600832998316037e+00	4.224003906248194440e+00
1.526955001001624623e+00	4.218330238376317709e+00
1.590998016999947140e+00	4.211909780610215925e+00
1.683930809002049500e+00	4.207660870364909655e+00
1.795649406001757598e+00	4.203263850866371776e+00
1.915153737998480210e+00	4.198867228193813084e+00
2.031691562999185408e+00	4.194654693773970600e+00
2.136324143000820186e+00	4.191043545466928144e+00
2.221593956997821806e+00	4.186045747480551249e+00
2.280647681000118610e+00	4.182434817184841336e+00
2.308771182000782574e+00	4.179609311885502443e+00
2.300633423001272604e+00	4.174594591095044827e+00
2.253390415000467328e+00	4.170967873287924732e+00
2.167631919997802470e+00	4.167524325063981294e+00
2.047343849000753835e+00	4.163295809812222359e+00
1.901968753001710866e+00	4.159067563769552223e+00
1.744589542999165133e+00	4.154824304347898511e+00
1.590155644000333268e+00	4.149796380546880492e+00
1.454824137999821687e+00	4.146326566974676275e+00
1.352146651999646565e+00	4.141300882573010433e+00
1.291684091000206536e+00	4.137654649677761753e+00
1.278247091002413072e+00	4.132619750231079969e+00
1.311083134998625610e+00	4.128991160077724487e+00
1.383986591001303168e+00	4.125197934645076003e+00
1.487480042000242975e+00	4.120169413992584850e+00
1.611135712002578657e+00	4.116381177685080495e+00
1.743067367999174166e+00	4.111993312251370547e+00
1.873691431999759516e+00	4.107589317349045643e+00
1.993958240000210935e+00	4.104607289376171586e+00
2.095942878000641940e+00	4.100833817652209667e+00
2.173426579000079073e+00	4.098024646094749812e+00
2.220911959997465601e+00	4.095208297510640527e+00
2.234000544998707483e+00	4.093796770725191436e+00
2.209767944001214346e+00	4.091600909179682333e+00
2.147897581002325751e+00	4.090519893607657664e+00
2.051939963999757310e+00	4.089109193944324261e+00
1.927296300000307383e+00	4.089269005580336902e+00
1.783979727999394527e+00	4.088810707283966117e+00
1.633623929999885149e+00	4.088353825196640479e+00
1.489290452002023812e+00	4.088679615719480687e+00
1.364461485001811525e+00	4.089465979807143547e+00
1.272110769998107571e+00	4.089795104892175459e+00
1.220898400002624840e+00	4.089960757757951093e+00
1.215820850000454811e+00	4.090910656565356796e+00
1.256937441998161376e+00	4.090462076587435547e+00
1.339647781001986004e+00	4.090630635977783314e+00
1.454957358000683598e+00	4.090184470167574027e+00
1.590808846001891652e+00	4.088954022730018067e+00
1.733820924000610830e+00	4.088510119835831347e+00
1.870448890000261599e+00	4.087281125638411616e+00
1.989511125000717584e+00	4.084649434162005655e+00
2.082070231997931842e+00	4.083595229696499018e+00
2.140920236000965815e+00	4.081758199599775594e+00
2.162978902000759263e+00	4.079919974705386032e+00
2.147047457998269238e+00	4.078873986776251570e+00
2.093915948000358185e+00	4.077825278258007557e+00
2.007874045000789920e+00	4.076170874730352445e+00
1.895314819001214346e+00	4.075130181969651488e+00
1.766000233998056501e+00	4.074275518420422237e+00
1.631688747998850886e+00	4.075436295662098196e+00
1.504010374002973549e+00	4.075991535810642219e+00
1.395556337000016356e+00	4.076552097054568335e+00
1.315243261000432540e+00	4.077913437041056355e+00
1.269665453000925481e+00	4.080077082605180649e+00
1.261738052999135107e+00	4.082055977078216991e+00
1.290501085997675546e+00	4.085030599640593785e+00
1.351472485999693163e+00	4.087817632918572919e+00
1.436056249000102980e+00	4.091409292652105734e+00
1.533347610002238071e+00	4.095004395602035885e+00
1.632652534000953892e+00	4.098010370899517696e+00
1.724265367000043625e+00	4.102421358173730326e+00
1.800410441999702016e+00	4.106243173510306654e+00
1.855492417002096772e+00	4.109868854355331003e+00
1.886737627999536926e+00	4.113711341355881679e+00
1.892273705001571216e+00	4.117564571442687615e+00
1.871896781998657389e+00	4.121428635800939766e+00
1.825994884999090573e+00	4.123098470810514726e+00
1.756922109001607168e+00	4.126393825121397185e+00
1.669267989000218222e+00	4.128892950901003722e+00
1.571008384999004193e+00	4.131179613621271507e+00
1.471593020000000251e+00	4.134509765377268664e+00
1.382660318002308486e+00	4.135417149454212016e+00
1.315125555000122404e+00	4.137957708822071368e+00
1.278353189001791179e+00	4.139115364422693233e+00
1.278351046999887330e+00	4.140049878926579829e+00
1.316376090002449928e+00	4.142622840665077355e+00
1.388549990999308648e+00	4.143574423127934558e+00
1.485951689002831699e+00	4.145350769235337296e+00
1.597386385001300368e+00	5.985529550507623142e+00
1.709881562001100974e+00	5.982855672670033265e+00
1.812754716000199551e+00	5.979955601841872692e+00
1.897766338002838893e+00	5.975911729602438882e+00
1.959385494999878574e+00	5.973950284359587748e+00
1.994759512999735307e+00	5.971763558614824774e+00
2.002240546000393806e+00	5.969368224527618061e+00
1.981540231001417851e+00	5.968091235897788671e+00
1.934087240002554609e+00	5.966146662629070008e+00
1.864088993999757804e+00	5.965546496340465410e+00
1.778515298999991501e+00	5.964242365967365345e+00
1.687160042001778493e+00	5.963363061226441886e+00
1.602124946999538224e+00	5.963399785357342608e+00
1.536036655001225881e+00	4.181402635480108820e+00
1.500278216000879183e+00	4.184190841727942534e+00
1.503071789000387071e+00	4.186999044661940061e+00
1.547940816999471281e+00	4.188996180470924813e+00
1.632439250999595970e+00	4.192383808765605124e+00
1.749199596997641493e+00	4.194408897568285610e+00
1.886246632999245776e+00	4.197284955777961457e+00
2.028851955998106860e+00	4.199874402883971847e+00
2.162829984001291450e+00	4.201396196504205705e+00
2.275741147997905500e+00	4.204009276868927003e+00
2.360269042001164053e+00	4.206385027550378908e+00
2.410748071997659281e+00	4.209336527292632191e+00
2.425380563003272982e+00	4.210922582997698171e+00
2.404711758998018922e+00	4.214729647320217154e+00
2.350885415002267109e+00	4.216887003465944694e+00
2.267512037997221341e+00	4.219058899802182516e+00
2.159771099999488797e+00	4.222067029311591391e+00
2.033859985000162851e+00	4.224825440180930869e+00
1.898250448000908364e+00	4.226219823908833106e+00
1.763545841000450309e+00	4.228981555883165377e+00
1.641518045002158033e+00	4.231467475947322754e+00
1.544804575001762714e+00	4.233678069952887313e+00
1.483090262998302933e+00	6.005526871141282363e+00
1.462751641996874241e+00	6.009119819075003477e+00
1.486358653997740475e+00	6.011339534579625443e+00
1.551047603999904823e+00	6.015168659314549693e+00
1.648697521999565652e+00	6.019237991639805330e+00
1.766739982998842606e+00	6.022165142205916588e+00
1.889483087001281092e+00	6.026701004695687480e+00
2.001416397000866709e+00	6.029631000318343759e+00
2.089082140999380499e+00	6.033520614036218532e+00
2.142803108999942197e+00	6.036477780958031225e+00
2.157498074000613997e+00	6.040161090567039537e+00
2.132011762998445192e+00	6.043143966512794840e+00
2.068278438000561437e+00	6.046853313914601458e+00
1.970786302998021711e+00	6.050563362200250594e+00
1.845986278000054881e+00	6.052898892266415309e+00
1.702380001999699743e+00	6.055235172972227353e+00
1.551226625000708736e+00	6.058245785703977759e+00
1.405089052997936960e+00	6.059881599503408545e+00
1.278370115000143414e+00	6.062219643002057623e+00
1.182904213001165772e+00	6.062921572971236017e+00
1.128263597001932794e+00	6.065231405313403990e+00
1.118515907000983134e+00	6.066137321228394441e+00
1.150570354999217670e+00	6.068185478378194553e+00
1.215988687999924878e+00	6.068156968965123355e+00
1.301205217001552228e+00	6.069532024794003888e+00
1.390202714999759337e+00	6.069736732346799890e+00
1.467358874997444218e+00	6.071083922991017623e+00
1.518001224001636729e+00	6.072664406996322484e+00
1.532300984999892535e+00	6.073544352353080100e+00
1.504355143002612749e+00	6.074218468247582159e+00
1.432307879000290995e+00	6.075620297549871651e+00
1.319127252001635497e+00	6.076995310184137189e+00
1.171417057998041855e+00	6.079304400998521096e+00
1.000403072001063265e+00	6.081613601668558466e+00
8.194233640024322085e-01	6.083717366873645283e+00
6.444892280014755670e-01	6.085353399762417403e+00
4.903212530007294845e-01	6.088131568880554845e+00
3.698518570017768070e-01	6.091816313711371222e+00
2.914460470019548666e-01	6.093893090627698683e+00
2.605907999968621880e-01	6.095941272682996903e+00
2.772812690018326975e-01	6.099859096733301733e+00
3.357520200006547384e-01	6.103282231717619410e+00
4.275380889994266909e-01	6.106003930558840054e+00
5.413450489977549296e-01	6.108754046448424901e+00
6.651354530004027765e-01	6.112382677810673570e+00
7.868764840022777207e-01	6.115105395657543852e+00
8.947368699991784524e-01	6.117623149557349649e+00
9.787276530005328823e-01	6.121280013199853265e+00
1.031424688000697643e+00	6.124472303798916606e+00
1.048744045998319052e+00	6.126732326452658306e+00
1.030775053000979824e+00	6.130184336543233137e+00
9.824427189996640664e-01	6.132499490419872856e+00
9.130582329999015201e-01	6.135979546902026627e+00
8.342138330008310732e-01	6.138970923534334823e+00
7.587754790001781657e-01	6.140615685743573415e+00
6.994430769991595298e-01	6.144541805537659940e+00
6.663880819978658110e-01	6.146863102428750558e+00
6.667985370004316792e-01	6.150791249912486158e+00
7.039749750001647044e-01	6.154521021168097406e+00
7.760829289982211776e-01	6.157549999796997575e+00
8.775737439973454457e-01	6.161481883443300056e+00
9.995522409990371671e-01	6.165156364602604633e+00
1.130181575997994514e+00	6.168862861176280354e+00
1.256538919999002246e+00	6.173275143714233693e+00
1.365860582998720929e+00	6.176280838822017394e+00
1.447517779000918381e+00	6.180665174558479080e+00
1.494058546999440296e+00	6.185755733942297496e+00
1.501144276000559330e+00	6.188765708927751241e+00
1.468133645001216792e+00	6.194051985574549057e+00
1.398489315997721860e+00	6.197288277948669766e+00
1.300864554999861866e+00	6.201903095018495904e+00
1.186496938000345835e+00	6.206518669914721009e+00
1.068205038001906360e+00	6.211135000947894724e+00
9.579656000023533124e-01	6.215269583855554281e+00
8.656943970017891843e-01	6.220109725720277538e+00
7.974007900011201855e-01	6.224212158980444443e+00
7.543351330023142509e-01	6.229020308202565914e+00
7.348100269991846289e-01	6.234311750305722377e+00
7.323986629999126308e-01	6.239120611111793835e+00
7.405328329987241887e-01	6.242741545186698104e+00
7.519277079991297796e-01	6.248224707867026773e+00
7.602103380013431888e-01	6.252782260722022478e+00
7.615205660003994126e-01	6.258045781232348226e+00
7.525278320026700385e-01	6.262606086925793569e+00
7.329674549982883036e-01	6.266492958585367923e+00
7.040223010008048732e-01	6.270864772900146988e+00
6.680893119992106222e-01	6.274753700345536700e+00
6.290794109991111327e-01	6.279157029410874280e+00
5.900239459988370072e-01	6.282638776819815085e+00
5.532804309987113811e-01	6.287263792779812732e+00
5.193715870009327773e-01	6.290778409704159913e+00
4.874785710017022211e-01	6.294295671479057219e+00
4.558102129994949792e-01	6.299659435239337135e+00
4.228572550018725451e-01	6.303886816877345645e+00
3.871152600004279520e-01	6.308333060325841402e+00
3.477870790011365898e-01	6.312781399668453197e+00
3.035311790008563548e-01	6.318121081460848387e+00
2.543054119996668305e-01	6.323247267029813656e+00
2.003870700027619023e-01	6.329296169401461114e+00
1.444059959976584651e-01	6.335280893535817803e+00
5.432929563001380302e+00	2.622350281712951592e+00
5.250803618997451849e+00	2.611795168078845819e+00
5.051751086000876967e+00	2.600345746242218592e+00
4.836567860002105590e+00	2.589117417190653025e+00
4.611157787003321573e+00	2.577413820091760233e+00
4.385508919000130845e+00	2.565343251886576859e+00
4.173287230001733406e+00	2.554110608411467531e+00
3.992199112999514909e+00	2.541603627633546303e+00
3.858799563000502530e+00	2.531389539363706476e+00
3.784183065999968676e+00	2.521226883880147707e+00
3.773032232002151432e+00	2.511661800481904905e+00
3.820836986000358593e+00	2.504912373716893459e+00
3.917545961998257553e+00	2.497888308151507974e+00
4.047217624000040814e+00	2.493082228888570562e+00
4.192793597998388577e+00	2.488892123013772828e+00
4.338106568000512198e+00	2.484433537046221385e+00
4.471315274000517093e+00	2.479368871305760447e+00
4.586348807999456767e+00	2.474960605747088760e+00
2.699943597999663325e+00	2.383376596343934839e+00
2.478799909997178474e+00	2.381381741762542692e+00
2.304726611997466534e+00	2.383264567772533038e+00
2.184167336003156379e+00	2.386825506818627929e+00
2.120557022000866709e+00	2.390492417892179144e+00
2.115642829998250818e+00	2.395118577440373375e+00
2.168620642001769738e+00	2.400577847102651319e+00
2.275505510999209946e+00	2.406686726601532822e+00
2.429227036001975648e+00	2.413207616430878222e+00
2.620111837000877131e+00	2.420367947234469241e+00
2.834766613999818219e+00	2.426338187475109098e+00
3.057374381998670287e+00	2.433156591754834341e+00
3.270428825002454687e+00	2.439313223019955235e+00
3.457464278999395901e+00	2.445861402451086963e+00
3.603156778997799847e+00	2.450896570645117567e+00
3.696386964998964686e+00	2.454238985918037574e+00
3.729713153999909991e+00	2.457649690252863728e+00
3.701821093000035034e+00	2.459637981492398318e+00
3.616265218002808979e+00	2.461193816016934655e+00
3.480698295999900438e+00	2.459879265329906417e+00
3.306475231998774689e+00	2.459396877285160876e+00
3.106625304000772303e+00	2.457471261276518160e+00
2.895687647996965097e+00	2.454961099488136345e+00
2.685964299998886418e+00	2.453095595365170301e+00
2.489041344000725076e+00	2.449943264649203201e+00
2.315022280999983195e+00	2.446218510272538893e+00
2.171668554001371376e+00	2.442617243859544374e+00
2.064656114998797420e+00	2.438746809326462373e+00
1.996524827001849189e+00	2.436208940136293410e+00
1.968237560999114066e+00	2.320057542389843519e+00
1.978953180998360040e+00	2.330336885516770096e+00
2.025664320000942098e+00	2.340708012546631078e+00
2.104209851000632625e+00	2.351026371608791354e+00
2.210134307999396697e+00	2.361702987253054165e+00
2.336821428001712775e+00	2.372058599613424690e+00
2.478587497000262374e+00	2.383532672316450274e+00
2.629441834000317613e+00	4.186061394676385383e+00
2.784059587000228930e+00	4.183466624702531611e+00
2.939998730998922838e+00	4.180331446189404332e+00
3.093932798001333140e+00	4.177989707981578427e+00
3.886150952002935810e+00	2.384992662462507962e+00
3.783574088000023039e+00	2.380834727569304032e+00
3.672056614999746671e+00	2.376283232276827029e+00
3.562998352001159219e+00	2.371331060817953418e+00
3.465909238999302033e+00	2.367647989038911049e+00
3.387631273999431869e+00	2.363479003503099030e+00
3.329675619999761693e+00	2.359662263969147133e+00
3.290135257000656566e+00	2.357527942570351698e+00
3.263311995000549359e+00	2.355078130338778220e+00
3.242324601000291295e+00	2.353582375868752408e+00
3.220634167999378406e+00	2.351559695181051346e+00
2.398908800998469815e+00	4.250193760289051603e+00
2.297229783998773200e+00	4.258792551886039668e+00
2.197831292000046233e+00	4.267168264786379339e+00
2.109597692000534153e+00	4.276354873019777791e+00
2.042605478000041330e+00	4.285315740992721167e+00
2.005782913001894485e+00	4.295896995971853372e+00
2.005946526998741319e+00	4.304701034915201063e+00
2.046168405999196693e+00	4.314704393118955039e+00
2.124635275999025907e+00	4.324169515641125727e+00
2.234841279001557268e+00	4.334096676355986055e+00
2.366499709998606704e+00	4.343215053390747649e+00
2.506100203998357756e+00	4.352415076713157305e+00
2.638805504000629298e+00	4.361617245930687226e+00
2.751027533002343262e+00	4.370163726910011093e+00
2.831081830001494382e+00	4.378061443150382814e+00
2.871655381000891794e+00	4.386199835848796802e+00
2.870873947002110071e+00	4.393529902026386047e+00
2.829900658998667495e+00	4.400864574149037978e+00
2.753762096002901671e+00	4.408046052391013880e+00
2.649827727000229061e+00	4.415389224066208484e+00
2.526897561998339370e+00	4.423309507597223522e+00
2.394889244998921640e+00	4.429188413242317601e+00
2.263785741997708101e+00	4.437846662515505081e+00
2.143534856000769651e+00	4.444874576408202493e+00
2.043823893996886909e+00	4.453120815787507958e+00
1.972209320996626047e+00	4.460798246950874457e+00
1.934812513001816114e+00	4.469047102011792560e+00
1.933051891999639338e+00	4.477461557623917621e+00
1.965838312000414589e+00	4.484810921320987021e+00
2.028531795000162674e+00	4.493063654122874340e+00
2.112713342998176813e+00	4.501152963408374674e+00
2.209337666001374600e+00	4.509081170260742510e+00
2.307118593002087437e+00	4.517095859066974306e+00
2.395628025999030797e+00	4.524468035029091340e+00
2.464728245999140199e+00	4.531105052854104365e+00
2.506116235999797937e+00	4.538233687240003533e+00
2.514046229000086896e+00	4.544801865868302038e+00
2.485365397998975823e+00	4.551375726085465701e+00
2.419683991000056267e+00	4.557698322618555231e+00
2.321875819001434138e+00	4.563386790531786197e+00
2.200648156998795457e+00	4.568824794189421112e+00
2.066422989999409765e+00	4.575163057203534223e+00
1.932531756003299961e+00	4.580612841094518828e+00
1.812548186000640271e+00	4.586633623911986035e+00
1.718136440998932812e+00	4.592850639853204520e+00
1.657719648999773199e+00	4.599450184532928532e+00
1.635665540998161305e+00	4.607636053335811610e+00
1.651350972999352962e+00	4.613621029083337710e+00
1.701575160997890634e+00	4.621505598828156813e+00
1.779153016002965160e+00	4.628075626002669196e+00
1.876403392001520842e+00	4.634654895458775847e+00
1.983185985001910012e+00	4.641441478678792976e+00
2.089695039001526311e+00	4.648862441501146137e+00
2.187852417999238241e+00	4.654647892161124290e+00
2.270815051000681706e+00	4.660698016391964238e+00
2.333800364998751320e+00	4.667429056772046003e+00
2.373350999998365296e+00	4.672104771941655521e+00
2.388878273999580415e+00	4.676839210406960490e+00
2.381351004998577992e+00	4.681061952164273343e+00
2.352469456000108039e+00	4.684984738502357970e+00
2.307418639997194987e+00	4.688393648148585058e+00
2.253146386003209045e+00	4.691192598902754973e+00
2.197026273999654222e+00	4.693266026979506123e+00
2.146831046000443166e+00	4.694729598177088015e+00
2.108993777001160197e+00	4.696763672998673478e+00
2.087204671002837131e+00	4.697368731534709241e+00
2.082318363998638233e+00	4.699410814134044045e+00
2.092459666997456225e+00	4.700848753150859594e+00
2.114442308997240616e+00	4.702858811403974215e+00
2.143509780999011127e+00	4.706830568439871243e+00
2.175340582001808798e+00	4.708813969568134361e+00
2.207488465999631444e+00	4.711975063601250291e+00
2.237303248999523930e+00	4.716496793171813806e+00
2.263672872999450192e+00	4.719636956377048165e+00
2.286226503001671517e+00	4.724143202740576974e+00
2.306018807998043485e+00	4.729259878670233341e+00
2.323767343001236441e+00	4.733817275730021201e+00
2.341243148999637924e+00	4.737532796720250516e+00
2.359155106998514384e+00	4.742108602720946031e+00
2.378010666998306988e+00	4.746692848710562629e+00
2.396929383001406677e+00	4.749894314613746005e+00
2.415122145997884218e+00	4.752534060898459423e+00
2.430740320000040811e+00	4.754360209323647446e+00
2.441916005998791661e+00	4.756466230301650278e+00
2.448459211998851970e+00	4.756934832431489291e+00
2.450353247000748524e+00	4.757090076927280364e+00
2.448264823000499746e+00	4.757016922400002734e+00
2.442907815999205923e+00	4.756377297902259826e+00
2.436005120998743223e+00	4.755757458071216526e+00
2.428463773001567461e+00	4.754554553267845485e+00
2.421265336997748818e+00	4.752548263826470887e+00
2.415173099001549417e+00	4.751366329804511679e+00
2.410881486997823231e+00	4.749946947072144710e+00
2.409601603998453356e+00	4.747377697213482683e+00
2.413134678001370048e+00	4.746202060595398287e+00
2.422257680998882279e+00	4.745028872409525533e+00
2.438585519998014206e+00	4.743602850155143713e+00
2.440881103000720032e+00	4.742434079668372604e+00
2.466792307001014706e+00	4.741257744523071693e+00
2.492993463998573134e+00	4.739261756856230967e+00
2.513513068999600364e+00	4.737261234088742334e+00
2.522170860000187531e+00	4.734713824509354296e+00
2.514631987000029767e+00	4.731904796168240779e+00
2.489539698999578832e+00	4.729356933030111954e+00
2.447363494997262023e+00	4.724862008567021654e+00
2.393207088000053773e+00	4.720672515648590029e+00
2.333007532997726230e+00	4.717578192250765134e+00
2.272140327000670368e+00	4.713394318323050669e+00
2.214063478000753094e+00	4.710046496585782450e+00
2.160498446999554290e+00	4.707520047753382286e+00
2.113232403000438353e+00	4.704999681190212613e+00
2.073872297001798870e+00	4.703044120567019704e+00
2.043868856002518442e+00	4.701650242202200403e+00
2.024926804999267915e+00	4.701347998180946952e+00
2.018727231999946525e+00	4.701346721951062513e+00
2.025324176000140142e+00	4.701609617992544621e+00
2.044634379999479279e+00	4.702438197361023420e+00
2.073309669998707250e+00	4.703270564192538750e+00
2.107196205000946065e+00	4.704669382645287889e+00
2.140158736998273525e+00	4.705512299420753664e+00
2.166801499999564840e+00	4.707182384399397179e+00
2.183074759002920473e+00	4.707765605889909999e+00
2.187135402000421891e+00	4.707789396309056684e+00
2.179676826999639161e+00	4.708643116652609706e+00
2.162847618998057442e+00	4.708095262417701043e+00
2.140074711998749990e+00	4.706721682870147916e+00
2.114310210999974515e+00	4.706738254885223682e+00
2.089040180002484703e+00	4.705357584711282293e+00
2.066673321998678148e+00	4.705621956766182556e+00
2.048892761999013601e+00	4.705630775995923720e+00
2.038903469001525082e+00	4.706722638949527138e+00
2.038214448999497108e+00	4.706987996585501932e+00
2.049812412002211204e+00	4.710022823723894803e+00
2.075642084000719478e+00	4.711944078615535325e+00
2.115897304000100121e+00	4.714694687888071556e+00
2.169469888001913205e+00	4.717730916447015588e+00
2.232569432002492249e+00	4.720492664966232432e+00
2.301074697999865748e+00	4.724375620121668007e+00
2.369028358003561152e+00	4.727140679099787413e+00
2.431783795000228565e+00	4.729917335429869141e+00
2.485032587002933724e+00	4.730479256904104091e+00
2.525563189999957103e+00	4.731591064324979889e+00
2.552608297999540810e+00	4.732430242486412197e+00
2.566729694000969175e+00	4.731338077119409569e+00
2.569062138001754647e+00	4.729965856113551581e+00
2.562552162002248224e+00	4.728321689563855124e+00
2.549844719000248006e+00	4.727511396072991090e+00
2.533882585001265397e+00	4.725330147196066477e+00
2.518671114001335809e+00	4.722585944162370097e+00
2.508926332000555703e+00	4.721785467384132851e+00
2.508395648001169320e+00	4.720421167650193262e+00
2.520735395002702717e+00	4.719074591485072467e+00
2.547516159000224434e+00	4.718283268308505640e+00
2.589063244999124436e+00	4.716928979749432038e+00
2.643767297999147559e+00	4.717798215269490392e+00
2.708108550999895670e+00	4.718655952705176126e+00
2.778889380999316927e+00	4.719532709919489477e+00
2.850603014001535485e+00	4.720093643138873141e+00
2.918468651998409769e+00	4.721798068532791604e+00
2.977960202002577716e+00	4.723216065352082715e+00
3.025887535997753730e+00	4.723268148221102969e+00
3.061816067001927877e+00	4.724145848722283603e+00
3.085057931002666010e+00	4.724188501742918156e+00
3.097349646999646211e+00	4.724249464200636517e+00
3.101032941998710157e+00	4.722091274001383177e+00
3.099387676000333158e+00	4.721615507429634206e+00
3.095968093002738897e+00	4.720602609837010633e+00
3.095593410998844774e+00	4.717372997760512554e+00
3.103220345998124685e+00	4.716895165254363143e+00
3.122029629997996381e+00	4.713996393719452449e+00
3.154974909000884509e+00	4.713008168887466098e+00
3.202658322999923257e+00	4.711165248640722503e+00
3.262891566999314819e+00	4.708826074511565096e+00
3.331514690999028971e+00	4.707303580607479887e+00
3.402898896001715912e+00	4.706340510417835077e+00
3.470369455997570185e+00	4.704004783160832481e+00
3.527864722000231268e+00	4.700829288540480988e+00
3.569277296999644022e+00	4.697659523635146606e+00
3.590595506000681780e+00	4.695362179853647788e+00
3.590500740003335522e+00	4.692204705679411170e+00
3.569916222000756534e+00	4.687394372143225851e+00
3.532450665003125323e+00	4.684308913810020236e+00
3.483196657998632872e+00	4.680361097180430363e+00
3.428811990001122467e+00	4.676967607328492704e+00
3.375391157002013642e+00	4.675807203039919813e+00
3.328812379000737565e+00	4.673278078608205988e+00
3.294054514000890777e+00	4.673481999537388631e+00
3.274250154001492774e+00	4.673167769297396745e+00
3.270555710998451104e+00	4.674234268840192108e+00
3.281684178997238632e+00	4.675827627276266441e+00
3.304808913999295328e+00	4.678772167994506681e+00
3.335245917998690857e+00	4.679464712977329910e+00
3.367878883000230417e+00	4.682414014159791193e+00
3.397577405998163158e+00	4.684818886573951069e+00
3.419318423999357037e+00	4.685027321158330871e+00
3.429716531001758995e+00	4.685728758688449958e+00
3.424959714000578970e+00	4.685943341526868977e+00
3.404494454000086989e+00	4.685822659896551556e+00
3.368945607999194181e+00	4.684184987807377354e+00
3.322334104999754345e+00	4.682728371366418507e+00
3.269944603998737875e+00	4.679388635281322095e+00
3.217447779999929480e+00	4.676600153958000661e+00
3.170004663999861805e+00	4.673850125966813707e+00
3.131690882000839338e+00	4.671073324194344956e+00
3.104650106997723924e+00	4.668849644184313696e+00
3.089760315000603441e+00	4.667454338287629234e+00
3.086327204000554048e+00	4.664730860403417445e+00
3.092210951999732060e+00	4.664754441554239683e+00
3.105168932997912634e+00	4.663027878964482120e+00
3.121690372001467040e+00	4.663533531561662393e+00
3.137886535001598531e+00	4.664042988652655097e+00
3.150719673998537473e+00	4.663145504914037787e+00
3.156095285001356388e+00	4.663704214463004760e+00
3.151051159999042284e+00	4.663365951756305527e+00
3.133568743996875128e+00	4.663846588386029168e+00
3.103100476000690833e+00	4.661681885328512465e+00
3.062821346000418998e+00	4.660938317549375043e+00
3.017749221999110887e+00	4.659248544561665817e+00
2.974170210996817332e+00	4.658519185320590061e+00
2.937483098998200148e+00	4.656028565204469949e+00
2.911062731000129133e+00	4.653946927071687334e+00
2.896965935000480385e+00	4.652734572270376567e+00
2.894773000996792689e+00	4.650263863481296056e+00
2.903255896999326069e+00	4.649574389124233598e+00
2.920577753997349646e+00	4.648387354771544189e+00
2.945499109999218490e+00	4.647658119956759037e+00
2.976281936000304995e+00	4.646935011381156500e+00
3.010888621000049170e+00	4.646723038873738609e+00
3.046137057997839293e+00	4.647734286725091479e+00
3.078977102999488125e+00	4.648752413282513096e+00
3.106704809000802925e+00	4.650218704534228920e+00
3.126809514000342460e+00	4.651248972050408881e+00
3.137047746000462212e+00	4.651359801176425890e+00
3.137464159000955988e+00	4.652697927009660894e+00
3.129259790999640245e+00	4.653320105043278865e+00
3.115958205999049824e+00	4.652943799359713140e+00
3.102864038999541663e+00	4.652140367615749561e+00
3.092719132997444831e+00	4.651845332768493435e+00
3.087714929002686404e+00	4.651488041476619095e+00
3.086375402999692596e+00	4.651634766402022336e+00
3.087718373997631716e+00	4.649997311827180013e+00
3.091094158000487369e+00	4.649217783670709814e+00
3.097819072001584573e+00	4.647519983819328182e+00
3.109299282998108538e+00	4.647685983368497808e+00
3.126583414999913657e+00	4.646991392288133405e+00
3.147831336002127500e+00	4.645805419946039905e+00
3.170350198997766711e+00	4.645538289584964176e+00
3.189631571000063559e+00	4.644932830515419830e+00
3.201245439002377680e+00	4.644333536687475394e+00
3.202327929000603035e+00	4.644234705524689311e+00
3.190586379998421762e+00	4.642781709277317148e+00
3.165788672999042319e+00	4.642776216877139817e+00
3.130228169997280929e+00	4.641913075446371550e+00
3.087920447000215063e+00	4.640564405328300168e+00
3.043386418001318816e+00	4.640583045264894402e+00
3.001867486000264762e+00	4.639163825518559214e+00
2.966218423996906495e+00	4.639974784414242492e+00
2.939025527997728204e+00	4.639836527292746204e+00
2.922009592999529559e+00	4.640567745438052505e+00
2.916393990999495145e+00	4.641987720793755656e+00
2.925213340000482276e+00	4.642142393335213946e+00
2.949447722003242234e+00	4.643565978857196797e+00
2.988064396999106975e+00	4.644899460698799665e+00
3.037858239000343019e+00	4.646610485074039509e+00
3.093268544002057752e+00	4.648721652239463431e+00
3.147709390999807511e+00	4.650834011228524467e+00
3.194312719999288674e+00	4.650234940301402276e+00
3.227508094998484012e+00	4.652350051318149937e+00
3.242297062999568880e+00	4.652913603324265956e+00
3.237353148000693182e+00	4.653766861371549268e+00
3.212587149002501974e+00	4.653359001839424636e+00
3.171597025000664871e+00	4.653151190322532216e+00
3.119908571999985725e+00	4.653234251571695346e+00
3.064094631998159457e+00	4.651964531249136670e+00
3.010620086999551859e+00	4.652051697907064742e+00
2.965566022001439705e+00	4.651271331582365498e+00
2.933036295999045251e+00	4.651747628580037208e+00
2.917089484002644895e+00	4.651261656798076238e+00
2.919078473001718521e+00	6.313671831826548342e+00
2.938624561000324320e+00	6.311805605371572980e+00
2.972704134001105558e+00	6.310807634526660159e+00
3.016249412998149637e+00	6.309038754041695896e+00
3.063154571998893516e+00	6.309314780544713841e+00
3.107128828996792436e+00	6.308234063507789813e+00
3.141049238998675719e+00	6.307108529270762709e+00
3.160453954998956760e+00	6.306669644114871076e+00
3.161642467999627115e+00	6.305550650022565762e+00
3.143382566999207484e+00	6.304347309595180526e+00
3.106733462998818140e+00	6.303235201069368188e+00
3.055556062998221023e+00	6.300631714360076074e+00
2.995286002998909680e+00	6.298756147049986431e+00
2.931992663001437904e+00	6.297092503687713894e+00
2.870685105997836217e+00	6.294499662403675977e+00
2.817152195999369724e+00	6.293441268495321594e+00
2.775149480999971274e+00	6.292385398241274963e+00
2.746845967998524429e+00	6.291332052912164130e+00
2.733829003002028912e+00	6.290162239561075452e+00
2.735248093998961849e+00	6.290486785615243548e+00
2.749054682000860339e+00	6.290128297578673866e+00
2.770903758999338606e+00	6.289693235762774393e+00
2.795774515998346033e+00	4.653160001547336222e+00
2.818844293000438483e+00	4.652405076946760865e+00
2.834417949998169206e+00	4.651753540332935977e+00
2.838644065002881689e+00	4.649572560999558846e+00
2.827888977000839077e+00	4.648743593703572152e+00
2.801067440002952935e+00	4.647134493427104829e+00
2.759275865002564387e+00	4.644553476923265478e+00
2.705014114999357844e+00	4.642072166608356198e+00
2.642357644999719923e+00	4.640146872675475542e+00
2.575563169997622026e+00	4.636789514308365057e+00
2.507927385999209946e+00	4.633529324391937543e+00
2.443596567001804942e+00	4.630635053640050458e+00
2.385236789003101876e+00	4.627928910430667564e+00
2.335766298001544783e+00	4.625586341211239905e+00
2.296785111000644974e+00	4.622883732044318350e+00
2.269775923999986844e+00	4.621976417075274846e+00
2.253941078000934795e+00	4.619730078695075015e+00
2.247345985000720248e+00	4.618824309280447515e+00
2.248069952001969796e+00	4.616939462457786192e+00
2.252268542000820162e+00	4.615147776615608599e+00
2.257028380001429468e+00	4.613263812096594307e+00
2.258969594000518555e+00	4.611380379018847009e+00
2.256040602998837130e+00	4.609046105215264255e+00
2.246497025997086894e+00	4.607163986662511590e+00
2.231031912000617012e+00	4.604831701593447235e+00
2.212008492999302689e+00	4.601971208080295916e+00
2.192675294001674047e+00	4.598661326951572370e+00
2.175339876001089578e+00	4.595352761214311244e+00
2.161547960000461899e+00	4.591066542754526303e+00
2.151536585999565432e+00	4.588649692447660300e+00
2.145664663003117312e+00	4.585794369572190554e+00
2.143314862001716392e+00	4.582939886142954222e+00
2.144615213997894898e+00	4.579997707423007824e+00
2.149917620001360774e+00	4.577505980334706237e+00
2.158607269000640372e+00	4.573677841737434413e+00
2.170393781001621392e+00	4.572165679412764305e+00
2.184530042002734262e+00	4.568788898603215465e+00
2.201092388997494709e+00	4.566837855672128299e+00
2.218683724997390527e+00	4.564268287469525731e+00
2.237494214001344517e+00	4.561430258153685635e+00
2.256840003999968758e+00	4.558949221037673638e+00
2.276751336001325399e+00	4.556386616607506213e+00
2.297801460001210216e+00	4.553102788209376861e+00
2.320065826002974063e+00	4.550104833957125727e+00
2.343608106999454321e+00	4.546741800454474181e+00
2.367305021001811838e+00	4.543299792001405102e+00
2.390357799002231332e+00	4.541200391966864203e+00
2.412382437996711815e+00	4.539633795803358574e+00
2.432834803999867290e+00	4.536729769338260887e+00
2.452094745000067633e+00	4.535168023348197686e+00
2.469174563997512450e+00	4.534872214296672865e+00
2.483669413002644433e+00	4.533768520778272304e+00
2.494041412999649765e+00	4.533196885201435933e+00
2.499178928999754135e+00	4.533895234784323769e+00
2.497669279000547249e+00	4.533786276391952974e+00
2.488672733001294546e+00	4.533682609093847127e+00
2.472240081002382794e+00	4.534040692362609981e+00
2.448344612999790115e+00	4.533062320330485839e+00
2.418772624001576332e+00	4.531736311834571040e+00
2.384758111998962704e+00	4.531656430048508710e+00
2.348799565999797778e+00	6.293422677685014399e+00
2.313884687002428109e+00	6.291848218131139703e+00
2.281597067998518469e+00	6.289574071429638202e+00
2.254273680002370384e+00	6.287981393102240801e+00
2.233083224997244542e+00	6.287131142261945804e+00
2.218663036997895688e+00	6.284845344159233349e+00
2.210675972997705685e+00	6.283271838779539209e+00
2.208515296999394195e+00	6.282412753075046652e+00
2.210623987000872148e+00	6.282291062980129404e+00
2.215332797000883147e+00	6.280759826645180510e+00
2.220798230999207590e+00	6.281375725109906050e+00
2.226212222998583457e+00	6.280537875054969632e+00
2.230365411000093445e+00	6.281160800361664798e+00
2.232293700999434805e+00	6.281079604653964310e+00
2.231815425999229774e+00	6.281001273682403685e+00
2.228236773000389803e+00	6.280943718900846129e+00
2.222346434999053599e+00	6.280888551789468366e+00
2.214919607999036089e+00	6.279401961970583201e+00
2.207254087999899639e+00	6.278642767350281595e+00
2.201919660001294687e+00	6.277177391152809705e+00
2.200192660999164218e+00	6.276404782994799092e+00
2.203558494002209045e+00	6.274927011527702270e+00
2.212068830001953756e+00	6.273466824651262819e+00
2.225865198000974488e+00	6.273407527014326135e+00
2.244273364998662146e+00	6.271936702486720527e+00
2.266107729999930598e+00	6.271188085203632134e+00
2.290793015999952331e+00	6.271855068478542350e+00
2.317958867002744228e+00	6.271803727796333661e+00
2.347052072000224143e+00	6.272463391682728151e+00
2.378486683002847712e+00	6.272428397359351315e+00
2.411608393002097728e+00	4.484511679101749415e+00
2.445433804998174310e+00	4.485489939794760517e+00
2.478517301999090705e+00	4.485111927254433972e+00
2.508541965002223151e+00	4.486155926848731212e+00
2.533953289999772096e+00	4.485785327007970835e+00
2.553272544999344973e+00	4.485418486607465560e+00
2.567133501001080731e+00	4.484244417959395435e+00
2.575381960003142012e+00	4.482151826968827635e+00
2.580089192000741605e+00	4.480489593783249624e+00
2.582466500000009546e+00	4.477595783453438116e+00
2.583524162000685465e+00	4.474154333502590397e+00
2.583901930000138236e+00	4.471637060406401076e+00
2.584543393997591920e+00	4.468258721247013732e+00
2.585976777998439502e+00	4.465748425516152587e+00
2.588085940999008017e+00	4.461514541049933946e+00
2.592059967002569465e+00	4.458148718919099807e+00
2.597671098999853712e+00	4.454787088066050060e+00
2.605578385002445430e+00	4.452795750986116019e+00
2.614808342998003354e+00	4.449442886474665571e+00
2.625032359999750042e+00	4.446094241016488979e+00
2.634589324999978999e+00	4.443157098280456019e+00
2.642538429001433542e+00	4.440322736018181615e+00
2.647170944001118187e+00	6.328050647711347843e+00
2.648316861999774119e+00	6.329471541921964040e+00
2.645392278998770053e+00	6.331606431230545340e+00
2.638549200000852579e+00	6.331627910735122100e+00
2.628184335000696592e+00	6.333066476834108727e+00
2.613152754998736782e+00	6.335207494628727787e+00
2.593417164000129560e+00	6.335949968236807450e+00
2.568125507998047397e+00	6.337380689212222862e+00
2.537357606001023669e+00	6.338828361771596143e+00
2.503458186998614110e+00	6.340264347801281453e+00
2.468334773999231402e+00	6.342428005109715272e+00
2.434386573000665521e+00	6.345281554036826144e+00
2.404796912000165321e+00	6.347437593233980380e+00
2.381030781001754804e+00	6.351725041278156958e+00
2.363505482000618940e+00	6.355304713387076809e+00
2.351787681000132579e+00	6.359597550159914903e+00
2.343889988002047176e+00	6.363892990929373106e+00
2.337484026000311133e+00	6.368907441626074473e+00
2.330232710999553092e+00	6.372518262037387693e+00
2.320319323000148870e+00	6.376125704532493721e+00
2.306595125999592710e+00	6.380462287326835735e+00
2.288697672000125749e+00	6.384795219895465834e+00
2.266952236997894943e+00	6.389141569882451854e+00
2.241802198997902451e+00	6.393507409865104130e+00
2.214108577001752565e+00	6.398548350993372047e+00
2.184998892000294290e+00	6.402204698383206605e+00
2.155508641000778880e+00	4.368405315444070069e+00
2.127237387998320628e+00	4.369889014608951960e+00
2.101588215999072418e+00	4.370895903587730835e+00
2.079047357001400087e+00	4.373279776094825877e+00
2.061035067003103904e+00	4.374191696759527126e+00
2.047565763998136390e+00	4.375683489467673937e+00
2.038576291000936180e+00	4.378507279884320980e+00
2.033377656996890437e+00	4.379427702337373773e+00
2.031040830999700120e+00	4.381727969648503418e+00
2.029600744001072599e+00	4.382654104535287587e+00
2.026770901000418235e+00	4.383268871515868526e+00
2.021134849001100520e+00	4.382823405066647027e+00
2.013001159000850748e+00	4.382110564556763066e+00
2.002955040999950143e+00	4.380867265736317684e+00
1.992412446998059750e+00	4.380159129529427986e+00
1.983300607000273885e+00	4.378117061020638801e+00
1.977529004001553403e+00	4.376879025058838302e+00
1.974989294998522382e+00	4.374839997074178477e+00
1.974883284001407446e+00	4.373646190537136214e+00
1.975399692997598322e+00	4.372989137878116495e+00
1.974047222000081092e+00	4.370954701206591686e+00
1.969490113002393628e+00	4.368881435791089451e+00
1.961301385999831837e+00	4.368230076358159408e+00
1.949015993999637431e+00	4.368078868335596887e+00
1.933676284999819472e+00	4.366551270739872592e+00
1.915294581998750800e+00	4.365027033135075563e+00
1.894872985001711641e+00	4.362665355032403269e+00
1.872956827999587404e+00	4.361726951564024013e+00
1.850239725001301849e+00	4.359336073302907621e+00
1.828410992999124574e+00	6.459067270124999816e+00
1.809314691003237385e+00	6.458627098695200353e+00
1.796332286998222116e+00	6.456750653385958216e+00
1.792297951000364264e+00	6.454229775891155541e+00
1.798967323997203493e+00	6.452363055501448841e+00
1.817265082001540577e+00	6.450529358122478740e+00
1.844905532001575921e+00	6.449438270113141414e+00
1.880336321999493521e+00	6.446820689301044460e+00
1.920368180999503238e+00	6.444972459211909310e+00
1.961697310001909500e+00	6.443036706398621583e+00
2.001403067999490304e+00	6.441196239829989345e+00
2.036520231999020325e+00	6.438528558607160335e+00
2.064617079002346145e+00	6.435957892963564575e+00
2.083817939001164632e+00	6.433999766863532699e+00
2.093421195000701118e+00	6.430697318331814571e+00
2.092685535000782693e+00	6.427364467649240076e+00
2.082487685001979116e+00	6.423360569047948943e+00
2.063010402998770587e+00	6.420032632315820109e+00
2.037181665000389330e+00	6.416034289185182260e+00
2.007609513999341289e+00	6.412038911298028054e+00
1.978252852000878192e+00	6.409458167427259490e+00
1.953046802998869680e+00	6.404797108418033957e+00
1.935036678001779364e+00	6.401482172122326730e+00
1.926185849999455968e+00	6.396790210722874015e+00
1.927426811002078466e+00	6.393480038289007794e+00
1.938399556001968449e+00	6.390133801416055803e+00
[truncated: 35,977 more rows]
