# Supplementary material for: Simulating the Photochemical Birth of the Hydrated Electron in Liquid Water
Source: Nat Commun. 2026 Mar 10;17:3764. doi: 10.1038/s41467-026-70045-7 (PMC13106769; doi:10.1038/s41467-026-70045-7)
Supplement: Supplementary file 3 — Source Data [file 41467_2026_70045_MOESM3_ESM.zip › Figure_5/cosine_angles_NOTinvolved.dat]

# mean cosine angle               std
7.837909453659268610e-01 6.025525286918239493e-03
7.842231360368326909e-01 6.013776513297099460e-03
7.846722072978341567e-01 6.001503088716881977e-03
7.851622125409214448e-01 5.988515285667722794e-03
7.856600554253614366e-01 5.975565111177434836e-03
7.861533358845667063e-01 5.963412419969905606e-03
7.866438086630120896e-01 5.950884488605941332e-03
7.871422938254843960e-01 5.938709683159654196e-03
7.876115226261733993e-01 5.926888296733397350e-03
7.880899367611404749e-01 5.915002566890603837e-03
7.885589732594661116e-01 5.903096039995558118e-03
7.889991841151254848e-01 5.892042352721939442e-03
7.894364132429566583e-01 5.881392812200814460e-03
7.898334409707123971e-01 5.871836929013134719e-03
7.902301267831453035e-01 5.862118281380768875e-03
7.906290847616326278e-01 5.853015408943215703e-03
7.910085110075837367e-01 5.844402758788628562e-03
7.913950984888782347e-01 5.836003458389992828e-03
7.917776220487504624e-01 5.827474130283690108e-03
7.921439330490511743e-01 5.819677347369487004e-03
7.924917315486800229e-01 5.812034351118822162e-03
7.928085605789815249e-01 5.805375806976559999e-03
7.930817689976451534e-01 5.799545746036137948e-03
7.933066256074986500e-01 5.795074613772591664e-03
7.935018842814010043e-01 5.790798873871124547e-03
7.936733792544021782e-01 5.787992374124045596e-03
7.938000410973981014e-01 5.785607230861373323e-03
7.939373337460605695e-01 5.783439657293781497e-03
7.940677824372163185e-01 5.781905831903874290e-03
7.941671503672974586e-01 5.781625165254428503e-03
7.942440308200000576e-01 5.781774097722154962e-03
7.943079518394844385e-01 5.782687553911453927e-03
7.943599224188672148e-01 5.784000522089762127e-03
7.944153138598689656e-01 5.785968005706201844e-03
7.944781327813308369e-01 5.787718446905551484e-03
7.945554781488632923e-01 5.788998095892248195e-03
7.946531864257894151e-01 5.790116731563019030e-03
7.947513520959373912e-01 5.791242586942525229e-03
7.948823226654857521e-01 5.791335408072536585e-03
7.950273303637112043e-01 5.790631970708664568e-03
7.951648472302550452e-01 5.790079412942850112e-03
7.953336346580106575e-01 5.788389296934504449e-03
7.955039823444176594e-01 5.786031441324887732e-03
7.956814605556837838e-01 5.783188974587641362e-03
7.959079929015386856e-01 5.779193690941594047e-03
7.961039071081553731e-01 5.775360057155987624e-03
7.963211357969794957e-01 5.771105138402851144e-03
7.965161159567576421e-01 5.767216616243469804e-03
7.967190906975056830e-01 5.763040799091840964e-03
7.969068025249277376e-01 5.759221457020464140e-03
7.970793743191102454e-01 5.755604297760043286e-03
7.972553041236664084e-01 5.752289680969410908e-03
7.974296626493859730e-01 5.749407283337027233e-03
7.975803422085352423e-01 5.746444986416756294e-03
7.977421846263162974e-01 5.743931380127240312e-03
7.979078551898184379e-01 5.740944020130723906e-03
7.980663013673040540e-01 5.738071661583707059e-03
7.982313331474089058e-01 5.734910897710996866e-03
7.984101962982296241e-01 5.731191055374485442e-03
7.985543694501031631e-01 5.727746096168844295e-03
7.987405142534199642e-01 5.722906110076943914e-03
7.989494717490531750e-01 5.717776933408378302e-03
7.991596205129639641e-01 5.711744641479290195e-03
7.993908796584189291e-01 5.705621312263999510e-03
7.996367854241593909e-01 5.698691373629593930e-03
7.998809363826308028e-01 5.692065568206545675e-03
8.001178369756906106e-01 5.685898245511905938e-03
8.003570241922033368e-01 5.680162810473117323e-03
8.005535654746490648e-01 5.674773363421108455e-03
8.007645926791430169e-01 5.669589897533088702e-03
8.009556287109055317e-01 5.664892119529974825e-03
8.011263118140116157e-01 5.660164403377218427e-03
8.013001804549482188e-01 5.655989032677646335e-03
8.014655902831291368e-01 5.651960976611522698e-03
8.016313022819648859e-01 5.646937266408563055e-03
8.017981224565309262e-01 5.641634384350150203e-03
8.019969206036624554e-01 5.635496689078918313e-03
8.021694207039331559e-01 5.628835676521201474e-03
8.023845663410080764e-01 5.621506964083667138e-03
8.026097453317043717e-01 5.613452649461659477e-03
8.028625729334614158e-01 5.605304363087777915e-03
8.031053430335832743e-01 5.597602477488798633e-03
8.033286421981251646e-01 5.591523777128893508e-03
8.035332561215275948e-01 5.586706889947058198e-03
8.037052191923047539e-01 5.583027459147466530e-03
8.038430622670998948e-01 5.580357754727480364e-03
8.039540697065898911e-01 5.578586922017058150e-03
8.040452146358022523e-01 5.577813112263151941e-03
8.041287413952142860e-01 5.576943684564668845e-03
8.041923693406012319e-01 5.576960744619323396e-03
8.042564338426975157e-01 5.576263644092169063e-03
8.043192545428319296e-01 5.575567822356350574e-03
8.043598822254751646e-01 5.575190158873901715e-03
8.044130847416250951e-01 5.573970919166746328e-03
8.044880747873014437e-01 5.572242272008529236e-03
8.045189376964005934e-01 5.570500898048902534e-03
8.045834301593711713e-01 5.568096406802294784e-03
8.046633920921892891e-01 5.565818267573460071e-03
8.047510038116123532e-01 5.564012879898392987e-03
8.048069261798247442e-01 5.562764101455230058e-03
8.048624850084824534e-01 5.563323194837069448e-03
8.049037113102375240e-01 5.564215906042202162e-03
8.049105211333915655e-01 5.565775040785439498e-03
8.048934151543826188e-01 5.568552401362136285e-03
8.048978257083897470e-01 5.570678798552774168e-03
8.048719563201017779e-01 5.573024659700187913e-03
8.048587164441527442e-01 5.575734317576133518e-03
8.048724155128353930e-01 5.577455567202165704e-03
8.048918004054275155e-01 5.578458122849010159e-03
8.049498233837506511e-01 5.578471610838381389e-03
8.050142467279656211e-01 5.578465364415098257e-03
8.051415256810183774e-01 5.575466939047219600e-03
8.052637610691488756e-01 5.572387077529400261e-03
8.054001407064184104e-01 5.567816124801274087e-03
8.055594731742736769e-01 5.562791380737270794e-03
8.057245203519837196e-01 5.557608827493933958e-03
8.058769847913896944e-01 5.553170830251846941e-03
8.060352980245669707e-01 5.549445115968509173e-03
8.062161653412949214e-01 5.546751594827448520e-03
8.063856777852117519e-01 5.544983190623824741e-03
8.065741414345817262e-01 5.544000069678694555e-03
8.067272310320892093e-01 5.543769990121137463e-03
8.068748057870555046e-01 5.543968577985025972e-03
8.070143573741092036e-01 5.544109199344703261e-03
8.071380045549622073e-01 5.544368128737450427e-03
8.072739640315116372e-01 5.544038240586019253e-03
8.073953101568405177e-01 5.543102580022340325e-03
8.075402921524887923e-01 5.540963158705241101e-03
8.076992614427315198e-01 5.538011066533665532e-03
8.078304850731745645e-01 5.534403266068641317e-03
8.079934923039258088e-01 5.529733650537000354e-03
8.081446509167632408e-01 5.524682407752497942e-03
8.083202628204668727e-01 5.519223532145048697e-03
8.084724294442955372e-01 5.514223706424813132e-03
8.086228144237588289e-01 5.510226474077673832e-03
8.087727172765751815e-01 5.507271523633370386e-03
8.089156861034187962e-01 5.505712499705744944e-03
8.090361830655848907e-01 5.505635982576983362e-03
8.091504555326319847e-01 5.506397664523987601e-03
8.092558278123221926e-01 5.507809258981211271e-03
8.093526076275177061e-01 5.509775620692069532e-03
8.094405778678686048e-01 5.511309751850742948e-03
8.095052026434593762e-01 5.512757661735237860e-03
8.095600056452120219e-01 5.513921852517564108e-03
8.096220912052540797e-01 5.514327247642831012e-03
8.096691313666615208e-01 5.514021197189033358e-03
8.097274367828146691e-01 5.513294547681080356e-03
8.097960310694325425e-01 5.511871702733757254e-03
8.098957184585173774e-01 5.509546123090656305e-03
8.100274089301270353e-01 5.506943777495711297e-03
8.101847863089725044e-01 5.504366426119112338e-03
8.103722337819811994e-01 5.502370223979181039e-03
8.105883727924250159e-01 5.500928974760564347e-03
8.108250881505910668e-01 5.500441755942382487e-03
8.110933804480306986e-01 5.500282892885921017e-03
8.113690637611967738e-01 5.500937010543617209e-03
8.116542806251980657e-01 5.501434318706418386e-03
8.119421622339979550e-01 5.502222227287066093e-03
8.122234191606351184e-01 5.502545254666221450e-03
8.124643382024099303e-01 5.502661149870306107e-03
8.127076802632789976e-01 5.501923357870525458e-03
8.129129645790039715e-01 5.501121390239176352e-03
8.131406397847579237e-01 5.498661320645097453e-03
8.133434051265648890e-01 5.495912590259431109e-03
8.135812204905739087e-01 5.491832067199388726e-03
8.138377682314744677e-01 5.487119010621099857e-03
8.141181605493099660e-01 5.481988763753346296e-03
8.144224236455896992e-01 5.476117192695766425e-03
8.147382391504947030e-01 5.470859458942657974e-03
8.150690008460808045e-01 5.466506157070476733e-03
8.153951164638135740e-01 5.463244113914181820e-03
8.157197773444222477e-01 5.460853436672053439e-03
8.160389347031102858e-01 5.459761926210676339e-03
8.163407864025492566e-01 5.459630150322730864e-03
8.165953728963440961e-01 5.460604532719740695e-03
8.168246321064874804e-01 5.461600763631577725e-03
8.169878719619082519e-01 5.463104015166914476e-03
8.171266081497897682e-01 5.464203560239390411e-03
8.172096970775025726e-01 5.464777456716780370e-03
8.172553963748170336e-01 5.464350004949936924e-03
8.172900289041802324e-01 5.462909570294996291e-03
8.172834062851414005e-01 5.461308591487096936e-03
8.173082919864731455e-01 5.458154469274669254e-03
8.173621097011514181e-01 5.454661194962431153e-03
8.174245318087550727e-01 5.450723383165251464e-03
8.175422384026863609e-01 5.446212240890151331e-03
8.176621066438083396e-01 5.441366842679942750e-03
8.177977130371892889e-01 5.437448869507620526e-03
8.179387216570012109e-01 5.433275769966906636e-03
8.180637742248143551e-01 5.429673232923318965e-03
8.181689929761015723e-01 5.426134921365571503e-03
8.182784907134182939e-01 5.421647607929562518e-03
8.183367579324715146e-01 5.418048348136109311e-03
8.184141390119450410e-01 5.413019675374321389e-03
8.184581972873089528e-01 5.408608836986355736e-03
8.185076626808547307e-01 5.403883338936766624e-03
8.185614691549331079e-01 5.398420210398820022e-03
8.186156535354364161e-01 5.393381446733656187e-03
8.186617812979228859e-01 5.388223368587205173e-03
8.187312845039945719e-01 5.382372151943882674e-03
8.188328677695648761e-01 5.375912001543251689e-03
8.189560755504526890e-01 5.369153561588184582e-03
8.190966815910138976e-01 5.362693035950044998e-03
8.192995492038930294e-01 5.355779450527393785e-03
8.195010087402638810e-01 5.349522935636953115e-03
8.197395616327115553e-01 5.343391002008756295e-03
8.199862325267427421e-01 5.337452036621612335e-03
8.202292003211105742e-01 5.331783644381101958e-03
8.204408773811472377e-01 5.325948572165624395e-03
8.206432415357050036e-01 5.321168092005714063e-03
8.208375363600158847e-01 5.315294835776663077e-03
8.210613340939415528e-01 5.308447892070147778e-03
8.212999304925070465e-01 5.301167483778277713e-03
8.215824171878356452e-01 5.293082394386411718e-03
8.218951393771690705e-01 5.284189385524611267e-03
8.222583694978284896e-01 5.275079792376388688e-03
8.226649321834057504e-01 5.264438991548715287e-03
8.230779911940928617e-01 5.254181189330106409e-03
8.235424225541280174e-01 5.243292009635531180e-03
8.240082890572762997e-01 5.232636002271540306e-03
8.244882872190804068e-01 5.222409190797134941e-03
8.250064061434073670e-01 5.212322074057971696e-03
8.255239156086896513e-01 5.202882321801309377e-03
8.260498353280357753e-01 5.193937116742840254e-03
8.265750584901485620e-01 5.185436172920829430e-03
8.270965035787510855e-01 5.176667879062564308e-03
8.276238813230162306e-01 5.167757086513639388e-03
8.281377935480409569e-01 5.157881335437433483e-03
8.286477222083089567e-01 5.147368980176473229e-03
8.291667454064827192e-01 5.135797801295218651e-03
8.296798744862615704e-01 5.123095677231424838e-03
8.302116485609704055e-01 5.109358457326565982e-03
8.307292390662995851e-01 5.095705765271711304e-03
8.312541103246603447e-01 5.081872199649898475e-03
8.317650879267207698e-01 5.068514395871972882e-03
8.289110922789159064e-01 5.136772455819937737e-03
8.293661864243049298e-01 5.125753314462334030e-03
8.297960958484950078e-01 5.116183609814695978e-03
8.301700481505472906e-01 5.108564877285910050e-03
8.305238666662930758e-01 5.102085281658536899e-03
8.308576910362466261e-01 5.097518395601608431e-03
8.311882346133558919e-01 5.093352172171469565e-03
8.315236594054921104e-01 5.090137808356916781e-03
8.318347135772244938e-01 5.087792838615374895e-03
8.321446540645498491e-01 5.085395549407345506e-03
8.324545691148186322e-01 5.082623418575803881e-03
8.327381412870857869e-01 5.079592291592792408e-03
8.329856213301087831e-01 5.076440573274885668e-03
8.332144162864827397e-01 5.073056756324900544e-03
8.334159439096644473e-01 5.069458564313138529e-03
8.335786237457186720e-01 5.066369515692245237e-03
8.337123662424454906e-01 5.063958601557969584e-03
8.337929100407907024e-01 5.063133688583405616e-03
8.338265930734989340e-01 5.064218429119844364e-03
8.338224080591551957e-01 5.067372628695917050e-03
8.302035494128866544e-01 5.159186144936464373e-03
8.300932553075658360e-01 5.167255866804640156e-03
8.299457280209678878e-01 5.177582785306113558e-03
8.297734138193236797e-01 5.189118304024834330e-03
8.295951559142198395e-01 5.202034520172121868e-03
8.294475873497410001e-01 5.214775767990599553e-03
8.293137157757850542e-01 5.227802345531927866e-03
8.291966074275366472e-01 5.240193832318585342e-03
8.291025099826836442e-01 5.252464358900510964e-03
8.290263606393429852e-01 5.263197335995054536e-03
8.289675656081331168e-01 5.272474391171269939e-03
8.289179721555225422e-01 5.281351246256272419e-03
8.288722467119512549e-01 5.288323265600510491e-03
8.288182877574166163e-01 5.295057103145713907e-03
8.287301049052631097e-01 5.301699370623668035e-03
8.286420288805399492e-01 5.308404344335238348e-03
8.285242837692320395e-01 5.315600332858618458e-03
8.284284795067509144e-01 5.322979571198209643e-03
8.282938840294864491e-01 5.331352250107174694e-03
8.281786005125552075e-01 5.340760084873419876e-03
8.280653608027602752e-01 5.349939448601495097e-03
8.279634893410270369e-01 5.359574830727497838e-03
8.278606004960135101e-01 5.369490854384970091e-03
8.277756546733062715e-01 5.378461033460775129e-03
8.277209836767613904e-01 5.386178683436555759e-03
8.276750776125817444e-01 5.393188503368367970e-03
8.276219159599802477e-01 5.399255201632304976e-03
8.275984364393051962e-01 5.404116869487659430e-03
8.275788878362463352e-01 5.407238961858289172e-03
8.275420254863711245e-01 5.410485349441847454e-03
8.275423746000204472e-01 5.411353453848957371e-03
8.275073019317531475e-01 5.412453102860828591e-03
8.274811336540444096e-01 5.412655873162113516e-03
8.274449006634747583e-01 5.412552284923200646e-03
8.274077194090860843e-01 5.412520723951978752e-03
8.273517955805392843e-01 5.412736698304777307e-03
8.273203256346627343e-01 5.412276951360132753e-03
8.272598656901904990e-01 5.412481656974399598e-03
8.272285287126240894e-01 5.412361516549052745e-03
8.271865015707529079e-01 5.412105016599502542e-03
8.235728354776469251e-01 5.501750739077731871e-03
8.236041652711105776e-01 5.499817103465497181e-03
8.236503842502314043e-01 5.496761115742508641e-03
8.237286440342820315e-01 5.492797801936129265e-03
8.238261046371080365e-01 5.487628370102204563e-03
8.239277542595989656e-01 5.481802597809951744e-03
8.240659383720538855e-01 5.474814775393650051e-03
8.242138162855222605e-01 5.466195233943751605e-03
8.243658884960946009e-01 5.457825652745446586e-03
8.245455610441713157e-01 5.448171366355834475e-03
8.247245032771047812e-01 5.439024014233478747e-03
8.249339625354263905e-01 5.429476286232763106e-03
8.251663164253816296e-01 5.420179085544811481e-03
8.254036793086242385e-01 5.411822727746383281e-03
8.256655024591311731e-01 5.403719087524784699e-03
8.259142665493430790e-01 5.396787114045017465e-03
8.261717883710447685e-01 5.389588182963393412e-03
8.264643620348051112e-01 5.383114041626474444e-03
8.267624985741605093e-01 5.376539502082422137e-03
8.270854828646322376e-01 5.369091744750882807e-03
8.274367754995922697e-01 5.362013985076873913e-03
8.277973393319851825e-01 5.355119103693863590e-03
8.281684265215759622e-01 5.348311701353291973e-03
8.285702328001702810e-01 5.341352895443701558e-03
8.289681336983574234e-01 5.335624548688493694e-03
8.293993824687873051e-01 5.329633343298253827e-03
8.298486359201981966e-01 5.324738944101393284e-03
8.302957582811005821e-01 5.320673331940839121e-03
8.307508797043897664e-01 5.316965279953570628e-03
8.311863347760533038e-01 5.313475479161810719e-03
8.315940236363803528e-01 5.311613327041826531e-03
8.319674185913658038e-01 5.310524248969434973e-03
8.323121790450274116e-01 5.309683729998208521e-03
8.326125806116243533e-01 5.309585543546734010e-03
8.328641137738940214e-01 5.310471414760330883e-03
8.330867506261383504e-01 5.311660173008982307e-03
8.332718901830761249e-01 5.312967788393712330e-03
8.334334481030285513e-01 5.314524122742888060e-03
8.335820888390407246e-01 5.315778192046345142e-03
8.337090269262321662e-01 5.317263279382954295e-03
8.338448818534190954e-01 5.318223123178622211e-03
8.339762313862258969e-01 5.319510531562708297e-03
8.303549251262540842e-01 5.418058113517771474e-03
8.304658847691084311e-01 5.419950193521832008e-03
8.305613655946021412e-01 5.421717951446912952e-03
8.306431056948256897e-01 5.424472347771070249e-03
8.306923254692417657e-01 5.427190912877627796e-03
8.307117766585970786e-01 5.430717713673250541e-03
8.307129517129687724e-01 5.433801557928936814e-03
8.306847913261916627e-01 5.437290584846309408e-03
8.306275586223538232e-01 5.440867112211122611e-03
8.305625035114436727e-01 5.444678253697005782e-03
8.304958667377929649e-01 5.447838984801967391e-03
8.304245541496845240e-01 5.450795675053137120e-03
8.303836426331649978e-01 5.452571018204083880e-03
8.263669783302436400e-01 5.557735593632266886e-03
8.263839531174634878e-01 5.558851030070232832e-03
8.264583327519213762e-01 5.559670219391165888e-03
8.265672938292817351e-01 5.559422488731403933e-03
8.267256923872581265e-01 5.558824024806547845e-03
8.268934353045680474e-01 5.558043356457887003e-03
8.270662704491642536e-01 5.556691404396329678e-03
8.272455609128146481e-01 5.555558006903566631e-03
8.274319032769822391e-01 5.553869478226036369e-03
8.276010474572506048e-01 5.553164208860666799e-03
8.277403468650594842e-01 5.552996438204592551e-03
8.278700402249374868e-01 5.553401791215081644e-03
8.280068579079973290e-01 5.553397192970647989e-03
8.281143634249581442e-01 5.553362496702741492e-03
8.282180280416669982e-01 5.553439741128678685e-03
8.283204379705226827e-01 5.552389271799413294e-03
8.284017012050181039e-01 5.551035836626056798e-03
8.285378836531038793e-01 5.547705091891540381e-03
8.286898191806630898e-01 5.543421889820922439e-03
8.288987476824012379e-01 5.536959382298016312e-03
8.291426246335704686e-01 5.530114104970907003e-03
8.294168330836729774e-01 5.522154481411781571e-03
8.296984394213141600e-01 5.513585163788497188e-03
8.299698445334068309e-01 5.506475518296580392e-03
8.302418001498381717e-01 5.498938523099073696e-03
8.304726937935590358e-01 5.492327045728950981e-03
8.306949483490897457e-01 5.486427758803741513e-03
8.308856901517774896e-01 5.481273661939439941e-03
8.310655689078166874e-01 5.475539402298489414e-03
8.312102940961713093e-01 5.470276865863025854e-03
8.313521320087037259e-01 5.464497496876446689e-03
8.314893027628201816e-01 5.457828988951908718e-03
8.315742786799047437e-01 5.451675670928415700e-03
8.316767640765290182e-01 5.443856165402272997e-03
8.317585881803056802e-01 5.435834208148812054e-03
8.318650795466812076e-01 5.427572118189759494e-03
8.319805328178951909e-01 5.420557557260710126e-03
8.321034086865629620e-01 5.413445562685732446e-03
8.322627447993014016e-01 5.407695495415192934e-03
8.324423360598468546e-01 5.402869151752774657e-03
8.326060970262753047e-01 5.399699550815311756e-03
8.327815313390892760e-01 5.398000592322458463e-03
8.329469594272916888e-01 5.397077065367071255e-03
8.331214432275411141e-01 5.397035772316156020e-03
8.332833953420344386e-01 5.397488507281787522e-03
8.334627801606561137e-01 5.397790468050906593e-03
8.336222686626580947e-01 5.398653439598445104e-03
8.337792891746187429e-01 5.398265947048694856e-03
8.339279789799778353e-01 5.397515499364984558e-03
8.340718609408758200e-01 5.395609508102167107e-03
8.341949124448703179e-01 5.393798084972544621e-03
8.342964215618103863e-01 5.391960635430339752e-03
8.344004764082700865e-01 5.390432512222673687e-03
8.344816319933928694e-01 5.389800602026421049e-03
8.345602343385180033e-01 5.389612864466896726e-03
8.346408401254942211e-01 5.390211748143336132e-03
8.347295637795485446e-01 5.391616976357269456e-03
8.347947730236312536e-01 5.394723372118947341e-03
8.348795612241661779e-01 5.397478921989013606e-03
8.349668936547214315e-01 5.401712791595339978e-03
8.350739157036598526e-01 5.405312992438248559e-03
8.351773506890971532e-01 5.410126678088261233e-03
8.352966898194970069e-01 5.414696757460128566e-03
8.354413004862215608e-01 5.418077276410364525e-03
8.355820951157068022e-01 5.421669707336650677e-03
8.357384584742992839e-01 5.423953791701444441e-03
8.358845490053611327e-01 5.425927126798874012e-03
8.359853901221296901e-01 5.428101049986816182e-03
8.361082867318336831e-01 5.428683436766721000e-03
8.362251992868442452e-01 5.429116578377516343e-03
8.363290024432347147e-01 5.429630667966089085e-03
8.364377408126606461e-01 5.429246692020511626e-03
8.365490890372826449e-01 5.429485237105054728e-03
8.366886540039247810e-01 5.428290730904175403e-03
8.368229515838002674e-01 5.427457092789752559e-03
8.369587245757801330e-01 5.425967087592877686e-03
8.370976564353834748e-01 5.425166271354221574e-03
8.372525515458516532e-01 5.423976255872242289e-03
8.374119157595426577e-01 5.423303074486851560e-03
8.375836401976933798e-01 5.422707058593921950e-03
8.377917858497894166e-01 5.421375703704341305e-03
8.380079609479264002e-01 5.419892207556496234e-03
8.382568895367865647e-01 5.417442186068570885e-03
8.384928418554600249e-01 5.415226874946766494e-03
8.387291367396295660e-01 5.412429719182767877e-03
8.389749881340421434e-01 5.408945701041894746e-03
8.353509612898244452e-01 5.511692871747919838e-03
8.356193865063510362e-01 5.506685284009166757e-03
8.358960347841329908e-01 5.501848527185068324e-03
8.361832742158203935e-01 5.496314701860669817e-03
8.365010864817564729e-01 5.489464435528420942e-03
8.368404804239858441e-01 5.481835601805929749e-03
8.371724391415915623e-01 5.474551636934015322e-03
8.375370999836256880e-01 5.466018685563495301e-03
8.379258170322019250e-01 5.457504337733612952e-03
8.382837263210111134e-01 5.449550119627112089e-03
8.386778728909818348e-01 5.441025381538462657e-03
8.390893532312647674e-01 5.432805195213059012e-03
8.394865456435717244e-01 5.425145566546935375e-03
8.398992905322379965e-01 5.417682092880448178e-03
8.403137283514118261e-01 5.410371428789733511e-03
8.407255611171333687e-01 5.402858267725500589e-03
8.411421531897211867e-01 5.396772545699534372e-03
8.377161147597261825e-01 5.497161738624901234e-03
8.381172804288783418e-01 5.492020587813786596e-03
8.385238093961829842e-01 5.487788963096975822e-03
8.389202433487841226e-01 5.483397405466453045e-03
8.393263899664924477e-01 5.479537388962722744e-03
8.397272026635269615e-01 5.476272122775934295e-03
8.360864939234525783e-01 5.585027581087345996e-03
8.365129208589293652e-01 5.581824855165174772e-03
8.369431749975142498e-01 5.578499265039145796e-03
8.373864223808685781e-01 5.574228213452330112e-03
8.378484219655276677e-01 5.569647648141437708e-03
8.383267598709063240e-01 5.564678551484684293e-03
8.388210786402915398e-01 5.559010580191779682e-03
8.393041661791856844e-01 5.553342688126420602e-03
8.397815585187046183e-01 5.547747680136203008e-03
8.402361662775355011e-01 5.542130688631239852e-03
8.406516037538258601e-01 5.537791833272421790e-03
8.410447327324735989e-01 5.533688107499022853e-03
8.413724849435791908e-01 5.531742341691330694e-03
8.416852349190552252e-01 5.530167295163371070e-03
8.419500594205677757e-01 5.530356912796771489e-03
8.422001129608130965e-01 5.531521639503838954e-03
8.424240219584883116e-01 5.534072540945248787e-03
8.426161244699800212e-01 5.537877473166022933e-03
8.428154782321901628e-01 5.542425508650442208e-03
8.429895917458460897e-01 5.547286659155061493e-03
8.431668335821992377e-01 5.551854758860419979e-03
8.433690772420437964e-01 5.554831057376408837e-03
8.435650315127231069e-01 5.557804646575799368e-03
8.437836258634451303e-01 5.559162486327609565e-03
8.440048128602950506e-01 5.559419031518138266e-03
8.402202812375838548e-01 5.676542928251879574e-03
8.404759999290335459e-01 5.674557276758066329e-03
8.407365448609916969e-01 5.672148884735781285e-03
8.409885051288634727e-01 5.669908525576545372e-03
8.412328214870532506e-01 5.668886121657739155e-03
8.414904169345754914e-01 5.667388529969770959e-03
8.417202410735457052e-01 5.667207553394930201e-03
8.419546632274295117e-01 5.668536367959147587e-03
8.421817490539155182e-01 5.670338954412568536e-03
8.424037206395421640e-01 5.672627115208920927e-03
8.426378737118317419e-01 5.674952996830184837e-03
8.428638529934259216e-01 5.678185692892785338e-03
8.431144016840650401e-01 5.679964941663089538e-03
8.433756590308542078e-01 5.681374742082961372e-03
8.436557024791661030e-01 5.680426548060603549e-03
8.439554648253719815e-01 5.678946974961223554e-03
8.442639383513497187e-01 5.676651425766510162e-03
8.445923055930512069e-01 5.673255801466852398e-03
8.449187462602186782e-01 5.669309546008040844e-03
8.412647468375513693e-01 5.785934840320546176e-03
8.415852346684260521e-01 5.782420168856693306e-03
8.419067302956146914e-01 5.779459945001772826e-03
8.422177950430468352e-01 5.776577567484294552e-03
8.425033662796207468e-01 5.775704837250453423e-03
8.428028888771295080e-01 5.773395973989258780e-03
8.430846543023871043e-01 5.772036369925202803e-03
8.433671097201468347e-01 5.770587627631469999e-03
8.436484786780620304e-01 5.769715620456563644e-03
8.439362052182304286e-01 5.768498336466674342e-03
8.399759936870766497e-01 5.897584896722565112e-03
8.359779285497209722e-01 6.026584104493508225e-03
8.363153869784865080e-01 6.024391261362004556e-03
8.366604564940172128e-01 6.020495308489984265e-03
8.370087072702977471e-01 6.015412401402271160e-03
8.373336986125001768e-01 6.008767594541947719e-03
8.376463334044628173e-01 6.001530042691835889e-03
8.379714372222905050e-01 5.992274547493025433e-03
8.382924429431742874e-01 5.982798343390422977e-03
8.385952477025085949e-01 5.974271597338333926e-03
8.389176662958968134e-01 5.965726573043377695e-03
8.392347442305778671e-01 5.958660738665333065e-03
8.395301665777047395e-01 5.953096812107092246e-03
8.398390056121848302e-01 5.947753771283117302e-03
8.401264541706877642e-01 5.944810216367259204e-03
8.404086696564198045e-01 5.941419181225057397e-03
8.406984583008670908e-01 5.938345628292729730e-03
8.409754650718765934e-01 5.935444822388432316e-03
8.412871041101388503e-01 5.931455090609031103e-03
8.415726971445157689e-01 5.926500449697260677e-03
8.374015002006417463e-01 6.058533470434925884e-03
8.376989923484444711e-01 6.050312519188335084e-03
8.379902585067724452e-01 6.040900692205688691e-03
8.382753216160309107e-01 6.030131364291741076e-03
8.385606018084912350e-01 6.017000407281703801e-03
8.340395899665626889e-01 6.148413996288138936e-03
8.343167458222049415e-01 6.133697510519077988e-03
8.346252889220691085e-01 6.119215525469454305e-03
8.349654099973298216e-01 6.104230227737073543e-03
8.353407044585214880e-01 6.090319734209969152e-03
8.356905430256439393e-01 6.078711829705383922e-03
8.360598576057134412e-01 6.068272838383808980e-03
8.363991153529797273e-01 6.061346816809108640e-03
8.367302432869417883e-01 6.055442642761757303e-03
8.370434927340411058e-01 6.051753285430106627e-03
8.373414939857660722e-01 6.051124473011658227e-03
8.376503887242660040e-01 6.050785993546831110e-03
8.379875713833895290e-01 6.050838675317518275e-03
8.383029997250938115e-01 6.050693596313577727e-03
8.386515063627705269e-01 6.048241859007235342e-03
8.389693816006068561e-01 6.045074352507886703e-03
8.392857213044462306e-01 6.040351932063388503e-03
8.395764137861001508e-01 6.034204590071151272e-03
8.398629895361244824e-01 6.026646009320619016e-03
8.401497766260221933e-01 6.018540213073342998e-03
8.404402495715159738e-01 6.011108651159542335e-03
8.407300857392663307e-01 6.004891048712990287e-03
8.410469357142045244e-01 6.000261997854963378e-03
8.413692107841141965e-01 5.997752638205257163e-03
8.416383351109342215e-01 6.000123810228823705e-03
8.419167333060394443e-01 6.004600848896402519e-03
8.421510042363191673e-01 6.012101833460345608e-03
8.423714763021250551e-01 6.022288516248930530e-03
8.379217872642018561e-01 6.180162761433590120e-03
8.381109242283826255e-01 6.192886595376400835e-03
8.382932418466240154e-01 6.204254313816855507e-03
8.384880315827527575e-01 6.214284650322522870e-03
8.386767900466651771e-01 6.222549292939955241e-03
8.388729210257396263e-01 6.227628063975577249e-03
8.390751079142564350e-01 6.230883665004629049e-03
8.342885188139749220e-01 6.389913942901414602e-03
8.344967635308617737e-01 6.390362759372636946e-03
8.346974820892042457e-01 6.390576345334073212e-03
8.349206483334022932e-01 6.391252127060916520e-03
8.351254943335510994e-01 6.392866657843835482e-03
8.353252141281586329e-01 6.396552566110320741e-03
8.354670871514543462e-01 6.403886690085577350e-03
8.355992090443309372e-01 6.412639584008675980e-03
8.356967241463307827e-01 6.424356021894259833e-03
8.357350716620846054e-01 6.438609260435618903e-03
8.307202896336548514e-01 6.616638931380339379e-03
8.251727115970807214e-01 6.810277421154045663e-03
8.251893193471208088e-01 6.827126377715843179e-03
8.252122910591603855e-01 6.842256796606671805e-03
8.252643625259092897e-01 6.854210160222477984e-03
8.252819280222236653e-01 6.864897662631081962e-03
8.253442418257367352e-01 6.871350406309715934e-03
8.253894661241630848e-01 6.877251369508908738e-03
8.254871689175361515e-01 6.879546326703026016e-03
8.255808385370037028e-01 6.881377942350145119e-03
8.257024873543926669e-01 6.882132987211019536e-03
8.258315264003414091e-01 6.884688940652660717e-03
8.259316460799304149e-01 6.888671110242587485e-03
8.260406674372771096e-01 6.893996876512562509e-03
8.261278696454047443e-01 6.903014999756964566e-03
8.262101582039753644e-01 6.913828542155362605e-03
8.262683199933653633e-01 6.926335860422058732e-03
8.263448298785779356e-01 6.939979125773261363e-03
8.264615942309890828e-01 6.952849355592220261e-03
8.265778209866044834e-01 6.965597867504770731e-03
8.267491069452379548e-01 6.975273110791240481e-03
8.209180585269616470e-01 7.180861897590274864e-03
8.211258261227405431e-01 7.186233548729560258e-03
8.213440445342391483e-01 7.188983881617314227e-03
8.215944345167730534e-01 7.188215284429515066e-03
8.218640278998462501e-01 7.185483613678838102e-03
8.221613102411072793e-01 7.179885134092702653e-03
8.224607157596313112e-01 7.173420626133585748e-03
8.227735344111217763e-01 7.165250145066586092e-03
8.230936897851675038e-01 7.157499958623214989e-03
8.234104156384591811e-01 7.149452519837218994e-03
8.237042369464748770e-01 7.142945067570178122e-03
8.177874514937195638e-01 7.340313324489340999e-03
8.180865395482835867e-01 7.334539363139045906e-03
8.184038196570692092e-01 7.328960857227892652e-03
8.187562152915396352e-01 7.322708706812283870e-03
8.191238142314383186e-01 7.316348890577088933e-03
8.195192154973904852e-01 7.308728005167903878e-03
8.199619751636726406e-01 7.300685869006132145e-03
8.203990840711727905e-01 7.292377850915779738e-03
8.208669703660248507e-01 7.281273413124352868e-03
8.213513929358403631e-01 7.267670269568857200e-03
8.217904788030074847e-01 7.253862813196771016e-03
8.222498349849071131e-01 7.237006060151803498e-03
8.227039395433872748e-01 7.218659703097269308e-03
8.231344703187445377e-01 7.198538501400337034e-03
8.235533552051020889e-01 7.177842018936849734e-03
8.239529444219358956e-01 7.156005953345194459e-03
8.243118177893837828e-01 7.135714420265820875e-03
8.246580251839756848e-01 7.115929044270313114e-03
8.249784398183642731e-01 7.097173046351750586e-03
8.252757281160024716e-01 7.079540009829236001e-03
8.255705772119085184e-01 7.063177182340859769e-03
8.258646841889842882e-01 7.047148925255566215e-03
8.262001134628752519e-01 7.030648158833647209e-03
8.265618618504503301e-01 7.014571742044345068e-03
8.269111024147792754e-01 6.999023600403196828e-03
8.272558478591502951e-01 6.983667937328065685e-03
8.275784685346997405e-01 6.968853152164490757e-03
8.278687267068093325e-01 6.954296310883322993e-03
8.281463407630061946e-01 6.938873315698326771e-03
8.283682516763306580e-01 6.924014884786736101e-03
8.223107445437559671e-01 7.111463939549555503e-03
8.225261916559133413e-01 7.096011114283864649e-03
8.226986065710708562e-01 7.080082500868618844e-03
8.228981154257761776e-01 7.063235263460366543e-03
8.230623535202703511e-01 7.046933031909336301e-03
8.232108826919756206e-01 7.030906083363515705e-03
8.233647678074921261e-01 7.015492763650606201e-03
8.235222320342308056e-01 6.999291391072303380e-03
8.237256023768750879e-01 6.982904620186621523e-03
8.239416204332185023e-01 6.966287560036464079e-03
8.242050686239955626e-01 6.949994484195080868e-03
8.244733354467265185e-01 6.934938910890178256e-03
8.247887228735309995e-01 6.920113338477855425e-03
8.250922775166219525e-01 6.906258996185565650e-03
8.253848741013637413e-01 6.894280060376688918e-03
8.256602853963630473e-01 6.883554425109179691e-03
8.259702539902910035e-01 6.873769141949763635e-03
8.262452590387656670e-01 6.864844655738921650e-03
8.265180208297436826e-01 6.857167358628752513e-03
8.268067604634471435e-01 6.850364513942166014e-03
8.270905031014468278e-01 6.843199607028610867e-03
8.273573293534313144e-01 6.837168528007284835e-03
8.276470139761670231e-01 6.830738004019082203e-03
8.279283719884114046e-01 6.825352411713367200e-03
8.282189351398921984e-01 6.819481889468479406e-03
8.285123124201816402e-01 6.814628937531650929e-03
8.288155453163809083e-01 6.809192459918768370e-03
8.291452142914477186e-01 6.804227314525816347e-03
8.294778395260049564e-01 6.799285853167344462e-03
8.298346057379036855e-01 6.794702620812886028e-03
8.301974410104006052e-01 6.790891900897312768e-03
8.305979610931729651e-01 6.787096692059577455e-03
8.309899867901331394e-01 6.783902758698634808e-03
8.313988838558845629e-01 6.782802015661727225e-03
8.318244790355450169e-01 6.782031999265509745e-03
8.322164879299758233e-01 6.784036355650308048e-03
8.326072272087515769e-01 6.787437194667059713e-03
8.329887594366137682e-01 6.792076008471937751e-03
8.333290239064512495e-01 6.799466507034888571e-03
8.336238903555468482e-01 6.808603269867897871e-03
8.338949703714401140e-01 6.817244762852542501e-03
8.341424978604691232e-01 6.826377388244380881e-03
8.343725000207652398e-01 6.834158882216154196e-03
8.345692344973683063e-01 6.841974009518873336e-03
8.347412179273264732e-01 6.848498421529189764e-03
8.349273470328175684e-01 6.853045451920357356e-03
8.350657461842241336e-01 6.858204100579438564e-03
8.352384289017116270e-01 6.863115732152460548e-03
8.353953806647388403e-01 6.867431687884646176e-03
8.355825322556073020e-01 6.870612248651679008e-03
8.357575319121909319e-01 6.874390189142935009e-03
8.359632185087316758e-01 6.877090558882390653e-03
8.361625686239118060e-01 6.879664105282916678e-03
8.363430895947273624e-01 6.882425542906481231e-03
8.302703584037592899e-01 7.098672572265245055e-03
8.303987602338313012e-01 7.102658614902086255e-03
8.304883030976607516e-01 7.107294071482508392e-03
8.305165048263045691e-01 7.113618066775631403e-03
8.305129550853717069e-01 7.119966166777537235e-03
8.305342097558334746e-01 7.125499667237029065e-03
8.305030004694178292e-01 7.131768447780345924e-03
8.239333023872243977e-01 7.359479477626687700e-03
8.239198479520994933e-01 7.365600847781210610e-03
8.239538117094086234e-01 7.370025900694461389e-03
8.239627414755651413e-01 7.375274695262838860e-03
8.239821499698647411e-01 7.379457776118653577e-03
8.240246681280424257e-01 7.383303495662879579e-03
8.240916635587007821e-01 7.386005874238473455e-03
8.241908011260021816e-01 7.387557196791121918e-03
8.243177361645446233e-01 7.387445016092878194e-03
8.244796297118861528e-01 7.386897866465441838e-03
8.246744982814999680e-01 7.385527199992314613e-03
8.248399366860688087e-01 7.384054222504381378e-03
8.249850346720507543e-01 7.383423700554142544e-03
8.251240214632735714e-01 7.382194625855109833e-03
8.252292167138455259e-01 7.380069051933608841e-03
8.253416924293924817e-01 7.377255784021400850e-03
8.254662547473125001e-01 7.374380836008842706e-03
8.256393424889981736e-01 7.369233752769556965e-03
8.258546980754903899e-01 7.364327349883935565e-03
8.261030440035841416e-01 7.360366886451381180e-03
8.264076641967064152e-01 7.355800584054103704e-03
8.267118549210239475e-01 7.354409812635000210e-03
8.270577899068264349e-01 7.353023694905587264e-03
8.274079511887616478e-01 7.352213521908939481e-03
8.277361294379427248e-01 7.353030712862217155e-03
8.280847006597097382e-01 7.352527779453601683e-03
8.284137558923387878e-01 7.351505147556212406e-03
8.287319079457923232e-01 7.350698594067531406e-03
8.290207015362952570e-01 7.349882638578487254e-03
8.293212190424630315e-01 7.348426219675706361e-03
8.296328945649920072e-01 7.345674108864819023e-03
8.299209192208951702e-01 7.343835743246982135e-03
8.302577820274560372e-01 7.339164408080696422e-03
8.306043081646490300e-01 7.333419373132348679e-03
8.309684819026385005e-01 7.326553880272097807e-03
8.313429796056303056e-01 7.317950206107138450e-03
8.317582581115087192e-01 7.308206580352173687e-03
8.321642827431696698e-01 7.299099113852176683e-03
8.325471316905270758e-01 7.290117210132504751e-03
8.329302282174083638e-01 7.282932794881701033e-03
8.332634976926175385e-01 7.276573058440227205e-03
8.335792027253160486e-01 7.271844911329233829e-03
8.338666314806840729e-01 7.267479218784716338e-03
8.340847697192750321e-01 7.264019797769685413e-03
8.342812859553073723e-01 7.260315733891217586e-03
8.344557624113756455e-01 7.256271104073337523e-03
8.346033730487467661e-01 7.252135308173431050e-03
8.347863219841624716e-01 7.246703171333348723e-03
8.349686721329782069e-01 7.240250701414757163e-03
8.351694336996118295e-01 7.232248281233575639e-03
8.354082560036155680e-01 7.221480700591855970e-03
8.356854382426434080e-01 7.208786917189469352e-03
8.359592197824969872e-01 7.194716456336562593e-03
8.362834128255627331e-01 7.178121074007480680e-03
8.365874106178623482e-01 7.162763722675841854e-03
8.368775696337967807e-01 7.147410813624254650e-03
8.371759785396415410e-01 7.132329799914453872e-03
8.374594273323253679e-01 7.119164981065045916e-03
8.377302658975600558e-01 7.108036352628461889e-03
8.379706976470102653e-01 7.096680768854154130e-03
8.381873568761996074e-01 7.086155620848773665e-03
8.383563923247085992e-01 7.077134940721654770e-03
8.384796234603205667e-01 7.067666858377744978e-03
8.385828611431648261e-01 7.058253374847831170e-03
8.386746025537707983e-01 7.047532805866894498e-03
8.320154225488138877e-01 7.274078292335650273e-03
8.321538195912087099e-01 7.260733351270864944e-03
8.322929005732330188e-01 7.246751136741998861e-03
8.324889498366736529e-01 7.229890598702727253e-03
8.327119675638618990e-01 7.213355533722136219e-03
8.330040675624315050e-01 7.194182575815950831e-03
8.332846993699731808e-01 7.175568806917857409e-03
8.336214852972129163e-01 7.157828609866551117e-03
8.339739798694479900e-01 7.140539837472386145e-03
8.343594488817742683e-01 7.123847181678033720e-03
8.347425038893282467e-01 7.108104870251141620e-03
8.351087886169483721e-01 7.093237552020324917e-03
8.354607842578193333e-01 7.079805541563548993e-03
8.358232455578257225e-01 7.064886161486257782e-03
8.361415458153763636e-01 7.050698662693521794e-03
8.364512656068511243e-01 7.035842226401523014e-03
8.367916333645559757e-01 7.019638780080166181e-03
8.371523221628635048e-01 7.002853481978062351e-03
8.375446713922667374e-01 6.985268472094997849e-03
8.379753916450924933e-01 6.968151073516066184e-03
8.384357325389772964e-01 6.950170820446969350e-03
8.388984585722876197e-01 6.932549697423620247e-03
8.393644439975606053e-01 6.916905319791487664e-03
8.398567037562951754e-01 6.902258676215334253e-03
8.403158692474341773e-01 6.889785298057060636e-03
8.407591815675382607e-01 6.880389645933134880e-03
8.412306518383141363e-01 6.871209048208431688e-03
8.416745803108032220e-01 6.865853413692934830e-03
8.421373885533187664e-01 6.860107456196251619e-03
8.425688008436256204e-01 6.856668830374679398e-03
8.430026112177568809e-01 6.852409876338955673e-03
8.433735889290494558e-01 6.850181794960444152e-03
8.437484764515935654e-01 6.847219425169387419e-03
8.440699938565126015e-01 6.845348243531562335e-03
8.443738138187237841e-01 6.844723201791413913e-03
8.447118836313113333e-01 6.842086686845593249e-03
8.450428533986641400e-01 6.839644935757996889e-03
8.454132783527786854e-01 6.836083887638197930e-03
8.458065762971771484e-01 6.833150076749347837e-03
8.462558159882023201e-01 6.828113358006477132e-03
8.467376200677865228e-01 6.822492565336959851e-03
8.472307630423299152e-01 6.818373657500392641e-03
8.477735752835861005e-01 6.813607549478806376e-03
8.483031511157734794e-01 6.809539132668672792e-03
8.488547850335623757e-01 6.805581211294595319e-03
8.494064827660544603e-01 6.801359678273457242e-03
8.499390673454426670e-01 6.797312601837064358e-03
8.504764884791424784e-01 6.791442493981201395e-03
8.510031687502291886e-01 6.785476703934895104e-03
8.514707811986264030e-01 6.777866900365256755e-03
8.519244663084085678e-01 6.769686429509251535e-03
8.523618647064239440e-01 6.759508430456784810e-03
8.527713127679430460e-01 6.749848768079673780e-03
8.531925638643861332e-01 6.739411970373826270e-03
8.536236902015938988e-01 6.728704762236236217e-03
8.540620615626725032e-01 6.718128170777082006e-03
8.545313512825688518e-01 6.706908340319672757e-03
8.550104857717804041e-01 6.695763597974084720e-03
8.555437970067654163e-01 6.684059689167894634e-03
8.560996880148551424e-01 6.672513078551085483e-03
8.567024383809671573e-01 6.660272083027963912e-03
8.573219496446986554e-01 6.648571204821918795e-03
8.579638040073510608e-01 6.636822021432908086e-03
8.586127908229331807e-01 6.624042447092637342e-03
8.592166360849951001e-01 6.612099553600820322e-03
8.597449929525062817e-01 6.601217916710201174e-03
8.602435288993790508e-01 6.589741561954889394e-03
8.606664228263501970e-01 6.579209285862513273e-03
8.609816554245618425e-01 6.569278607948182691e-03
8.490338472990958119e-01 7.035423897199227956e-03
8.493011238347593084e-01 7.026784978753992245e-03
8.495113659992836741e-01 7.020328691608603879e-03
8.497240110711881123e-01 7.014273252930608438e-03
8.499299899279129100e-01 7.008368896971644592e-03
8.501816646343778316e-01 7.002494501128529031e-03
8.504252273465578993e-01 6.998186938343333580e-03
8.507255845568791885e-01 6.993157347258371209e-03
8.510654345521658781e-01 6.987952719992889493e-03
8.514647979598152228e-01 6.982582577805071349e-03
8.518733294465977712e-01 6.977358482207116595e-03
8.522881087857433480e-01 6.973188774024119060e-03
8.527156824813840741e-01 6.967012703121154039e-03
8.530621447913587785e-01 6.964491579646926549e-03
8.533457010318329372e-01 6.963187587364462645e-03
8.535830261840280375e-01 6.960810477223628237e-03
8.537008855029747378e-01 6.963031478449411768e-03
8.469156796827699285e-01 7.231834814377071340e-03
8.468895223872493494e-01 7.237253808848032738e-03
8.468845091402598113e-01 7.241207635343218513e-03
8.468671120516712003e-01 7.246680818918579785e-03
8.468592809652489839e-01 7.253044133281792878e-03
8.469172680472241144e-01 7.258215850456038211e-03
8.470405026843004226e-01 7.263268316813131092e-03
8.472194923076358242e-01 7.267337175856844293e-03
8.474687999592286358e-01 7.271000803420763631e-03
8.478040956088737090e-01 7.272962285134398734e-03
8.482164130205021024e-01 7.272738087797130623e-03
8.486504028280016376e-01 7.271161000086021411e-03
8.491447199634849508e-01 7.268029465537523964e-03
8.496500124828509914e-01 7.263676821500902187e-03
8.501282091486452863e-01 7.259021037224436257e-03
8.505409476109203615e-01 7.256416727929434519e-03
8.508757380381469781e-01 7.255468398390612327e-03
8.511605210314007186e-01 7.256447855798787809e-03
8.439419329855771812e-01 7.557645872695854805e-03
8.358955429998602416e-01 7.886804982191098282e-03
8.360589574088135301e-01 7.897364295341718562e-03
8.362338816116304807e-01 7.909901027317419592e-03
8.364903722780382411e-01 7.920533795349196660e-03
8.367348393373252868e-01 7.934743346967856534e-03
8.371043346822736320e-01 7.943945121241169013e-03
8.375264677365948929e-01 7.953322413431157881e-03
8.380540636643194485e-01 7.958540589209934374e-03
8.386442985346558299e-01 7.960690149867282947e-03
8.392942063422251797e-01 7.960921503215739187e-03
8.399826540667892916e-01 7.958893723496646144e-03
8.316613178956957508e-01 8.316450218342383641e-03
8.324017128270648769e-01 8.310738696661938013e-03
8.331270433953537058e-01 8.305636711102128492e-03
8.337797210251831626e-01 8.301455004248855726e-03
8.344113938575876688e-01 8.298295131775237227e-03
8.349692277402269713e-01 8.297890507023574641e-03
8.354766702140402623e-01 8.299913088537041322e-03
8.359488609491315669e-01 8.303664059126220076e-03
8.363918118966209292e-01 8.310522977495999816e-03
8.368503384223940911e-01 8.316328902985444665e-03
8.373451806288393362e-01 8.321157104138041105e-03
8.379061317496327987e-01 8.324450120468040656e-03
8.385160655944817742e-01 8.324238282526808669e-03
8.392030039085931481e-01 8.319918217297163701e-03
8.399620989682092809e-01 8.310225672104223915e-03
8.407706508324411798e-01 8.296485383602917804e-03
8.415962624666513126e-01 8.281124957335078349e-03
8.332965309640494311e-01 8.652526478695235154e-03
8.341342983062116634e-01 8.633411948743353534e-03
8.350001331149465855e-01 8.612898107429458466e-03
8.358048036680331139e-01 8.592199477952911640e-03
8.365490844413853155e-01 8.573036547137549701e-03
8.372071037115899061e-01 8.556169009200295661e-03
8.378279190510652397e-01 8.539397775341234578e-03
8.280250460504289256e-01 8.962658328695603804e-03
8.285229910632208039e-01 8.946938500597535412e-03
8.289402260107958664e-01 8.934915328489745692e-03
8.293139707325074550e-01 8.923084062998125343e-03
8.296870816903600954e-01 8.911878913878752001e-03
8.300584536490862586e-01 8.901108022554032884e-03
8.304420578933088271e-01 8.890168230987123901e-03
8.308522793048881416e-01 8.878657830279201163e-03
8.312635610663166030e-01 8.868250824145714611e-03
8.316833766079805290e-01 8.857738014129061185e-03
8.320751986165738634e-01 8.848807058919518770e-03
8.324360982043038648e-01 8.841518728828339294e-03
8.327546577625689617e-01 8.835786939925925274e-03
8.330128765181157302e-01 8.831227386873492097e-03
8.331868169344270880e-01 8.827874249393047323e-03
8.332661537773382587e-01 8.825329236774459227e-03
8.332593526252187743e-01 8.824288842510987635e-03
8.332135059470586746e-01 8.820086171635783262e-03
8.221736664264948091e-01 9.274166713990542391e-03
8.220539198495969702e-01 9.268866341876734125e-03
8.219887025412312420e-01 9.261062832806869066e-03
8.219287891529700740e-01 9.252309040924566047e-03
8.218946145976390172e-01 9.243473842206461136e-03
8.219074879519012722e-01 9.234119666603930743e-03
8.219121228833763393e-01 9.227312284708195922e-03
8.219856778888210425e-01 9.219265505644809802e-03
8.219903325856535714e-01 9.216510418521426523e-03
8.220396421257937236e-01 9.214941701709901054e-03
8.220492513162241943e-01 9.216373017372313584e-03
8.220124169968239247e-01 9.220803993552479511e-03
8.219564504420935336e-01 9.223842650235968693e-03
8.218293816006045915e-01 9.229641054130224842e-03
8.216864254247335797e-01 9.231619397650015282e-03
8.215023743449162419e-01 9.234082455559745536e-03
8.213727961845134207e-01 9.231756431948848901e-03
8.212216684771704855e-01 9.229877908563388633e-03
8.211288010257440373e-01 9.224501848357069891e-03
8.211200035629995231e-01 9.217225867224961011e-03
8.211795717204432021e-01 9.207819886827532316e-03
8.213248779960775625e-01 9.195685437601302734e-03
8.215007636737596819e-01 9.182794104557585879e-03
8.217175026507259616e-01 9.170482264228081021e-03
8.219551606803401356e-01 9.158483853899385477e-03
8.221634100743334672e-01 9.150456951040423018e-03
8.223979294425661779e-01 9.144164349684499871e-03
8.226380360508852574e-01 9.139802724888472854e-03
8.228766161453311412e-01 9.137782637664406196e-03
8.231074814416625696e-01 9.138739102152517238e-03
8.233300012416863156e-01 9.140302259818999103e-03
8.235858038955267135e-01 9.140658672515693597e-03
8.238666345310114991e-01 9.136418457658458323e-03
8.241424427151570198e-01 9.130583540344202817e-03
8.244620326447927861e-01 9.120505243288116320e-03
8.248742874432355432e-01 9.105183586414305336e-03
8.253346666322425307e-01 9.085071912704134611e-03
8.259231690676885895e-01 9.060944997898541173e-03
8.265872652424061107e-01 9.034310283099269978e-03
8.273406469428371546e-01 9.005770499464563206e-03
8.281958485869681530e-01 8.974582789140303496e-03
8.290890977190723543e-01 8.946038619125224953e-03
8.300551275062284518e-01 8.915421136748764852e-03
8.309733262710985446e-01 8.890362887895408850e-03
8.319163592837229837e-01 8.864974884356131152e-03
8.327900119094783227e-01 8.843504608382337859e-03
8.336421660719671722e-01 8.823759721590072880e-03
8.344356967200715625e-01 8.805735103447535558e-03
8.351506370338271923e-01 8.790489358741418804e-03
8.358542394086796445e-01 8.772426043374685622e-03
8.365287330589178394e-01 8.753418709659446448e-03
8.371614096063675348e-01 8.734743816577348816e-03
8.378134189476896809e-01 8.712468541941660941e-03
8.384714813619815743e-01 8.688796647306512577e-03
8.392199732981799887e-01 8.661494033526119865e-03
8.399723977571910138e-01 8.636454957452492295e-03
8.407738549048998644e-01 8.612485690171770014e-03
8.415398930455678661e-01 8.592154719904218987e-03
8.423063957236125443e-01 8.576018842281537408e-03
8.430335111889515343e-01 8.564261403467492151e-03
8.437622258148633758e-01 8.555451625180678435e-03
8.444008198157316736e-01 8.551498329223607836e-03
8.449475487742588165e-01 8.555757414340517397e-03
8.454798588094007972e-01 8.560088767726457479e-03
8.459156737456435815e-01 8.571404205402338716e-03
8.462949153140340020e-01 8.584793163891891662e-03
8.466435462221418851e-01 8.599619845478294333e-03
8.469379345155074734e-01 8.615549583295016578e-03
8.472202763882235033e-01 8.630431316596999525e-03
8.474699632919192593e-01 8.643895743354654271e-03
8.477384309687963082e-01 8.653548983322368465e-03
8.480045909909513790e-01 8.659812642449226869e-03
8.483042155128330819e-01 8.664126888487833078e-03
8.486169778510640471e-01 8.666175100631150902e-03
8.489103884681108436e-01 8.668786109558554442e-03
8.492140784705826118e-01 8.671201408870080063e-03
8.494960359510226322e-01 8.674737165147381954e-03
8.497661545014504325e-01 8.679732975760025629e-03
8.392438047600815354e-01 9.192569833825152414e-03
8.393967009266515289e-01 9.202533948669461283e-03
8.395283225909832003e-01 9.214733343281810221e-03
8.396157935991540588e-01 9.228558443018487767e-03
8.396609253748495982e-01 9.243430045514271567e-03
8.273400844403362431e-01 9.827546032795278150e-03
8.273675785932969040e-01 9.843191700394575069e-03
8.274014353668793786e-01 9.854742290910859306e-03
8.274517441576337839e-01 9.862142214041110314e-03
8.275075730651382244e-01 9.865732499039776837e-03
8.276079311389936688e-01 9.865212916502386076e-03
8.277159171909280744e-01 9.862487759432884277e-03
8.278523277819989090e-01 9.857077251128207318e-03
8.279973845035837332e-01 9.850264399137562479e-03
8.138037239785087529e-01 1.048649513941360585e-02
8.139423407989290205e-01 1.048344543282483249e-02
8.140587003581566394e-01 1.048268775289607629e-02
8.141466474630829619e-01 1.048608576147794930e-02
8.141979278119395591e-01 1.049339194746557076e-02
8.141831129155718827e-01 1.050505123536739360e-02
8.141697343818731225e-01 1.051805995791564238e-02
8.141731257207904804e-01 1.053185442292924219e-02
8.141248522999405823e-01 1.054945202796745730e-02
8.141403389651576950e-01 1.056559777566910482e-02
8.141942739123462225e-01 1.057557799532276611e-02
8.142991358590633277e-01 1.058233433541841059e-02
8.144322206008758336e-01 1.058373517426349809e-02
8.145814748875630507e-01 1.058088818611552413e-02
8.147478134410127693e-01 1.057302961156636988e-02
8.149571302743179313e-01 1.055910345654941136e-02
8.151413580672592918e-01 1.054595460069319111e-02
8.153726176828290928e-01 1.052791182121250689e-02
8.155812024252139247e-01 1.051208724347153615e-02
8.157918150553564729e-01 1.049568157920267170e-02
8.159883898743599540e-01 1.048185447633111743e-02
8.162024143050152780e-01 1.046579344806628127e-02
8.163877998670509006e-01 1.045486638952049414e-02
8.165176254784861642e-01 1.044728588533896593e-02
8.166079674597128690e-01 1.044423435357485878e-02
8.166597522646443785e-01 1.044540691252367551e-02
8.166869904196688568e-01 1.044940535567260610e-02
8.167223486579258118e-01 1.045281199925347793e-02
8.168332816710707212e-01 1.045226841943168970e-02
8.169845804666199252e-01 1.044707250063311305e-02
8.172485314241435539e-01 1.043346225125159517e-02
8.175949226938877823e-01 1.041694644205051756e-02
8.180226648188944072e-01 1.039520666779793906e-02
8.185126764414658584e-01 1.037265126762992005e-02
8.190231307565228880e-01 1.034614902319834322e-02
8.195665089314493335e-01 1.032158406216926623e-02
8.200892638474183149e-01 1.029909066641036819e-02
8.206260256869397640e-01 1.027681976157381050e-02
8.211374830219063670e-01 1.025669220651919018e-02
8.216670450673871917e-01 1.023482502244579817e-02
8.221055615909234060e-01 1.022036715849872733e-02
8.225604191555582201e-01 1.020631587345427645e-02
8.229570031839020805e-01 1.019589247762946009e-02
8.233352369720305930e-01 1.018984912618580568e-02
8.236595212553187162e-01 1.018768098335301117e-02
8.239673091860350018e-01 1.018548820576432694e-02
8.242999708443868867e-01 1.018289747775630999e-02
8.246262409984297381e-01 1.017904107666347743e-02
8.250323791534353024e-01 1.017073238365370086e-02
8.254946624989685233e-01 1.015867063584028306e-02
8.259484902238791726e-01 1.014601705181725731e-02
8.264041273964940482e-01 1.013076480888629345e-02
8.269077864905336472e-01 1.011212715153565235e-02
8.274067903898386644e-01 1.009210473414227580e-02
8.278625671614384673e-01 1.007265331715737067e-02
8.283319860863577189e-01 1.005551928076565092e-02
8.288230075839893018e-01 1.003904260005311980e-02
8.292908805372549708e-01 1.002661655165052249e-02
8.297937897949052566e-01 1.001637346750883575e-02
8.302695858159547804e-01 1.001199436413269077e-02
8.307278820558181565e-01 1.001467985403771410e-02
8.311237088834788622e-01 1.002385954637687038e-02
8.314600040394772851e-01 1.003710225260926944e-02
8.317579316615779650e-01 1.005699405898282869e-02
8.319897068059771694e-01 1.007930352843895878e-02
8.322020753775668522e-01 1.009958525530740663e-02
8.324553883803631482e-01 1.011834080948021374e-02
8.326632530850922587e-01 1.013887342948004144e-02
8.328855001595373286e-01 1.015558804879583034e-02
8.331185492293816663e-01 1.016901069206882328e-02
8.333099013999855087e-01 1.018289950604986220e-02
8.334713487389902031e-01 1.019462138207297662e-02
8.336453419595245551e-01 1.020444342896279291e-02
8.337955562157469691e-01 1.021390742600665480e-02
8.339220225557362198e-01 1.022540380430453019e-02
8.340794387770709140e-01 1.023747397184206556e-02
8.342761507502944873e-01 1.025179113364607306e-02
8.344799798106981026e-01 1.026820574723544266e-02
8.347100904519620945e-01 1.028787360775556929e-02
8.195698098891238681e-01 1.107299411792076436e-02
8.197579128719320041e-01 1.109991262562877792e-02
8.198888877792533947e-01 1.112906993979055799e-02
8.200400903237234917e-01 1.115701137209648003e-02
8.201821679003001853e-01 1.118284080050597692e-02
8.203340071615364826e-01 1.120589022365748103e-02
8.205390153963972866e-01 1.122079961801526922e-02
8.207182436227306033e-01 1.123276189942121021e-02
8.209176791435525145e-01 1.123745048904918262e-02
8.211400219307258830e-01 1.123533181890853071e-02
8.213306927420880310e-01 1.122755837970265333e-02
8.214870401943449307e-01 1.121764551645806907e-02
8.216370864838905552e-01 1.120221454229081669e-02
8.217642812599065261e-01 1.118833787509389277e-02
8.219271070764883058e-01 1.117025477657158927e-02
8.220665366179092937e-01 1.115465113658651794e-02
8.222424124088729691e-01 1.113841704339809877e-02
8.224225455225617765e-01 1.112135276451708780e-02
8.058608251888376151e-01 1.192111051350470616e-02
8.061161942842963724e-01 1.190561642622737538e-02
8.063787660938404045e-01 1.189007078078343355e-02
8.067355697922186097e-01 1.187069870441990506e-02
8.071008157040399089e-01 1.185310327275630737e-02
8.075097354529797711e-01 1.183290140834336937e-02
8.079245001612553878e-01 1.180821123657143680e-02
8.084389567207936889e-01 1.177460785474696535e-02
8.089484687453633027e-01 1.173651158969128867e-02
8.094953349441893486e-01 1.169175210130603271e-02
8.100382422010832251e-01 1.164285904960777294e-02
8.105324066483639012e-01 1.158935290968790555e-02
8.110325692491344718e-01 1.153461472419483463e-02
8.114251202418439890e-01 1.148597917247132401e-02
8.118462780382814659e-01 1.143223842799453299e-02
8.122253722012796606e-01 1.138578062980617929e-02
8.126029065278198571e-01 1.133842651304816165e-02
8.129883362098790922e-01 1.129417089570876678e-02
8.133848027937581326e-01 1.125155032668343109e-02
8.138178596474064941e-01 1.120758577920174907e-02
8.142890930280433093e-01 1.116520160185473058e-02
8.147545263446007713e-01 1.112620348815777753e-02
8.152641039550266866e-01 1.108864906194993900e-02
8.157099135055516648e-01 1.105643369548217972e-02
8.161381114170996876e-01 1.102639600885434862e-02
8.165558080742354452e-01 1.099796717807001271e-02
8.169192150678846742e-01 1.097442183902486851e-02
8.172477524794621306e-01 1.094921608011232769e-02
8.175183553889976418e-01 1.092827885005720132e-02
8.177620402449292669e-01 1.090615003013078142e-02
8.179452103094855264e-01 1.088496219013063843e-02
8.181603962560154431e-01 1.086097507398365095e-02
8.183383248949870348e-01 1.083895449213250969e-02
8.185212408475919244e-01 1.081810690440754459e-02
8.187747520562376202e-01 1.079723654858275386e-02
8.190707608609769652e-01 1.077501813453039456e-02
8.194430360753769405e-01 1.075461794618245114e-02
8.198892365888921230e-01 1.073573659048703346e-02
8.203157577132781375e-01 1.072457118175478528e-02
8.208192265357341366e-01 1.071105269470513238e-02
8.212942194807635321e-01 1.070615323506260951e-02
8.217435221893727437e-01 1.070404185086302161e-02
8.221062667759267972e-01 1.070681529007977417e-02
8.224733686920885356e-01 1.070833242400763899e-02
8.227700770313286505e-01 1.070997873667671289e-02
8.230115121941402601e-01 1.071036242177575599e-02
8.232550578261065288e-01 1.070671107792334209e-02
8.234058688950968152e-01 1.070375902297772061e-02
8.235908599216916759e-01 1.069670594295902243e-02
8.236885728817242569e-01 1.068973418345792181e-02
8.238378581039469406e-01 1.068175577218118816e-02
8.240179316668864162e-01 1.067289598972849182e-02
8.242289463496075275e-01 1.066493988524589223e-02
8.244724629586691611e-01 1.065896743164213185e-02
8.247741592493630369e-01 1.065379702544236654e-02
8.251231736948039241e-01 1.064993908382552180e-02
8.255303265318586492e-01 1.064648398610736589e-02
8.259693582074811857e-01 1.064759966007964957e-02
8.264665262737724838e-01 1.064443102246464927e-02
8.269658201527070318e-01 1.064697156923260883e-02
8.274790689090529838e-01 1.064247576302381100e-02
8.280020516240766959e-01 1.063767381379196117e-02
8.284747403594746595e-01 1.063202597446903652e-02
8.289063289716047667e-01 1.062274309241925327e-02
8.292665768567732965e-01 1.061345666420378253e-02
8.295742390504421415e-01 1.060190269716552829e-02
8.298530400416559427e-01 1.059068488475591735e-02
8.300696871942795374e-01 1.058460912080635280e-02
8.302871982272169715e-01 1.057990817801052023e-02
8.305083583485594056e-01 1.057919426901867029e-02
8.307564605769147681e-01 1.058140318114239933e-02
8.310064293461466578e-01 1.058596781637002535e-02
8.313014166869689969e-01 1.059154222470972198e-02
8.315683429779793245e-01 1.060135023292878113e-02
8.318387529084408927e-01 1.061156552328376169e-02
8.320760452710083133e-01 1.062073186055437733e-02
8.322181826312927688e-01 1.063463575757686054e-02
8.323303292074296644e-01 1.064797765050647452e-02
8.324181512362868185e-01 1.065975532657606473e-02
8.324212063514387916e-01 1.067051670987539946e-02
8.323988076506390055e-01 1.068077034708392499e-02
8.323590208134201696e-01 1.068629471272893212e-02
8.322360599256567459e-01 1.069727091675928832e-02
8.320001194662581812e-01 1.070851232639710715e-02
8.317372452665623417e-01 1.072011326553876966e-02
8.313919228775622505e-01 1.073347973278615877e-02
8.309732288319116034e-01 1.075163256335381727e-02
8.305473594574459550e-01 1.076678295110928413e-02
8.301588631575786970e-01 1.078213134008714803e-02
8.297691679052080493e-01 1.079634351807710890e-02
8.294570384776303040e-01 1.080867636360209605e-02
8.291298522445010866e-01 1.082337389381710958e-02
8.288502053106036049e-01 1.083608068896809232e-02
8.286088427038431625e-01 1.084615545019865061e-02
8.283842776463566926e-01 1.085789911212602619e-02
8.282272209573335875e-01 1.086235685326891742e-02
8.281168300679535577e-01 1.086423629289842360e-02
8.280671608889405011e-01 1.086265228988296874e-02
8.280417195364306870e-01 1.085890976888716393e-02
8.280060544465985828e-01 1.085793045559802460e-02
8.279940525925485462e-01 1.085433149379367093e-02
8.279639240398011246e-01 1.085756852277749984e-02
8.278975132155133032e-01 1.086198999058978105e-02
8.278130389484139595e-01 1.086980541988033684e-02
8.277560363980965841e-01 1.087466990386116820e-02
8.277080941338007536e-01 1.088067326039664565e-02
8.277180963676933345e-01 1.088163487966266330e-02
8.277614725654564021e-01 1.088103324729672305e-02
8.279380738392299044e-01 1.087202916195866183e-02
8.281511568457465833e-01 1.086106237039356770e-02
8.284070051662429934e-01 1.084981455024113146e-02
8.287156452559204523e-01 1.083164190980328428e-02
8.291213122509119016e-01 1.081209231296798197e-02
8.296060462167531568e-01 1.078909889975006135e-02
8.301363291250051235e-01 1.076511398436453930e-02
8.307487025569726402e-01 1.074225851934264460e-02
8.313884704800176273e-01 1.072250253211531716e-02
8.320771817510288493e-01 1.070444014310623949e-02
8.327814524827490406e-01 1.069083251509368900e-02
8.335636634629398634e-01 1.067870381934399315e-02
8.342975777286024686e-01 1.066847280547718498e-02
8.351244388687030229e-01 1.065758297033770133e-02
8.359200614334509893e-01 1.064706949929245493e-02
8.367576758240464763e-01 1.063312090616551873e-02
8.375306953821711753e-01 1.061936515591191746e-02
8.383384635891346637e-01 1.059961108096695546e-02
8.219300542593339642e-01 1.145652607117540397e-02
8.227192290857543444e-01 1.143704015407178906e-02
8.234922060138879507e-01 1.141687215230975661e-02
8.242187322500222901e-01 1.139588024691466292e-02
8.249067863747787666e-01 1.137764572884962001e-02
8.255468271332767616e-01 1.136044796005892914e-02
8.261977057419573889e-01 1.134548530857524239e-02
8.268519803829951220e-01 1.133318587501058565e-02
8.275312797038358870e-01 1.132518431514700774e-02
8.281419518088771747e-01 1.132521599311195337e-02
8.288219848904557763e-01 1.132721550320210137e-02
8.294290897551934716e-01 1.133799784709423747e-02
8.301008218421962459e-01 1.134915097520602933e-02
8.307033351524552023e-01 1.136612978387399435e-02
8.312819281411734096e-01 1.138576329625154600e-02
8.318269697738659429e-01 1.140222884281064629e-02
8.322616122329852262e-01 1.142433455013432131e-02
8.325871148191297255e-01 1.144543621259724343e-02
8.328476513769462741e-01 1.146208864689932279e-02
8.330520721842807896e-01 1.147561090582815448e-02
8.331811543700547995e-01 1.148669545875914862e-02
8.333565723380589318e-01 1.149118264507090030e-02
8.334908529345719241e-01 1.149260918633839175e-02
8.336224318648378651e-01 1.149537777107462709e-02
8.337707155618717669e-01 1.149652352145815078e-02
8.339894957461710945e-01 1.149947638149665177e-02
8.341885500074821547e-01 1.150384849872913146e-02
8.343485583089631508e-01 1.151204047775665831e-02
8.345886037536801583e-01 1.151750975616284110e-02
8.347588386837810903e-01 1.153332066530563318e-02
8.350288940666180659e-01 1.153779812343212925e-02
8.152002052683826605e-01 1.264444485463160801e-02
8.154735520445121066e-01 1.265534951177014339e-02
8.157500191835117542e-01 1.266199323397170125e-02
8.159812709355322990e-01 1.266640095320292758e-02
8.162024148586690675e-01 1.266895420187902702e-02
8.163902572671343227e-01 1.266776176417814051e-02
8.165529114560134971e-01 1.266207530476392770e-02
8.167661792415426003e-01 1.265305207714726397e-02
8.169834317478252839e-01 1.264488486365281453e-02
8.172548090586102543e-01 1.263238526097841367e-02
8.175697880538882467e-01 1.262032970040033626e-02
8.179410895749423815e-01 1.261146770630776175e-02
8.183523466252076162e-01 1.260166655045164529e-02
8.188349122790972157e-01 1.259040425761295649e-02
8.194491553487661673e-01 1.257619994188109713e-02
8.201457087991937955e-01 1.256066133331914213e-02
8.209126453702068060e-01 1.254328012295917102e-02
8.217943831285068335e-01 1.251901876095378938e-02
8.227671102944662529e-01 1.249129729492892346e-02
8.238074198017534266e-01 1.245664939512773108e-02
8.248102860800347047e-01 1.241788101635640448e-02
8.258223641267540271e-01 1.237085111711763198e-02
8.267652062113615141e-01 1.231874072564411934e-02
8.276276629751778691e-01 1.226184265991835456e-02
8.284887636371562891e-01 1.220242341873934225e-02
8.292353465465261975e-01 1.214135112343840001e-02
8.299969085548640768e-01 1.207699122417325334e-02
8.306778693808418712e-01 1.201970326637272039e-02
8.314148121950519776e-01 1.195592459786082827e-02
8.320447906622575607e-01 1.190191530301453263e-02
8.326662642730574548e-01 1.184848670854466227e-02
8.333032660469120723e-01 1.179222825577751384e-02
8.339238613529189603e-01 1.174078387548993692e-02
8.111302517011265145e-01 1.293362735551529738e-02
8.119053043348740673e-01 1.287587118844268734e-02
8.126751020415768911e-01 1.282259008280926642e-02
8.134316783833710485e-01 1.276989612633070044e-02
8.141613952834430012e-01 1.271587182017330439e-02
8.148078041835167262e-01 1.266132204733014070e-02
8.153390567235413444e-01 1.260823465570083506e-02
8.157676660003739810e-01 1.255600881491071574e-02
8.161171181509752071e-01 1.250036445542244100e-02
8.164124099947205337e-01 1.244620478243815831e-02
8.165940229507278048e-01 1.239580575323936083e-02
8.167396607083843296e-01 1.234735874966607673e-02
8.168163904312736312e-01 1.230148491256920912e-02
8.168449835340679810e-01 1.226229027098432039e-02
8.169134039268255432e-01 1.222205637436634025e-02
8.169371253494299712e-01 1.219212970043716433e-02
8.169851626771147401e-01 1.216499381877118348e-02
8.170818716265261239e-01 1.214284153574596292e-02
8.171707816419943038e-01 1.213404675470478554e-02
8.172777488737600349e-01 1.212747108360900244e-02
8.174151059478640402e-01 1.212401103132566306e-02
8.174977406893380039e-01 1.212472328658613721e-02
8.175692255773511219e-01 1.212339111830726922e-02
8.176095524054410868e-01 1.212616530294004930e-02
8.176097688906571737e-01 1.212344055540145495e-02
8.175889893988155244e-01 1.212049536609314734e-02
8.175686061974122287e-01 1.211759718055958716e-02
8.175932653094658553e-01 1.210978046001915352e-02
8.175809184493659787e-01 1.210196849377858513e-02
8.176741678937404778e-01 1.209053677659806952e-02
8.177267523446927200e-01 1.207938657440973083e-02
8.178749450427833523e-01 1.206725314769252835e-02
8.180670554807017991e-01 1.205495461530156284e-02
8.182990023582419337e-01 1.204889886022774900e-02
8.185808673072406672e-01 1.204502195777121080e-02
8.189052898072640696e-01 1.204657983612664358e-02
8.192437534925064435e-01 1.205345968325776014e-02
8.196465569043713817e-01 1.206391445220308251e-02
8.200670723497200942e-01 1.207640875997136563e-02
8.205059001546887165e-01 1.209459412732938506e-02
8.210015971610870045e-01 1.211023638048962757e-02
8.215154406739066939e-01 1.212321707244339367e-02
8.220092142730408558e-01 1.213451922984220242e-02
8.224971509575670359e-01 1.214146719050474867e-02
8.229469058846672347e-01 1.214115447290352312e-02
8.234051074592748654e-01 1.213285823066661238e-02
8.238903395054951728e-01 1.211611969036003114e-02
8.243490376637115924e-01 1.209572433758071726e-02
8.249105186184008121e-01 1.206886713272464252e-02
8.255270805898851094e-01 1.204442021828999385e-02
8.262289136142659807e-01 1.201876725752549190e-02
8.270134702577242036e-01 1.199750011702024020e-02
8.278023950732921188e-01 1.198832805855773974e-02
8.285731102822831984e-01 1.199011696422572215e-02
8.293757192066618655e-01 1.200120354418070939e-02
8.300952463413491245e-01 1.202449555178450660e-02
8.307168361025646375e-01 1.205690721313855927e-02
8.313126061911308984e-01 1.209430647163674960e-02
8.317622458698110677e-01 1.213733466172920578e-02
8.322396529917120978e-01 1.217517528440239041e-02
8.325797475840103212e-01 1.220965371203148672e-02
8.328887604815530254e-01 1.223468445846496479e-02
8.330542839528193300e-01 1.225798711673705896e-02
8.332383271171563965e-01 1.227059485727234091e-02
8.333512417581869780e-01 1.227600812420479026e-02
8.335147207970508010e-01 1.227862285960504285e-02
8.336737391504165373e-01 1.228021389571659280e-02
8.339279592028172594e-01 1.228183788532819995e-02
8.342229252550601437e-01 1.229002375738262598e-02
8.345551170260597784e-01 1.230293365902378547e-02
8.349037381674502267e-01 1.232519074631142561e-02
8.352709354697591682e-01 1.235265386859561026e-02
8.355872522553634552e-01 1.238825837615106437e-02
8.358724689889497350e-01 1.242275220946235589e-02
8.360546870308626088e-01 1.246095988811759744e-02
8.361746795178103264e-01 1.249185592303028725e-02
8.361750365239357663e-01 1.252129785487439244e-02
8.360754843234524669e-01 1.255030703567443229e-02
8.358907601553864364e-01 1.257275686639996136e-02
8.356635739021203158e-01 1.258860632071783989e-02
8.354082381984597738e-01 1.259867762363734572e-02
8.351509276913409163e-01 1.260023079688489187e-02
8.349307932512698427e-01 1.259833688678967979e-02
8.347201542884304937e-01 1.259424068100248491e-02
8.345572494060728985e-01 1.259406818222496248e-02
8.344528597811204929e-01 1.260258426325808895e-02
8.343577192164435274e-01 1.261953134658726564e-02
8.343217108212275246e-01 1.264092841854348899e-02
8.342371308756498793e-01 1.267660921535899640e-02
8.341536492991861174e-01 1.271582042797989379e-02
8.340729399717776715e-01 1.275401641456541842e-02
8.339275362632966315e-01 1.279393475900071284e-02
8.337328553700278366e-01 1.282862268053766401e-02
8.335974188302809340e-01 1.285571999433149197e-02
8.333643490884423688e-01 1.287744638874835715e-02
8.331934863905198219e-01 1.289115506418582642e-02
8.330270385911227038e-01 1.289240888834594298e-02
8.329456109370791950e-01 1.288326100953464566e-02
8.329114218382241974e-01 1.286750847213447187e-02
8.329765595227508479e-01 1.284323262087931974e-02
8.330632089092202541e-01 1.281578450347117294e-02
8.332643345210817287e-01 1.279060370756378989e-02
8.335345790532364685e-01 1.276837410694023345e-02
8.338301433467715240e-01 1.275881213502823470e-02
8.341567304485995038e-01 1.275720357847605693e-02
8.344539625379536751e-01 1.276921597997065366e-02
8.347314471800312274e-01 1.278900951470585308e-02
8.349144800726170379e-01 1.281603558101183232e-02
8.350572922892486316e-01 1.284517212044420861e-02
8.351770650324749079e-01 1.287454949316005522e-02
8.352390987622880791e-01 1.289848504402256457e-02
8.352513328875388332e-01 1.291882504865292033e-02
8.352914105554410940e-01 1.293327553602656096e-02
8.353815246748024226e-01 1.293902565893815734e-02
8.355217620548670565e-01 1.293915408146695256e-02
8.356812180302802817e-01 1.293572852068775557e-02
8.359050006204459260e-01 1.293457112710742242e-02
8.362535085309344973e-01 1.292744497811403222e-02
8.366062254114456920e-01 1.292636643753600385e-02
8.370235845710978229e-01 1.292802019688524956e-02
8.374629211748582103e-01 1.293623261808663806e-02
8.379597208314072398e-01 1.294738817365561137e-02
8.383712475193162428e-01 1.296771724959420655e-02
8.387729899047139392e-01 1.299062029443938740e-02
8.391582238184458475e-01 1.301236372202870667e-02
8.395014136371553581e-01 1.302923973491974113e-02
8.398311825732619473e-01 1.304269101606660673e-02
8.401883836783129444e-01 1.304430310861855874e-02
8.405208554397664011e-01 1.303924974589256922e-02
8.409346912322787082e-01 1.302455117617049886e-02
8.413389308807925904e-01 1.300323924265527238e-02
8.418405111082639669e-01 1.297343721239046371e-02
8.424226664762236583e-01 1.293607945047190420e-02
8.430857936408205910e-01 1.289253034297765770e-02
8.438344580394715466e-01 1.284125292173057473e-02
8.446119059244663330e-01 1.279187745681553343e-02
8.454586895854080408e-01 1.274127981095747250e-02
8.463298235051039953e-01 1.269126716261205143e-02
8.472702363950178617e-01 1.264253892226629636e-02
8.482406181986571481e-01 1.259119124484685617e-02
8.492373148619577483e-01 1.253793384031993280e-02
8.501934730993271350e-01 1.248492638755151901e-02
8.511290038853779327e-01 1.243000300527038332e-02
8.520252235902251448e-01 1.237076764658475922e-02
8.528696604938320602e-01 1.230811099885856588e-02
8.537051548209441121e-01 1.224131891876115152e-02
8.545560414171521346e-01 1.216353249130468737e-02
8.553797666250766429e-01 1.208765335179592948e-02
8.562576336757395934e-01 1.200129176369026281e-02
8.571743874137260910e-01 1.190960916391399678e-02
8.580546838449674141e-01 1.182075121296950748e-02
8.590506756672381394e-01 1.172151462670974371e-02
8.599882490542124502e-01 1.162976895577608367e-02
8.608803684299101144e-01 1.154165915067229681e-02
8.375949935976445548e-01 1.303516159269041928e-02
8.385978346456307575e-01 1.294311557338965503e-02
8.395894556587174540e-01 1.285579217225591049e-02
8.405548731882123148e-01 1.277919506598238289e-02
8.414556752077256840e-01 1.270802532344746105e-02
8.423081391104587645e-01 1.264143120996116115e-02
8.431378508694787888e-01 1.257608948837034973e-02
8.439459041727556121e-01 1.250939571078735560e-02
8.446747376649783590e-01 1.244665989873174235e-02
8.453884108364354555e-01 1.237446276804116986e-02
8.460704935629763668e-01 1.230348500466854622e-02
8.467626757613329058e-01 1.222462904962545727e-02
8.473974774600641080e-01 1.214293270638863026e-02
8.481199408570045950e-01 1.205836354672959639e-02
8.488096973865695283e-01 1.197694351615718154e-02
8.495877589093314697e-01 1.189754243107515874e-02
8.504004183343890633e-01 1.182898391118130006e-02
8.512116181299422824e-01 1.177239703601688954e-02
8.520504405089098787e-01 1.173291466135021645e-02
8.528210972120164879e-01 1.170694302045184078e-02
8.535841673717797784e-01 1.169847703321235527e-02
8.542462608739572749e-01 1.170195668722386236e-02
8.548347779047673622e-01 1.172002485654228231e-02
8.553713179682962409e-01 1.173997850564343498e-02
8.558520663902989822e-01 1.176299906997438534e-02
8.563423918191374051e-01 1.177533823432281787e-02
8.568224814773637288e-01 1.178659731595563254e-02
8.572378180355286759e-01 1.178857382294359879e-02
8.576811426308096342e-01 1.177889497794945735e-02
8.581301640260717845e-01 1.175886687987562178e-02
8.585942798515533436e-01 1.173035690740093298e-02
8.590352122328424045e-01 1.170291554848908698e-02
8.595771619511896056e-01 1.166515137829489748e-02
8.601361055881215911e-01 1.162750253617278462e-02
8.607900908266564732e-01 1.159056948967385897e-02
8.614632760035503267e-01 1.155857543217012930e-02
8.621465582576822717e-01 1.153763477636450367e-02
8.628108591087667589e-01 1.152262553478337545e-02
8.634200855436087174e-01 1.151645425646538427e-02
8.639204244243724462e-01 1.151979102635774209e-02
8.644652921919502297e-01 1.152237636369986620e-02
8.649088905016818485e-01 1.153137451657425608e-02
8.653319424800935966e-01 1.153575656351607526e-02
8.657588407242434725e-01 1.154324291119146299e-02
8.662084111031463918e-01 1.153736863064732353e-02
8.666132956861740677e-01 1.152717743418477450e-02
8.670279760898301769e-01 1.151113901198247240e-02
8.674186733660412818e-01 1.149354414349420400e-02
8.678846082692015518e-01 1.146512883064648713e-02
8.683360614895301310e-01 1.143354155833756908e-02
8.687717985543856880e-01 1.140278924445979787e-02
8.692224788140379133e-01 1.137289077895993483e-02
8.426427291920042251e-01 1.314808811602493147e-02
8.432244398392557683e-01 1.312265201251854203e-02
8.437358100213429024e-01 1.310306264434764681e-02
8.442841820698967492e-01 1.309150242330506080e-02
8.447273125979325448e-01 1.308798150682218692e-02
8.451326229009531454e-01 1.308952999482226875e-02
8.455325158275204256e-01 1.309713521680924871e-02
8.459672242973234058e-01 1.310151456516083293e-02
8.463356746995372992e-01 1.311683034128104802e-02
8.466823439572804810e-01 1.312995306829009903e-02
8.470272925632056360e-01 1.313934840431396113e-02
8.472793923096914037e-01 1.315652466142894564e-02
8.475203272034708135e-01 1.317385107745812182e-02
8.477164563520774854e-01 1.318431262290464638e-02
8.477829901925739708e-01 1.320221692710696511e-02
8.479008847330326004e-01 1.321427221806987552e-02
8.478933922620921493e-01 1.323440436155134785e-02
8.478478405089820980e-01 1.325627925766792795e-02
8.477415857439940527e-01 1.328176592874885653e-02
8.475602508023600823e-01 1.331677506756041678e-02
8.473225463892009035e-01 1.335595345955921213e-02
8.469702634458905477e-01 1.340373738973430623e-02
8.465445789629082451e-01 1.344988316945886810e-02
8.461342576629685697e-01 1.349484700583333807e-02
8.457312823430760407e-01 1.352783685850183007e-02
8.452955885686904702e-01 1.355529696390792363e-02
8.450602903359556439e-01 1.356456646842038594e-02
8.448061375649169591e-01 1.356330280658102870e-02
8.446399142727558651e-01 1.354755786363255957e-02
8.445128210806442937e-01 1.352511684161254897e-02
8.444128498696025220e-01 1.349721642658805593e-02
8.442235728473909129e-01 1.347831479701612836e-02
8.440554320836805013e-01 1.345547141564627965e-02
8.437936508326407958e-01 1.344514308846813874e-02
8.435286606108011176e-01 1.343920104974375383e-02
8.432452098212216418e-01 1.343791728497826556e-02
8.430188887976904910e-01 1.344234181063227139e-02
8.427971336748235620e-01 1.344480212525430915e-02
8.426738606987845825e-01 1.344253717509136942e-02
8.425253241014488692e-01 1.343855896291806101e-02
8.423281748537474467e-01 1.343666255303886149e-02
8.423096612864932053e-01 1.341255432723094040e-02
8.422533839721403348e-01 1.339059077950490242e-02
8.423088445159511162e-01 1.335661002866013469e-02
8.423935919288410012e-01 1.331839731875813365e-02
8.425729835464342843e-01 1.326972978185210483e-02
8.428130569146868867e-01 1.321168525881723926e-02
8.430144704668001143e-01 1.315561649509792638e-02
8.432064298139431147e-01 1.309823473493305912e-02
8.434048654884784835e-01 1.303438995235045757e-02
8.435176710999614524e-01 1.298215150220279057e-02
8.436362655458868876e-01 1.293033213433003072e-02
8.437789275817425549e-01 1.288067130553770256e-02
8.438531154866242279e-01 1.283973859606442162e-02
8.440610998393517361e-01 1.280012652270547287e-02
8.443952585845792003e-01 1.275637800698402151e-02
8.447623208411658702e-01 1.270950249727793163e-02
8.453253985482650501e-01 1.265680798701774613e-02
8.460350978090926954e-01 1.259384250347545323e-02
8.468904630353688567e-01 1.252523376915185352e-02
8.478995828173990779e-01 1.244854199822876921e-02
8.489788931750800183e-01 1.236987772304902651e-02
8.501522858879536626e-01 1.230002459965997587e-02
8.513711128303801390e-01 1.222343916631814936e-02
8.526495233649480365e-01 1.215436643955551156e-02
8.538283615171435859e-01 1.209888881574413058e-02
8.549562706375481991e-01 1.204500510872131246e-02
8.560786993289005720e-01 1.200189408619773204e-02
8.570124495114030960e-01 1.196799339797012009e-02
8.579760436886105790e-01 1.193977461989910449e-02
8.588340092383872637e-01 1.192223269930332147e-02
8.596121790213803182e-01 1.192155215474766453e-02
8.603805185228571295e-01 1.192731110311093592e-02
8.611192350318859212e-01 1.194782131076470993e-02
8.618874733003115685e-01 1.196868899722619735e-02
8.626350279943016952e-01 1.200360695260662379e-02
8.635629888923287423e-01 1.202992052907259600e-02
8.644012827830218626e-01 1.207034265437645880e-02
8.654250643594612047e-01 1.209630252054243876e-02
8.664587452616836494e-01 1.211980182904172365e-02
8.675834311211283456e-01 1.213305834790702475e-02
8.687017666449231568e-01 1.214478397848349489e-02
8.696989860753999713e-01 1.216083373369057641e-02
8.706815035883307408e-01 1.217293905603648342e-02
8.715069781209474620e-01 1.219208254908208180e-02
8.722249339381810129e-01 1.222067198870422505e-02
8.728163879282818671e-01 1.225246107689551521e-02
8.732642613707075618e-01 1.230308668603979742e-02
8.736385815834406543e-01 1.235896344122868959e-02
8.738422680715361990e-01 1.242687247721651483e-02
8.739969771123966558e-01 1.250442807742522047e-02
8.741145753814421049e-01 1.258614538144626691e-02
8.742887874534271964e-01 1.266046666756073802e-02
8.745407870795133265e-01 1.272467424555671044e-02
8.748703497152769959e-01 1.278560917637556159e-02
8.752186651994474653e-01 1.284263905693219104e-02
8.757458341628535647e-01 1.288394943076531102e-02
8.762761145008910457e-01 1.291903380678514207e-02
8.768691191230048032e-01 1.294661488490248674e-02
8.774426381729557578e-01 1.297102154558717538e-02
8.780457346764112270e-01 1.299759113911504345e-02
8.786183488841552425e-01 1.302067647275914099e-02
8.791340399209619516e-01 1.305359552782224541e-02
8.795731728149356332e-01 1.309803189216567423e-02
8.799560678709366091e-01 1.315279909372964358e-02
8.802456719649063288e-01 1.321089142313243772e-02
8.803954003854809196e-01 1.327826850658322261e-02
8.804157827160996597e-01 1.334742013092594937e-02
8.803488385020472595e-01 1.341801393966696176e-02
8.802088294813205094e-01 1.348710707549685001e-02
8.800392920783314255e-01 1.354810988522554306e-02
8.799159849357087726e-01 1.359127884980907731e-02
8.797993886024728649e-01 1.362469093665719805e-02
8.497346718396342480e-01 1.647219628940724614e-02
8.499392692118934445e-01 1.647346962345429613e-02
8.503068535106184100e-01 1.646176101887146179e-02
8.508092317035745866e-01 1.643757671502003859e-02
8.515245978867438392e-01 1.640215616285968861e-02
8.522349216344373701e-01 1.636292661730558151e-02
8.529573025433054845e-01 1.632517891806216717e-02
8.536171960074036003e-01 1.629908568786909290e-02
8.542153750959509129e-01 1.627472184050351989e-02
8.546697682087803782e-01 1.625730769106871476e-02
8.549163649424588174e-01 1.625277433043811198e-02
8.549958633860289536e-01 1.624787935631782573e-02
8.550206777848993189e-01 1.623908941453756916e-02
8.548569585950996919e-01 1.622663453129087954e-02
8.547154744489227074e-01 1.620007957015880476e-02
8.546573078190264905e-01 1.615409291329997915e-02
8.546927417064806853e-01 1.607768530564348403e-02
8.548755739187515745e-01 1.598496608287489421e-02
8.552399164684738597e-01 1.587003346837125711e-02
8.558241771746954996e-01 1.572865118757420591e-02
8.565605883520907016e-01 1.558955989921194212e-02
8.574926989297317892e-01 1.543579374278070127e-02
8.584930862160363718e-01 1.529128263035981969e-02
8.595436572549796095e-01 1.514841319937085956e-02
8.605859601281273807e-01 1.501160046034116964e-02
8.615415864879271135e-01 1.488762567748652503e-02
8.624257439629686717e-01 1.475712632155241379e-02
8.632433633143098417e-01 1.463518978137694215e-02
8.640035143978100907e-01 1.451003096713032736e-02
8.646278101431915664e-01 1.438962005119921728e-02
8.651902306449854585e-01 1.426921477149844728e-02
8.657516980029223985e-01 1.414305648995376266e-02
8.662566235551062421e-01 1.401873548726860833e-02
8.667497304487065124e-01 1.389165517623948236e-02
8.672585653660807026e-01 1.376141156748376254e-02
8.678486647478600435e-01 1.362283486989124097e-02
8.684524011074389316e-01 1.348726446315698206e-02
8.692196496564315034e-01 1.334192845447069488e-02
8.701599305285413477e-01 1.319780808486323287e-02
8.712719894928095954e-01 1.305098807408294412e-02
8.724143007261629945e-01 1.292602073159503095e-02
8.736765488464145468e-01 1.280227985486509512e-02
8.749315273883636612e-01 1.269120279806977038e-02
8.761279806354922428e-01 1.260257940059035520e-02
8.772185393101269435e-01 1.252130119869765239e-02
8.781100478753640637e-01 1.245772081452091277e-02
8.789005518511805448e-01 1.241061829971861451e-02
8.794449046042643880e-01 1.237754433351027743e-02
8.798514475782474031e-01 1.235836158974548682e-02
8.801046807812654693e-01 1.234631930098505602e-02
8.802051212389837564e-01 1.233525981394322305e-02
8.802285524128471428e-01 1.232066797386953926e-02
8.801125001545742066e-01 1.231044615629638302e-02
8.799973985590008319e-01 1.228608326042652209e-02
8.799205737898352364e-01 1.226227723235734021e-02
8.798746234644849729e-01 1.223243773652332028e-02
8.799247905423634997e-01 1.220574830626916171e-02
8.799999339279577226e-01 1.218749946421339436e-02
8.801982639397005759e-01 1.217312291347822165e-02
8.804538530427723497e-01 1.216999932625236966e-02
8.807210284167381609e-01 1.217732660639685854e-02
8.809461395888733559e-01 1.219286607774042012e-02
8.812422309406031662e-01 1.221338031542430931e-02
8.814194137801457662e-01 1.224500740147194643e-02
8.815294106031467125e-01 1.228722429960615523e-02
8.815764154940575192e-01 1.233319443398128885e-02
8.814788985686224931e-01 1.239250272174996156e-02
8.813358465821700127e-01 1.244976414302239633e-02
8.810592471463299935e-01 1.250858150721364040e-02
8.807962882007321914e-01 1.256350687123494736e-02
8.804568321524490759e-01 1.262326549018697071e-02
8.801506329574497745e-01 1.267199380644370293e-02
8.799701129433927793e-01 1.270994402187114979e-02
8.798931367266742409e-01 1.273810640854069684e-02
8.799930278990802934e-01 1.274886694347123969e-02
8.802241378369740632e-01 1.275531860020781560e-02
8.806639253348642615e-01 1.273483393651012908e-02
8.811757495769613202e-01 1.270499277320807918e-02
8.817558451911782225e-01 1.266158889401731123e-02
8.823749608690054647e-01 1.260925046070882072e-02
8.829940089462646746e-01 1.256073678833746245e-02
8.835363486357991070e-01 1.251463210614165225e-02
8.839688943096627449e-01 1.247450370748691417e-02
8.843211753655985108e-01 1.244713541924117456e-02
8.846345398597539322e-01 1.241638428027363149e-02
8.848424068355676964e-01 1.239449117319511157e-02
8.850827906111635723e-01 1.236267682773556364e-02
8.852863752111540530e-01 1.233762730955666707e-02
8.855458351131781924e-01 1.230063235558204703e-02
8.858482242518812555e-01 1.225425558193481840e-02
8.862337669804390972e-01 1.220672606500470755e-02
8.866777516815190774e-01 1.215200584781945571e-02
8.871504595398015391e-01 1.209431775789412966e-02
8.877147060234514830e-01 1.203108481386242455e-02
8.882390818897999418e-01 1.196904228959043935e-02
8.887888060742583640e-01 1.190530674626663274e-02
8.892813450295695699e-01 1.185632297533984608e-02
8.897204900800065319e-01 1.180895172003554316e-02
8.900636074944254794e-01 1.177618414427298622e-02
8.902802678550459925e-01 1.175341518142485400e-02
8.903615812405883956e-01 1.173876398848056231e-02
8.903345813096105177e-01 1.173377777707312539e-02
8.902342462129168021e-01 1.173474919288892623e-02
8.900300532286825606e-01 1.173395767357826233e-02
8.898335175543220510e-01 1.174067409426399894e-02
8.897048397000016928e-01 1.174233838243601141e-02
8.896331695289551034e-01 1.175200751265291325e-02
8.896410652831676646e-01 1.176289136555970331e-02
8.897613429259293438e-01 1.177765218663968071e-02
8.899542600009023863e-01 1.179269469192266093e-02
8.902185446264794244e-01 1.181510788521856516e-02
8.905138877871559000e-01 1.183617898251155404e-02
8.908091438766682080e-01 1.185750826115073396e-02
8.911523624494529505e-01 1.188279794259292262e-02
8.914035852153803230e-01 1.191498622942068278e-02
8.915221035345416434e-01 1.195383786920227974e-02
8.915662963450784462e-01 1.198556504901204800e-02
8.914673990698243067e-01 1.202248904045838396e-02
8.911787600058355130e-01 1.206091462487308454e-02
8.907960881850808255e-01 1.209179736671951201e-02
8.902938325832872035e-01 1.211923129009687648e-02
8.898074887025004820e-01 1.214408167188440330e-02
8.893728079660101482e-01 1.216641349370613245e-02
8.890601866516237850e-01 1.217986181092580930e-02
8.889025832760582002e-01 1.219250030820925000e-02
8.889828581969424492e-01 1.219472072258089533e-02
8.892460376783436482e-01 1.218382421167203862e-02
8.896184799584989644e-01 1.217771231286598164e-02
8.900358939423422822e-01 1.217008418302442663e-02
8.904892058012429112e-01 1.215019160012577489e-02
8.908572731269333023e-01 1.214691034285033527e-02
8.912723034146738943e-01 1.213278511681333688e-02
8.915738573254290422e-01 1.212786258042431418e-02
8.919104576419610853e-01 1.211622245965145693e-02
8.921269943602133656e-01 1.210682067496905018e-02
8.923184463677616973e-01 1.210227553707485075e-02
8.924999621305547137e-01 1.208595431228606451e-02
8.926539778114531698e-01 1.206955971618786823e-02
8.927882328833091075e-01 1.204757713307834377e-02
8.930470210161072231e-01 1.201833342944842037e-02
8.934323524850737996e-01 1.197383057150509453e-02
8.940758994472364218e-01 1.192345178912909177e-02
8.949228195827121368e-01 1.186504294276998286e-02
8.960606842611228418e-01 1.178864593530934944e-02
8.974269180571362581e-01 1.171165365164554724e-02
8.989360220038712379e-01 1.162558314184445989e-02
9.005682696439804014e-01 1.154226230200143012e-02
9.021984854841249568e-01 1.145144347798963784e-02
9.038765004283138005e-01 1.135656353741062649e-02
9.054417385429350817e-01 1.127474970274570769e-02
9.069911629126292674e-01 1.118045052494743251e-02
9.084886424178149067e-01 1.108902633160900597e-02
9.098712523609346903e-01 1.100209263890784654e-02
9.112672212270440664e-01 1.090668846850482120e-02
9.125383263575652659e-01 1.081912063276247241e-02
9.138090748517938566e-01 1.072534402597379727e-02
9.150535001821608061e-01 1.063881346924427582e-02
9.162785372584880683e-01 1.055619323600670914e-02
9.174964749680966092e-01 1.048488507520615835e-02
9.187628485538372747e-01 1.040935303618246120e-02
9.200755177521819927e-01 1.033812467533411911e-02
9.214015162123873059e-01 1.027333826819185926e-02
9.227335778621837958e-01 1.020828861197240790e-02
9.241188153284786155e-01 1.014186333297570526e-02
9.254025805476406852e-01 1.008743378494565864e-02
9.266085873023431896e-01 1.003804191060942222e-02
9.276566675208588464e-01 9.999657986047716038e-03
9.285352542037285106e-01 9.973118119642902790e-03
9.055787149659970670e-01 1.279565989835146876e-02
9.063969482713317705e-01 1.280340142055208345e-02
9.071342308812023747e-01 1.282095344748192950e-02
9.077878800120454672e-01 1.284744970418979886e-02
9.083630212326947451e-01 1.287486385672156723e-02
9.087898396637115184e-01 1.291573533713465810e-02
9.091945537911114705e-01 1.294576044253536312e-02
9.095533995547486761e-01 1.298712450800870721e-02
9.098265758604195952e-01 1.303119100356714237e-02
9.101235637481535079e-01 1.306887554392357521e-02
9.103585785370520433e-01 1.311984073018818836e-02
9.106712763953065393e-01 1.317608073564157864e-02
9.110131180672631501e-01 1.322457923890884776e-02
9.113837073147104118e-01 1.328717120032483004e-02
9.118033913045618943e-01 1.333790467952322700e-02
9.121438958568350852e-01 1.340278236510680267e-02
9.125210787498748699e-01 1.345335709909630494e-02
9.128350983066514379e-01 1.349294985308333895e-02
9.131489393684355527e-01 1.351960250841746820e-02
8.697454414138486856e-01 1.912039113208627988e-02
8.702461687503288967e-01 1.913809129259718897e-02
8.707560233780821113e-01 1.914140838874478501e-02
8.711912113549300507e-01 1.914120779333807615e-02
8.716610680492498098e-01 1.911677446981158157e-02
8.720819272766086039e-01 1.908141538598353767e-02
8.725366463594114164e-01 1.905263539149360322e-02
8.729472927738212151e-01 1.902157882616069273e-02
8.733786420245650550e-01 1.901257644119859480e-02
8.738520600668430172e-01 1.901953201313986985e-02
8.744364305589878983e-01 1.903914073022436315e-02
8.751144515242708088e-01 1.907360694024235956e-02
8.758073555731119564e-01 1.912198420642152730e-02
8.766402977942427954e-01 1.916060968276258811e-02
8.774532438219622144e-01 1.919730485825472607e-02
8.783418519923479328e-01 1.921462671048349349e-02
8.792692054865082207e-01 1.922397764865915737e-02
8.802294773937187067e-01 1.921152870902072610e-02
8.811947461865597964e-01 1.918329874553807018e-02
8.821484829289523155e-01 1.913589124453554668e-02
8.830910660267865531e-01 1.906011559248092443e-02
8.839037714458046757e-01 1.896737955913559495e-02
8.845678370393506018e-01 1.886839857475802740e-02
8.852516436747328576e-01 1.875694343636052572e-02
8.859235827354012827e-01 1.863550927202550431e-02
8.864967202134929058e-01 1.852039700633038161e-02
8.872372199953765248e-01 1.841837670379478653e-02
8.879589016042611638e-01 1.833253207351646930e-02
8.886522610125247024e-01 1.827003677155439321e-02
8.894242156873238825e-01 1.820884042099516278e-02
8.902184985456962352e-01 1.815495966235840947e-02
8.911256752421310434e-01 1.809303659787803512e-02
8.920961711079217205e-01 1.800426995328642879e-02
8.930343991268984150e-01 1.792434765800554955e-02
8.940136421046585014e-01 1.782065412506526197e-02
8.950012312440410733e-01 1.770039812929470602e-02
8.960664346585605067e-01 1.753688124738212589e-02
8.969988129874970628e-01 1.738976929364025037e-02
8.977924862055356447e-01 1.724216325577794875e-02
8.986149000793632879e-01 1.705633097959347033e-02
8.992236172921690418e-01 1.688393236711668161e-02
8.996579838959272157e-01 1.672388655701195770e-02
9.000497288643720672e-01 1.656996638691585547e-02
9.002986590737769301e-01 1.642202615228961771e-02
9.006062023240507530e-01 1.628022820655802144e-02
9.009040721472317825e-01 1.613270385241212523e-02
9.012714085460039604e-01 1.599147663487762716e-02
9.017352993733717126e-01 1.583623899582573338e-02
9.023595298936741838e-01 1.566131555106691983e-02
9.031272600370665593e-01 1.549180005386991896e-02
9.039820651557610720e-01 1.528733827351025365e-02
9.049836845179061173e-01 1.506523154321746071e-02
9.059086692837016175e-01 1.484082191206150154e-02
9.068034990981113097e-01 1.460424188781388709e-02
9.076025867219771337e-01 1.434775521841624539e-02
9.083155847376515046e-01 1.408446896225567374e-02
9.089074074187873942e-01 1.381276815565526429e-02
9.093289003103643964e-01 1.354431887756915587e-02
9.095449430966453530e-01 1.329273034112838335e-02
9.096876422158471920e-01 1.304508718270430516e-02
9.096924334329625772e-01 1.282507152163042501e-02
9.096570303752758990e-01 1.262916413357841570e-02
9.095844660749080601e-01 1.245654846130329028e-02
9.096078912130027838e-01 1.230197752747662007e-02
9.098517423705463347e-01 1.214859857956509907e-02
9.102500001181761391e-01 1.201424151172248225e-02
9.109371782370430104e-01 1.187512427729578435e-02
9.117612415515131685e-01 1.174273158077855476e-02
9.127034724540447064e-01 1.161695623060709191e-02
9.138120737398581772e-01 1.146470343007127170e-02
9.148687433741574671e-01 1.132577776951658802e-02
9.158940397154698987e-01 1.118114546985306094e-02
9.168322173189334956e-01 1.103934683171427580e-02
9.176877741850375525e-01 1.090467724736750993e-02
9.183693526483336367e-01 1.076960654735788225e-02
9.188468803991135525e-01 1.067292408490806525e-02
9.192472988487078167e-01 1.058390053855023244e-02
9.194524227379941017e-01 1.053590937212291537e-02
9.196656372381991629e-01 1.049956889718223207e-02
9.196930502758418058e-01 1.049957907193226417e-02
9.197334122903016995e-01 1.051610238742630744e-02
9.198984877337749166e-01 1.052486792960378482e-02
9.201619045060432933e-01 1.053454973849272773e-02
9.205505124566085717e-01 1.054508808854737884e-02
9.210383762692195830e-01 1.054505443469888788e-02
9.217371555894859902e-01 1.053017771963755955e-02
9.224623225186852071e-01 1.051109343041198296e-02
9.231799342991112711e-01 1.048133187030162068e-02
9.239726429706931476e-01 1.042909743384235442e-02
9.246402915742821804e-01 1.038297089928159368e-02
9.251954154034385258e-01 1.031301948973438118e-02
9.255065712016109503e-01 1.026186594137341694e-02
9.256434515187791368e-01 1.020941247068054246e-02
9.256267923825280963e-01 1.015548415918114677e-02
9.254308472119111562e-01 1.012972911464744483e-02
9.252502589275614087e-01 1.009970524336784199e-02
9.249900013084664252e-01 1.006717799016425101e-02
9.247152287426195771e-01 1.004155361595204278e-02
9.243886145884211425e-01 1.001099799386885938e-02
9.241652928329811001e-01 9.959648583388150053e-03
9.239609122329751623e-01 9.906569300605032671e-03
9.239139323030070017e-01 9.849350765399786725e-03
9.239114518022951694e-01 9.806614684736864387e-03
9.240326343796244624e-01 9.761078588895813479e-03
9.241292188706443644e-01 9.725989721347780975e-03
9.242937932903371179e-01 9.682086586282761392e-03
9.243697513985362768e-01 9.657976694936103862e-03
9.244165511113670020e-01 9.629168865159942400e-03
9.243378571350704398e-01 9.625524956449495878e-03
9.241612734617635772e-01 9.638558074626395536e-03
9.238470251864567828e-01 9.680504246407340210e-03
9.234356970827780620e-01 9.733819660325984321e-03
9.229030164942662040e-01 9.808656454840521816e-03
9.224376900796270595e-01 9.871865033673873219e-03
9.219568944786635800e-01 9.924898141343991773e-03
9.215491695615705137e-01 9.950544228565175869e-03
9.212155065262682685e-01 9.947908110982223509e-03
9.208125511372046157e-01 9.935098739689805780e-03
9.204799587368083236e-01 9.904701330433933817e-03
9.202075494945690659e-01 9.857444181235760702e-03
9.200382992391713532e-01 9.801762748545493273e-03
9.198748468061132000e-01 9.752232202293428104e-03
9.197569060379311434e-01 9.697607684986975576e-03
9.197181464244036375e-01 9.658039239650180116e-03
9.198180811038902949e-01 9.616316562558584538e-03
9.198464571954648727e-01 9.598865123120881374e-03
9.198521604569989130e-01 9.594483651383375195e-03
9.197830152070215481e-01 9.611273702961962984e-03
9.196305346348843113e-01 9.638300440247138043e-03
9.194893207314934758e-01 9.668727624791234598e-03
9.192696754688806093e-01 9.694803658707833172e-03
9.191389296214702576e-01 9.711842374172869816e-03
9.191090268514843231e-01 9.713117724053811977e-03
9.192531167979878237e-01 9.687284882521660784e-03
9.194741687579700562e-01 9.666016344135407168e-03
9.199335661568160960e-01 9.618381529590247156e-03
9.203994633376669787e-01 9.567084621634214595e-03
9.209456392257806545e-01 9.490331748945335724e-03
9.215686650819906456e-01 9.403550058351804394e-03
9.222676785439771763e-01 9.299547871146750244e-03
9.231361015011472215e-01 9.165741978617140268e-03
9.240757321589936346e-01 9.033137098060977851e-03
9.251832727947496560e-01 8.882767160798625897e-03
9.263826083922547250e-01 8.736618163871555029e-03
9.276829905890984218e-01 8.583524346983029477e-03
9.290612539290725724e-01 8.425818018875664769e-03
9.304826637663102806e-01 8.263000251330226975e-03
9.320124811438633694e-01 8.099939302169383709e-03
9.336528569613841144e-01 7.904559569183757656e-03
9.353818241825382351e-01 7.716190348450240391e-03
9.372695676480284899e-01 7.500115503242085931e-03
9.392252573162768181e-01 7.284719066753171830e-03
9.413166944556909943e-01 7.037484756771811116e-03
9.434021372528718086e-01 6.785757863847190728e-03
9.454830351818200862e-01 6.531886285717426049e-03
9.475496269131946647e-01 6.256507925969614047e-03
9.496006253308341138e-01 5.986460994002945797e-03
9.516026697926316391e-01 5.714158388622121894e-03
9.536759119984082878e-01 5.442838697177906741e-03
9.558427224665057009e-01 5.161743161787874651e-03
9.580494103034652431e-01 4.890179637874889768e-03
9.603926796921711251e-01 4.608804620962373734e-03
9.628170051544829855e-01 4.330537384246127726e-03
9.652860058231016449e-01 4.056494101184565833e-03
9.677465598974980265e-01 3.802330806163824965e-03
9.702232022838898073e-01 3.540921810008851051e-03
9.726155437854715480e-01 3.296225262240567652e-03
9.750500660234064920e-01 3.046884575600346170e-03
9.773355848015279346e-01 2.804966694460194095e-03
9.795621613954272888e-01 2.556365069663272659e-03
9.815849865167050048e-01 2.318399866141622034e-03
9.834503133447359824e-01 2.087046338582419433e-03
9.850832909607188936e-01 1.871059734888974764e-03
9.865380637862547486e-01 1.668750402840804645e-03
9.878978626364097737e-01 1.476165230697753638e-03
9.891927563560700687e-01 1.295610737060516561e-03
9.904772569815338823e-01 1.124076617752509631e-03
9.918009679960603231e-01 9.578819075071558480e-04
9.931352089692365714e-01 7.967638204137105200e-04
9.944660586511594458e-01 6.400743749261119915e-04
9.957568819071265231e-01 4.885736230705832591e-04
9.969467860539131809e-01 3.489025611114792758e-04
9.979910918204887293e-01 2.266289394209857031e-04
9.988430554955517460e-01 1.287737254585928789e-04
9.994797762430809307e-01 5.807064300578857261e-05
9.998652726141544766e-01 1.514279756898063520e-05
1.000000000000000000e+00 1.444895367323556298e-17
