# Supplementary material for: Simulating the Photochemical Birth of the Hydrated Electron in Liquid Water
Source: Nat Commun. 2026 Mar 10;17:3764. doi: 10.1038/s41467-026-70045-7 (PMC13106769; doi:10.1038/s41467-026-70045-7)
Supplement: Supplementary file 3 — Source Data [file 41467_2026_70045_MOESM3_ESM.zip › Figure_5/gyration_distance_species.dat]

# Gyration rad [A] distance [A]
4.680806915690951087e+00	2.559634544226968345e+00
4.734312891432443493e+00	2.552134988592883236e+00
4.787818867173935899e+00	2.545583233759996400e+00
4.841324842915428306e+00	2.537796091099519202e+00
4.894830818656921601e+00	2.532193712969053934e+00
4.948336794398414007e+00	2.524409633954046051e+00
5.001842770139906413e+00	2.520278952814548834e+00
5.055348745881399708e+00	2.515628549686936388e+00
5.108854721622892114e+00	2.513539735114604934e+00
5.088466604745277344e+00	2.511739238057963064e+00
5.068078487867662574e+00	2.514020087429692740e+00
5.047690370990047803e+00	2.514792436762923078e+00
5.027302254112433033e+00	2.518031175343148576e+00
5.006914137234819151e+00	2.519905950625935365e+00
4.986526020357204381e+00	2.522737798503840168e+00
4.966137903479589610e+00	2.525439169728702637e+00
4.945749786601974840e+00	2.528559669060630011e+00
4.925361669724360070e+00	2.530460432411461014e+00
4.904973552846745299e+00	2.532775157806156141e+00
4.889101482455568970e+00	2.533734990088742922e+00
4.873229412064391752e+00	2.536328843032780167e+00
4.857357341673215423e+00	2.537289498657967268e+00
4.841485271282038205e+00	2.535671311507073256e+00
4.825613200890861876e+00	2.536907960490486502e+00
4.809741130499685546e+00	2.535968059735769220e+00
4.793869060108508329e+00	2.534076754954356137e+00
4.777996989717331999e+00	2.404935965883499005e+00
4.762124919326154782e+00	2.398807203590983761e+00
4.746252848934978452e+00	2.393322376947994989e+00
4.686387417267360966e+00	2.386681796972525138e+00
4.626521985599743481e+00	2.382940410501277917e+00
4.566656553932125995e+00	2.378683038994476640e+00
4.506791122264508509e+00	2.374993894728995247e+00
4.446925690596890135e+00	2.372393517104613103e+00
4.387060258929272649e+00	2.369921939642738007e+00
4.327194827261655163e+00	2.369058462765324169e+00
4.267329395594037678e+00	2.368976361215957560e+00
4.207463963926420192e+00	2.368775210947632104e+00
4.147598532258802706e+00	2.370859126983296594e+00
4.221905268021057367e+00	2.372530084108524839e+00
4.296212003783312028e+00	2.375696529441418292e+00
4.370518739545567577e+00	2.377797510302338768e+00
4.444825475307822238e+00	2.381626545031777287e+00
4.519132211070076899e+00	2.384289621669313686e+00
4.593438946832331560e+00	2.388641036237969306e+00
4.667745682594586221e+00	2.420366501172911189e+00
4.742052418356841770e+00	2.414395576536704002e+00
4.816359154119096431e+00	2.407490186895888229e+00
4.890665889881351092e+00	2.400780706353664584e+00
4.877794012788077893e+00	2.393902462507610185e+00
4.864922135694803806e+00	2.386093250482889339e+00
4.852050258601530608e+00	2.379552268810247728e+00
4.839178381508256521e+00	2.371891650139188013e+00
4.826306504414983323e+00	2.364997674417461671e+00
4.813434627321710124e+00	2.358128495226669674e+00
4.800562750228436038e+00	2.351849272381204337e+00
4.787690873135162839e+00	2.346746897302732116e+00
4.774818996041888752e+00	2.341559736585851148e+00
4.761947118948615554e+00	2.338735342017133512e+00
4.786308301545759036e+00	2.337345716833519216e+00
4.810669484142901631e+00	2.337028241164406772e+00
4.835030666740045113e+00	2.336413062795189344e+00
4.859391849337187708e+00	2.338397955866366118e+00
4.883753031934331190e+00	2.340202555335756163e+00
4.908114214531474673e+00	2.341567210224810403e+00
4.932475397128617267e+00	2.344253825847363082e+00
5.429286109242313252e+00	2.364941859750468112e+00
5.470406590765740873e+00	2.366352044814972633e+00
5.511527072289169382e+00	2.367885343508000062e+00
5.491409547170892580e+00	2.371644787905642815e+00
5.471292022052615778e+00	2.376056817502476992e+00
5.451174496934338976e+00	2.383066302057078367e+00
5.431056971816062173e+00	2.389829282605768324e+00
5.410939446697785371e+00	2.397922642622150935e+00
5.390821921579508569e+00	2.408058138833030437e+00
5.370704396461231767e+00	2.416290959301051977e+00
5.350586871342954964e+00	2.425785233692381304e+00
5.330469346224678162e+00	2.433064528531867055e+00
5.310351821106401360e+00	2.441672787250577237e+00
5.264245475873856606e+00	2.449857546879001369e+00
5.218139130641310963e+00	2.458045971905326699e+00
5.172032785408766209e+00	2.465686516976559162e+00
5.125926440176220567e+00	2.472896884223036551e+00
5.079820094943675812e+00	2.479093786043601089e+00
5.033713749711131058e+00	2.486215396943717071e+00
4.987607404478585416e+00	2.491743365597669069e+00
4.941501059246040661e+00	2.496959951621171570e+00
4.895394714013495019e+00	2.502209823336164263e+00
4.849288368780950265e+00	2.505987031091740924e+00
4.853857502285719328e+00	2.510347585494884903e+00
4.858426635790489279e+00	2.513385963197852568e+00
4.862995769295258341e+00	2.516313573464166176e+00
4.867564902800028293e+00	2.519786697321818814e+00
4.872134036304797355e+00	2.522948275331859058e+00
4.876703169809566418e+00	2.526964384394841279e+00
4.881272303314336369e+00	2.530668291183181040e+00
4.885841436819105432e+00	2.536121842498896939e+00
4.890410570323875383e+00	2.541378562906360994e+00
4.894979703828644446e+00	2.547062818228086112e+00
4.873910851226965768e+00	2.553057970356332973e+00
4.852841998625287090e+00	2.559712874523234483e+00
4.831773146023608412e+00	2.566725930051745763e+00
4.810704293421929734e+00	2.573388622031270057e+00
4.789635440820250167e+00	2.580056200938265931e+00
4.768566588218571489e+00	2.586728628982947420e+00
4.747497735616892811e+00	2.593833263723787752e+00
4.726428883015214133e+00	2.600515718083626471e+00
4.705360030413535455e+00	2.606736849012573298e+00
4.684291177811856777e+00	2.612838494817465662e+00
4.724485163832536472e+00	2.618641823541356217e+00
4.764679149853216167e+00	2.624193780954448219e+00
4.804873135873895862e+00	2.630308156851588031e+00
4.845067121894575557e+00	2.635994688917260298e+00
4.885261107915255252e+00	2.641121163445554476e+00
4.925455093935934947e+00	2.645790241118898933e+00
4.965649079956614642e+00	2.652113496817208205e+00
5.005843065977294337e+00	2.658112300110737625e+00
5.046037051997974032e+00	2.664437839395020102e+00
5.086231038018653727e+00	2.671959206275425824e+00
5.071749709335852785e+00	2.679291137595912531e+00
5.057268380653050954e+00	2.687836676585837470e+00
5.042787051970250012e+00	2.698017605576361166e+00
5.028305723287449069e+00	2.707883490846680008e+00
5.013824394604647239e+00	2.716743270903601903e+00
4.999343065921846296e+00	2.726046954841387482e+00
4.984861737239045354e+00	2.735354821590792795e+00
4.970380408556244411e+00	2.743336289994356747e+00
4.955899079873442581e+00	2.751007997080343159e+00
4.941417751190641638e+00	2.759125223689566475e+00
4.976823663784602836e+00	2.765027667131017886e+00
5.012229576378563145e+00	2.769163050454053199e+00
5.047635488972524342e+00	2.774316852848642601e+00
5.083041401566485540e+00	2.778461084845349927e+00
5.118447314160446737e+00	2.781406298978989611e+00
5.153853226754407046e+00	2.784677001018250664e+00
5.189259139348368244e+00	2.787500313901327686e+00
5.224665051942329441e+00	2.789900356643583823e+00
5.260070964536289750e+00	2.793056748438885961e+00
5.295476877130250948e+00	2.795893059471338038e+00
5.272818490843986794e+00	2.798928544997175027e+00
5.250160104557721752e+00	2.802979486189650871e+00
5.227501718271457598e+00	2.808043625017246914e+00
5.204843331985192556e+00	2.813311394069274218e+00
5.182184945698928402e+00	4.871032026172687601e+00
5.159526559412664248e+00	4.877635595244893096e+00
5.136868173126399206e+00	4.883925265603477506e+00
5.114209786840135052e+00	4.889662053761997917e+00
5.091551400553870010e+00	4.894697947779821590e+00
5.068893014267605857e+00	4.900047958948973381e+00
5.071816647625851715e+00	4.903830645526005227e+00
5.074740280984096685e+00	4.907300174230225132e+00
5.077663914342341656e+00	4.910457208855404154e+00
5.080587547700587514e+00	4.914314296013229111e+00
5.083511181058833373e+00	4.916918140461563169e+00
5.086434814417078343e+00	4.920946453681446009e+00
5.089358447775323313e+00	4.923551665210795569e+00
5.092282081133569172e+00	4.927894682316171782e+00
5.095205714491815030e+00	4.930885721652855658e+00
5.098129347850060000e+00	4.935926356825028449e+00
5.005014226452187742e+00	4.940583062756864763e+00
4.911899105054316372e+00	4.945863827482515518e+00
4.818783983656444114e+00	4.950833869157801104e+00
4.725668862258572744e+00	4.955247420664280256e+00
4.632553740860700486e+00	4.961401011811079620e+00
4.539438619462828228e+00	4.966999194684856178e+00
4.446323498064956858e+00	4.971729779463079701e+00
4.353208376667084600e+00	4.976950572388679106e+00
4.260093255269213230e+00	4.981371096395047715e+00
4.166978133871340972e+00	4.985237707471931401e+00
4.191587754615966332e+00	4.989595775210653450e+00
4.216197375360590804e+00	4.993325445031597809e+00
4.240806996105216164e+00	4.995632592575238284e+00
4.265416616849841525e+00	4.999743693430694691e+00
4.290026237594465996e+00	5.001358715389249809e+00
4.314635858339091357e+00	5.003907073477683376e+00
4.339245479083716717e+00	3.035247271640318711e+00
4.363855099828342077e+00	3.042521815862624823e+00
4.388464720572966549e+00	3.052028014288204361e+00
4.413074341317591909e+00	3.059809634601473149e+00
4.396805741942534596e+00	3.070779054246658202e+00
4.380537142567478170e+00	3.080801356790145107e+00
4.364268543192421745e+00	3.091784274492643814e+00
4.347999943817364432e+00	3.102485777566110769e+00
4.331731344442307119e+00	3.114261870813050503e+00
4.315462745067250694e+00	3.124397701957930984e+00
4.299194145692194269e+00	3.134459123995717356e+00
4.282925546317136956e+00	3.143168624175291637e+00
4.266656946942079642e+00	3.151886102003052859e+00
4.250388347567023217e+00	3.160190658805256625e+00
4.289659550826391055e+00	3.167560259884568907e+00
4.328930754085759780e+00	3.174072777993598660e+00
4.368201957345127617e+00	3.179158536468415619e+00
4.407473160604496343e+00	3.183896198056714422e+00
4.446744363863864180e+00	3.189066791398386336e+00
4.486015567123232017e+00	3.193677034391549263e+00
4.525286770382600743e+00	3.197931988019757199e+00
4.564557973641968580e+00	3.203124880487802528e+00
4.603829176901337306e+00	3.209187747701901294e+00
4.643100380160705143e+00	3.215757764509012517e+00
4.665130569567930152e+00	5.043400935876504398e+00
4.687160758975156050e+00	5.043530509474489776e+00
4.709190948382381059e+00	5.043106681401852143e+00
4.731221137789606956e+00	5.042735963740319072e+00
4.753251327196831966e+00	5.041995041647701292e+00
4.775281516604056975e+00	5.042394867520789248e+00
4.797311706011282872e+00	5.043720551339061053e+00
4.819341895418507882e+00	5.044862436181981380e+00
4.841372084825733779e+00	5.048070720582270354e+00
4.863402274232958789e+00	5.050912788793724850e+00
4.872491640969801807e+00	5.056832803247502284e+00
4.881581007706645714e+00	5.063124825638807280e+00
4.890670374443488733e+00	5.069971794793340258e+00
4.899759741180332639e+00	5.077510118158309105e+00
4.908849107917175658e+00	5.084178891423865032e+00
4.917938474654018677e+00	5.091723676713024282e+00
4.927027841390862584e+00	5.100144115610852680e+00
4.936117208127705602e+00	3.324230587669874115e+00
4.945206574864549509e+00	3.330752617652652958e+00
4.954295941601392528e+00	3.338287734752653169e+00
4.991989234555318511e+00	3.344464830133514699e+00
5.029682527509245382e+00	3.351182030269320045e+00
5.067375820463171365e+00	3.356538246467630771e+00
5.105069113417098237e+00	3.360532844654251949e+00
5.142762406371024220e+00	3.365925429952363324e+00
5.180455699324950203e+00	3.369090975322572401e+00
5.218148992278877074e+00	3.372236794769905011e+00
5.255842285232803057e+00	3.374042234471881230e+00
5.293535578186729929e+00	3.374988592573314961e+00
5.331228871140655912e+00	3.376273981773398880e+00
5.326919258851853911e+00	3.377734447821498343e+00
5.322609646563051911e+00	3.379028558624505241e+00
5.318300034274250798e+00	3.379990088742864884e+00
5.313990421985448798e+00	3.381292800098802953e+00
5.309680809696646797e+00	3.385353452743154801e+00
5.305371197407844797e+00	5.197117951326484686e+00
5.301061585119042796e+00	5.202296608229867836e+00
5.296751972830241684e+00	5.207463970110595142e+00
5.292442360541439683e+00	5.212624099242146869e+00
5.288132748252637683e+00	5.216590169833164481e+00
5.277529449753858515e+00	5.219669433977595752e+00
5.266926151255078459e+00	5.223980570407971591e+00
5.256322852756298403e+00	5.227945294281492572e+00
5.245719554257519235e+00	5.230707122368829509e+00
5.235116255758740067e+00	5.235046036091755006e+00
5.224512957259960011e+00	5.239052204359105680e+00
5.213909658761179955e+00	5.242025848848896885e+00
5.203306360262400787e+00	5.246938250065459997e+00
5.192703061763621619e+00	5.251684872495682832e+00
5.182099763264841563e+00	5.255575705857541635e+00
5.163650785205992300e+00	5.261221721235477489e+00
5.145201807147143036e+00	5.265126209313505612e+00
5.126752829088293772e+00	5.270268873596489101e+00
5.108303851029444509e+00	5.275385673104858952e+00
5.089854872970594357e+00	5.279299953592332173e+00
5.071405894911745094e+00	5.283560636540475919e+00
5.052956916852895830e+00	5.287104311435514070e+00
5.034507938794046566e+00	5.291352284624412761e+00
5.016058960735197303e+00	5.295265904560412018e+00
4.997609982676348039e+00	5.298290856493252043e+00
4.972386737644674426e+00	5.301007262775632611e+00
4.947163492613001701e+00	5.303701537605599370e+00
4.921940247581328087e+00	5.305899169792053449e+00
4.896717002549655362e+00	5.308601510755916131e+00
4.871493757517981749e+00	5.310472012919379203e+00
4.846270512486308135e+00	5.312686043801195801e+00
4.821047267454635410e+00	5.316141928127954053e+00
4.795824022422961797e+00	5.318896596099608409e+00
4.770600777391289071e+00	5.320792046302880607e+00
4.745377532359615458e+00	5.324268024808668898e+00
4.744316299236642109e+00	5.327789973337913487e+00
4.743255066113668761e+00	5.330945976090923466e+00
4.742193832990695412e+00	5.334486760692165319e+00
4.741132599867722064e+00	5.337993911573897243e+00
4.740071366744748715e+00	5.341553051313821854e+00
4.739010133621776255e+00	5.343164698940133128e+00
4.737948900498802907e+00	5.346408701175023204e+00
4.736887667375829558e+00	5.347703338817515473e+00
4.735826434252856210e+00	5.349058047918343384e+00
4.734765201129882861e+00	5.348647773035723141e+00
4.727025624381401059e+00	5.349638212066308185e+00
4.719286047632919257e+00	5.348199229647303099e+00
4.711546470884437454e+00	5.346238023133651041e+00
4.703806894135955652e+00	5.345678441507682344e+00
4.696067317387473850e+00	5.343407246317652515e+00
4.688327740638992047e+00	5.341615111555680251e+00
4.680588163890510245e+00	5.339438734548791921e+00
4.672848587142028443e+00	5.336733270456750056e+00
4.665109010393546640e+00	5.335217521338750934e+00
4.657369433645064838e+00	5.333311447871762923e+00
4.673583897504020257e+00	5.329364220992969692e+00
4.689798361362976564e+00	5.327715551716326381e+00
4.706012825221932872e+00	5.326999155246788575e+00
4.722227289080888291e+00	5.325352007144692479e+00
4.738441752939843710e+00	5.324565052659230524e+00
4.754656216798800017e+00	5.324571156440676134e+00
4.770870680657756324e+00	5.325761260139248776e+00
4.787085144516711743e+00	5.326630173008072511e+00
4.803299608375667162e+00	5.329080033176458286e+00
4.819514072234623470e+00	5.331209806413550467e+00
4.853519855734118593e+00	5.333342104159454422e+00
4.887525639233613717e+00	5.336120126084119342e+00
4.921531422733108840e+00	5.338314809001057704e+00
4.955537206232603964e+00	5.339515333810738618e+00
4.989542989732099088e+00	5.340853302609986919e+00
5.023548773231593323e+00	5.342056064849937336e+00
5.057554556731088446e+00	5.342858691749202471e+00
5.091560340230583570e+00	5.343341089617991813e+00
5.125566123730078694e+00	5.344063809499283835e+00
5.159571907229573817e+00	5.344010572594331876e+00
5.159022129418989522e+00	5.343958270795160281e+00
5.158472351608406115e+00	5.344040231884486403e+00
5.157922573797821819e+00	5.343049878112687168e+00
5.157372795987237524e+00	5.341821880220267715e+00
5.156823018176654116e+00	5.341368832050451765e+00
5.156273240366069821e+00	5.339203030415682782e+00
5.155723462555485526e+00	5.337169099813120710e+00
5.155173684744901230e+00	5.335004592312924565e+00
5.154623906934317823e+00	5.332114965002161533e+00
5.154074129123733528e+00	5.329225647315002590e+00
5.192900525163120840e+00	5.327192600235137299e+00
5.231726921202509040e+00	5.324303804254599370e+00
5.270553317241896352e+00	5.321544700554529328e+00
5.309379713281283664e+00	5.321094436297856056e+00
5.348206109320670976e+00	5.319917856508688203e+00
5.387032505360059176e+00	5.320729837155802500e+00
5.425858901399446488e+00	5.322718666245662256e+00
5.464685297438833800e+00	5.324707879311314507e+00
5.503511693478222000e+00	5.326697475922581582e+00
5.542338089517609312e+00	5.329736672669674213e+00
5.542325177112105372e+00	5.333758524717818972e+00
5.542312264706601432e+00	5.337121883562337743e+00
5.542299352301097493e+00	5.340612230821481177e+00
5.542286439895593553e+00	5.344302760884716008e+00
5.542273527490089613e+00	5.348442857505351533e+00
5.542260615084585673e+00	5.352585917105861846e+00
5.542247702679081733e+00	5.356612175619960503e+00
5.542234790273577794e+00	5.360235535869668944e+00
5.542221877868073854e+00	5.362684961845138432e+00
5.542208965462569914e+00	5.364730002525756269e+00
5.536557395214186883e+00	5.367959202527530671e+00
5.530905824965804740e+00	5.369683510226650469e+00
5.525254254717421709e+00	5.370072438989999419e+00
5.519602684469039566e+00	5.370023929183183498e+00
5.513951114220656535e+00	5.370575946767720765e+00
5.508299543972273504e+00	5.371495415617515867e+00
5.502647973723891361e+00	5.372309093862712714e+00
5.496996403475508330e+00	5.373643177584458641e+00
5.491344833227126188e+00	5.374538584846145106e+00
5.485693262978743157e+00	5.375805335017256326e+00
5.482092190573959911e+00	5.377556136387606323e+00
5.478491118169177554e+00	5.378460932274212958e+00
5.474890045764394308e+00	5.379809104419970289e+00
5.471288973359611063e+00	5.380311793939083209e+00
5.467687900954828706e+00	5.382921232936628719e+00
5.464086828550045460e+00	5.383429576023076812e+00
5.460485756145262215e+00	5.385196282402341161e+00
5.456884683740478970e+00	5.386118546783017713e+00
5.453283611335696612e+00	5.387208367976868750e+00
5.449682538930913367e+00	5.387727071780826549e+00
5.460471690315952031e+00	5.387564384766088565e+00
5.471260841700990696e+00	5.386964729789865736e+00
5.482049993086028472e+00	5.386461268773776290e+00
5.492839144471067137e+00	5.385958132031849033e+00
5.503628295856105801e+00	5.384544363267889544e+00
5.514417447241144465e+00	5.383977525956066046e+00
5.525206598626183130e+00	5.381813913542533356e+00
5.535995750011220906e+00	5.380496724281133680e+00
5.546784901396259571e+00	5.378617015553348146e+00
5.557574052781298235e+00	5.377240649254969362e+00
5.543814064268518749e+00	5.376619104976658292e+00
5.530054075755739262e+00	5.376439435165246472e+00
5.516294087242958888e+00	5.377572779609774756e+00
5.502534098730179402e+00	5.379054377862339642e+00
5.488774110217399915e+00	5.379344290896428404e+00
5.475014121704620429e+00	5.380828746577983601e+00
5.461254133191840943e+00	5.382370945967956288e+00
5.447494144679060568e+00	7.398918907516152110e+00
5.433734156166281082e+00	7.398435375131690250e+00
5.419974167653501596e+00	7.400065269982420979e+00
5.407236785777919330e+00	7.400091485920968104e+00
5.394499403902337065e+00	7.400603083533126458e+00
5.381762022026754799e+00	7.400640512820495509e+00
5.369024640151172534e+00	7.401465665663794269e+00
5.356287258275591157e+00	7.401513764089072467e+00
5.343549876400008891e+00	7.403016885027345673e+00
5.330812494524426626e+00	7.403549216423160217e+00
5.318075112648844360e+00	7.403586563281340460e+00
5.305337730773262095e+00	7.404126822252574236e+00
5.292600348897679829e+00	7.404840443925850835e+00
5.305957300177850833e+00	7.405718668704611041e+00
5.319314251458021836e+00	7.407571059395921864e+00
5.332671202738192839e+00	7.408958698764624984e+00
5.346028154018363843e+00	7.410352015930147473e+00
5.359385105298534846e+00	5.314035754490178398e+00
5.372742056578705849e+00	5.310499882308633346e+00
5.386099007858876853e+00	5.306520328803047803e+00
5.399455959139047856e+00	5.304581039064253822e+00
5.412812910419218859e+00	5.301753483518448107e+00
5.426169861699389863e+00	5.300279332261649934e+00
5.381916144769577137e+00	5.299049348703972484e+00
5.337662427839764412e+00	5.297135169126799603e+00
5.293408710909950798e+00	5.295565786580315404e+00
5.249154993980138073e+00	5.294062428797001729e+00
5.204901277050325348e+00	5.291715600823611254e+00
5.160647560120512622e+00	5.288557553813705958e+00
5.116393843190699897e+00	5.285809209572362555e+00
5.072140126260886284e+00	5.283063599844317615e+00
5.027886409331073558e+00	5.279404890705013287e+00
4.983632692401260833e+00	5.275407661972674411e+00
4.985594037627704367e+00	5.272188445038738180e+00
4.987555382854147012e+00	5.268123290129037350e+00
4.989516728080590546e+00	5.262802010336319114e+00
4.991478073307034080e+00	5.259244907779062395e+00
4.993439418533476726e+00	5.254263602066420624e+00
4.995400763759920260e+00	5.251046657572183030e+00
4.997362108986363793e+00	5.246984181413166581e+00
4.999323454212807327e+00	5.243407479874132804e+00
5.001284799439249973e+00	5.240192839963047966e+00
5.003246144665693507e+00	5.237297203711089644e+00
4.858507676630120287e+00	5.233313672999163835e+00
4.713769208594546178e+00	5.230084129342471577e+00
4.569030740558972958e+00	5.227287441876522500e+00
4.424292272523399738e+00	4.993511990573368031e+00
4.279553804487825630e+00	4.990174045060953745e+00
4.134815336452252410e+00	4.988201279018319667e+00
3.990076868416678746e+00	4.984844029656295028e+00
3.845338400381105082e+00	4.982175528822724964e+00
3.700599932345531862e+00	4.978711580318747387e+00
3.555861464309958198e+00	4.976723922421254720e+00
3.589413760394231101e+00	4.974739088635704576e+00
3.622966056478504004e+00	4.972667895606944555e+00
3.656518352562776908e+00	4.972100159892196558e+00
3.690070648647049811e+00	4.970748334003643798e+00
3.723622944731322271e+00	4.970791486272583271e+00
3.757175240815595174e+00	4.970162773994428740e+00
3.790727536899868078e+00	5.161890545139447006e+00
3.824279832984140981e+00	5.158977902646995517e+00
3.857832129068413884e+00	5.154899223069253189e+00
3.891384425152686788e+00	5.152098116301745634e+00
3.827428514800484294e+00	5.149307332059332332e+00
3.763472604448281800e+00	5.147369230976149623e+00
3.699516694096079750e+00	5.145354506737120914e+00
3.635560783743877256e+00	5.143331507884749243e+00
3.571604873391674762e+00	5.140904297883787777e+00
3.507648963039472267e+00	5.138571786012141374e+00
3.443693052687269773e+00	5.136161407121080380e+00
3.379737142335067723e+00	5.132780338179299129e+00
3.315781231982865229e+00	5.130157697381242166e+00
3.251825321630662735e+00	5.127189288489357288e+00
3.259447868776458535e+00	5.125705902605026232e+00
3.267070415922254334e+00	5.123701981965774088e+00
3.274692963068050133e+00	5.121899061871484804e+00
3.282315510213845933e+00	5.121464341377375717e+00
3.289938057359641732e+00	5.120709618793082285e+00
3.297560604505437087e+00	5.120275187917149751e+00
3.305183151651232887e+00	5.121117163275997086e+00
3.312805698797028686e+00	5.121959195464173220e+00
3.320428245942824486e+00	5.122801284453653459e+00
3.328050793088620285e+00	5.124077575525180173e+00
3.307416140040344121e+00	4.962101470143471360e+00
3.286781486992068402e+00	4.962075170732502372e+00
3.266146833943792238e+00	4.960726761271980756e+00
3.245512180895516519e+00	4.960037701469618199e+00
3.224877527847240355e+00	4.958685007136468315e+00
3.204242874798964191e+00	4.957999899152883749e+00
3.183608221750688472e+00	4.955899312940084123e+00
3.162973568702412308e+00	4.955295652128135053e+00
3.142338915654136589e+00	4.953945296427888501e+00
3.121704262605860425e+00	4.953264983826325185e+00
3.083100311165759333e+00	4.952588313195434466e+00
3.044496359725658241e+00	4.952003029078233531e+00
3.005892408285557149e+00	4.952086126068487637e+00
2.967288456845456057e+00	4.953503911374250279e+00
2.928684505405354965e+00	4.953598489986849707e+00
2.890080553965253873e+00	4.315353635566846258e+00
2.851476602525152781e+00	4.316199833186596280e+00
2.812872651085051690e+00	4.317830473744887598e+00
2.774268699644950598e+00	4.319538980030160680e+00
2.735664748204849506e+00	4.320709316767329611e+00
2.708618424706100480e+00	4.322442596495643663e+00
2.681572101207351899e+00	4.324069148383268058e+00
2.654525777708602874e+00	4.325344610548389923e+00
2.627479454209854293e+00	4.327891403443482332e+00
2.600433130711105267e+00	4.329109146233205863e+00
2.573386807212356242e+00	4.331312964910293495e+00
2.546340483713607661e+00	4.331409124061129212e+00
2.519294160214858636e+00	4.332688541771725355e+00
2.492247836716110054e+00	4.332622646850288639e+00
2.465201513217361029e+00	4.333950738067981590e+00
2.461335426662666581e+00	4.334297059501113658e+00
2.457469340107972577e+00	4.336315256067067914e+00
2.453603253553278130e+00	4.337569134895718825e+00
2.449737166998584126e+00	4.339099676200122602e+00
2.445871080443889678e+00	4.340632903160551948e+00
2.442004993889195230e+00	4.342935527958019293e+00
2.438138907334501226e+00	5.001623836315562066e+00
2.434272820779806779e+00	5.006638193438787354e+00
2.430406734225112775e+00	5.011636858352767732e+00
2.426540647670418327e+00	5.015887857598094079e+00
2.408445219816394367e+00	5.020122408866142472e+00
2.390349791962370407e+00	5.025121391568565521e+00
2.372254364108346447e+00	5.028045544742011153e+00
2.354158936254322487e+00	5.032263208537486321e+00
2.336063508400298527e+00	5.035850970789345737e+00
2.317968080546274567e+00	5.039421990665199580e+00
2.299872652692250607e+00	5.043673363730049708e+00
2.281777224838226648e+00	5.047329392857176522e+00
2.263681796984202688e+00	5.051580841677187905e+00
2.245586369130178728e+00	5.056648890322523293e+00
2.255785093331590385e+00	5.062277451898502534e+00
2.265983817533001599e+00	5.067991910017220825e+00
2.276182541734413256e+00	5.075850569116470368e+00
2.286381265935824914e+00	5.084286675631105368e+00
2.296579990137236571e+00	5.092794517747599059e+00
2.306778714338647784e+00	5.102715845508154047e+00
2.316977438540059442e+00	5.114699013627292956e+00
2.327176162741471099e+00	5.125347988185777304e+00
2.337374886942882313e+00	4.416223386560059971e+00
2.347573611144293970e+00	4.421091381095849648e+00
2.348617310624042887e+00	4.427380263767727975e+00
2.349661010103791803e+00	4.433512151782151633e+00
2.350704709583541163e+00	4.439801234289661558e+00
2.351748409063290080e+00	4.444920921681284831e+00
2.352792108543038996e+00	4.450610969293991026e+00
2.353835808022787912e+00	4.455731028686538586e+00
2.354879507502536828e+00	4.461169017197174291e+00
2.355923206982286189e+00	4.465690204212558356e+00
2.356966906462035105e+00	4.470372020313297945e+00
2.358010605941784021e+00	4.474894188693180119e+00
2.361182726766621887e+00	4.481598598714525927e+00
2.364354847591460196e+00	4.486534854428303909e+00
2.367526968416298061e+00	4.492734801877359629e+00
2.370699089241136370e+00	4.498772721531951291e+00
2.373871210065974235e+00	4.505821789640598318e+00
2.377043330890812101e+00	4.512617089893624645e+00
2.380215451715650410e+00	4.520332067448142865e+00
2.383387572540488275e+00	4.529652856455999022e+00
2.386559693365326584e+00	4.537711758144185481e+00
2.389731814190164449e+00	4.546275618569556087e+00
2.388000462424977322e+00	4.554335187488948833e+00
2.386269110659789749e+00	4.562990357210937375e+00
2.384537758894602621e+00	4.570383463124292334e+00
2.382806407129415494e+00	4.579199274982471479e+00
2.381075055364227921e+00	4.585076880489573625e+00
2.379343703599040794e+00	4.591553223039018583e+00
2.377612351833853666e+00	4.599614005544378159e+00
2.375881000068666538e+00	4.605337012640877248e+00
2.374149648303478966e+00	4.611474818320056457e+00
2.372418296538291838e+00	4.617711446160317479e+00
2.395615280754432419e+00	4.624955891681563180e+00
2.418812264970572556e+00	5.447883442218638628e+00
2.442009249186713138e+00	5.453378952539425839e+00
2.465206233402853275e+00	5.458872136256719187e+00
2.488403217618993857e+00	5.465040164536762113e+00
2.511600201835134438e+00	5.470468170092940063e+00
2.534797186051274576e+00	5.476566259984443796e+00
2.557994170267415157e+00	7.796284435550052017e+00
2.581191154483555295e+00	7.798572048779186972e+00
2.604388138699695876e+00	7.800862195937061649e+00
2.577508853376802911e+00	7.804002178369763065e+00
2.550629568053909946e+00	7.806368297742555029e+00
2.523750282731017425e+00	7.808108413694062833e+00
2.496870997408124460e+00	7.809996798975015864e+00
2.469991712085231494e+00	7.812584783539951339e+00
2.443112426762338529e+00	7.814545092326231845e+00
2.416233141439445564e+00	7.815319955062620672e+00
2.389353856116553043e+00	7.819042588450328068e+00
2.362474570793660078e+00	7.821848566675271286e+00
2.335595285470767113e+00	7.826275359326428038e+00
2.337469780192478641e+00	7.830702331208868827e+00
2.339344274914190613e+00	7.835129482018787783e+00
2.341218769635902142e+00	7.841031054650912324e+00
4.298478010710462982e+00	2.381079587078096527e+00
4.336409403328202572e+00	2.364480704087052132e+00
4.374340795945943050e+00	2.348051319711731644e+00
4.412272188563682640e+00	2.334279546241194936e+00
4.450203581181423118e+00	2.320602723431997028e+00
4.488134973799162708e+00	2.308708296862122200e+00
5.063153340333746755e+00	2.242983058339942382e+00
5.105317817224450216e+00	2.247151307767236261e+00
5.147482294115153678e+00	2.253720923273332399e+00
5.189646771005857140e+00	2.259680065850031117e+00
5.231811247896560602e+00	2.266653039174720607e+00
5.273975724787263175e+00	2.276702220317799785e+00
5.316140201677966637e+00	2.287884831017505505e+00
5.358304678568670099e+00	2.299383830507643278e+00
5.400469155459373560e+00	2.311688992922707353e+00
5.442633632350077022e+00	2.324640402298816078e+00
5.484798109240780484e+00	2.337358765786716308e+00
5.505995537850727928e+00	3.923752540617207352e+00
5.527192966460675372e+00	3.929750246516946710e+00
5.548390395070621928e+00	3.935925558239129707e+00
5.569587823680569372e+00	3.941920344197736625e+00
5.590785252290516816e+00	3.948135509325888748e+00
5.611982680900464260e+00	3.955146773509169655e+00
5.633180109510411704e+00	3.963519395688634539e+00
5.654377538120358260e+00	3.971724310674142444e+00
5.675574966730305704e+00	3.980735736016646431e+00
5.696772395340253148e+00	3.991895038700290943e+00
5.673348686694279941e+00	4.003671315180605816e+00
5.649924978048306734e+00	4.015634694540826999e+00
5.626501269402333527e+00	4.028410356455758290e+00
5.603077560756360320e+00	4.042150912571177201e+00
5.579653852110386225e+00	4.055705857184419116e+00
5.556230143464413018e+00	4.070053930846617263e+00
5.532806434818439811e+00	4.083423686075203562e+00
5.509382726172466604e+00	4.096591510023912086e+00
5.485959017526493398e+00	4.107801966989159226e+00
5.462535308880520191e+00	2.593040493320534878e+00
5.466768876275398981e+00	2.606778471600531333e+00
5.471002443670277771e+00	2.618916569881522882e+00
5.475236011065155672e+00	2.631516102933820545e+00
5.479469578460034462e+00	2.643112180744510376e+00
5.483703145854913252e+00	2.653001884658207743e+00
5.487936713249792042e+00	2.662988734486122944e+00
5.492170280644670832e+00	2.672727071737778459e+00
5.496403848039548734e+00	2.681197866626034987e+00
5.500637415434427524e+00	2.687460139239278956e+00
5.504870982829306314e+00	2.694573806745698796e+00
5.545844919528570394e+00	4.242276865080826909e+00
5.586818856227834473e+00	4.254105781477465875e+00
5.627792792927099441e+00	4.267317893009613172e+00
5.668766729626363521e+00	4.278979668098458866e+00
5.709740666325627600e+00	4.289838341942502353e+00
5.750714603024891680e+00	4.301480791541442805e+00
5.791688539724155760e+00	4.311950022901471336e+00
5.832662476423420728e+00	4.322652079453075835e+00
5.873636413122684807e+00	4.333328282048337421e+00
5.914610349821948887e+00	4.343976749477372223e+00
5.928033213364079401e+00	4.352731785901814199e+00
5.941456076906209027e+00	4.361458586298853746e+00
5.954878940448338653e+00	4.370382477541296495e+00
5.968301803990469168e+00	4.379695994016022276e+00
5.981724667532599682e+00	4.387836938629328998e+00
5.995147531074729308e+00	4.396995678869836333e+00
6.008570394616858934e+00	4.406314673284240868e+00
6.021993258158989448e+00	4.416422194491826048e+00
6.035416121701119962e+00	4.425551039136255582e+00
6.048838985243249589e+00	4.437854211215143785e+00
6.056291065016978337e+00	4.450121234303624718e+00
6.063743144790707085e+00	4.462004258178156491e+00
6.071195224564434945e+00	4.475062569394979484e+00
6.078647304338163693e+00	4.488163432853131241e+00
6.086099384111892441e+00	4.500095443432283737e+00
6.093551463885621189e+00	4.513160754947689313e+00
6.101003543659349937e+00	4.524995138118934612e+00
6.108455623433077797e+00	4.535769063786206701e+00
6.115907703206806545e+00	4.544676116072519534e+00
6.123359782980535293e+00	4.552469000443606362e+00
6.111767940103228547e+00	4.559480781843475938e+00
6.100176097225921801e+00	4.565148299891252037e+00
6.088584254348614166e+00	4.569848137520546416e+00
6.076992411471307420e+00	4.573950808655466105e+00
6.065400568594000674e+00	4.577879094078391553e+00
6.053808725716693928e+00	4.582560528787372078e+00
6.042216882839387182e+00	4.584491792990800008e+00
6.030625039962079548e+00	4.588462269649822289e+00
6.019033197084772802e+00	4.592494964613461406e+00
6.007441354207466055e+00	4.596414472172846821e+00
5.995635118685640030e+00	4.600396178591579677e+00
5.983828883163814893e+00	4.605302378780354644e+00
5.972022647641988868e+00	4.610392391109459531e+00
5.960216412120163731e+00	4.615060237960062928e+00
5.948410176598337706e+00	4.620954555067599223e+00
5.936603941076511681e+00	5.779616423258553404e+00
5.924797705554686544e+00	5.777244066161649982e+00
5.912991470032860519e+00	5.776349106485860752e+00
5.901185234511035382e+00	5.773981035646029270e+00
5.889378998989209357e+00	5.771621782480207408e+00
5.892380216236996482e+00	5.770151211190223783e+00
5.895381433484784495e+00	5.767802787890722982e+00
5.898382650732571619e+00	5.766490353759381016e+00
5.901383867980358744e+00	5.765923603378733553e+00
5.904385085228145869e+00	5.765657464678247024e+00
5.907386302475933881e+00	5.764952905271646166e+00
5.910387519723721006e+00	5.765430079360949200e+00
5.913388736971508131e+00	5.766067984337333030e+00
5.916389954219296143e+00	5.767737337986187818e+00
5.919391171467083268e+00	5.767958564344929151e+00
5.906878567445398964e+00	5.768902668619050544e+00
5.894365963423714661e+00	5.769570694601116045e+00
5.881853359402029469e+00	5.771012822720116731e+00
5.869340755380345165e+00	5.771698276937214267e+00
5.856828151358660861e+00	5.772880476850357212e+00
5.844315547336976557e+00	5.773023990942701467e+00
5.831802943315292254e+00	4.685832049913868147e+00
5.819290339293607062e+00	4.688899444432563790e+00
5.806777735271922758e+00	4.690081129362262402e+00
5.794265131250238454e+00	4.693156400547503715e+00
5.778426578132004998e+00	4.694443523997279044e+00
5.762588025013772430e+00	4.695733914948758247e+00
5.746749471895538974e+00	4.697027570708947941e+00
5.730910918777305518e+00	4.698231475778944954e+00
5.715072365659072062e+00	4.697741265757406026e+00
5.699233812540839494e+00	4.696100616468944722e+00
5.683395259422606038e+00	4.694809154800651640e+00
5.667556706304372582e+00	4.692111784687146958e+00
5.651718153186140015e+00	4.689673442788953928e+00
5.635879600067906559e+00	4.687239379421537677e+00
5.623223614331985587e+00	4.683021674090351638e+00
5.610567628596064615e+00	4.680596756824924931e+00
5.597911642860143644e+00	4.677195420334712139e+00
5.585255657124222672e+00	4.674867484752910585e+00
5.572599671388301701e+00	4.673615837871144763e+00
5.559943685652381618e+00	4.673262029888758384e+00
5.547287699916460646e+00	5.790426236469988552e+00
5.534631714180539674e+00	5.791218697303703422e+00
5.521975728444618703e+00	5.791303307546582957e+00
5.509319742708697731e+00	5.790819890136456927e+00
5.488761248492872724e+00	5.791079346719401499e+00
5.468202754277047717e+00	5.789777715940397584e+00
5.447644260061223598e+00	5.788504297312043967e+00
5.427085765845398591e+00	5.786529011419540680e+00
5.406527271629573583e+00	5.785070699654413673e+00
5.385968777413748576e+00	5.783275542458615526e+00
5.365410283197923569e+00	5.781000432451117277e+00
5.344851788982099450e+00	5.778392336974013332e+00
5.324293294766274443e+00	5.774943895831370355e+00
5.303734800550449435e+00	5.771874738765559343e+00
5.280830481324253256e+00	7.427450033490632819e+00
5.257926162098057077e+00	7.424441123747968163e+00
5.235021842871860898e+00	7.422113984573397438e+00
5.212117523645664718e+00	7.418399018656248067e+00
5.189213204419468539e+00	7.414606193183829852e+00
5.166308885193272360e+00	7.412295933110065072e+00
5.143404565967076181e+00	7.410874509799770138e+00
5.120500246740880002e+00	7.409247262711645021e+00
5.097595927514683822e+00	7.409611595758578417e+00
5.074691608288487643e+00	7.408795651116313330e+00
5.119017358693401576e+00	7.410644438913528198e+00
5.163343109098314621e+00	7.411103763947715528e+00
5.207668859503228553e+00	7.412962768016577719e+00
5.251994609908142486e+00	7.413431931298756439e+00
5.296320360313055531e+00	7.415301140210019071e+00
5.340646110717969464e+00	7.416528972504591977e+00
5.384971861122883396e+00	7.417811065267164494e+00
5.429297611527797329e+00	7.418374215419440532e+00
5.473623361932710374e+00	5.718391557072669329e+00
5.517949112337624307e+00	5.715869575139026715e+00
5.537866383409475901e+00	5.713498490417232567e+00
5.557783654481326607e+00	5.712679056274734712e+00
5.577700925553178202e+00	5.710349726592935049e+00
5.597618196625029796e+00	5.708299659268073256e+00
5.617535467696880502e+00	5.708092588597350137e+00
5.637452738768732097e+00	5.705723792824185736e+00
5.657370009840583691e+00	5.704099140092148801e+00
5.677287280912435286e+00	5.700869758203567450e+00
5.697204551984285992e+00	5.698668002261581655e+00
5.717121823056137586e+00	5.695135994864390483e+00
5.715089854897656529e+00	5.691640624635395440e+00
5.713057886739176361e+00	5.686990152971956647e+00
5.711025918580695304e+00	5.682810748212542507e+00
5.708993950422215136e+00	5.678236169797800770e+00
5.706961982263734079e+00	5.673389198706537684e+00
5.704930014105253022e+00	5.669379948459972063e+00
5.702898045946772854e+00	5.663651207480913108e+00
5.700866077788291797e+00	5.658571109387951381e+00
5.698834109629811628e+00	5.653514393720069364e+00
5.696802141471330572e+00	5.649096653448229866e+00
5.716518852197696177e+00	5.644131642688714479e+00
5.736235562924061782e+00	5.639183717525082074e+00
5.755952273650427387e+00	5.635621349948911174e+00
5.775668984376792991e+00	7.428427020574409845e+00
5.795385695103158596e+00	7.426706941841720422e+00
5.815102405829524201e+00	7.424987542077090552e+00
5.834819116555889806e+00	7.425342146999019732e+00
5.854535827282255411e+00	7.423439768732551514e+00
5.874252538008621016e+00	7.421605823539809244e+00
5.893969248734986621e+00	7.421780042550439660e+00
5.882635235669973817e+00	7.421347721270039166e+00
5.871301222604961012e+00	7.420241303353955153e+00
5.859967209539948207e+00	7.419087275399852466e+00
5.848633196474935403e+00	7.416583377809488731e+00
5.837299183409922598e+00	7.414870531573696688e+00
5.825965170344909794e+00	7.412071572779097117e+00
5.814631157279896989e+00	7.409749928303924094e+00
5.803297144214884185e+00	7.405485601903497361e+00
5.791963131149871380e+00	7.401155788118501277e+00
5.780629118084858575e+00	7.397798185946951044e+00
5.786823122328018876e+00	7.393716318604602655e+00
5.793017126571179176e+00	7.389026525869291540e+00
5.799211130814338588e+00	7.384816314574114138e+00
5.805405135057498889e+00	7.380736616354765189e+00
5.811599139300659189e+00	7.376657508655258155e+00
5.817793143543819490e+00	7.373370599664715641e+00
5.823987147786979790e+00	7.369900270695662670e+00
5.830181152030139202e+00	7.367286338944618151e+00
5.836375156273299503e+00	7.364423738487621662e+00
5.842569160516459803e+00	7.362168498479235268e+00
5.851385520678567431e+00	7.359370149679930861e+00
5.860201880840675059e+00	7.357179078967698516e+00
5.869018241002782688e+00	7.354675587678903170e+00
5.877834601164890316e+00	7.351085362040084448e+00
5.886650961326997944e+00	7.346823735465551231e+00
5.895467321489104684e+00	7.343233483963315322e+00
5.904283681651212312e+00	7.337757218660208913e+00
5.913100041813319940e+00	7.331241095476263681e+00
5.921916401975427569e+00	7.325829236339050254e+00
5.930732762137535197e+00	7.319018923325723236e+00
5.899162796665050834e+00	7.312145717913449694e+00
5.867592831192566472e+00	5.580578195850320000e+00
5.836022865720082997e+00	5.577512796937358353e+00
5.804452900247598635e+00	5.574660169014790334e+00
5.772882934775114272e+00	5.572214371324922588e+00
5.741312969302629909e+00	5.570533277882827150e+00
5.709743003830145547e+00	5.568095365562626853e+00
5.678173038357662072e+00	5.566277571231962540e+00
5.646603072885177710e+00	5.564465293269426738e+00
5.615033107412693347e+00	5.561899765367945392e+00
5.609254514377629341e+00	5.560099009909804657e+00
5.603475921342565336e+00	5.556926938515568182e+00
5.597697328307501330e+00	5.554379713343335467e+00
5.591918735272437324e+00	5.552526902231091022e+00
5.586140142237374207e+00	5.548749048208975410e+00
5.580361549202310201e+00	5.545322894115363610e+00
5.574582956167246195e+00	5.540861395126213118e+00
5.568804363132182189e+00	5.536821832062146065e+00
5.563025770097118183e+00	5.531962129299151876e+00
5.557247177062054178e+00	5.527308657927471280e+00
5.576362785104144848e+00	5.522724146650817012e+00
5.595478393146235518e+00	5.516831336917960016e+00
5.614594001188327077e+00	5.512745776833899214e+00
5.633709609230417747e+00	5.507615908902870672e+00
5.652825217272508418e+00	5.504163333332323660e+00
5.671940825314599088e+00	5.499664353394668304e+00
5.691056433356689759e+00	5.495363955189866090e+00
5.710172041398781317e+00	5.490933436129052936e+00
5.729287649440871988e+00	5.486831326002284293e+00
5.748403257482962658e+00	7.103627101699525603e+00
5.795022573541329436e+00	7.098386718121237671e+00
5.841641889599696214e+00	7.094545651414191134e+00
5.888261205658062991e+00	7.090159800737921181e+00
5.934880521716429769e+00	7.086379258831691175e+00
5.981499837774796546e+00	7.081745547532756646e+00
6.028119153833162436e+00	7.078571607323048021e+00
6.074738469891529213e+00	7.073453329173804427e+00
6.121357785949895991e+00	7.068881523975345971e+00
6.167977102008262769e+00	7.063704056654695584e+00
6.214596418066629546e+00	7.059380001104912594e+00
6.213172957593088519e+00	5.424799904143930540e+00
6.211749497119546604e+00	5.419706818638809764e+00
6.210326036646005576e+00	5.414419359451204450e+00
6.208902576172464549e+00	5.409758682233431593e+00
6.207479115698923522e+00	5.405098426485866803e+00
6.206055655225381606e+00	7.037156599081763275e+00
6.204632194751840579e+00	7.035088627728865340e+00
6.203208734278299552e+00	7.032414379144618088e+00
6.201785273804757637e+00	7.031202670951818057e+00
6.200361813331216609e+00	7.028593173601670685e+00
6.208367801431341704e+00	7.027447900909688627e+00
6.216373789531467686e+00	7.024841706401646846e+00
6.224379777631592781e+00	7.022908371892659041e+00
6.232385765731718763e+00	5.358664105912965603e+00
6.240391753831843857e+00	5.352944049772984769e+00
6.248397741931968952e+00	5.346469302259203360e+00
6.256403730032094934e+00	5.340749292000141146e+00
6.264409718132220029e+00	5.333519850905216408e+00
6.272415706232346011e+00	5.327110755371997186e+00
6.280421694332471105e+00	5.320074905487702566e+00
6.274440351763542090e+00	5.313473722528417653e+00
6.268459009194613962e+00	5.306940549883708336e+00
6.262477666625684947e+00	5.298958954360752927e+00
6.256496324056755931e+00	5.290853050312398054e+00
6.250514981487826915e+00	5.283889571139805064e+00
6.244533638918898788e+00	5.274963222620609571e+00
6.238552296349969772e+00	5.266109189904820020e+00
6.232570953781040757e+00	5.257379290102626612e+00
6.226589611212112629e+00	5.247898722345925471e+00
6.220608268643183614e+00	5.237158485285698717e+00
6.213775621116692349e+00	5.226298403267843007e+00
6.206942973590200197e+00	5.215364416797736880e+00
6.200110326063708044e+00	5.204430708540560779e+00
6.193277678537216779e+00	5.192191541151001566e+00
6.186445031010725515e+00	5.181063500865435323e+00
6.179612383484233362e+00	5.169499105329258271e+00
6.172779735957741210e+00	5.158761963882420254e+00
6.165947088431249945e+00	5.147516974231362674e+00
6.159114440904758681e+00	5.136702638853059888e+00
6.152281793378266528e+00	5.127036278397102187e+00
6.149590976816655896e+00	5.116543168976491529e+00
6.146900160255045265e+00	5.106325782791380163e+00
6.144209343693433745e+00	5.098046096300032026e+00
6.141518527131823113e+00	5.088467549272571944e+00
6.138827710570212481e+00	5.080631752056038231e+00
6.136136894008601850e+00	5.073077961159280669e+00
6.133446077446991218e+00	5.065443712055244241e+00
6.130755260885379698e+00	5.057703629118654121e+00
6.128064444323769067e+00	5.049330747732813762e+00
6.125373627762158435e+00	5.042150037434427468e+00
6.116890640958104974e+00	5.034528875674466164e+00
6.108407654154050626e+00	5.026076501606397073e+00
6.099924667349997165e+00	5.016242717413103236e+00
6.091441680545943704e+00	5.006960255484359301e+00
6.082958693741890244e+00	4.997130076353824890e+00
6.074475706937835895e+00	4.987658568907860079e+00
6.065992720133782434e+00	4.977291331638123317e+00
6.057509733329728974e+00	4.968116443884945888e+00
6.049026746525674625e+00	4.957649644740943273e+00
6.040543759721621164e+00	4.947283800228161610e+00
6.053251214112226997e+00	4.937469189777288214e+00
6.065958668502832829e+00	4.928389087724303508e+00
6.078666122893437773e+00	4.918024603435813269e+00
6.091373577284043606e+00	4.908493964547577804e+00
6.104081031674649438e+00	4.898865582969183841e+00
6.116788486065255270e+00	4.889526970986048937e+00
6.129495940455861103e+00	4.880641965971280527e+00
6.142203394846466047e+00	4.871757998915791532e+00
6.154910849237071879e+00	4.862230455254048955e+00
6.167618303627677712e+00	4.853538915059814052e+00
6.141432403027443421e+00	4.846042715453506844e+00
6.115246502427208242e+00	4.837902127988948031e+00
6.089060601826973951e+00	4.829571720142479485e+00
6.062874701226739660e+00	4.823273784474606529e+00
6.036688800626505369e+00	4.814945690244076815e+00
6.010502900026270190e+00	4.809108961127831705e+00
5.984316999426035899e+00	4.801054259222656384e+00
5.958131098825801608e+00	4.795315318099531154e+00
5.931945198225566429e+00	4.789115575970159355e+00
5.905759297625332138e+00	4.784309877087813412e+00
5.930138691260761874e+00	4.778677850619353684e+00
5.954518084896192498e+00	4.774625639775332608e+00
5.978897478531622234e+00	4.770312882820160638e+00
6.003276872167052858e+00	3.823771698205843617e+00
6.027656265802482594e+00	3.821020936870145324e+00
6.052035659437912329e+00	3.818472338514448339e+00
6.076415053073342953e+00	3.814977588400750186e+00
6.100794446708772689e+00	3.811274589950191416e+00
6.125173840344203313e+00	3.806073830077394415e+00
6.149553233979633049e+00	3.801246900689299046e+00
6.112387192638129463e+00	4.748971257019777070e+00
6.075221151296624988e+00	4.746588353754725098e+00
6.038055109955120514e+00	4.744632124833284337e+00
6.000889068613616928e+00	4.740961611318952329e+00
5.963723027272113342e+00	4.738136131433962284e+00
5.926556985930608867e+00	4.735228188799354143e+00
5.889390944589104393e+00	4.732498388800570943e+00
5.852224903247600807e+00	4.729116090772143899e+00
5.815058861906097221e+00	4.724919787678940608e+00
5.777892820564592746e+00	4.722798534767282952e+00
5.773125752012573386e+00	4.719297087490890164e+00
5.768358683460554026e+00	4.717265945439158337e+00
5.763591614908534666e+00	4.713124441387051000e+00
5.758824546356515306e+00	4.711120567338517695e+00
5.754057477804495946e+00	4.708923125301578416e+00
5.749290409252477474e+00	4.708289923103716745e+00
5.744523340700458114e+00	4.707764012777190032e+00
5.739756272148438754e+00	4.707636880644045618e+00
5.734989203596419394e+00	4.707768261076577865e+00
5.730222135044400034e+00	4.708503902515106532e+00
5.728818749331555438e+00	4.710615034154245429e+00
5.727415363618710842e+00	4.711492120337249290e+00
5.726011977905865358e+00	4.713251107250704841e+00
5.724608592193020762e+00	4.714308963146135234e+00
5.723205206480176166e+00	4.715292037615485654e+00
5.721801820767331570e+00	4.716559869226722768e+00
5.720398435054486974e+00	4.716992792023325443e+00
5.718995049341641490e+00	4.717606808541805918e+00
5.717591663628796894e+00	4.718233249851049749e+00
5.716188277915952298e+00	4.718185562268613076e+00
5.704228293413819983e+00	4.719550932027325452e+00
5.692268308911687669e+00	4.720239188854734813e+00
5.680308324409554466e+00	4.720812006424318419e+00
5.668348339907422151e+00	4.722086297390169385e+00
5.656388355405289836e+00	4.722539147534936532e+00
5.644428370903157521e+00	4.723601274451516119e+00
5.632468386401025207e+00	4.725494048245113987e+00
5.620508401898892004e+00	4.725866481397882346e+00
5.608548417396759689e+00	4.726958535887531454e+00
5.596588432894627374e+00	4.728089889162431447e+00
5.590991277465585441e+00	4.729121905808730375e+00
5.585394122036543507e+00	4.729006872483904722e+00
5.579796966607500686e+00	4.729502087958096901e+00
5.574199811178458752e+00	4.729427660933192001e+00
5.568602655749416819e+00	4.727369670334656604e+00
5.563005500320374885e+00	4.726627656162479596e+00
5.557408344891332952e+00	4.726108124027634361e+00
5.551811189462290130e+00	4.724190830184570977e+00
5.546214034033248197e+00	4.721678726893644651e+00
5.540616878604206264e+00	4.719777219318726402e+00
5.450191815282111385e+00	4.717277816707428073e+00
5.359766751960016506e+00	4.715484704672468830e+00
5.269341688637920740e+00	4.713696426372830928e+00
5.178916625315825861e+00	4.711912987312053325e+00
5.088491561993730983e+00	4.710046815053964941e+00
4.998066498671636104e+00	4.708274737098505192e+00
4.907641435349541226e+00	4.706518352242982317e+00
4.817216372027445459e+00	4.705989906491513608e+00
4.726791308705350581e+00	4.704170702685012806e+00
4.636366245383255702e+00	4.702272216705451591e+00
4.697222139009635811e+00	4.701100828529420461e+00
4.758078032636015919e+00	4.699123960910161379e+00
4.818933926262396028e+00	4.698590107681240191e+00
4.879789819888776137e+00	4.698051298144795496e+00
4.940645713515156245e+00	4.696666477407140938e+00
5.001501607141537242e+00	4.696053236495515648e+00
5.062357500767917351e+00	4.695375277866509656e+00
5.123213394394297460e+00	4.695408075982321350e+00
5.184069288020677568e+00	4.696150977130100657e+00
5.244925181647057677e+00	4.696193565005598813e+00
5.214305722133724785e+00	4.697591829863466018e+00
5.183686262620392782e+00	4.698363332055111030e+00
5.153066803107059890e+00	4.699084378897659953e+00
5.122447343593726998e+00	4.699958935990823150e+00
5.091827884080394995e+00	4.700117870862388969e+00
5.061208424567062103e+00	4.700329882040195528e+00
5.030588965053729211e+00	4.699863934200648963e+00
4.999969505540396320e+00	4.698749195264629641e+00
4.969350046027064316e+00	4.697708164626662963e+00
4.938730586513731424e+00	4.696705547508805978e+00
4.907301357078962312e+00	4.694966240560202841e+00
4.875872127644193199e+00	4.693928631754002545e+00
4.844442898209424087e+00	4.691542496876694557e+00
4.813013668774654974e+00	4.691215194381942233e+00
4.781584439339885861e+00	4.688813176060653731e+00
4.750155209905115861e+00	4.687830841658003678e+00
4.718725980470346748e+00	4.684640541172823802e+00
4.687296751035577635e+00	6.587309238224664298e+00
4.655867521600808523e+00	6.585047152450770547e+00
4.624438292166039410e+00	6.580996657042152975e+00
4.574244274095242702e+00	6.577455587079247046e+00
4.524050256024446881e+00	4.675366616640880935e+00
4.473856237953650172e+00	4.673693828226236135e+00
4.423662219882853464e+00	4.671923051592352216e+00
4.373468201812057643e+00	4.670294423267124628e+00
4.323274183741260934e+00	4.669292880083663277e+00
4.273080165670464226e+00	4.668363417730028608e+00
4.222886147599667517e+00	4.666715547363048167e+00
4.172692129528871696e+00	4.666549689010071944e+00
4.122498111458074987e+00	4.664918648808358270e+00
4.200448594592171681e+00	4.664050600068571306e+00
4.278399077726267485e+00	4.663138535364351966e+00
4.356349560860364178e+00	4.661602085120522432e+00
4.434300043994459983e+00	4.660745970335649524e+00
4.512250527128556676e+00	4.659895814285979654e+00
4.590201010262653369e+00	4.657622354807224418e+00
4.668151493396749174e+00	4.654659063776851902e+00
4.746101976530845867e+00	4.652428290688638057e+00
4.824052459664941672e+00	4.648779409694547837e+00
4.902002942799038365e+00	4.644461325062358981e+00
4.897521785336214073e+00	4.641504712913689268e+00
4.893040627873388893e+00	4.635755493983692688e+00
4.888559470410564600e+00	4.630756417692470706e+00
4.884078312947740308e+00	4.626470036647811312e+00
4.879597155484916016e+00	4.620773203696542097e+00
4.875115998022090835e+00	4.615100648956641294e+00
4.870634840559266543e+00	4.610172231056015590e+00
4.866153683096442251e+00	4.604555678890200454e+00
4.861672525633617070e+00	4.599659335211685907e+00
4.857191368170792778e+00	4.595499211184788102e+00
4.888024918911163752e+00	4.590656053332681452e+00
4.918858469651534726e+00	4.586508693985000384e+00
4.949692020391906588e+00	4.582371656686087036e+00
4.980525571132277562e+00	4.577509147997412597e+00
5.011359121872648537e+00	4.575481941828640764e+00
5.042192672613019511e+00	4.571314471790362433e+00
5.073026223353390485e+00	4.567840846614513950e+00
5.103859774093762347e+00	4.565094741623662244e+00
5.134693324834133321e+00	4.562994192413574623e+00
5.165526875574504295e+00	4.559480452858637456e+00
5.162172536083134311e+00	4.556697268856029659e+00
5.158818196591763439e+00	4.553826303231162775e+00
5.155463857100393454e+00	4.550999230938191253e+00
5.152109517609023470e+00	4.546758625658503306e+00
5.148755178117653486e+00	4.543933208135878310e+00
5.145400838626282614e+00	4.540425310474780041e+00
5.142046499134912629e+00	4.535502397750441617e+00
5.138692159643542645e+00	4.532040930971387382e+00
5.135337820152171773e+00	4.527213933535723989e+00
5.131983480660801789e+00	4.523023435712000939e+00
5.173972252372283087e+00	4.519615470369132026e+00
5.215961024083763498e+00	4.514793682993720303e+00
5.257949795795244796e+00	4.512801790462328988e+00
5.299938567506726095e+00	4.508667541524880029e+00
5.341927339218207393e+00	4.505263366330542141e+00
5.383916110929687804e+00	4.503275363554843480e+00
5.425904882641169102e+00	4.501231498156921695e+00
5.467893654352650401e+00	4.499982333298653714e+00
5.509882426064130811e+00	4.498620455206240543e+00
5.551871197775612110e+00	4.497311863769288820e+00
5.604119153832318290e+00	4.497422484045721980e+00
5.656367109889024469e+00	4.496854678550330497e+00
5.708615065945731537e+00	4.496296364787356836e+00
5.760863022002437717e+00	4.497147985112341040e+00
5.813110978059143896e+00	4.497395246139703318e+00
5.865358934115850076e+00	4.496972981906830036e+00
5.917606890172556255e+00	4.496562353620819685e+00
5.969854846229263323e+00	4.495558141098833005e+00
6.022102802285969503e+00	4.495240371771014765e+00
6.074350758342675682e+00	4.494267237270164195e+00
6.063967714728818237e+00	4.493310360969960726e+00
6.053584671114960791e+00	4.492369753259407794e+00
6.043201627501103346e+00	4.492190334346931380e+00
6.032818583887245900e+00	4.491198281082677823e+00
6.022435540273388455e+00	4.490301103489607648e+00
6.012052496659530121e+00	4.489330907830252571e+00
6.001669453045672675e+00	4.488280962684934927e+00
5.991286409431815230e+00	4.487897726107403784e+00
5.980903365817957784e+00	4.486863715336136593e+00
5.970520322204100339e+00	4.486495737209610368e+00
5.981091998277152655e+00	4.485380808805424557e+00
5.991663674350204083e+00	4.485682779689175170e+00
6.002235350423256399e+00	4.486091728888298213e+00
6.012807026496307827e+00	4.485650565971450732e+00
6.023378702569360144e+00	4.486075121974663737e+00
6.033950378642412460e+00	4.486403124998910918e+00
6.044522054715463888e+00	4.486844102484506713e+00
6.055093730788516204e+00	4.487294173552698773e+00
6.065665406861567632e+00	4.488513673812300375e+00
6.076237082934619949e+00	4.488221585438935790e+00
6.062546557524575164e+00	4.488690789083158883e+00
6.048856032114530379e+00	4.488405284730870193e+00
6.035165506704485594e+00	4.488126223715193319e+00
6.021474981294440809e+00	4.489253501418692949e+00
6.007784455884396024e+00	4.489631053884050260e+00
5.994093930474350351e+00	4.488594657573793612e+00
5.980403405064305566e+00	4.488848738819343431e+00
5.966712879654260782e+00	4.487685929295854415e+00
5.953022354244215997e+00	4.487187760724974162e+00
5.939331828834171212e+00	4.487954210996364601e+00
5.941304089771964669e+00	4.486670146110587787e+00
5.943276350709758127e+00	4.486038898627609406e+00
5.945248611647551584e+00	4.485408008197247831e+00
5.947220872585345042e+00	4.484010481700506645e+00
5.949193133523138499e+00	4.483391684874299621e+00
5.951165394460932845e+00	4.480598285943519166e+00
5.953137655398726302e+00	4.479340241598086081e+00
5.955109916336519760e+00	4.476060768130834866e+00
5.957082177274313217e+00	4.474820778534041033e+00
5.959054438212106675e+00	4.471534971349324650e+00
5.935393841035218720e+00	4.469052472280897526e+00
5.911733243858330766e+00	4.466544189863119740e+00
5.888072646681443700e+00	4.463401729622821890e+00
5.864412049504555746e+00	4.460884553538680741e+00
5.840751452327667792e+00	4.459796407909221827e+00
5.817090855150779838e+00	4.457266987740357678e+00
5.793430257973891884e+00	4.455511306236356717e+00
5.769769660797004818e+00	4.455147360076880503e+00
5.746109063620116864e+00	4.453241628297301524e+00
5.722448466443228909e+00	4.451337102489543618e+00
5.710415811529960806e+00	4.450206736770775606e+00
5.698383156616691814e+00	4.449059563548233953e+00
5.686350501703423710e+00	4.447000449741376649e+00
5.674317846790155606e+00	4.445874604619433512e+00
5.662285191876886614e+00	4.443220678741941043e+00
5.650252536963618510e+00	4.442116725166055602e+00
5.638219882050350407e+00	4.438201662835973949e+00
5.626187227137082303e+00	4.435715274902121585e+00
5.614154572223813311e+00	4.431825583210603270e+00
5.602121917310545207e+00	4.428715728063836288e+00
5.622350300036630166e+00	4.426260498434316126e+00
5.642578682762715125e+00	4.423032217834276913e+00
5.662807065488800085e+00	4.419156706884244556e+00
5.683035448214885044e+00	4.415935235032325323e+00
5.703263830940970891e+00	4.414099341881648542e+00
5.723492213667055850e+00	4.410884151731941927e+00
5.743720596393140809e+00	4.407623055570882187e+00
5.763948979119225768e+00	4.406419975444918258e+00
5.784177361845310728e+00	4.404542200955736675e+00
5.804405744571395687e+00	4.402511215204341077e+00
5.812831530006842939e+00	4.399855111250823292e+00
5.821257315442290192e+00	4.398555331014946113e+00
5.829683100877737445e+00	4.396500767656022823e+00
5.838108886313184698e+00	4.394398821226859653e+00
5.846534671748631951e+00	4.393102889757989793e+00
5.854960457184080092e+00	4.390380621312916176e+00
5.863386242619527344e+00	4.388306848888303691e+00
5.871812028054974597e+00	4.387151923514845286e+00
5.880237813490421850e+00	4.384437136052928174e+00
5.888663598925869103e+00	4.383289404089125263e+00
5.889556690246037896e+00	4.380599958909738412e+00
5.890449781566207577e+00	4.379316841700313212e+00
5.891342872886376369e+00	4.377413505713163566e+00
5.892235964206545162e+00	4.375990173663557137e+00
5.893129055526713955e+00	4.372577958138655241e+00
5.894022146846883636e+00	4.371192171479080457e+00
5.894915238167052429e+00	4.369204733129359752e+00
5.895808329487221222e+00	4.368440911812817795e+00
5.896701420807390903e+00	4.366292821147019332e+00
5.897594512127559696e+00	4.365571096660779027e+00
5.880645068684095200e+00	4.364047089571789328e+00
5.863695625240629816e+00	4.363307231905634076e+00
5.846746181797165320e+00	4.362407706760109249e+00
5.829796738353700825e+00	4.361047924524562802e+00
5.812847294910236329e+00	4.359528758937139870e+00
5.795897851466770945e+00	4.358170831897254516e+00
5.778948408023306449e+00	4.357412190738902069e+00
5.761998964579841953e+00	4.355433388309364773e+00
5.745049521136376569e+00	4.354028709138239250e+00
5.728100077692912073e+00	4.351404485910268072e+00
5.704700603697602901e+00	4.349402832573685096e+00
5.681301129702294617e+00	4.345350733830354528e+00
5.657901655706986332e+00	4.342703881224231566e+00
5.634502181711677160e+00	4.338653362507772115e+00
5.611102707716367988e+00	4.334465364955637057e+00
5.587703233721059703e+00	4.330227361236358874e+00
5.564303759725751419e+00	4.324635244734519546e+00
5.540904285730442247e+00	4.319018175465345166e+00
5.517504811735133075e+00	4.313401210182052914e+00
5.494105337739824790e+00	4.309188554704934226e+00
5.478893027355748124e+00	4.302787584810572774e+00
5.463680716971671458e+00	4.297790827855632045e+00
5.448468406587594792e+00	4.292794078452867090e+00
5.433256096203518126e+00	4.287772032186413895e+00
5.418043785819441460e+00	4.281485256310010534e+00
5.402831475435364794e+00	4.276439289876567074e+00
5.387619165051288128e+00	4.271394151796343408e+00
5.372406854667211462e+00	4.265729949258390441e+00
5.357194544283134796e+00	4.260851206038529959e+00
5.341982233899058130e+00	4.255166506730376774e+00
5.363350366498172761e+00	4.249527620806811790e+00
5.384718499097287392e+00	4.244630608191952703e+00
5.406086631696401135e+00	4.239735958759696999e+00
5.427454764295515766e+00	4.233293280650420876e+00
5.448822896894630397e+00	4.228255550460496615e+00
5.470191029493745027e+00	4.224003906248194440e+00
5.491559162092859658e+00	4.218330238376317709e+00
5.512927294691973401e+00	4.211909780610215925e+00
5.534295427291088032e+00	4.207660870364909655e+00
5.555663559890202663e+00	4.203263850866371776e+00
5.562457347268842334e+00	4.198867228193813084e+00
5.569251134647482004e+00	4.194654693773970600e+00
5.576044922026121675e+00	4.191043545466928144e+00
5.582838709404761346e+00	4.186045747480551249e+00
5.589632496783401017e+00	4.182434817184841336e+00
5.596426284162040687e+00	4.179609311885502443e+00
5.603220071540680358e+00	4.174594591095044827e+00
5.610013858919320029e+00	4.170967873287924732e+00
5.616807646297959700e+00	4.167524325063981294e+00
5.623601433676599370e+00	4.163295809812222359e+00
5.650574504225625461e+00	4.159067563769552223e+00
5.677547574774651551e+00	4.154824304347898511e+00
5.704520645323678529e+00	4.149796380546880492e+00
5.731493715872704620e+00	4.146326566974676275e+00
5.758466786421730710e+00	4.141300882573010433e+00
5.785439856970756800e+00	4.137654649677761753e+00
5.812412927519782890e+00	4.132619750231079969e+00
5.839385998068809869e+00	4.128991160077724487e+00
5.866359068617835959e+00	4.125197934645076003e+00
5.893332139166862049e+00	4.120169413992584850e+00
5.906472190301522041e+00	4.116381177685080495e+00
5.919612241436181144e+00	4.111993312251370547e+00
5.932752292570841135e+00	4.107589317349045643e+00
5.945892343705501126e+00	4.104607289376171586e+00
5.959032394840161118e+00	4.100833817652209667e+00
5.972172445974820221e+00	4.098024646094749812e+00
5.985312497109480212e+00	4.095208297510640527e+00
5.998452548244140203e+00	4.093796770725191436e+00
6.011592599378799306e+00	4.091600909179682333e+00
6.024732650513459298e+00	4.090519893607657664e+00
5.983024566750452244e+00	4.089109193944324261e+00
5.941316482987445191e+00	4.089269005580336902e+00
5.899608399224439026e+00	4.088810707283966117e+00
5.857900315461431973e+00	4.088353825196640479e+00
5.816192231698424919e+00	4.088679615719480687e+00
5.774484147935417866e+00	4.089465979807143547e+00
5.732776064172410813e+00	4.089795104892175459e+00
5.691067980409404647e+00	4.089960757757951093e+00
5.649359896646397594e+00	4.090910656565356796e+00
5.607651812883390541e+00	4.090462076587435547e+00
5.563581706343629918e+00	4.090630635977783314e+00
5.519511599803869295e+00	4.090184470167574027e+00
5.475441493264107784e+00	4.088954022730018067e+00
5.431371386724347161e+00	4.088510119835831347e+00
5.387301280184586538e+00	4.087281125638411616e+00
5.343231173644825915e+00	4.084649434162005655e+00
5.299161067105065293e+00	4.083595229696499018e+00
5.255090960565303781e+00	4.081758199599775594e+00
5.211020854025543159e+00	4.079919974705386032e+00
5.166950747485782536e+00	4.078873986776251570e+00
5.116757973246851776e+00	4.077825278258007557e+00
5.066565199007921905e+00	4.076170874730352445e+00
5.016372424768991145e+00	4.075130181969651488e+00
4.966179650530061274e+00	4.074275518420422237e+00
4.915986876291130514e+00	4.075436295662098196e+00
4.865794102052199754e+00	4.075991535810642219e+00
4.815601327813269883e+00	4.076552097054568335e+00
4.765408553574339123e+00	4.077913437041056355e+00
4.715215779335409252e+00	4.080077082605180649e+00
4.665023005096478492e+00	4.082055977078216991e+00
4.619484444020509173e+00	4.085030599640593785e+00
4.573945882944538965e+00	4.087817632918572919e+00
4.528407321868569646e+00	4.091409292652105734e+00
4.482868760792599439e+00	4.095004395602035885e+00
4.437330199716630119e+00	4.098010370899517696e+00
4.391791638640660800e+00	4.102421358173730326e+00
4.346253077564690592e+00	4.106243173510306654e+00
4.300714516488721273e+00	4.109868854355331003e+00
4.255175955412751065e+00	4.113711341355881679e+00
4.209637394336781746e+00	4.117564571442687615e+00
4.181373002801243466e+00	4.121428635800939766e+00
4.153108611265705186e+00	4.123098470810514726e+00
4.124844219730166017e+00	4.126393825121397185e+00
4.096579828194627737e+00	4.128892950901003722e+00
4.068315436659089457e+00	4.131179613621271507e+00
4.040051045123551177e+00	4.134509765377268664e+00
4.011786653588012896e+00	4.135417149454212016e+00
3.983522262052474172e+00	4.137957708822071368e+00
3.955257870516935448e+00	4.139115364422693233e+00
3.926993478981397168e+00	4.140049878926579829e+00
3.912635333530316117e+00	4.142622840665077355e+00
3.898277188079235511e+00	4.143574423127934558e+00
3.883919042628154461e+00	4.145350769235337296e+00
3.869560897177073411e+00	5.985529550507623142e+00
3.855202751725992805e+00	5.982855672670033265e+00
3.840844606274911754e+00	5.979955601841872692e+00
3.826486460823830704e+00	5.975911729602438882e+00
3.812128315372749654e+00	5.973950284359587748e+00
3.797770169921669048e+00	5.971763558614824774e+00
3.783412024470587998e+00	5.969368224527618061e+00
3.785198414720989391e+00	5.968091235897788671e+00
3.786984804971391227e+00	5.966146662629070008e+00
3.788771195221792620e+00	5.965546496340465410e+00
3.790557585472194013e+00	5.964242365967365345e+00
3.792343975722595850e+00	5.963363061226441886e+00
3.794130365972997243e+00	5.963399785357342608e+00
3.795916756223398636e+00	4.181402635480108820e+00
3.797703146473800029e+00	4.184190841727942534e+00
3.799489536724201866e+00	4.186999044661940061e+00
3.801275926974603259e+00	4.188996180470924813e+00
3.810194127510149631e+00	4.192383808765605124e+00
3.819112328045696003e+00	4.194408897568285610e+00
3.828030528581242375e+00	4.197284955777961457e+00
3.836948729116788748e+00	4.199874402883971847e+00
3.845866929652335564e+00	4.201396196504205705e+00
3.854785130187881936e+00	4.204009276868927003e+00
3.863703330723428309e+00	4.206385027550378908e+00
3.872621531258974681e+00	4.209336527292632191e+00
3.881539731794521053e+00	4.210922582997698171e+00
3.890457932330067425e+00	4.214729647320217154e+00
3.849299592832827077e+00	4.216887003465944694e+00
3.808141253335586729e+00	4.219058899802182516e+00
3.766982913838345937e+00	4.222067029311591391e+00
3.725824574341105588e+00	4.224825440180930869e+00
3.684666234843865240e+00	4.226219823908833106e+00
3.643507895346624892e+00	4.228981555883165377e+00
3.602349555849384544e+00	4.231467475947322754e+00
3.561191216352143751e+00	4.233678069952887313e+00
3.520032876854903403e+00	6.005526871141282363e+00
3.478874537357663055e+00	6.009119819075003477e+00
3.466356301497944603e+00	6.011339534579625443e+00
3.453838065638226151e+00	6.015168659314549693e+00
3.441319829778507700e+00	6.019237991639805330e+00
3.428801593918789248e+00	6.022165142205916588e+00
3.416283358059070352e+00	6.026701004695687480e+00
3.403765122199351900e+00	6.029631000318343759e+00
3.391246886339633448e+00	6.033520614036218532e+00
3.378728650479914997e+00	6.036477780958031225e+00
3.366210414620196545e+00	6.040161090567039537e+00
3.353692178760478093e+00	6.043143966512794840e+00
3.350860255801056287e+00	6.046853313914601458e+00
3.348028332841634480e+00	6.050563362200250594e+00
3.345196409882212674e+00	6.052898892266415309e+00
3.342364486922790867e+00	6.055235172972227353e+00
3.339532563963369505e+00	6.058245785703977759e+00
3.336700641003947698e+00	6.059881599503408545e+00
3.333868718044525892e+00	6.062219643002057623e+00
3.331036795085104085e+00	6.062921572971236017e+00
3.328204872125682279e+00	6.065231405313403990e+00
3.325372949166260472e+00	6.066137321228394441e+00
3.319219813650564621e+00	6.068185478378194553e+00
3.313066678134868326e+00	6.068156968965123355e+00
3.306913542619172475e+00	6.069532024794003888e+00
3.300760407103476179e+00	6.069736732346799890e+00
3.294607271587780328e+00	6.071083922991017623e+00
3.288454136072084477e+00	6.072664406996322484e+00
3.282301000556388182e+00	6.073544352353080100e+00
3.276147865040692331e+00	6.074218468247582159e+00
3.269994729524996036e+00	6.075620297549871651e+00
3.263841594009300184e+00	6.076995310184137189e+00
3.232874713560389690e+00	6.079304400998521096e+00
3.201907833111479196e+00	6.081613601668558466e+00
3.170940952662568701e+00	6.083717366873645283e+00
3.139974072213658207e+00	6.085353399762417403e+00
3.109007191764747269e+00	6.088131568880554845e+00
3.078040311315836774e+00	6.091816313711371222e+00
3.047073430866926280e+00	6.093893090627698683e+00
3.016106550418015786e+00	6.095941272682996903e+00
2.985139669969105292e+00	6.099859096733301733e+00
2.954172789520194797e+00	6.103282231717619410e+00
2.946184156574966018e+00	6.106003930558840054e+00
2.938195523629737238e+00	6.108754046448424901e+00
2.930206890684508014e+00	6.112382677810673570e+00
2.922218257739279235e+00	6.115105395657543852e+00
2.914229624794050455e+00	6.117623149557349649e+00
2.906240991848821675e+00	6.121280013199853265e+00
2.898252358903592896e+00	6.124472303798916606e+00
2.890263725958363672e+00	6.126732326452658306e+00
2.882275093013134892e+00	6.130184336543233137e+00
2.874286460067906113e+00	6.132499490419872856e+00
2.876507381672996466e+00	6.135979546902026627e+00
2.878728303278086820e+00	6.138970923534334823e+00
2.880949224883176729e+00	6.140615685743573415e+00
2.883170146488267083e+00	6.144541805537659940e+00
2.885391068093357436e+00	6.146863102428750558e+00
2.887611989698447790e+00	6.150791249912486158e+00
2.889832911303538143e+00	6.154521021168097406e+00
2.892053832908628053e+00	6.157549999796997575e+00
2.894274754513718406e+00	6.161481883443300056e+00
2.896495676118808760e+00	6.165156364602604633e+00
2.892968230709315858e+00	6.168862861176280354e+00
2.889440785299822956e+00	6.173275143714233693e+00
2.885913339890330054e+00	6.176280838822017394e+00
2.882385894480837152e+00	6.180665174558479080e+00
2.878858449071343806e+00	6.185755733942297496e+00
2.875331003661850904e+00	6.188765708927751241e+00
2.871803558252358002e+00	6.194051985574549057e+00
2.868276112842865100e+00	6.197288277948669766e+00
2.864748667433372198e+00	6.201903095018495904e+00
2.861221222023879296e+00	6.206518669914721009e+00
2.850629639467089582e+00	6.211135000947894724e+00
2.840038056910299868e+00	6.215269583855554281e+00
2.829446474353509711e+00	6.220109725720277538e+00
2.818854891796719997e+00	6.224212158980444443e+00
2.808263309239930283e+00	6.229020308202565914e+00
2.797671726683140569e+00	6.234311750305722377e+00
2.787080144126350856e+00	6.239120611111793835e+00
2.776488561569560698e+00	6.242741545186698104e+00
2.765896979012770984e+00	6.248224707867026773e+00
2.755305396455981271e+00	6.252782260722022478e+00
2.749315641469138427e+00	6.258045781232348226e+00
2.743325886482296028e+00	6.262606086925793569e+00
2.737336131495453184e+00	6.266492958585367923e+00
2.731346376508610341e+00	6.270864772900146988e+00
2.725356621521767941e+00	6.274753700345536700e+00
2.719366866534925098e+00	6.279157029410874280e+00
2.713377111548082254e+00	6.282638776819815085e+00
2.707387356561239411e+00	6.287263792779812732e+00
2.701397601574397012e+00	6.290778409704159913e+00
2.695407846587554168e+00	6.294295671479057219e+00
2.691282804815638752e+00	6.299659435239337135e+00
2.687157763043723335e+00	6.303886816877345645e+00
2.683032721271807919e+00	6.308333060325841402e+00
2.678907679499892502e+00	6.312781399668453197e+00
2.674782637727976642e+00	6.318121081460848387e+00
2.670657595956061225e+00	6.323247267029813656e+00
2.666532554184145809e+00	6.329296169401461114e+00
2.662407512412230393e+00	6.335280893535817803e+00
4.754812922360928340e+00	2.622350281712951592e+00
4.803443653418821846e+00	2.611795168078845819e+00
4.852074384476716240e+00	2.600345746242218592e+00
4.900705115534609746e+00	2.589117417190653025e+00
4.949335846592503252e+00	2.577413820091760233e+00
4.997966577650396758e+00	2.565343251886576859e+00
5.046597308708290264e+00	2.554110608411467531e+00
5.095228039766184658e+00	2.541603627633546303e+00
5.143858770824078164e+00	2.531389539363706476e+00
5.192489501881971670e+00	2.521226883880147707e+00
5.178307846202220510e+00	2.511661800481904905e+00
5.164126190522469351e+00	2.504912373716893459e+00
5.149944534842718191e+00	2.497888308151507974e+00
5.135762879162967032e+00	2.493082228888570562e+00
5.121581223483215872e+00	2.488892123013772828e+00
5.107399567803464713e+00	2.484433537046221385e+00
5.093217912123713553e+00	2.479368871305760447e+00
5.079036256443962394e+00	2.474960605747088760e+00
5.481015834606168369e+00	2.383376596343934839e+00
5.493717791013485119e+00	2.381381741762542692e+00
5.506419747420800981e+00	2.383264567772533038e+00
5.519121703828116843e+00	2.386825506818627929e+00
5.531823660235432705e+00	2.390492417892179144e+00
5.544525616642748567e+00	2.395118577440373375e+00
5.557227573050065317e+00	2.400577847102651319e+00
5.569929529457381179e+00	2.406686726601532822e+00
5.582631485864697041e+00	2.413207616430878222e+00
5.580890822451946676e+00	2.420367947234469241e+00
5.579150159039197199e+00	2.426338187475109098e+00
5.577409495626447722e+00	2.433156591754834341e+00
5.575668832213697357e+00	2.439313223019955235e+00
5.573928168800946992e+00	2.445861402451086963e+00
5.572187505388197515e+00	2.450896570645117567e+00
5.570446841975448038e+00	2.454238985918037574e+00
5.568706178562697673e+00	2.457649690252863728e+00
5.566965515149947308e+00	2.459637981492398318e+00
5.565224851737197831e+00	2.461193816016934655e+00
5.588532928628454854e+00	2.459879265329906417e+00
5.611841005519710990e+00	2.459396877285160876e+00
5.635149082410967125e+00	2.457471261276518160e+00
5.658457159302224149e+00	2.454961099488136345e+00
5.681765236193481172e+00	2.453095595365170301e+00
5.705073313084737308e+00	2.449943264649203201e+00
5.728381389975993443e+00	2.446218510272538893e+00
5.751689466867250466e+00	2.442617243859544374e+00
5.774997543758507490e+00	2.438746809326462373e+00
5.798305620649763625e+00	2.436208940136293410e+00
5.796051612651325513e+00	2.320057542389843519e+00
5.793797604652887401e+00	2.330336885516770096e+00
5.791543596654449289e+00	2.340708012546631078e+00
5.789289588656011176e+00	2.351026371608791354e+00
5.787035580657573064e+00	2.361702987253054165e+00
5.784781572659134063e+00	2.372058599613424690e+00
5.782527564660695951e+00	2.383532672316450274e+00
5.780273556662257839e+00	4.186061394676385383e+00
5.778019548663819727e+00	4.183466624702531611e+00
5.775765540665381614e+00	4.180331446189404332e+00
5.740660067451877069e+00	4.177989707981578427e+00
5.454140376522917499e+00	2.384992662462507962e+00
5.461497768521063279e+00	2.380834727569304032e+00
5.468855160519208169e+00	2.376283232276827029e+00
5.476212552517353060e+00	2.371331060817953418e+00
5.483569944515497951e+00	2.367647989038911049e+00
5.490927336513642842e+00	2.363479003503099030e+00
5.498284728511787733e+00	2.359662263969147133e+00
5.510367441752837436e+00	2.357527942570351698e+00
5.522450154993887139e+00	2.355078130338778220e+00
5.534532868234936842e+00	2.353582375868752408e+00
5.546615581475986545e+00	2.351559695181051346e+00
5.603178294285557470e+00	4.250193760289051603e+00
5.600902070480310968e+00	4.258792551886039668e+00
5.598625846675063578e+00	4.267168264786379339e+00
5.596349622869817075e+00	4.276354873019777791e+00
5.560939473862251070e+00	4.285315740992721167e+00
5.525529324854685065e+00	4.295896995971853372e+00
5.490119175847119948e+00	4.304701034915201063e+00
5.454709026839553943e+00	4.314704393118955039e+00
5.419298877831987937e+00	4.324169515641125727e+00
5.383888728824421932e+00	4.334096676355986055e+00
5.348478579816855927e+00	4.343215053390747649e+00
5.313068430809290810e+00	4.352415076713157305e+00
5.277658281801724804e+00	4.361617245930687226e+00
5.242248132794158799e+00	4.370163726910011093e+00
5.261872465832112766e+00	4.378061443150382814e+00
5.281496798870067622e+00	4.386199835848796802e+00
5.301121131908021589e+00	4.393529902026386047e+00
5.320745464945976444e+00	4.400864574149037978e+00
5.340369797983930411e+00	4.408046052391013880e+00
5.359994131021884378e+00	4.415389224066208484e+00
5.379618464059839233e+00	4.423309507597223522e+00
5.399242797097793201e+00	4.429188413242317601e+00
5.418867130135748056e+00	4.437846662515505081e+00
5.438491463173702023e+00	4.444874576408202493e+00
5.444905752158903489e+00	4.453120815787507958e+00
5.451320041144104955e+00	4.460798246950874457e+00
5.457734330129306421e+00	4.469047102011792560e+00
5.464148619114507888e+00	4.477461557623917621e+00
5.470562908099709354e+00	4.484810921320987021e+00
5.476977197084910820e+00	4.493063654122874340e+00
5.483391486070112286e+00	4.501152963408374674e+00
5.489805775055313752e+00	4.509081170260742510e+00
5.496220064040515219e+00	4.517095859066974306e+00
5.502634353025716685e+00	4.524468035029091340e+00
5.495597286604674281e+00	4.531105052854104365e+00
5.488560220183632765e+00	4.538233687240003533e+00
5.481523153762590361e+00	4.544801865868302038e+00
5.474486087341548846e+00	4.551375726085465701e+00
5.467449020920506442e+00	4.557698322618555231e+00
5.460411954499464038e+00	4.563386790531786197e+00
5.453374888078422522e+00	4.568824794189421112e+00
5.446337821657380118e+00	4.575163057203534223e+00
5.439300755236338603e+00	4.580612841094518828e+00
5.432263688815296199e+00	4.586633623911986035e+00
5.453940147512760461e+00	4.592850639853204520e+00
5.475616606210224724e+00	4.599450184532928532e+00
5.497293064907688986e+00	4.607636053335811610e+00
5.518969523605153249e+00	4.613621029083337710e+00
5.540645982302617512e+00	4.621505598828156813e+00
5.562322441000080886e+00	4.628075626002669196e+00
5.583998899697545149e+00	4.634654895458775847e+00
5.605675358395009411e+00	4.641441478678792976e+00
5.627351817092473674e+00	4.648862441501146137e+00
5.649028275789937936e+00	4.654647892161124290e+00
5.655252597552069105e+00	4.660698016391964238e+00
5.661476919314200273e+00	4.667429056772046003e+00
5.667701241076331442e+00	4.672104771941655521e+00
5.673925562838462611e+00	4.676839210406960490e+00
5.680149884600593779e+00	4.681061952164273343e+00
5.686374206362725836e+00	4.684984738502357970e+00
5.692598528124857005e+00	4.688393648148585058e+00
5.698822849886988173e+00	4.691192598902754973e+00
5.705047171649119342e+00	4.693266026979506123e+00
5.711271493411250511e+00	4.694729598177088015e+00
5.713937664131979233e+00	4.696763672998673478e+00
5.716603834852707067e+00	4.697368731534709241e+00
5.719270005573435789e+00	4.699410814134044045e+00
5.721936176294163623e+00	4.700848753150859594e+00
5.724602347014892345e+00	4.702858811403974215e+00
5.727268517735621067e+00	4.706830568439871243e+00
5.729934688456348901e+00	4.708813969568134361e+00
5.732600859177077623e+00	4.711975063601250291e+00
5.735267029897805457e+00	4.716496793171813806e+00
5.737933200618534180e+00	4.719636956377048165e+00
5.701852852955168416e+00	4.724143202740576974e+00
5.665772505291802652e+00	4.729259878670233341e+00
5.629692157628437776e+00	4.733817275730021201e+00
5.593611809965072013e+00	4.737532796720250516e+00
5.557531462301706249e+00	4.742108602720946031e+00
5.521451114638340485e+00	4.746692848710562629e+00
5.485370766974974721e+00	4.749894314613746005e+00
5.449290419311609845e+00	4.752534060898459423e+00
5.413210071648244082e+00	4.754360209323647446e+00
5.377129723984878318e+00	4.756466230301650278e+00
5.348402944766688094e+00	4.756934832431489291e+00
5.319676165548496982e+00	4.757090076927280364e+00
5.290949386330306758e+00	4.757016922400002734e+00
5.262222607112115647e+00	4.756377297902259826e+00
5.233495827893925423e+00	4.755757458071216526e+00
5.204769048675735199e+00	4.754554553267845485e+00
5.176042269457544087e+00	4.752548263826470887e+00
5.147315490239353863e+00	4.751366329804511679e+00
5.118588711021162752e+00	4.749946947072144710e+00
5.089861931802972528e+00	4.747377697213482683e+00
5.065794244629471699e+00	4.746202060595398287e+00
5.041726557455969981e+00	4.745028872409525533e+00
5.017658870282469152e+00	4.743602850155143713e+00
4.993591183108967435e+00	4.742434079668372604e+00
4.969523495935466606e+00	4.741257744523071693e+00
4.945455808761965777e+00	4.739261756856230967e+00
4.921388121588464060e+00	4.737261234088742334e+00
4.897320434414963231e+00	4.734713824509354296e+00
4.873252747241461513e+00	4.731904796168240779e+00
4.849185060067960684e+00	4.729356933030111954e+00
4.834554631106037448e+00	4.724862008567021654e+00
4.819924202144114211e+00	4.720672515648590029e+00
4.805293773182190975e+00	4.717578192250765134e+00
4.790663344220267739e+00	4.713394318323050669e+00
4.776032915258344502e+00	4.710046496585782450e+00
4.761402486296420378e+00	4.707520047753382286e+00
4.746772057334497141e+00	4.704999681190212613e+00
4.732141628372573905e+00	4.703044120567019704e+00
4.717511199410650669e+00	4.701650242202200403e+00
4.702880770448727432e+00	4.701347998180946952e+00
4.688979950031499477e+00	4.701346721951062513e+00
4.675079129614272411e+00	4.701609617992544621e+00
4.661178309197044456e+00	4.702438197361023420e+00
4.647277488779817389e+00	4.703270564192538750e+00
4.633376668362589434e+00	4.704669382645287889e+00
4.619475847945361480e+00	4.705512299420753664e+00
4.605575027528134413e+00	4.707182384399397179e+00
4.591674207110906458e+00	4.707765605889909999e+00
4.577773386693679392e+00	4.707789396309056684e+00
4.563872566276451437e+00	4.708643116652609706e+00
4.598132151212840135e+00	4.708095262417701043e+00
4.632391736149228834e+00	4.706721682870147916e+00
4.666651321085617532e+00	4.706738254885223682e+00
4.700910906022006230e+00	4.705357584711282293e+00
4.735170490958395817e+00	4.705621956766182556e+00
4.769430075894784515e+00	4.705630775995923720e+00
4.803689660831173214e+00	4.706722638949527138e+00
4.837949245767561912e+00	4.706987996585501932e+00
4.872208830703950611e+00	4.710022823723894803e+00
4.906468415640339309e+00	4.711944078615535325e+00
4.896547796809905151e+00	4.714694687888071556e+00
4.886627177979471881e+00	4.717730916447015588e+00
4.876706559149037723e+00	4.720492664966232432e+00
4.866785940318604453e+00	4.724375620121668007e+00
4.856865321488170295e+00	4.727140679099787413e+00
4.846944702657736137e+00	4.729917335429869141e+00
4.837024083827302867e+00	4.730479256904104091e+00
4.827103464996868709e+00	4.731591064324979889e+00
4.817182846166435439e+00	4.732430242486412197e+00
4.807262227336001281e+00	4.731338077119409569e+00
4.837698397356478885e+00	4.729965856113551581e+00
4.868134567376956490e+00	4.728321689563855124e+00
4.898570737397434094e+00	4.727511396072991090e+00
4.929006907417911698e+00	4.725330147196066477e+00
4.959443077438388414e+00	4.722585944162370097e+00
4.989879247458866018e+00	4.721785467384132851e+00
5.020315417479343623e+00	4.720421167650193262e+00
5.050751587499821227e+00	4.719074591485072467e+00
5.081187757520298831e+00	4.718283268308505640e+00
5.111623927540776435e+00	4.716928979749432038e+00
5.101396705837810686e+00	4.717798215269490392e+00
5.091169484134844936e+00	4.718655952705176126e+00
5.080942262431879186e+00	4.719532709919489477e+00
5.070715040728913436e+00	4.720093643138873141e+00
5.060487819025947687e+00	4.721798068532791604e+00
5.050260597322982825e+00	4.723216065352082715e+00
5.040033375620017075e+00	4.723268148221102969e+00
5.029806153917051326e+00	4.724145848722283603e+00
5.019578932214085576e+00	4.724188501742918156e+00
5.009351710511119826e+00	4.724249464200636517e+00
5.050816709134990035e+00	4.722091274001383177e+00
5.092281707758860243e+00	4.721615507429634206e+00
5.133746706382731340e+00	4.720602609837010633e+00
5.175211705006601548e+00	4.717372997760512554e+00
5.216676703630471756e+00	4.716895165254363143e+00
5.258141702254341965e+00	4.713996393719452449e+00
5.299606700878212173e+00	4.713008168887466098e+00
5.341071699502083270e+00	4.711165248640722503e+00
5.382536698125953478e+00	4.708826074511565096e+00
5.424001696749823687e+00	4.707303580607479887e+00
5.407213366026653034e+00	4.706340510417835077e+00
5.390425035303481494e+00	4.704004783160832481e+00
5.373636704580310841e+00	4.700829288540480988e+00
5.356848373857139300e+00	4.697659523635146606e+00
5.340060043133968648e+00	4.695362179853647788e+00
5.323271712410797996e+00	4.692204705679411170e+00
5.306483381687626455e+00	4.687394372143225851e+00
5.289695050964455803e+00	4.684308913810020236e+00
5.272906720241284262e+00	4.680361097180430363e+00
5.256118389518113609e+00	4.676967607328492704e+00
5.238419435256782108e+00	4.675807203039919813e+00
5.220720480995450608e+00	4.673278078608205988e+00
5.203021526734119107e+00	4.673481999537388631e+00
5.185322572472787606e+00	4.673167769297396745e+00
5.167623618211456105e+00	4.674234268840192108e+00
5.149924663950124604e+00	4.675827627276266441e+00
5.132225709688793103e+00	4.678772167994506681e+00
5.114526755427461602e+00	4.679464712977329910e+00
5.096827801166130101e+00	4.682414014159791193e+00
5.079128846904798600e+00	4.684818886573951069e+00
5.077446353118276967e+00	4.685027321158330871e+00
5.075763859331755334e+00	4.685728758688449958e+00
5.074081365545233702e+00	4.685943341526868977e+00
5.072398871758712069e+00	4.685822659896551556e+00
5.070716377972189548e+00	4.684184987807377354e+00
5.069033884185667915e+00	4.682728371366418507e+00
5.067351390399146283e+00	4.679388635281322095e+00
5.065668896612624650e+00	4.676600153958000661e+00
5.063986402826103017e+00	4.673850125966813707e+00
5.062303909039581384e+00	4.671073324194344956e+00
5.051628157397592744e+00	4.668849644184313696e+00
5.040952405755604104e+00	4.667454338287629234e+00
5.030276654113615464e+00	4.664730860403417445e+00
5.019600902471626824e+00	4.664754441554239683e+00
5.008925150829638184e+00	4.663027878964482120e+00
4.998249399187649544e+00	4.663533531561662393e+00
4.987573647545660904e+00	4.664042988652655097e+00
4.976897895903672264e+00	4.663145504914037787e+00
4.966222144261683624e+00	4.663704214463004760e+00
4.955546392619694984e+00	4.663365951756305527e+00
4.969619896563806094e+00	4.663846588386029168e+00
4.983693400507918092e+00	4.661681885328512465e+00
4.997766904452030090e+00	4.660938317549375043e+00
5.011840408396141200e+00	4.659248544561665817e+00
5.025913912340252310e+00	4.658519185320590061e+00
5.039987416284364308e+00	4.656028565204469949e+00
5.054060920228476306e+00	4.653946927071687334e+00
5.068134424172587416e+00	4.652734572270376567e+00
5.082207928116698525e+00	4.650263863481296056e+00
5.096281432060810523e+00	4.649574389124233598e+00
5.112014404240893484e+00	4.648387354771544189e+00
5.127747376420977332e+00	4.647658119956759037e+00
5.143480348601061181e+00	4.646935011381156500e+00
5.159213320781144141e+00	4.646723038873738609e+00
5.174946292961227101e+00	4.647734286725091479e+00
5.190679265141310950e+00	4.648752413282513096e+00
5.206412237321394798e+00	4.650218704534228920e+00
5.222145209501477758e+00	4.651248972050408881e+00
5.237878181681560719e+00	4.651359801176425890e+00
5.253611153861644567e+00	4.652697927009660894e+00
5.219950548060472428e+00	4.653320105043278865e+00
5.186289942259299401e+00	4.652943799359713140e+00
5.152629336458127263e+00	4.652140367615749561e+00
5.118968730656954236e+00	4.651845332768493435e+00
5.085308124855782097e+00	4.651488041476619095e+00
5.051647519054609958e+00	4.651634766402022336e+00
5.017986913253436931e+00	4.649997311827180013e+00
4.984326307452264793e+00	4.649217783670709814e+00
4.950665701651091766e+00	4.647519983819328182e+00
4.917005095849919627e+00	4.647685983368497808e+00
4.938887831948088447e+00	4.646991392288133405e+00
4.960770568046257267e+00	4.645805419946039905e+00
4.982653304144426087e+00	4.645538289584964176e+00
5.004536040242594908e+00	4.644932830515419830e+00
5.026418776340763728e+00	4.644333536687475394e+00
5.048301512438931660e+00	4.644234705524689311e+00
5.070184248537100480e+00	4.642781709277317148e+00
5.092066984635269300e+00	4.642776216877139817e+00
5.113949720733438120e+00	4.641913075446371550e+00
5.135832456831606940e+00	4.640564405328300168e+00
5.098067305909269820e+00	4.640583045264894402e+00
5.060302154986931811e+00	4.639163825518559214e+00
5.022537004064594690e+00	4.639974784414242492e+00
4.984771853142256681e+00	4.639836527292746204e+00
4.947006702219919561e+00	4.640567745438052505e+00
4.909241551297582440e+00	4.641987720793755656e+00
4.871476400375244431e+00	4.642142393335213946e+00
4.833711249452907310e+00	4.643565978857196797e+00
4.795946098530569301e+00	4.644899460698799665e+00
4.758180947608232181e+00	4.646610485074039509e+00
4.807152512237167663e+00	4.648721652239463431e+00
4.856124076866103145e+00	4.650834011228524467e+00
4.905095641495037739e+00	4.650234940301402276e+00
4.954067206123973222e+00	4.652350051318149937e+00
5.003038770752908704e+00	4.652913603324265956e+00
5.052010335381844186e+00	4.653766861371549268e+00
5.100981900010779668e+00	4.653359001839424636e+00
5.149953464639714262e+00	4.653151190322532216e+00
5.198925029268649745e+00	4.653234251571695346e+00
5.247896593897585227e+00	4.651964531249136670e+00
5.249078830367368553e+00	4.652051697907064742e+00
5.250261066837152768e+00	4.651271331582365498e+00
5.251443303306936983e+00	4.651747628580037208e+00
5.252625539776720309e+00	4.651261656798076238e+00
5.253807776246503636e+00	6.313671831826548342e+00
5.254990012716287850e+00	6.311805605371572980e+00
5.256172249186072065e+00	6.310807634526660159e+00
5.257354485655855392e+00	6.309038754041695896e+00
5.258536722125638718e+00	6.309314780544713841e+00
5.259718958595422933e+00	6.308234063507789813e+00
5.307872456776566494e+00	6.307108529270762709e+00
5.356025954957709168e+00	6.306669644114871076e+00
5.404179453138852729e+00	6.305550650022565762e+00
5.452332951319996290e+00	6.304347309595180526e+00
5.500486449501138964e+00	6.303235201069368188e+00
5.548639947682282525e+00	6.300631714360076074e+00
5.596793445863426086e+00	6.298756147049986431e+00
5.644946944044569648e+00	6.297092503687713894e+00
5.693100442225712321e+00	6.294499662403675977e+00
5.741253940406855882e+00	6.293441268495321594e+00
5.741716714949324896e+00	6.292385398241274963e+00
5.742179489491793021e+00	6.291332052912164130e+00
5.742642264034262034e+00	6.290162239561075452e+00
5.743105038576730159e+00	6.290486785615243548e+00
5.743567813119199172e+00	6.290128297578673866e+00
5.744030587661668186e+00	6.289693235762774393e+00
5.744493362204136311e+00	4.653160001547336222e+00
5.744956136746605324e+00	4.652405076946760865e+00
5.745418911289073449e+00	4.651753540332935977e+00
5.745881685831542462e+00	4.649572560999558846e+00
5.755154348867259628e+00	4.648743593703572152e+00
5.764427011902975906e+00	4.647134493427104829e+00
5.773699674938693072e+00	4.644553476923265478e+00
5.782972337974410237e+00	4.642072166608356198e+00
5.792245001010126515e+00	4.640146872675475542e+00
5.801517664045843681e+00	4.636789514308365057e+00
5.810790327081560847e+00	4.633529324391937543e+00
5.820062990117278012e+00	4.630635053640050458e+00
5.829335653152994290e+00	4.627928910430667564e+00
5.838608316188711456e+00	4.625586341211239905e+00
5.811264944292366508e+00	4.622883732044318350e+00
5.783921572396022448e+00	4.621976417075274846e+00
5.756578200499677500e+00	4.619730078695075015e+00
5.729234828603333440e+00	4.618824309280447515e+00
5.701891456706988492e+00	4.616939462457786192e+00
5.674548084810643545e+00	4.615147776615608599e+00
5.647204712914299485e+00	4.613263812096594307e+00
5.619861341017954537e+00	4.611380379018847009e+00
5.592517969121610477e+00	4.609046105215264255e+00
5.565174597225265529e+00	4.607163986662511590e+00
5.561472316218390333e+00	4.604831701593447235e+00
5.557770035211516024e+00	4.601971208080295916e+00
5.554067754204640828e+00	4.598661326951572370e+00
5.550365473197766519e+00	4.595352761214311244e+00
5.546663192190891323e+00	4.591066542754526303e+00
5.542960911184016126e+00	4.588649692447660300e+00
5.539258630177141818e+00	4.585794369572190554e+00
5.535556349170266621e+00	4.582939886142954222e+00
5.531854068163392313e+00	4.579997707423007824e+00
5.528151787156517116e+00	4.577505980334706237e+00
5.529450212439046553e+00	4.573677841737434413e+00
5.530748637721575989e+00	4.572165679412764305e+00
5.532047063004106313e+00	4.568788898603215465e+00
5.533345488286635749e+00	4.566837855672128299e+00
5.534643913569165186e+00	4.564268287469525731e+00
5.535942338851694622e+00	4.561430258153685635e+00
5.537240764134224058e+00	4.558949221037673638e+00
5.538539189416754382e+00	4.556386616607506213e+00
5.539837614699283819e+00	4.553102788209376861e+00
5.541136039981813255e+00	4.550104833957125727e+00
5.556804324212372137e+00	4.546741800454474181e+00
5.572472608442931019e+00	4.543299792001405102e+00
5.588140892673489901e+00	4.541200391966864203e+00
5.603809176904048783e+00	4.539633795803358574e+00
5.619477461134607665e+00	4.536729769338260887e+00
5.635145745365167436e+00	4.535168023348197686e+00
5.650814029595726318e+00	4.534872214296672865e+00
5.666482313826285200e+00	4.533768520778272304e+00
5.682150598056844082e+00	4.533196885201435933e+00
5.697818882287402964e+00	4.533895234784323769e+00
5.703732193400869122e+00	4.533786276391952974e+00
5.709645504514334391e+00	4.533682609093847127e+00
5.715558815627800548e+00	4.534040692362609981e+00
5.721472126741266706e+00	4.533062320330485839e+00
5.727385437854731975e+00	4.531736311834571040e+00
5.733298748968198133e+00	4.531656430048508710e+00
5.739212060081664291e+00	6.293422677685014399e+00
5.745125371195130448e+00	6.291848218131139703e+00
5.751038682308595718e+00	6.289574071429638202e+00
5.756951993422061875e+00	6.287981393102240801e+00
5.740321640160785499e+00	6.287131142261945804e+00
5.723691286899510011e+00	6.284845344159233349e+00
5.707060933638233635e+00	6.283271838779539209e+00
5.690430580376957259e+00	6.282412753075046652e+00
5.673800227115680883e+00	6.282291062980129404e+00
5.657169873854405395e+00	6.280759826645180510e+00
5.640539520593129019e+00	6.281375725109906050e+00
5.623909167331852643e+00	6.280537875054969632e+00
5.607278814070577155e+00	6.281160800361664798e+00
5.590648460809300779e+00	6.281079604653964310e+00
5.591705685790509861e+00	6.281001273682403685e+00
5.592762910771718055e+00	6.280943718900846129e+00
5.593820135752927136e+00	6.280888551789468366e+00
5.594877360734135330e+00	6.279401961970583201e+00
5.595934585715344411e+00	6.278642767350281595e+00
5.596991810696553493e+00	6.277177391152809705e+00
5.598049035677761687e+00	6.276404782994799092e+00
5.599106260658970768e+00	6.274927011527702270e+00
5.600163485640178962e+00	6.273466824651262819e+00
5.601220710621388044e+00	6.273407527014326135e+00
5.586263869563080853e+00	6.271936702486720527e+00
5.571307028504773662e+00	6.271188085203632134e+00
5.556350187446466471e+00	6.271855068478542350e+00
5.541393346388159280e+00	6.271803727796333661e+00
5.526436505329852977e+00	6.272463391682728151e+00
5.511479664271545786e+00	6.272428397359351315e+00
5.496522823213238595e+00	4.484511679101749415e+00
5.481565982154931405e+00	4.485489939794760517e+00
5.466609141096624214e+00	4.485111927254433972e+00
5.451652300038317023e+00	4.486155926848731212e+00
5.435278076387955792e+00	4.485785327007970835e+00
5.418903852737594562e+00	4.485418486607465560e+00
5.402529629087233332e+00	4.484244417959395435e+00
5.386155405436872101e+00	4.482151826968827635e+00
5.369781181786510871e+00	4.480489593783249624e+00
5.353406958136150529e+00	4.477595783453438116e+00
5.337032734485789298e+00	4.474154333502590397e+00
5.320658510835428068e+00	4.471637060406401076e+00
5.304284287185066837e+00	4.468258721247013732e+00
5.287910063534705607e+00	4.465748425516152587e+00
5.278579319328581931e+00	4.461514541049933946e+00
5.269248575122458256e+00	4.458148718919099807e+00
5.259917830916335468e+00	4.454787088066050060e+00
5.250587086710211793e+00	4.452795750986116019e+00
5.241256342504088117e+00	4.449442886474665571e+00
5.231925598297964441e+00	4.446094241016488979e+00
5.222594854091840766e+00	4.443157098280456019e+00
5.213264109885717978e+00	4.440322736018181615e+00
5.203933365679594303e+00	6.328050647711347843e+00
5.194602621473470627e+00	6.329471541921964040e+00
5.212121444814814097e+00	6.331606431230545340e+00
5.229640268156157568e+00	6.331627910735122100e+00
5.247159091497500150e+00	6.333066476834108727e+00
5.264677914838843620e+00	6.335207494628727787e+00
5.282196738180187090e+00	6.335949968236807450e+00
5.299715561521530560e+00	6.337380689212222862e+00
5.317234384862874030e+00	6.338828361771596143e+00
5.334753208204216612e+00	6.340264347801281453e+00
5.352272031545560083e+00	6.342428005109715272e+00
5.369790854886903553e+00	6.345281554036826144e+00
5.379040141335430292e+00	6.347437593233980380e+00
5.388289427783957031e+00	6.351725041278156958e+00
5.397538714232482882e+00	6.355304713387076809e+00
5.406788000681009621e+00	6.359597550159914903e+00
5.416037287129536359e+00	6.363892990929373106e+00
5.425286573578063098e+00	6.368907441626074473e+00
5.434535860026589837e+00	6.372518262037387693e+00
5.443785146475115688e+00	6.376125704532493721e+00
5.453034432923642427e+00	6.380462287326835735e+00
5.462283719372169166e+00	6.384795219895465834e+00
5.473130444195832389e+00	6.389141569882451854e+00
5.483977169019495612e+00	6.393507409865104130e+00
5.494823893843158835e+00	6.398548350993372047e+00
5.505670618666822058e+00	6.402204698383206605e+00
5.516517343490486169e+00	4.368405315444070069e+00
5.527364068314149392e+00	4.369889014608951960e+00
5.538210793137812615e+00	4.370895903587730835e+00
5.549057517961475838e+00	4.373279776094825877e+00
5.559904242785139061e+00	4.374191696759527126e+00
5.570750967608802284e+00	4.375683489467673937e+00
5.599634820767354526e+00	4.378507279884320980e+00
5.628518673925905880e+00	4.379427702337373773e+00
5.657402527084458121e+00	4.381727969648503418e+00
5.686286380243009475e+00	4.382654104535287587e+00
5.715170233401561717e+00	4.383268871515868526e+00
5.744054086560113959e+00	4.382823405066647027e+00
5.772937939718665312e+00	4.382110564556763066e+00
5.801821792877217554e+00	4.380867265736317684e+00
5.830705646035768908e+00	4.380159129529427986e+00
5.859589499194321149e+00	4.378117061020638801e+00
5.842631711086815116e+00	4.376879025058838302e+00
5.825673922979309083e+00	4.374839997074178477e+00
5.808716134871803938e+00	4.373646190537136214e+00
5.791758346764297904e+00	4.372989137878116495e+00
5.774800558656791871e+00	4.370954701206591686e+00
5.757842770549285838e+00	4.368881435791089451e+00
5.740884982441779805e+00	4.368230076358159408e+00
5.723927194334274660e+00	4.368078868335596887e+00
5.706969406226768626e+00	4.366551270739872592e+00
5.690011618119262593e+00	4.365027033135075563e+00
5.696912051481835881e+00	4.362665355032403269e+00
5.703812484844408282e+00	4.361726951564024013e+00
5.710712918206981570e+00	4.359336073302907621e+00
5.717613351569554858e+00	6.459067270124999816e+00
5.724513784932128146e+00	6.458627098695200353e+00
5.731414218294700547e+00	6.456750653385958216e+00
5.738314651657273835e+00	6.454229775891155541e+00
5.745215085019847123e+00	6.452363055501448841e+00
5.752115518382419523e+00	6.450529358122478740e+00
5.759015951744992812e+00	6.449438270113141414e+00
5.759136422491026863e+00	6.446820689301044460e+00
5.759256893237060915e+00	6.444972459211909310e+00
5.759377363983094966e+00	6.443036706398621583e+00
5.759497834729129018e+00	6.441196239829989345e+00
5.759618305475163069e+00	6.438528558607160335e+00
5.759738776221196233e+00	6.435957892963564575e+00
5.759859246967230284e+00	6.433999766863532699e+00
5.759979717713264336e+00	6.430697318331814571e+00
5.760100188459298387e+00	6.427364467649240076e+00
5.760220659205332439e+00	6.423360569047948943e+00
5.759224134217089563e+00	6.420032632315820109e+00
5.758227609228845800e+00	6.416034289185182260e+00
5.757231084240602925e+00	6.412038911298028054e+00
5.756234559252359162e+00	6.409458167427259490e+00
5.755238034264116287e+00	6.404797108418033957e+00
5.754241509275873412e+00	6.401482172122326730e+00
5.753244984287629649e+00	6.396790210722874015e+00
5.752248459299386774e+00	6.393480038289007794e+00
5.751251934311143010e+00	6.390133801416055803e+00
[truncated: 35,977 more rows]
