# Supplementary material for: Simulating the Photochemical Birth of the Hydrated Electron in Liquid Water
Source: Nat Commun. 2026 Mar 10;17:3764. doi: 10.1038/s41467-026-70045-7 (PMC13106769; doi:10.1038/s41467-026-70045-7)
Supplement: Supplementary file 3 — Source Data [file 41467_2026_70045_MOESM3_ESM.zip › Figure_6/tddft_spectra.dat]

# Energy gap [eV]           fosc [arb. unit]
3.308780000000000054e+00 1.628649999999999889e-02
3.321299999999999919e+00 1.633089999999999889e-02
3.342610000000000081e+00 1.627980000000000052e-02
3.373339999999999783e+00 1.613679999999999976e-02
3.410229999999999873e+00 1.588639999999999844e-02
3.453160000000000007e+00 1.555669999999999970e-02
3.499880000000000102e+00 1.516950000000000069e-02
3.547959999999999781e+00 1.474570000000000047e-02
3.593659999999999854e+00 1.430110000000000062e-02
3.633389999999999898e+00 1.385570000000000031e-02
3.665309999999999846e+00 1.342179999999999936e-02
3.684979999999999922e+00 1.300029999999999936e-02
3.691429999999999989e+00 1.260170000000000040e-02
3.685109999999999886e+00 1.222950000000000079e-02
3.667009999999999881e+00 1.189119999999999934e-02
3.677049999999999930e+00 1.199509999999999986e-02
3.646269999999999900e+00 1.176780000000000014e-02
3.580709999999999837e+00 1.122210000000000048e-02
3.559270000000000156e+00 1.114369999999999944e-02
3.549760000000000026e+00 1.114760000000000056e-02
3.554050000000000153e+00 1.122189999999999993e-02
3.577269999999999950e+00 1.136249999999999934e-02
3.619689999999999852e+00 1.155759999999999947e-02
3.682889999999999997e+00 1.178640000000000070e-02
3.762030000000000207e+00 1.204709999999999982e-02
3.855890000000000040e+00 1.232590000000000074e-02
3.994099999999999984e+00 1.301880000000000051e-02
4.066849999999999632e+00 1.283480000000000038e-02
4.171039999999999637e+00 1.302709999999999979e-02
4.265019999999999811e+00 1.314470000000000048e-02
4.342080000000000162e+00 1.317340000000000004e-02
4.397260000000000169e+00 1.311799999999999945e-02
4.419080000000000119e+00 1.295080000000000016e-02
4.414250000000000007e+00 1.273799999999999932e-02
4.380560000000000009e+00 1.248900000000000010e-02
4.321299999999999919e+00 1.224800000000000021e-02
4.243599999999999817e+00 1.204110000000000076e-02
4.154130000000000322e+00 1.189300000000000079e-02
4.060509999999999842e+00 1.180729999999999974e-02
3.970270000000000188e+00 1.180400000000000026e-02
3.890779999999999905e+00 1.185510000000000036e-02
3.826499999999999790e+00 1.197989999999999992e-02
3.780850000000000044e+00 1.216410000000000061e-02
3.754599999999999937e+00 1.239089999999999983e-02
3.746119999999999894e+00 1.264249999999999922e-02
3.784330000000000194e+00 1.322030000000000080e-02
3.771520000000000206e+00 1.313229999999999953e-02
3.797419999999999796e+00 1.332820000000000012e-02
3.823749999999999982e+00 1.345060000000000006e-02
3.847579999999999778e+00 1.349179999999999997e-02
3.865969999999999906e+00 1.345859999999999938e-02
3.876920000000000144e+00 1.335470000000000060e-02
3.878299999999999859e+00 1.319640000000000049e-02
3.868939999999999824e+00 1.300489999999999979e-02
3.848230000000000040e+00 1.280300000000000014e-02
3.816930000000000156e+00 1.261729999999999970e-02
3.776839999999999975e+00 1.247440000000000007e-02
3.730750000000000011e+00 1.240969999999999920e-02
3.681509999999999838e+00 1.243419999999999942e-02
3.668740000000000112e+00 1.287289999999999962e-02
3.584270000000000067e+00 1.275270000000000049e-02
3.539489999999999803e+00 1.300980000000000018e-02
3.498330000000000162e+00 1.328760000000000011e-02
3.459499999999999797e+00 1.353500000000000016e-02
3.421209999999999862e+00 1.371129999999999918e-02
3.381380000000000052e+00 1.376959999999999990e-02
3.338200000000000056e+00 1.371129999999999918e-02
3.327100000000000168e+00 1.392520000000000042e-02
3.238080000000000069e+00 1.322860000000000008e-02
3.180369999999999919e+00 1.288530000000000057e-02
3.117770000000000152e+00 1.252510000000000082e-02
3.050689999999999902e+00 1.218400000000000039e-02
2.979709999999999859e+00 1.189579999999999978e-02
2.905359999999999943e+00 1.168180000000000086e-02
2.829009999999999803e+00 1.155209999999999917e-02
2.749210000000000154e+00 1.150179999999999952e-02
2.669649999999999856e+00 1.155270000000000082e-02
2.590370000000000061e+00 1.166919999999999936e-02
2.510200000000000209e+00 1.181289999999999944e-02
2.431239999999999846e+00 1.195459999999999925e-02
2.354560000000000208e+00 1.204880000000000013e-02
2.281050000000000022e+00 1.205149999999999971e-02
2.211699999999999999e+00 1.193579999999999988e-02
2.148839999999999861e+00 1.170649999999999989e-02
2.093980000000000175e+00 1.138360000000000066e-02
2.047639999999999905e+00 1.100920000000000024e-02
2.009279999999999955e+00 1.063940000000000025e-02
1.976960000000000051e+00 1.031989999999999991e-02
1.949359999999999982e+00 1.008440000000000031e-02
1.921289999999999942e+00 9.939810000000000312e-03
1.890980000000000105e+00 9.877860000000000459e-03
1.854379999999999917e+00 9.871430000000000482e-03
1.815989999999999993e+00 9.933970000000000300e-03
1.775309999999999944e+00 1.005769999999999928e-02
1.736140000000000017e+00 1.026479999999999927e-02
1.700290000000000079e+00 1.055249999999999938e-02
1.671219999999999928e+00 1.094089999999999993e-02
1.650449999999999973e+00 1.141280000000000072e-02
1.639040000000000052e+00 1.194249999999999999e-02
1.637049999999999894e+00 1.249319999999999944e-02
1.644500000000000073e+00 1.303179999999999963e-02
1.694360000000000088e+00 1.371329999999999945e-02
1.681079999999999908e+00 1.392690000000000074e-02
1.707910000000000039e+00 1.425230000000000073e-02
1.737630000000000008e+00 1.450100000000000000e-02
1.768880000000000008e+00 1.463270000000000022e-02
1.798789999999999889e+00 1.467120000000000056e-02
1.862829999999999986e+00 1.476120000000000036e-02
1.849480000000000013e+00 1.441599999999999999e-02
1.907520000000000104e+00 1.426870000000000048e-02
1.880130000000000079e+00 1.370709999999999984e-02
1.885550000000000059e+00 1.323399999999999924e-02
1.882470000000000088e+00 1.273870000000000037e-02
1.867850000000000010e+00 1.223340000000000018e-02
1.841229999999999922e+00 1.175999999999999962e-02
1.801830000000000043e+00 1.133200000000000006e-02
1.752520000000000078e+00 1.094509999999999927e-02
1.696749999999999980e+00 1.061980000000000042e-02
1.639410000000000034e+00 1.025320000000000051e-02
1.586929999999999952e+00 9.969640000000000099e-03
1.544850000000000056e+00 9.734939999999999219e-03
1.516720000000000068e+00 9.555030000000000814e-03
1.504820000000000046e+00 9.433669999999999903e-03
1.507319999999999993e+00 9.363689999999999167e-03
1.522129999999999983e+00 9.340019999999999226e-03
1.544499999999999984e+00 9.335490000000000108e-03
1.608049999999999979e+00 9.562370000000000592e-03
1.598479999999999901e+00 9.368329999999999366e-03
1.624610000000000110e+00 9.346310000000000034e-03
1.648279999999999967e+00 9.259460000000000607e-03
1.669480000000000075e+00 9.095110000000000000e-03
1.688960000000000017e+00 8.845910000000000231e-03
1.707980000000000054e+00 8.523489999999999886e-03
1.726949999999999985e+00 8.142850000000000088e-03
1.747800000000000020e+00 7.742340000000000333e-03
1.773470000000000102e+00 7.357960000000000195e-03
1.806270000000000042e+00 7.031299999999999877e-03
1.850060000000000038e+00 6.798410000000000390e-03
1.908369999999999900e+00 6.684090000000000170e-03
1.983940000000000037e+00 6.698370000000000365e-03
2.077609999999999957e+00 6.842189999999999730e-03
2.227430000000000021e+00 7.259960000000000198e-03
2.316500000000000004e+00 7.456360000000000418e-03
2.455090000000000217e+00 7.861440000000000788e-03
2.600750000000000117e+00 8.282680000000000597e-03
2.748450000000000060e+00 8.675979999999999803e-03
2.892189999999999817e+00 8.979869999999999172e-03
3.028399999999999981e+00 9.157919999999999949e-03
3.151390000000000136e+00 9.174959999999999366e-03
3.255510000000000126e+00 9.020300000000000193e-03
3.339449999999999807e+00 8.708920000000000203e-03
3.396939999999999849e+00 8.257300000000000403e-03
3.425260000000000193e+00 7.698980000000000233e-03
3.424189999999999845e+00 7.083400000000000113e-03
3.395329999999999959e+00 6.461139999999999765e-03
3.343240000000000212e+00 5.875440000000000003e-03
3.310690000000000133e+00 5.469710000000000023e-03
3.208419999999999828e+00 4.959390000000000152e-03
3.145280000000000076e+00 4.666670000000000366e-03
3.097679999999999989e+00 4.495339999999999579e-03
3.068169999999999842e+00 4.454129999999999721e-03
3.064480000000000093e+00 4.542889999999999949e-03
3.084140000000000104e+00 4.766969999999999714e-03
3.151920000000000055e+00 5.234479999999999689e-03
3.179990000000000094e+00 5.595489999999999839e-03
3.242309999999999803e+00 6.161200000000000357e-03
3.304959999999999898e+00 6.772720000000000302e-03
3.359399999999999942e+00 7.360860000000000319e-03
3.399820000000000064e+00 7.846870000000000581e-03
3.421839999999999993e+00 8.169330000000000688e-03
3.422789999999999999e+00 8.289349999999999150e-03
3.402340000000000142e+00 8.208949999999999581e-03
3.361979999999999968e+00 7.968970000000000567e-03
3.328879999999999839e+00 7.772659999999999812e-03
3.236850000000000005e+00 7.233830000000000121e-03
3.160620000000000207e+00 6.845150000000000366e-03
3.082489999999999952e+00 6.489469999999999787e-03
3.007610000000000117e+00 6.195329999999999761e-03
2.940469999999999917e+00 5.975779999999999981e-03
2.884500000000000064e+00 5.838430000000000356e-03
2.841979999999999951e+00 5.790700000000000187e-03
2.813109999999999999e+00 5.837359999999999771e-03
2.797109999999999985e+00 5.968819999999999681e-03
2.791830000000000034e+00 6.174080000000000193e-03
2.794099999999999806e+00 6.433630000000000078e-03
2.800920000000000076e+00 6.719440000000000135e-03
2.809550000000000214e+00 6.995780000000000054e-03
2.818360000000000198e+00 7.232500000000000213e-03
2.827210000000000001e+00 7.400359999999999924e-03
2.837260000000000115e+00 7.482360000000000400e-03
2.850750000000000117e+00 7.473419999999999716e-03
2.871459999999999901e+00 7.387089999999999802e-03
2.902470000000000105e+00 7.237359999999999974e-03
2.944739999999999913e+00 7.043650000000000258e-03
2.997549999999999937e+00 6.818979999999999660e-03
3.058399999999999785e+00 6.585820000000000042e-03
3.120979999999999865e+00 6.355030000000000227e-03
3.178710000000000147e+00 6.140389999999999911e-03
3.222739999999999938e+00 5.957460000000000359e-03
3.246379999999999821e+00 5.813510000000000032e-03
3.243770000000000042e+00 5.707539999999999662e-03
3.212919999999999998e+00 5.632479999999999605e-03
3.155009999999999870e+00 5.584440000000000411e-03
3.070790000000000131e+00 5.539719999999999714e-03
2.969599999999999795e+00 5.506620000000000265e-03
2.854890000000000150e+00 5.475690000000000071e-03
2.734049999999999869e+00 5.443700000000000101e-03
2.616019999999999790e+00 5.438150000000000102e-03
2.499800000000000022e+00 5.410009999999999819e-03
2.398629999999999818e+00 5.409609999999999592e-03
2.334159999999999791e+00 5.499509999999999989e-03
2.259980000000000100e+00 5.482670000000000252e-03
2.231630000000000003e+00 5.568980000000000284e-03
2.234379999999999811e+00 5.697879999999999785e-03
2.266630000000000145e+00 5.864740000000000231e-03
2.326830000000000176e+00 6.072250000000000390e-03
2.427779999999999827e+00 6.358189999999999675e-03
2.502839999999999954e+00 6.546579999999999760e-03
2.621490000000000098e+00 6.835380000000000275e-03
2.714469999999999938e+00 7.047839999999999661e-03
2.793620000000000214e+00 7.230620000000000103e-03
2.830159999999999787e+00 7.335730000000000375e-03
2.880900000000000016e+00 7.473360000000000072e-03
2.861720000000000041e+00 7.513790000000000226e-03
2.831560000000000077e+00 7.552829999999999960e-03
2.799760000000000026e+00 7.604259999999999839e-03
2.723980000000000068e+00 7.602399999999999609e-03
2.608260000000000023e+00 7.559449999999999677e-03
2.505220000000000002e+00 7.511010000000000256e-03
2.396630000000000038e+00 7.430769999999999736e-03
2.286470000000000002e+00 7.306589999999999960e-03
2.177360000000000184e+00 7.135299999999999802e-03
2.071899999999999853e+00 6.903549999999999617e-03
1.970069999999999988e+00 6.609040000000000054e-03
1.873390000000000111e+00 6.261169999999999930e-03
1.787300000000000111e+00 5.848279999999999972e-03
1.710979999999999945e+00 5.407229999999999849e-03
1.647839999999999971e+00 4.951020000000000421e-03
1.599150000000000071e+00 4.498989999999999587e-03
1.565739999999999910e+00 4.070410000000000000e-03
1.548229999999999995e+00 3.678540000000000108e-03
1.546280000000000099e+00 3.337090000000000022e-03
1.559399999999999897e+00 3.052130000000000121e-03
1.585450000000000026e+00 2.837679999999999977e-03
1.656279999999999974e+00 2.802869999999999841e-03
1.658740000000000103e+00 2.568130000000000066e-03
1.703519999999999923e+00 2.523109999999999849e-03
1.750709999999999988e+00 2.535040000000000123e-03
1.799309999999999965e+00 2.600199999999999994e-03
1.847150000000000070e+00 2.712770000000000199e-03
1.891219999999999901e+00 2.860730000000000130e-03
1.927650000000000086e+00 3.029819999999999909e-03
1.952690000000000037e+00 3.198149999999999864e-03
1.964860000000000051e+00 3.348170000000000139e-03
1.960560000000000080e+00 3.453349999999999996e-03
1.939079999999999915e+00 3.493249999999999827e-03
1.901450000000000085e+00 3.455960000000000108e-03
1.849839999999999929e+00 3.340999999999999786e-03
1.788140000000000063e+00 3.161649999999999790e-03
1.721749999999999892e+00 2.933100000000000117e-03
1.681750000000000078e+00 2.709360000000000067e-03
1.600449999999999928e+00 2.440739999999999837e-03
1.561139999999999972e+00 2.230100000000000051e-03
1.545390000000000041e+00 2.069899999999999952e-03
1.559360000000000079e+00 1.973209999999999981e-03
1.606759999999999966e+00 1.947909999999999963e-03
1.687889999999999890e+00 1.998230000000000145e-03
1.799600000000000088e+00 2.121249999999999872e-03
1.933810000000000029e+00 2.307959999999999959e-03
2.078399999999999803e+00 2.538990000000000084e-03
2.219390000000000196e+00 2.782680000000000049e-03
2.342330000000000023e+00 2.999949999999999926e-03
2.434489999999999821e+00 3.152240000000000163e-03
2.485930000000000195e+00 3.205190000000000122e-03
2.490590000000000082e+00 3.141280000000000201e-03
2.447639999999999816e+00 2.969129999999999946e-03
2.361029999999999962e+00 2.710279999999999807e-03
2.238910000000000178e+00 2.405490000000000145e-03
2.092639999999999834e+00 2.091539999999999806e-03
1.936139999999999972e+00 1.803609999999999979e-03
1.784759999999999902e+00 1.568090000000000065e-03
1.654320000000000013e+00 1.395989999999999948e-03
1.558529999999999971e+00 1.295539999999999973e-03
1.509489999999999998e+00 1.272190000000000083e-03
1.512199999999999989e+00 1.331790000000000014e-03
1.566889999999999894e+00 1.475490000000000091e-03
1.671319999999999917e+00 1.706159999999999968e-03
1.811949999999999950e+00 2.015419999999999972e-03
1.974310000000000009e+00 2.382249999999999819e-03
2.141220000000000123e+00 2.769559999999999904e-03
2.293280000000000207e+00 3.132579999999999826e-03
2.414140000000000175e+00 3.403810000000000169e-03
2.490619999999999834e+00 3.542850000000000166e-03
2.512799999999999923e+00 3.517479999999999912e-03
2.475220000000000198e+00 3.340350000000000177e-03
2.381470000000000198e+00 3.051320000000000161e-03
2.234980000000000189e+00 2.698120000000000032e-03
2.046419999999999906e+00 2.332639999999999974e-03
1.832810000000000050e+00 1.998189999999999949e-03
1.616009999999999946e+00 1.720809999999999918e-03
1.418830000000000036e+00 1.518040000000000014e-03
1.262240000000000029e+00 1.398729999999999939e-03
1.160369999999999902e+00 1.370890000000000043e-03
1.119769999999999932e+00 1.443889999999999974e-03
1.168109999999999982e+00 1.674939999999999979e-03
1.217359999999999998e+00 1.935050000000000008e-03
1.334889999999999910e+00 2.349459999999999830e-03
1.481379999999999919e+00 2.850200000000000216e-03
1.636390000000000011e+00 3.392280000000000122e-03
1.783269999999999911e+00 3.914429999999999993e-03
1.906060000000000088e+00 4.370190000000000359e-03
1.995700000000000029e+00 4.697660000000000204e-03
2.044760000000000133e+00 4.864339999999999983e-03
2.052470000000000017e+00 4.870460000000000067e-03
2.019470000000000098e+00 4.732980000000000347e-03
1.951419999999999932e+00 4.495299999999999817e-03
1.856139999999999901e+00 4.206419999999999777e-03
1.745160000000000045e+00 3.894490000000000018e-03
1.631650000000000045e+00 3.647860000000000165e-03
1.530540000000000012e+00 3.449890000000000161e-03
1.455119999999999969e+00 3.334370000000000129e-03
1.414449999999999985e+00 3.311810000000000101e-03
1.412490000000000023e+00 3.377240000000000103e-03
1.449400000000000022e+00 3.519920000000000167e-03
1.520350000000000090e+00 3.722490000000000174e-03
1.616989999999999927e+00 3.955809999999999708e-03
1.728350000000000053e+00 4.192839999999999762e-03
1.842999999999999972e+00 4.409399999999999951e-03
1.950010000000000021e+00 4.582069999999999720e-03
2.041020000000000056e+00 4.699929999999999733e-03
2.110759999999999970e+00 4.751449999999999944e-03
2.156019999999999825e+00 4.736680000000000057e-03
2.180590000000000028e+00 4.683599999999999569e-03
2.182630000000000070e+00 4.575970000000000384e-03
2.168010000000000215e+00 4.470660000000000432e-03
2.142970000000000041e+00 4.368730000000000356e-03
2.111240000000000006e+00 4.301300000000000089e-03
2.079279999999999795e+00 4.284559999999999758e-03
2.053030000000000133e+00 4.341430000000000289e-03
2.037360000000000060e+00 4.483570000000000090e-03
2.034429999999999961e+00 4.708770000000000143e-03
2.045900000000000052e+00 5.028610000000000198e-03
2.068849999999999856e+00 5.418680000000000371e-03
2.095749999999999780e+00 5.827889999999999633e-03
2.119920000000000027e+00 6.202779999999999752e-03
2.134009999999999962e+00 6.498300000000000257e-03
2.131850000000000023e+00 6.673730000000000114e-03
2.109440000000000204e+00 6.689419999999999741e-03
2.064579999999999860e+00 6.567840000000000136e-03
2.000789999999999846e+00 6.333489999999999780e-03
1.921359999999999957e+00 6.022070000000000027e-03
1.830529999999999990e+00 5.672270000000000090e-03
1.731870000000000021e+00 5.304610000000000401e-03
1.630919999999999925e+00 4.940230000000000316e-03
1.559309999999999974e+00 4.621759999999999931e-03
1.440350000000000019e+00 4.290419999999999651e-03
1.358079999999999954e+00 4.041010000000000262e-03
1.296790000000000109e+00 3.882700000000000214e-03
1.249940000000000051e+00 3.808119999999999908e-03
1.230220000000000091e+00 3.853119999999999809e-03
1.223980000000000068e+00 3.981430000000000212e-03
1.231929999999999970e+00 4.194309999999999705e-03
1.247570000000000068e+00 4.468100000000000023e-03
1.265370000000000106e+00 4.780419999999999635e-03
1.276159999999999961e+00 5.090560000000000050e-03
1.277130000000000098e+00 5.363899999999999571e-03
1.265660000000000007e+00 5.553640000000000312e-03
1.240099999999999980e+00 5.615939999999999821e-03
1.202760000000000051e+00 5.538290000000000400e-03
1.156849999999999934e+00 5.335450000000000262e-03
1.106659999999999977e+00 5.039369999999999614e-03
1.054890000000000105e+00 4.689679999999999890e-03
1.005779999999999896e+00 4.329079999999999907e-03
9.592300000000000271e-01 3.986980000000000211e-03
9.162500000000000089e-01 3.683590000000000041e-03
8.780900000000000372e-01 3.431220000000000016e-03
8.457999999999999963e-01 3.241860000000000054e-03
8.178900000000000059e-01 3.115440000000000136e-03
8.004000000000000004e-01 3.066709999999999835e-03
7.861299999999999955e-01 3.072529999999999966e-03
7.781799999999999828e-01 3.145670000000000150e-03
7.773099999999999454e-01 3.282549999999999964e-03
7.819700000000000539e-01 3.470539999999999823e-03
7.948399999999999910e-01 3.697069999999999784e-03
8.081899999999999640e-01 3.909830000000000423e-03
8.198699999999999877e-01 4.071749999999999849e-03
8.280199999999999783e-01 4.149879999999999888e-03
8.285900000000000487e-01 4.122599999999999702e-03
8.195299999999999807e-01 3.991520000000000137e-03
8.040000000000000480e-01 3.786750000000000185e-03
7.884999999999999787e-01 3.551170000000000194e-03
7.701299999999999812e-01 3.320179999999999833e-03
7.557300000000000129e-01 3.131269999999999800e-03
7.610599999999999588e-01 3.076109999999999955e-03
7.641799999999999704e-01 2.999640000000000032e-03
7.939599999999999991e-01 3.088609999999999880e-03
8.352100000000000080e-01 3.290669999999999880e-03
8.915499999999999536e-01 3.631800000000000132e-03
9.519400000000000084e-01 4.117759999999999823e-03
1.009239999999999915e+00 4.747490000000000043e-03
1.058449999999999891e+00 5.486190000000000164e-03
1.095180000000000042e+00 6.260510000000000380e-03
1.118509999999999893e+00 6.967929999999999784e-03
1.127250000000000085e+00 7.494210000000000281e-03
1.120789999999999953e+00 7.738840000000000302e-03
1.101410000000000000e+00 7.660980000000000394e-03
1.069609999999999950e+00 7.269929999999999969e-03
1.026729999999999920e+00 6.630679999999999907e-03
9.758099999999999552e-01 5.845839999999999717e-03
9.183200000000000252e-01 5.021340000000000005e-03
8.595500000000000362e-01 4.247909999999999707e-03
8.038800000000000390e-01 3.593219999999999834e-03
7.562600000000000433e-01 3.094819999999999863e-03
7.208099999999999508e-01 2.761539999999999828e-03
7.007100000000000550e-01 2.593949999999999815e-03
6.973700000000000454e-01 2.586269999999999888e-03
7.108700000000000019e-01 2.738079999999999941e-03
7.396099999999999897e-01 3.041949999999999862e-03
7.810500000000000220e-01 3.486079999999999908e-03
8.308600000000000430e-01 4.040199999999999868e-03
8.849500000000000144e-01 4.651569999999999837e-03
9.397299999999999542e-01 5.260100000000000192e-03
9.872499999999999609e-01 5.754760000000000257e-03
1.024680000000000035e+00 6.072669999999999631e-03
1.049160000000000093e+00 6.148269999999999950e-03
1.061090000000000089e+00 5.978540000000000069e-03
1.060389999999999944e+00 5.589570000000000302e-03
1.048170000000000046e+00 5.057530000000000185e-03
1.063290000000000068e+00 4.564920000000000089e-03
9.956199999999999495e-01 3.816509999999999955e-03
9.627999999999999892e-01 3.251509999999999991e-03
9.300899999999999723e-01 2.774019999999999871e-03
8.991900000000000448e-01 2.391519999999999844e-03
8.735300000000000287e-01 2.100600000000000210e-03
8.507299999999999862e-01 1.880549999999999930e-03
8.338799999999999546e-01 1.728350000000000025e-03
8.131500000000000394e-01 1.611919999999999976e-03
7.985999999999999766e-01 1.565949999999999981e-03
7.929800000000000182e-01 1.569590000000000048e-03
7.865199999999999969e-01 1.608300000000000007e-03
7.836899999999999977e-01 1.679060000000000014e-03
7.831799999999999873e-01 1.767839999999999906e-03
7.811099999999999710e-01 1.858880000000000038e-03
7.827199999999999713e-01 1.952670000000000100e-03
7.861900000000000555e-01 2.037909999999999982e-03
8.440199999999999925e-01 2.155189999999999970e-03
8.090899999999999759e-01 2.200380000000000044e-03
8.142099999999999893e-01 2.241470000000000181e-03
8.171899999999999720e-01 2.262940000000000177e-03
8.179699999999999749e-01 2.263310000000000148e-03
8.158400000000000096e-01 2.241429999999999985e-03
8.126799999999999580e-01 2.205320000000000197e-03
8.094999999999999973e-01 2.161310000000000054e-03
8.072000000000000286e-01 2.118440000000000080e-03
8.080300000000000260e-01 2.092109999999999890e-03
8.151500000000000412e-01 2.096619999999999994e-03
8.252399999999999736e-01 2.142499999999999873e-03
8.387299999999999756e-01 2.229829999999999920e-03
8.531900000000000039e-01 2.357259999999999911e-03
8.663199999999999790e-01 2.518890000000000191e-03
8.775800000000000267e-01 2.703150000000000084e-03
8.866899999999999782e-01 2.902459999999999936e-03
8.948099999999999943e-01 3.105300000000000074e-03
8.965999999999999526e-01 3.299569999999999934e-03
9.010000000000000231e-01 3.538620000000000133e-03
9.458699999999999886e-01 3.731830000000000216e-03
8.966800000000000326e-01 3.843870000000000099e-03
8.933100000000000485e-01 4.022689999999999773e-03
8.894699999999999829e-01 4.209840000000000283e-03
8.904100000000000348e-01 4.458600000000000063e-03
9.031700000000000284e-01 4.788490000000000281e-03
9.261399999999999633e-01 5.237239999999999777e-03
9.609600000000000364e-01 5.821690000000000025e-03
1.015300000000000091e+00 6.568789999999999699e-03
1.057299999999999907e+00 7.387399999999999696e-03
1.106959999999999944e+00 8.293649999999999634e-03
1.157939999999999969e+00 9.222299999999999248e-03
1.208040000000000003e+00 1.011540000000000009e-02
1.260170000000000012e+00 1.097620000000000019e-02
1.312340000000000062e+00 1.178189999999999966e-02
1.351869999999999905e+00 1.254000000000000080e-02
1.418439999999999923e+00 1.319260000000000051e-02
1.473919999999999897e+00 1.383410000000000022e-02
1.530839999999999979e+00 1.442550000000000082e-02
1.585860000000000047e+00 1.503479999999999921e-02
1.638919999999999932e+00 1.577200000000000130e-02
1.680739999999999901e+00 1.665250000000000064e-02
1.714409999999999989e+00 1.774809999999999929e-02
1.738769999999999927e+00 1.901450000000000015e-02
1.756269999999999998e+00 2.035199999999999856e-02
1.775889999999999969e+00 2.158190000000000108e-02
1.788620000000000099e+00 2.225960000000000091e-02
1.797960000000000003e+00 2.202350000000000141e-02
1.804089999999999971e+00 2.066909999999999928e-02
1.804890000000000105e+00 1.848489999999999855e-02
1.799800000000000066e+00 1.615079999999999988e-02
1.797569999999999890e+00 1.424459999999999962e-02
1.793930000000000025e+00 1.291040000000000069e-02
1.795360000000000067e+00 1.220040000000000013e-02
1.799940000000000095e+00 1.194510000000000016e-02
1.807360000000000078e+00 1.204440000000000024e-02
1.816740000000000022e+00 1.235559999999999957e-02
1.823360000000000092e+00 1.280210000000000028e-02
1.826729999999999965e+00 1.332140000000000060e-02
1.823020000000000085e+00 1.384430000000000036e-02
1.819209999999999994e+00 1.436330000000000072e-02
1.811679999999999957e+00 1.475169999999999954e-02
1.800650000000000084e+00 1.491789999999999956e-02
1.787090000000000067e+00 1.462789999999999924e-02
1.766199999999999992e+00 1.370659999999999934e-02
1.734529999999999905e+00 1.213099999999999942e-02
1.688989999999999991e+00 1.009250000000000078e-02
1.630700000000000038e+00 7.972869999999999957e-03
1.562380000000000102e+00 6.135250000000000078e-03
1.491849999999999898e+00 4.734809999999999887e-03
1.422860000000000014e+00 3.750630000000000023e-03
1.362780000000000102e+00 3.107299999999999906e-03
1.314550000000000107e+00 2.743310000000000106e-03
1.277619999999999978e+00 2.577330000000000072e-03
1.252690000000000081e+00 2.567929999999999952e-03
1.241090000000000027e+00 2.704989999999999999e-03
1.234769999999999923e+00 2.971189999999999855e-03
1.235519999999999952e+00 3.308559999999999886e-03
1.237610000000000099e+00 3.680720000000000172e-03
1.238650000000000029e+00 4.012540000000000204e-03
1.236080000000000068e+00 4.243170000000000101e-03
1.230709999999999971e+00 4.352029999999999788e-03
1.222210000000000019e+00 4.369210000000000108e-03
1.207370000000000054e+00 4.269890000000000144e-03
1.184770000000000101e+00 4.147859999999999742e-03
1.166320000000000023e+00 3.915489999999999769e-03
1.144600000000000062e+00 3.688489999999999998e-03
1.127280000000000060e+00 3.491100000000000019e-03
1.115839999999999943e+00 3.348450000000000211e-03
1.109420000000000073e+00 3.319760000000000159e-03
1.112349999999999950e+00 3.396210000000000201e-03
1.147960000000000091e+00 3.979909999999999698e-03
1.218360000000000110e+00 6.630760000000000300e-03
1.245489999999999986e+00 7.727689999999999733e-03
1.270590000000000108e+00 8.502849999999999298e-03
1.294669999999999987e+00 8.889289999999999345e-03
1.316049999999999942e+00 8.996820000000000858e-03
1.333820000000000006e+00 8.995360000000000855e-03
1.342270000000000074e+00 8.961610000000000062e-03
1.339029999999999943e+00 8.925229999999999275e-03
1.322040000000000104e+00 8.853700000000000805e-03
1.291930000000000023e+00 8.643510000000000082e-03
1.251430000000000042e+00 8.078999999999999376e-03
1.203989999999999894e+00 6.883509999999999802e-03
1.152409999999999934e+00 5.026629999999999814e-03
1.100079999999999947e+00 3.230030000000000054e-03
1.049749999999999961e+00 2.148059999999999813e-03
1.011319999999999997e+00 1.567669999999999958e-03
9.833899999999999864e-01 1.312629999999999960e-03
9.667400000000000437e-01 1.231960000000000043e-03
9.631399999999999961e-01 1.226859999999999973e-03
9.689799999999999525e-01 1.348299999999999976e-03
9.811299999999999466e-01 1.635949999999999948e-03
9.952100000000000390e-01 2.157560000000000207e-03
1.005509999999999904e+00 2.788769999999999877e-03
1.008659999999999890e+00 3.118269999999999809e-03
1.002499999999999947e+00 2.896039999999999899e-03
9.861799999999999455e-01 2.329869999999999945e-03
9.559800000000000519e-01 1.819129999999999966e-03
9.222200000000000397e-01 1.381290000000000079e-03
8.812999999999999723e-01 1.197249999999999964e-03
8.508499999999999952e-01 1.041709999999999945e-03
8.355099999999999749e-01 9.227400000000000185e-04
8.285599999999999632e-01 8.719840000000000186e-04
8.351199999999999735e-01 8.613100000000000053e-04
8.535500000000000309e-01 8.826459999999999514e-04
8.824600000000000222e-01 9.463769999999999821e-04
9.202000000000000179e-01 1.067229999999999958e-03
9.674199999999999466e-01 1.234899999999999930e-03
1.021130000000000093e+00 1.468949999999999900e-03
1.078379999999999894e+00 1.769139999999999992e-03
1.135930000000000106e+00 2.120850000000000079e-03
1.238569999999999949e+00 2.759510000000000175e-03
1.305209999999999981e+00 2.922039999999999881e-03
1.321430000000000105e+00 2.784920000000000190e-03
1.325660000000000061e+00 2.523769999999999833e-03
1.320440000000000058e+00 2.221059999999999961e-03
1.308270000000000044e+00 1.897030000000000070e-03
1.292049999999999921e+00 1.607120000000000076e-03
1.271519999999999984e+00 1.363880000000000040e-03
1.246529999999999916e+00 1.164399999999999897e-03
1.221309999999999896e+00 1.033440000000000053e-03
1.198110000000000008e+00 9.218639999999999951e-04
1.175010000000000110e+00 8.580509999999999743e-04
1.150579999999999936e+00 8.589109999999999627e-04
1.138349999999999973e+00 8.014899999999999716e-04
1.124049999999999994e+00 7.663659999999999873e-04
1.099669999999999925e+00 7.349709999999999533e-04
1.081990000000000007e+00 7.029550000000000078e-04
1.059080000000000021e+00 6.803679999999999884e-04
1.032000000000000028e+00 6.498590000000000269e-04
1.002979999999999983e+00 6.215390000000000541e-04
9.786000000000000254e-01 5.846960000000000005e-04
9.562500000000000444e-01 5.512579999999999997e-04
9.374700000000000255e-01 5.243049999999999751e-04
9.255200000000000093e-01 5.073739999999999977e-04
9.193999999999999950e-01 4.987389999999999966e-04
8.760400000000000409e-01 5.090210000000000177e-04
