# Supplementary material for: Simulating the Photochemical Birth of the Hydrated Electron in Liquid Water
Source: Nat Commun. 2026 Mar 10;17:3764. doi: 10.1038/s41467-026-70045-7 (PMC13106769; doi:10.1038/s41467-026-70045-7)
Supplement: Supplementary file 3 — Source Data [file 41467_2026_70045_MOESM3_ESM.zip › Figure_6/experimental_raw.dat]

# Energy Gap [eV]           Intens [arb. unit]
7.628401795660542106e-01 2.289041052161143730e-01
7.636067178717911297e-01 2.612551873842814398e-01
7.636067178717911297e-01 2.105848177232969576e-01
7.705055626234238453e-01 2.880195364872629726e-01
7.733800812699378469e-01 3.062088999553087554e-01
7.762545999164514043e-01 3.389497541977910533e-01
7.762545999164514043e-01 3.236187192747238539e-01
7.930991379310343703e-01 2.840579710144927050e-01
7.995120689655172974e-01 2.666666666666667185e-01
8.059249999999997804e-01 2.463768115942029935e-01
8.136233423211303162e-01 3.040434995424461384e-01
8.187508620689651906e-01 2.927536231884058093e-01
8.187508620689651906e-01 2.202898550724637916e-01
8.315767241379310448e-01 2.579710144927536142e-01
8.444025862068964550e-01 2.666666666666667185e-01
8.444025862068964550e-01 2.434782608695651440e-01
8.508155172413793821e-01 2.231884057971014190e-01
8.572284482758618651e-01 2.550724637681158757e-01
8.636413793103447922e-01 2.695652173913043459e-01
8.700543103448277193e-01 2.376811594202898892e-01
8.700543103448277193e-01 2.869565217391304435e-01
8.828801724137931295e-01 3.014492753623188026e-01
8.828801724137931295e-01 2.608695652173913526e-01
8.892931034482756125e-01 2.724637681159419733e-01
8.957060344827585396e-01 2.811594202898550776e-01
8.957060344827585396e-01 2.434782608695651440e-01
9.085318965517239498e-01 2.898550724637680709e-01
9.085318965517239498e-01 3.391304347826087362e-01
9.149448275862068769e-01 3.188405797101449002e-01
9.213577586206893599e-01 3.043478260869564300e-01
9.341836206896552142e-01 3.362318840579711088e-01
9.341836206896552142e-01 3.159420289855071617e-01
9.341836206896552142e-01 2.782608695652174502e-01
9.405965517241379192e-01 3.188405797101449002e-01
9.534224137931033294e-01 3.246376811594202660e-01
9.598353448275862565e-01 3.710144927536231929e-01
9.630983119398450754e-01 3.529815488731405937e-01
9.630983119398450754e-01 3.373473578922727700e-01
9.662482758620689616e-01 2.956521739130434367e-01
9.790741379310343717e-01 3.652173913043478271e-01
9.820701350068359314e-01 3.233588712251804775e-01
9.970176319687071853e-01 3.527217008235969953e-01
9.975925356980099856e-01 3.381269020409032322e-01
1.004725862068965414e+00 3.594202898550724612e-01
1.004725862068965414e+00 3.739130434782609314e-01
1.011138793103448119e+00 3.478260869565216185e-01
1.011138793103448119e+00 3.420289855072463636e-01
1.017551724137930824e+00 3.362318840579711088e-01
1.017551724137930824e+00 3.275362318840580045e-01
1.020588684870120000e+00 3.191219044173460029e-01
1.030377586206896678e+00 3.333333333333332593e-01
1.030377586206896678e+00 3.072463768115942795e-01
1.031128586574003636e+00 3.709543722999000259e-01
1.036790517241379161e+00 3.797101449275361862e-01
1.043203448275861867e+00 3.623188405797100886e-01
1.043203448275861867e+00 3.449275362318839910e-01
1.056029310344827721e+00 3.565217391304347228e-01
1.056029310344827721e+00 3.681159420289855655e-01
1.062442241379310426e+00 3.478260869565216185e-01
1.075268103448275836e+00 3.507246376811594679e-01
1.081681034482758541e+00 3.826086956521739246e-01
1.088093965517241468e+00 3.594202898550724612e-01
1.088093965517241468e+00 3.507246376811594679e-01
1.094506896551724173e+00 3.710144927536231929e-01
1.100919827586206878e+00 3.971014492753623948e-01
1.107332758620689583e+00 3.884057971014492905e-01
1.113745689655172288e+00 3.623188405797100886e-01
1.120158620689655216e+00 3.739130434782609314e-01
1.126571551724137921e+00 3.826086956521739246e-01
1.132984482758620626e+00 3.913043478260869179e-01
1.139397413793103331e+00 4.000000000000000222e-01
1.145810344827586036e+00 3.797101449275361862e-01
1.145810344827586036e+00 4.144927536231883813e-01
1.152223275862068963e+00 3.884057971014492905e-01
1.152223275862068963e+00 4.057971014492753881e-01
1.158636206896551668e+00 4.202898550724637472e-01
1.171462068965517078e+00 4.144927536231883813e-01
1.184287931034482932e+00 4.173913043478261198e-01
1.184287931034482932e+00 3.942028985507246563e-01
1.190700862068965638e+00 4.318840579710145899e-01
1.195934322307458553e+00 4.534128200217072413e-01
1.197113793103448343e+00 4.405797101449275832e-01
1.222765517241379385e+00 4.637681159420290466e-01
1.222765517241379385e+00 4.376811594202898448e-01
1.234740324035394243e+00 4.299615335504054503e-01
1.235591379310344795e+00 4.463768115942029491e-01
1.235591379310344795e+00 4.608695652173913082e-01
1.248314439866153425e+00 4.353245085729283703e-01
1.248417241379310427e+00 4.521739130434782039e-01
1.261243103448275837e+00 4.666666666666666741e-01
1.267656034482758542e+00 4.608695652173913082e-01
1.267656034482758542e+00 4.753623188405797784e-01
1.267656034482758542e+00 4.869565217391303991e-01
1.274068965517241248e+00 4.927536231884058759e-01
1.280481896551723953e+00 4.985507246376812418e-01
1.286894827586206880e+00 4.695652173913044125e-01
1.286894827586206880e+00 4.869565217391303991e-01
1.299720689655172290e+00 5.014492753623188692e-01
1.306133620689654995e+00 5.130434782608696009e-01
1.308998722403666104e+00 5.244812615718572602e-01
1.312546551724137700e+00 4.927536231884058759e-01
1.313789586814522181e+00 5.387729042967503990e-01
1.324503701769709885e+00 5.080635893506991740e-01
1.326245834282748559e+00 5.552299474345059327e-01
1.328162180047091079e+00 5.690885100768264815e-01
1.331785344827586037e+00 5.217391304347825942e-01
1.333911217340118416e+00 5.886637298091041970e-01
1.339660254633145975e+00 6.037349166826279090e-01
1.342534773279659754e+00 5.374087020366469236e-01
1.344611206896551447e+00 5.768115942028986254e-01
1.344611206896551447e+00 5.565217391304349004e-01
1.357437068965517302e+00 5.478260869565217961e-01
1.357437068965517302e+00 5.246376811594203327e-01
1.363806211263861368e+00 5.904826661559088308e-01
1.365530922451769769e+00 5.755847113154142214e-01
1.366105826181072569e+00 5.610678669475834823e-01
1.366762859014561293e+00 6.052197626800194241e-01
1.383088793103448344e+00 6.144927536231884480e-01
1.383088793103448344e+00 5.884057971014493571e-01
1.389501724137931049e+00 5.304347826086956985e-01
1.395914655172413754e+00 5.681159420289855211e-01
1.402327586206896459e+00 5.594202898550724168e-01
1.402327586206896459e+00 6.057971014492754547e-01
1.402327586206896459e+00 6.202898550724638138e-01
1.402327586206896459e+00 6.347826086956522840e-01
1.402327586206896459e+00 5.942028985507246119e-01
1.402327586206896459e+00 5.797101449275362528e-01
1.402327586206896459e+00 5.449275362318840576e-01
1.405774183502962238e+00 6.673976888207878710e-01
1.408648702149476017e+00 6.505075656004597473e-01
1.414397739442503354e+00 5.311398678414097629e-01
1.415153448275862091e+00 5.739130434782608869e-01
1.415153448275862091e+00 5.536231884057971619e-01
1.415219030484364593e+00 5.096328015979424420e-01
1.421566379310344796e+00 6.173913043478260754e-01
1.421566379310344796e+00 5.884057971014493571e-01
1.431644851321586032e+00 6.852232650194727270e-01
1.434392241379310207e+00 6.405797101449275388e-01
1.434392241379310207e+00 6.666666666666667407e-01
1.440805172413792912e+00 6.202898550724638138e-01
1.443142925907640928e+00 5.630253889208113316e-01
1.447218103448276061e+00 5.913043478260870955e-01
1.447218103448276061e+00 5.739130434782608869e-01
1.447218103448276061e+00 6.057971014492754547e-01
1.452724654729353526e+00 5.483006661133457138e-01
1.460043965517241249e+00 5.362318840579710644e-01
1.460043965517241249e+00 5.014492753623188692e-01
1.460043965517241249e+00 5.217391304347825942e-01
1.460043965517241249e+00 5.101449275362318625e-01
1.472869827586206881e+00 5.130434782608696009e-01
1.479282758620689586e+00 5.304347826086956985e-01
1.479282758620689586e+00 5.072463768115942351e-01
1.479282758620689586e+00 4.898550724637681375e-01
1.485695689655172513e+00 4.811594202898550332e-01
1.485695689655172513e+00 4.985507246376812418e-01
1.492108620689655218e+00 4.753623188405797784e-01
1.498521551724137924e+00 4.637681159420290466e-01
1.498521551724137924e+00 4.782608695652174058e-01
1.498521551724137924e+00 4.898550724637681375e-01
1.504934482758620629e+00 5.014492753623188692e-01
1.504934482758620629e+00 5.101449275362318625e-01
1.511347413793103334e+00 5.188405797101449668e-01
1.517760344827586261e+00 5.304347826086956985e-01
1.530586206896551893e+00 5.014492753623188692e-01
1.530586206896551893e+00 5.188405797101449668e-01
1.535127522596080762e+00 5.280541722530806004e-01
1.536999137931034598e+00 5.362318840579710644e-01
1.543412068965517081e+00 5.101449275362318625e-01
1.556237931034482713e+00 5.014492753623188692e-01
1.569063793103448345e+00 5.130434782608696009e-01
1.575476724137931051e+00 5.246376811594203327e-01
1.575945687376576032e+00 4.975869884441039837e-01
1.581119820940300791e+00 4.762534635765818258e-01
1.581889655172413756e+00 4.869565217391303991e-01
1.582687740202035620e+00 4.558577539424121250e-01
1.588302586206896461e+00 5.072463768115942351e-01
1.592617895526355909e+00 5.413713847921854949e-01
1.594715517241379388e+00 5.246376811594203327e-01
1.598366932819383246e+00 5.708208304071166195e-01
1.598366932819383246e+00 5.570488837813105665e-01
1.601128448275862093e+00 6.057971014492754547e-01
1.601128448275862093e+00 5.884057971014493571e-01
1.611014814864043743e+00 6.642795122262658003e-01
1.612739526051952144e+00 6.134792185405095744e-01
1.615614044698465701e+00 6.284204813892613206e-01
1.615614044698465701e+00 6.505075656004597473e-01
1.620367241379310430e+00 5.913043478260870955e-01
1.622184373033354277e+00 5.607857462080790834e-01
1.626780172413793135e+00 5.420289855072464302e-01
1.626780172413793135e+00 5.217391304347825942e-01
1.629725318054078720e+00 5.792068356423842879e-01
1.633193103448275840e+00 5.014492753623188692e-01
1.635735675224061936e+00 4.812815233352487621e-01
1.639606034482758545e+00 4.724637681159420399e-01
1.646018965517241472e+00 4.666666666666666741e-01
1.652431896551724178e+00 4.608695652173913082e-01
1.658844827586206883e+00 4.811594202898550332e-01
1.665257758620689588e+00 5.072463768115942351e-01
1.671670689655172293e+00 4.811594202898550332e-01
1.684496551724137925e+00 4.811594202898550332e-01
1.684496551724137925e+00 4.898550724637681375e-01
1.684496551724137925e+00 4.724637681159420399e-01
1.690909482758620852e+00 5.043478260869566077e-01
1.690909482758620852e+00 5.217391304347825942e-01
1.690909482758620852e+00 5.130434782608696009e-01
1.690909482758620852e+00 4.985507246376812418e-01
1.697322413793103557e+00 5.391304347826086918e-01
1.699693715108993031e+00 5.306526527485156963e-01
1.701849604093878199e+00 5.926913745770286956e-01
1.701849604093878199e+00 5.647577092511013586e-01
1.701849604093878199e+00 5.491668262784907828e-01
1.701849604093878199e+00 5.803485922237119343e-01
1.704724122740391978e+00 6.115303581689331969e-01
1.710148275862068967e+00 6.028985507246377162e-01
1.710473160033419537e+00 6.420625039902956299e-01
1.712197871221327716e+00 6.234833684479346161e-01
1.714990260763655350e+00 6.804643335978329821e-01
1.716561206896551672e+00 6.637681159420290022e-01
1.716561206896551672e+00 6.318840579710145455e-01
1.716561206896551672e+00 6.724637681159421065e-01
1.717946908514355275e+00 6.562242226904169140e-01
