# Supplementary material for: Simulating the Photochemical Birth of the Hydrated Electron in Liquid Water
Source: Nat Commun. 2026 Mar 10;17:3764. doi: 10.1038/s41467-026-70045-7 (PMC13106769; doi:10.1038/s41467-026-70045-7)
Supplement: Supplementary file 3 — Source Data [file 41467_2026_70045_MOESM3_ESM.zip › Figure_6/README.md]

# Figure 6A
- experimental_fitted.dat contains the experimental fluorescence spectra fitted from the raw data, this data was extracted from [Tauber2001].
- experimental_raw.dat contains the raw experimental fluorescence spectra, this data was extracted from [Tauber2001].
- fluorescence_high_gyration.dat contains the calculated fluorescence spectra for the high gyration radius, which was used to construct 
  the histogram.
- fluorescence_low_gyration.dat contains the calculated fluorescence spectra for the low gyration radius, which was used to construct 
  the histogram.


# References
[Tauber2001] Tauber, M. J.; Mathies, R. A. Fluorescence and resonance Raman spectra of the aqueous solvated electron. The Journal of Physical Chemistry A 2001, 105, 10952–10960
