# Supplementary material for: Simulating the Photochemical Birth of the Hydrated Electron in Liquid Water
Source: Nat Commun. 2026 Mar 10;17:3764. doi: 10.1038/s41467-026-70045-7 (PMC13106769; doi:10.1038/s41467-026-70045-7)
Supplement: Supplementary file 3 — Source Data [file 41467_2026_70045_MOESM3_ESM.zip › Figure_6/experimental_fitted.dat]

# Energy Gap [eV]          Intensity [arb. unit]
1.713347678679933317e+00 4.493969865287621435e-01
1.650108268456630833e+00 4.639012322032817215e-01
1.587443761962630928e+00 4.774487646044819344e-01
1.525929062927236846e+00 4.929097235523207665e-01
1.452341385576485067e+00 5.040831896826917236e-01
1.391401590270393562e+00 5.031422247760114486e-01
1.328162180047091079e+00 4.900041499074252460e-01
1.267797288470302375e+00 4.614031475451702002e-01
1.206793614972066164e+00 4.335633162371336224e-01
1.150660653624867136e+00 4.112362334801762387e-01
1.095006778718753848e+00 3.837797296023689464e-01
1.037516405788478702e+00 3.567012255823465150e-01
9.809203275482303308e-01 3.309377726701994149e-01
9.329158661514505013e-01 3.062088999553087554e-01
8.522696485687037971e-01 2.760761502100964604e-01
7.925435389133625996e-01 2.446249122134968035e-01
7.360113388652589350e-01 2.189893210400138956e-01
6.785209659349837885e-01 1.913729353070475758e-01
6.210305930047090861e-01 1.681140976256854103e-01
5.635402200744339396e-01 1.391423524654704647e-01
5.003008098511316781e-01 1.126260401370533515e-01
4.399359182743429741e-01 8.558491349039143437e-02
3.872364097549239048e-01 5.391268435165674777e-02
3.278296910603066827e-01 2.915886370343812040e-02
2.789628740695730968e-01 9.202579327076465532e-03
