# Supplementary material for: Simulating the Photochemical Birth of the Hydrated Electron in Liquid Water
Source: Nat Commun. 2026 Mar 10;17:3764. doi: 10.1038/s41467-026-70045-7 (PMC13106769; doi:10.1038/s41467-026-70045-7)
Supplement: Supplementary file 3 — Source Data [file 41467_2026_70045_MOESM3_ESM.zip › Figure_6/fluorescence_low_gyration.dat]

# Energy gap [eV]
3.134771458997420268e+00
3.023710511002718704e+00
2.924270344003161881e+00
2.845199978000891861e+00
2.791395829000975937e+00
2.765025461001641816e+00
2.764772989001357928e+00
2.785539912001695484e+00
2.821413195000786800e+00
2.865656707002926851e+00
2.911948496999684721e+00
2.955707173001428600e+00
2.993557944999338361e+00
3.023058445000060601e+00
3.043049212999903830e+00
3.051704682002309710e+00
3.048386299000412691e+00
3.031914857998344814e+00
3.002750425999693107e+00
2.961735200999100925e+00
2.910948326996731339e+00
2.852961264998157276e+00
2.791166385999531485e+00
2.728833697001391556e+00
2.668800467999972170e+00
2.613068045000545681e+00
2.564077648999955272e+00
2.523531673003162723e+00
2.491307508000318194e+00
2.468640955001319526e+00
2.455292063998058438e+00
2.450322131000575610e+00
2.452894104000733932e+00
2.462127804999909131e+00
2.475560140999732539e+00
2.491787429000396514e+00
2.508304999002575641e+00
2.520278904001315823e+00
2.522139381002489245e+00
2.510762894002255052e+00
2.486036170001170831e+00
2.446692015000735410e+00
2.393565302998467814e+00
2.328684348001843318e+00
2.254947153000102844e+00
2.175735745000565657e+00
2.094983995000802679e+00
2.017571792002854636e+00
1.948370564001379535e+00
1.891186057997401804e+00
1.849401561001286609e+00
1.825141888999496587e+00
1.819273013999918476e+00
1.831142261999048060e+00
1.858689144999516429e+00
1.896580174001428531e+00
1.938347442999656778e+00
1.976117350001004525e+00
2.001678018998063635e+00
2.008060519998252857e+00
1.990649082999880193e+00
1.948078288998658536e+00
1.883982834999187617e+00
1.804198141999222571e+00
1.716700043998571346e+00
1.629202565996820340e+00
1.549703702999977395e+00
1.483926935001363745e+00
1.436750609998853179e+00
1.411016854002809850e+00
1.408545858997968026e+00
1.428213524999591755e+00
1.468801701001211768e+00
1.524058806000539334e+00
1.584872732000803808e+00
1.646454783000081079e+00
1.699667946002591634e+00
1.730700509000598686e+00
1.730186815999331884e+00
1.692455561998940539e+00
1.618321555997681571e+00
1.514529529998981161e+00
1.391455484001198784e+00
1.261314768002193887e+00
1.135616258998197736e+00
1.025526142002490815e+00
9.399719629982428160e-01
8.855047430006379727e-01
8.665628239978104830e-01
8.855871759988076519e-01
9.418353910004952922e-01
1.032467158998770174e+00
1.151536585002759239e+00
1.290257931002997793e+00
1.437439790999633260e+00
1.579260706999775721e+00
1.702488211001764284e+00
1.794640105999860680e+00
1.847294172999681905e+00
1.856608999998570653e+00
1.825452625002071727e+00
1.761231239001062931e+00
1.675960623000719352e+00
1.582794674999604467e+00
1.494062640998890856e+00
1.420263532003446016e+00
1.367665439000120386e+00
1.341167634000157705e+00
1.342726082999433856e+00
1.372073829999862937e+00
1.426683572997717420e+00
1.501737821999995504e+00
1.590938360997824930e+00
1.684908027000346920e+00
1.773189581999758957e+00
1.844990539997525048e+00
1.889843011002085404e+00
1.900114965999819105e+00
1.873569991003023461e+00
1.814013463997980580e+00
1.732212659997458104e+00
1.641644700001052115e+00
1.556485403998522088e+00
1.488457256000401685e+00
1.445813457998156082e+00
1.433453319001273485e+00
1.452601940000022296e+00
1.501452481999876909e+00
1.574669653000455583e+00
1.664546276999317342e+00
1.761000869002600666e+00
1.851797964998695534e+00
1.923210488999757217e+00
1.961829824998858385e+00
1.955656020003516460e+00
1.897249582998483675e+00
1.783082491998357000e+00
1.618705059001513291e+00
1.414867573999799788e+00
1.187345956997887697e+00
9.544989640016865451e-01
7.334204159997170791e-01
5.392107279985793866e-01
3.823355419990548398e-01
2.688696489967696834e-01
2.009170879973680712e-01
1.779466920015693177e-01
1.315125555000122404e+00
1.278353189001791179e+00
1.278351046999887330e+00
1.316376090002449928e+00
1.388549990999308648e+00
1.485951689002831699e+00
1.597386385001300368e+00
1.709881562001100974e+00
1.812754716000199551e+00
1.897766338002838893e+00
1.959385494999878574e+00
1.994759512999735307e+00
2.002240546000393806e+00
1.981540231001417851e+00
1.934087240002554609e+00
1.864088993999757804e+00
1.778515298999991501e+00
1.687160042001778493e+00
1.602124946999538224e+00
1.536036655001225881e+00
1.500278216000879183e+00
1.503071789000387071e+00
1.547940816999471281e+00
1.632439250999595970e+00
1.749199596997641493e+00
1.886246632999245776e+00
2.028851955998106860e+00
2.162829984001291450e+00
2.275741147997905500e+00
2.360269042001164053e+00
2.410748071997659281e+00
2.425380563003272982e+00
2.404711758998018922e+00
2.350885415002267109e+00
2.267512037997221341e+00
2.159771099999488797e+00
2.033859985000162851e+00
1.898250448000908364e+00
1.763545841000450309e+00
1.641518045002158033e+00
1.544804575001762714e+00
1.483090262998302933e+00
1.462751641996874241e+00
1.486358653997740475e+00
1.551047603999904823e+00
1.648697521999565652e+00
1.766739982998842606e+00
1.889483087001281092e+00
2.001416397000866709e+00
2.089082140999380499e+00
2.142803108999942197e+00
2.157498074000613997e+00
2.132011762998445192e+00
2.068278438000561437e+00
1.970786302998021711e+00
1.845986278000054881e+00
1.702380001999699743e+00
1.551226625000708736e+00
1.405089052997936960e+00
1.278370115000143414e+00
1.182904213001165772e+00
1.128263597001932794e+00
1.118515907000983134e+00
1.150570354999217670e+00
1.215988687999924878e+00
1.301205217001552228e+00
1.390202714999759337e+00
1.467358874997444218e+00
1.518001224001636729e+00
1.532300984999892535e+00
1.504355143002612749e+00
1.432307879000290995e+00
1.319127252001635497e+00
1.171417057998041855e+00
1.000403072001063265e+00
8.194233640024322085e-01
6.444892280014755670e-01
4.903212530007294845e-01
3.698518570017768070e-01
2.914460470019548666e-01
2.605907999968621880e-01
2.772812690018326975e-01
3.357520200006547384e-01
4.275380889994266909e-01
5.413450489977549296e-01
6.651354530004027765e-01
7.868764840022777207e-01
8.947368699991784524e-01
9.787276530005328823e-01
1.031424688000697643e+00
1.048744045998319052e+00
1.030775053000979824e+00
9.824427189996640664e-01
9.130582329999015201e-01
8.342138330008310732e-01
7.587754790001781657e-01
6.994430769991595298e-01
6.663880819978658110e-01
6.667985370004316792e-01
7.039749750001647044e-01
7.760829289982211776e-01
8.775737439973454457e-01
9.995522409990371671e-01
1.130181575997994514e+00
1.256538919999002246e+00
1.365860582998720929e+00
1.447517779000918381e+00
1.494058546999440296e+00
1.501144276000559330e+00
1.468133645001216792e+00
1.398489315997721860e+00
1.300864554999861866e+00
1.186496938000345835e+00
1.068205038001906360e+00
9.579656000023533124e-01
8.656943970017891843e-01
7.974007900011201855e-01
7.543351330023142509e-01
7.348100269991846289e-01
7.323986629999126308e-01
7.405328329987241887e-01
7.519277079991297796e-01
7.602103380013431888e-01
7.615205660003994126e-01
7.525278320026700385e-01
7.329674549982883036e-01
7.040223010008048732e-01
6.680893119992106222e-01
6.290794109991111327e-01
5.900239459988370072e-01
5.532804309987113811e-01
5.193715870009327773e-01
4.874785710017022211e-01
4.558102129994949792e-01
4.228572550018725451e-01
3.871152600004279520e-01
3.477870790011365898e-01
3.035311790008563548e-01
2.543054119996668305e-01
2.003870700027619023e-01
1.444059959976584651e-01
1.870214372000191361e+00
1.817725559001701185e+00
1.766616898999927798e+00
1.720178794999810634e+00
1.681341684001381509e+00
1.652110327999253059e+00
1.632526363002398284e+00
1.622354975999769522e+00
1.620078275002015289e+00
1.624308833001123276e+00
1.632301177000044845e+00
1.540204162000009092e+00
1.528557909998198738e+00
1.523403311999572907e+00
1.525109368001722032e+00
1.534141836997150676e+00
1.550733251002384350e+00
1.574800869999307906e+00
1.605298465998203028e+00
1.641059625002526445e+00
1.679797110999061260e+00
1.718696197000099346e+00
1.755530269998416770e+00
1.787781397000799188e+00
1.813920480999513529e+00
1.832471517998783384e+00
1.842860466000274755e+00
1.845633890003227862e+00
1.841227659999276511e+00
1.830740691002574749e+00
1.815538194998225663e+00
1.796808754999801749e+00
1.776482223998755217e+00
1.755717857002309756e+00
1.736152545003278647e+00
1.719254859999637119e+00
1.705484549001994310e+00
1.695462501000292832e+00
1.689159829002164770e+00
1.685296134000964230e+00
1.682241804999648593e+00
1.678303911001421511e+00
1.671832397998514352e+00
1.661768152000149712e+00
1.648278878001292469e+00
1.631630502000916749e+00
1.612474656998529099e+00
1.591479520000575576e+00
1.569585289998940425e+00
1.547670365998783382e+00
1.526723857998149469e+00
1.507739909997326322e+00
1.491387750000285450e+00
1.478526427003089339e+00
1.469679986999835819e+00
1.465828672997304238e+00
1.466717495000921190e+00
1.472008607997850049e+00
1.480691495999053586e+00
1.490421753998816712e+00
1.498332857001514640e+00
1.501105375999031821e+00
1.495850246999907540e+00
1.480965282000397565e+00
1.455478883999603568e+00
1.420247459001984680e+00
1.377461619002133375e+00
1.330539514001429779e+00
1.282987414000672288e+00
1.238098687997990055e+00
1.198320462000992848e+00
1.165281895999214612e+00
1.140574385000945767e+00
1.123477433000516612e+00
1.113347164999140659e+00
1.108333799998945324e+00
1.106111590001091827e+00
1.103763063998485450e+00
1.098331891000270844e+00
1.087679448002745630e+00
1.070913067997025792e+00
1.048035769999842159e+00
1.020747476999531500e+00
9.917393680007080548e-01
9.649218060003477149e-01
9.439803140012372751e-01
9.311204480000014883e-01
9.286280619999160990e-01
9.372612710030807648e-01
9.571762820014555473e-01
9.876268500011065044e-01
1.026610875996993855e+00
1.072383332000754308e+00
1.121297958001377992e+00
1.170167831998696784e+00
1.215393277998373378e+00
1.253449330997682409e+00
1.281369450000056531e+00
1.297856735000095796e+00
1.303819641998416046e+00
1.301279179999255575e+00
1.293298598000546917e+00
1.283858222999697318e+00
1.276369431001512567e+00
1.272853476002637763e+00
1.275086403999011964e+00
1.283768247998523293e+00
1.299427707002905663e+00
1.322073470000759698e+00
1.351465372001257492e+00
1.385561193998000817e+00
1.422700006001832662e+00
1.459656122002343182e+00
1.493150592999882065e+00
1.521013497000240022e+00
1.540888614999857964e+00
1.553462797000975115e+00
1.560142408998217434e+00
1.564339158001530450e+00
1.570314028998836875e+00
1.581578135999734513e+00
1.599819104998459807e+00
1.625670623998303199e+00
1.657599693000520347e+00
1.692779040000459645e+00
1.727275108001776971e+00
1.757970111997565255e+00
1.782322953000402777e+00
1.798340247001760872e+00
1.804278769002849003e+00
1.799202194000827149e+00
1.781992653999623144e+00
1.752095215997542255e+00
1.709753596001974074e+00
1.655936903000110760e+00
1.593672988001344493e+00
1.526687068999308394e+00
1.459061253000982106e+00
1.395715478000056464e+00
1.340440791002038168e+00
1.296139305999531643e+00
1.264368518997798674e+00
1.244891497000935487e+00
1.235114598999643931e+00
1.231812194997473853e+00
1.230766134998702910e+00
1.227788206000695936e+00
1.218485096000222256e+00
1.199527403001411585e+00
1.168119439000292914e+00
1.122716551002667984e+00
1.063517791000776924e+00
9.923700439976528287e-01
9.121023429979686625e-01
8.274397269997280091e-01
7.429581200012762565e-01
6.638656409995746799e-01
5.946286170001258142e-01
5.380649410035402980e-01
4.950352790001488756e-01
4.646687639979063533e-01
4.440028659992094617e-01
4.294558450019394513e-01
4.176084840000839904e-01
4.049493410020659212e-01
3.894277759973192587e-01
3.688588900004106108e-01
3.421978110018244479e-01
3.089341360027901828e-01
2.688692509982502088e-01
2.225297920012963004e-01
1.709480280005664099e-01
5.519610080009442754e-01
4.933174349971523043e-01
4.451108389985165559e-01
4.100227009985246696e-01
3.913425709979492240e-01
3.912898249982390553e-01
4.114722630001779180e-01
4.505434860002424102e-01
5.068252450000727549e-01
5.752978240016091149e-01
6.504746630016597919e-01
7.258018940010515507e-01
7.944667289993958548e-01
8.520881770018604584e-01
8.945951480018266011e-01
9.203541399983805604e-01
9.288909280003281310e-01
9.211429839997435920e-01
8.994572819974564482e-01
8.665545779986132402e-01
8.264350060017022770e-01
7.838928309975017328e-01
7.455369159979454707e-01
7.174922640006116126e-01
7.061172130015620496e-01
7.175435089993698057e-01
7.545736690008197911e-01
8.176506500021787360e-01
9.041561230005754624e-01
1.009379499999340624e+00
1.125297111997497268e+00
1.244243370998447062e+00
1.357942039001500234e+00
1.458847501002310310e+00
1.540897989001678070e+00
1.599914028000057442e+00
1.633740933000808582e+00
1.642253205001907190e+00
1.627689338998607127e+00
1.594660693997866474e+00
1.549685223999404116e+00
1.500828806998470100e+00
1.455767974999616854e+00
1.421726747001230251e+00
1.405142325002088910e+00
1.409412403001624625e+00
1.436211673000798328e+00
1.484776713998144260e+00
1.552113677000306780e+00
1.633387198999116663e+00
1.721873399998003151e+00
1.809968358000332955e+00
1.889417794001928996e+00
1.952413178998540388e+00
1.992245505000028061e+00
2.003440188000240596e+00
1.983936048000032315e+00
1.933557226999255363e+00
1.854645184001128655e+00
1.752248212000267813e+00
1.633891575998859480e+00
1.508297347998450277e+00
1.384752174999448471e+00
1.272310431002551923e+00
1.178141327000048477e+00
1.107906912002363242e+00
1.065311215999827255e+00
1.050999915998545475e+00
1.063407404999452410e+00
1.098451911999291042e+00
1.150602603000152158e+00
1.272956001001148252e+00
1.200894341000093846e+00
1.126031947998853866e+00
1.056319565999729093e+00
9.980957499974465463e-01
9.555916889985383023e-01
9.310947170015424490e-01
9.250790249971032608e-01
9.354101360004278831e-01
9.587972709996392950e-01
9.913250429999607150e-01
1.028487284998846008e+00
1.066503771999123273e+00
1.101794190999498824e+00
1.131138525001006201e+00
1.152854597999976249e+00
1.165520432998164324e+00
1.169110760998592013e+00
1.164735309997922741e+00
1.154048071999568492e+00
1.139390712000022177e+00
1.122898418001568643e+00
1.105539418000262231e+00
1.088385215000016615e+00
1.070794978997582803e+00
1.052538486997946166e+00
1.032547596001677448e+00
1.010732455997640500e+00
9.866937409969978034e-01
9.608319969993317500e-01
9.343154760026664007e-01
9.090909480000846088e-01
8.871379090014670510e-01
8.714076169999316335e-01
8.646646470006089658e-01
8.692724059983447660e-01
8.860112139991542790e-01
9.154408399990643375e-01
9.555523490016639698e-01
1.003480773000774207e+00
1.053748824000649620e+00
1.099822385000152281e+00
1.134542296000290662e+00
1.151221717998851091e+00
1.145368405999761308e+00
1.114679915001033805e+00
1.059906727001362015e+00
9.844945879995066207e-01
8.934469020023243502e-01
7.938321889996586833e-01
6.937633110028400552e-01
6.006036670005414635e-01
5.216714540001703426e-01
4.627597680009785108e-01
4.277310889992804732e-01
4.185697440007061232e-01
4.353130930030602030e-01
4.749421630003780592e-01
5.322517690001404844e-01
6.004006199982541148e-01
6.700070839979161974e-01
7.313816789974225685e-01
7.748777400011022110e-01
7.929262010002275929e-01
7.798006019984313753e-01
7.328188899991801009e-01
6.528464660004829057e-01
5.450847200008865912e-01
4.176506170006177854e-01
2.807001639994268771e-01
1.451074910000897944e-01
2.618482284000492655e+00
2.474931620999996085e+00
2.337851498999953037e+00
2.212889899001311278e+00
2.105742346997431014e+00
2.020579640000505606e+00
1.959952287001215154e+00
1.924397306000173558e+00
1.911836062998190755e+00
1.917686236000008648e+00
1.935079478000261588e+00
1.956372380998800509e+00
1.973442186997999670e+00
1.978863150001416216e+00
1.968655840999417705e+00
1.941564215998369036e+00
1.900447731997701339e+00
1.849872683997091372e+00
1.793535277996852528e+00
1.735459522999008186e+00
1.676823826001054840e+00
1.617641126002126839e+00
1.559200278999924194e+00
1.503955161999328993e+00
1.455777234001288889e+00
1.419510052000987343e+00
1.399295361999975285e+00
1.398009190001175739e+00
1.416092170999036171e+00
1.451280918001430109e+00
1.498702396998851327e+00
1.551985546000651084e+00
1.605190762002166593e+00
1.653412313000444556e+00
1.694455143002414843e+00
1.730051605001790449e+00
1.764147257999866270e+00
1.801693942998099374e+00
1.846915328002069145e+00
1.902302934999170247e+00
1.967583959001785843e+00
2.041446788000030210e+00
2.121070550998410909e+00
2.203204428002209170e+00
2.284734464999928605e+00
2.363592843998048920e+00
2.439027677002741257e+00
2.510017857002821984e+00
2.576764008997997735e+00
2.638906539999879897e+00
2.695432524000352714e+00
2.745263640998018673e+00
2.787060052000015276e+00
2.820571224001469091e+00
2.847209105999354506e+00
2.870574874999874737e+00
2.894651051999971969e+00
2.210547086000588024e+00
2.153522333999717375e+00
2.116783849000057671e+00
2.105147248999855947e+00
2.121931694000522839e+00
2.167102069000975462e+00
2.238685570999223273e+00
2.330672179999965010e+00
2.434380577000410995e+00
2.539074226999218808e+00
2.631968401998165064e+00
2.700841816000320250e+00
2.735658002999116434e+00
2.729997857000853401e+00
2.682127300999127328e+00
2.594427209998684702e+00
2.473038872001779964e+00
2.326676950000546640e+00
2.165735869999480201e+00
2.002466554000420729e+00
1.849163105001935037e+00
1.717212395000387914e+00
1.615708512999844970e+00
1.552776471002289327e+00
1.533179632999235764e+00
1.558448151998163667e+00
1.626278588999412023e+00
1.730439358001603978e+00
1.860318705999816302e+00
2.002332644999114564e+00
2.140007571000751341e+00
2.257993618997716112e+00
2.343343601998640224e+00
2.387693864999164362e+00
2.386938771000131965e+00
2.340609554001275683e+00
2.253329852999740979e+00
2.132379688002401963e+00
1.988651233998098178e+00
1.835324132996902335e+00
1.686786026999470778e+00
1.557362570998520823e+00
1.460513114998320816e+00
1.407040877998952055e+00
1.403100207000534283e+00
1.450448310999490786e+00
1.544984454998484580e+00
1.676973573001305340e+00
1.831855970998731209e+00
1.991644831003213767e+00
2.136273356998572126e+00
2.249283823999576271e+00
2.318061804999160813e+00
2.337187631001143018e+00
2.306870733998948708e+00
2.234118781001598109e+00
2.126073372997780098e+00
1.991624516998854233e+00
1.839337883000553120e+00
1.679857985000126064e+00
1.524912218999816105e+00
1.386040174998925067e+00
1.273970373000338441e+00
1.196620335998886731e+00
1.160215220003010472e+00
1.166020258999196813e+00
1.211216431001957972e+00
1.288002067998604616e+00
1.383120939997752430e+00
1.480701269996643532e+00
1.562788326998997945e+00
1.613961180999467615e+00
1.624427901999297319e+00
1.590413286001421511e+00
1.515802891997736879e+00
1.408064783001464093e+00
1.278500848999101436e+00
1.139195017000020016e+00
1.001965860999916913e+00
8.778934520014445297e-01
7.777145170002768282e-01
7.099124019987357315e-01
6.795451670004695188e-01
6.896789500024169683e-01
7.408287549988017417e-01
8.309768090002762619e-01
9.557338949998666067e-01
1.107495109001320088e+00
1.278099144001316745e+00
1.456476694998855237e+00
1.632274133000464644e+00
1.795467197000107262e+00
1.935917445000086445e+00
2.045918714000436012e+00
2.120255019999603974e+00
2.158098095998866484e+00
2.163257459997112164e+00
2.143332223000470549e+00
2.108788843001093483e+00
2.070375978000811301e+00
2.036786278000363382e+00
2.014223851001588628e+00
2.005957460001809523e+00
2.013789437001832994e+00
2.037814710998645751e+00
2.077357521000521956e+00
2.130447303999972064e+00
2.194915279000269948e+00
2.266973124998912681e+00
2.343450631997257005e+00
2.418974150001304224e+00
2.488907789000222692e+00
2.548435176999191754e+00
2.593298016003245721e+00
2.619537163998757023e+00
2.624653393999324180e+00
2.607472507999773370e+00
2.568387620998692000e+00
2.510149786001420580e+00
2.436624817997653736e+00
2.352859785998589359e+00
2.264833402001386276e+00
2.178793175000464544e+00
2.099659357001655735e+00
2.033879054000863107e+00
1.985276343002624344e+00
1.956471397999848705e+00
1.947436982001818251e+00
1.956157751999853645e+00
1.979832117998739704e+00
2.013845208999555325e+00
2.052658348999102600e+00
2.091712416000518715e+00
2.125131278000480961e+00
2.147264348001044709e+00
2.152621495999483159e+00
2.135876855001697550e+00
2.093755657999281539e+00
2.025429056000575656e+00
1.932502785999531625e+00
1.821041379000234883e+00
1.698571814002207248e+00
1.573371831000258680e+00
1.452968338999198750e+00
1.343227535999176325e+00
1.247399203999520978e+00
1.166801179002504796e+00
1.101906678999512224e+00
1.051191955000831513e+00
1.012681886000791565e+00
9.854832819983130321e-01
9.696338950016070157e-01
9.660348190009244718e-01
9.754455340007552877e-01
9.975656980022904463e-01
1.031445319000340533e+00
1.075005859998782398e+00
1.125031342999136541e+00
1.176144133998604957e+00
1.222360108000430046e+00
1.258049860000028275e+00
1.277801682997960597e+00
1.278545361001306446e+00
1.260082379998493707e+00
1.224710523001704132e+00
1.177526478000800125e+00
1.124203931998636108e+00
1.070925030002399581e+00
1.023017493000224931e+00
9.849673780008743051e-01
9.596123480005189776e-01
9.480243550024169963e-01
9.499914569969405420e-01
9.637646689989196602e-01
9.867352060027769767e-01
1.015533763002167689e+00
1.047371723001560895e+00
1.079418430002988316e+00
1.110268529002496507e+00
1.140604493000864750e+00
1.171421117000136292e+00
1.204851976999634644e+00
1.243036928000947228e+00
1.288675681000313489e+00
1.343525296000734670e+00
1.406610466001438908e+00
1.476839153001492377e+00
1.550304627002333291e+00
1.622576393001509132e+00
1.688365747999341693e+00
1.742841460996714886e+00
1.782541173997742590e+00
1.805319954000879079e+00
1.808791462000954198e+00
1.792259155001374893e+00
1.755510151997441426e+00
1.701829704001283972e+00
1.634805344001506455e+00
1.560151599998789607e+00
1.484215962002053857e+00
1.413781925999501254e+00
1.356014430999493925e+00
1.317864316999475705e+00
1.305394496001099469e+00
1.324509737998596393e+00
1.378779522998229368e+00
1.469012583002040628e+00
1.591995404000044800e+00
1.739906106999114854e+00
1.901667170997825451e+00
2.062331108001671964e+00
2.205110636998142581e+00
2.313212676999683026e+00
2.372046061998844380e+00
2.370150411999929929e+00
2.301919327001087368e+00
2.169869099001516588e+00
1.982788370998605387e+00
1.755999577999318717e+00
1.507700938000198221e+00
1.258034170001337770e+00
1.025363691998791182e+00
8.261352019981131889e-01
6.718848540003818925e-01
5.706983410018438008e-01
5.241518529983295593e-01
5.291682149982079864e-01
5.784217699983855709e-01
6.623965420003514737e-01
7.690569210026296787e-01
8.863581300029181875e-01
1.003321066997159505e+00
1.110004690999630839e+00
1.199082876999455038e+00
1.265958353000314673e+00
1.307891084998118458e+00
1.323880519998056116e+00
1.313831095998466481e+00
1.279373769997619092e+00
1.224167753000074299e+00
1.154504760001145769e+00
1.079494706998957554e+00
1.007547896999312798e+00
9.446474729993497021e-01
8.935996679974778090e-01
8.531230359985784162e-01
8.197676189993217122e-01
7.882282020000275224e-01
7.519645239990495611e-01
7.048428199996124022e-01
6.433577520001563244e-01
5.643056119988614228e-01
4.679517810000106692e-01
3.577245600026799366e-01
2.409541390006779693e-01
1.282893669995246455e-01
3.144116163999569835e+00
3.125246939001954161e+00
3.089958194999780972e+00
3.041247921999456594e+00
2.982461304000025848e+00
2.917344547000539023e+00
2.849199991000205046e+00
2.781556879999698140e+00
2.717496621000464074e+00
2.660058907000347972e+00
2.613329653999244329e+00
2.580818761001864914e+00
2.566133244999946328e+00
2.571749996997823473e+00
2.597494259000086458e+00
2.640178039000602439e+00
2.694285904002754251e+00
2.751678913999057841e+00
2.802350801997818053e+00
2.836860127998079406e+00
2.847481950997462263e+00
2.829195839000021806e+00
2.780900592002581106e+00
2.704612720997829456e+00
2.604268324001168367e+00
2.486280861998238834e+00
2.358995572998537682e+00
2.230206979998911265e+00
2.108543061000091257e+00
2.002245072999357944e+00
1.917122620998270577e+00
1.858394335999037139e+00
1.828957292000268353e+00
1.828811690000293311e+00
1.854950016000657342e+00
1.903137948997027706e+00
1.968466819002060220e+00
2.044966165001824265e+00
2.128108764998614788e+00
2.213549017997138435e+00
2.296936988997913431e+00
2.373500605001026997e+00
2.438736658001289470e+00
2.486664494001161074e+00
2.511804976998973871e+00
2.509590064000803977e+00
2.477743462997750612e+00
2.417807129997527227e+00
2.335337900996819371e+00
2.238614721998601453e+00
2.138123590000759577e+00
2.043584246999671450e+00
1.962254991998634068e+00
1.681805381998856319e+00
1.669066340997233056e+00
1.664699798999208724e+00
1.672099923001951538e+00
1.694873577998805558e+00
1.735436810999090085e+00
1.794241569998121122e+00
1.868657982002332574e+00
1.953600180000648834e+00
2.040116808999300702e+00
2.116900798002461670e+00
2.171836894998705247e+00
2.194599309001205256e+00
2.178509812998527195e+00
2.122655884999403497e+00
2.031310205002228031e+00
1.912772813000628958e+00
1.777010003002942540e+00
1.634438092998607317e+00
1.493459825000172714e+00
1.360971663001691923e+00
1.239861330002895556e+00
1.132973497999046231e+00
1.041561662001186050e+00
9.673117980019014794e-01
9.121024769992800429e-01
8.776914110021607485e-01
8.661406840001291130e-01
8.780313299976114649e-01
9.127741299998888280e-01
9.692748980014584959e-01
1.045944706998852780e+00
1.140854879999096738e+00
1.252747612001257949e+00
1.380878135998500511e+00
1.524240824001026340e+00
1.681633271000464447e+00
1.850675014000444207e+00
2.026351109998358879e+00
2.202054675999534084e+00
2.369489639000676107e+00
2.520272367000870872e+00
2.645687136999185896e+00
2.739747156003431883e+00
2.798622341000736924e+00
2.821658507000393001e+00
2.811919839998154202e+00
2.774551540001993999e+00
2.715925153999705799e+00
2.643384115002845647e+00
2.563660279000032460e+00
2.483039130001998274e+00
2.407075359998998465e+00
2.339197512999817263e+00
2.281850198000029195e+00
2.235631941999599803e+00
2.199189889000990661e+00
2.169804847999330377e+00
2.143347201999858953e+00
2.114753827001550235e+00
2.079739315999177052e+00
2.036211696999089327e+00
1.983302726999681909e+00
1.923020065998571226e+00
1.859785577002185164e+00
1.799768707998737227e+00
1.749805042996740667e+00
1.715614519998780452e+00
1.701133886999741662e+00
1.707347778999974253e+00
1.732336631001089700e+00
1.771321784999599913e+00
1.816729017999023199e+00
1.860536419000709429e+00
1.894409577998885652e+00
1.912246177998895291e+00
1.909900861999631161e+00
1.885974189000990009e+00
1.840000506999786012e+00
1.772567657000763575e+00
1.685175784998136805e+00
1.580030998997244751e+00
1.460294363998400513e+00
1.330509888000960927e+00
1.197676892999879783e+00
1.069540772001346340e+00
9.550374380014545750e-01
8.621928359971207101e-01
7.976905570030794479e-01
7.672260589970392175e-01
7.726509700005408376e-01
8.135712309995142277e-01
8.849362789987935685e-01
9.795260940009029582e-01
1.086859879000257934e+00
1.194703782002761727e+00
1.289401917998475255e+00
1.357757337998918956e+00
1.389417039001273224e+00
1.376437607999832835e+00
1.316739324000081979e+00
1.212587547001021449e+00
1.070986693001032108e+00
9.038714079979399685e-01
7.254283120018953923e-01
5.514441720006288961e-01
3.954171289988153148e-01
2.683587980027368758e-01
1.768229789995530155e-01
3.356592494001233717e+00
3.372874109998519998e+00
3.508014466002350673e+00
3.575481273001059890e+00
3.573854360998666380e+00
3.508204424000723520e+00
3.386153080999065423e+00
3.219115091000276152e+00
3.020495140001003165e+00
2.805548651998833520e+00
2.589455635999911465e+00
2.390847129001485882e+00
2.225708641999517567e+00
2.109814712999650510e+00
2.053142256001592614e+00
2.058416818999830866e+00
2.121321366998017766e+00
2.231659608998597832e+00
2.374069854002300417e+00
2.529924439997557783e+00
2.680290825002884958e+00
2.807608704999438487e+00
2.897723186000803253e+00
2.942863814998418093e+00
2.939607394000631757e+00
2.890394600999570685e+00
2.801612876999570290e+00
2.683927910999045707e+00
2.549854581000545295e+00
2.414252360002137721e+00
2.292577549000270665e+00
2.199991585999669041e+00
2.148438782001903746e+00
2.142151985997770680e+00
2.123362239002744900e+00
2.106082729002082488e+00
2.087225244998990092e+00
2.065242525997746270e+00
2.040978945999086136e+00
2.017763414001819910e+00
2.000516333002451574e+00
1.994999664999340894e+00
2.004467566999664996e+00
2.028688842998235486e+00
2.064261202998750377e+00
2.105360350000410108e+00
2.145261589997971896e+00
2.176363323000259697e+00
2.193051778001972707e+00
2.191167085999040864e+00
2.169723348000843544e+00
2.131003042999509489e+00
2.079246023000450805e+00
2.019287842998892302e+00
1.957879804998810869e+00
1.901282546001311857e+00
1.855198602999735158e+00
1.825463860001036664e+00
1.816139952003140934e+00
1.828806092999002431e+00
1.862734419999469537e+00
2.980219999000837561e+00
2.966398655997181777e+00
2.963198375997308176e+00
1.314502511999307899e+00
1.282645432998833712e+00
1.237602813002013136e+00
1.179023111999413231e+00
1.108956519001367269e+00
1.031138792997808196e+00
9.499972410012560431e-01
8.717276659990602639e-01
8.021780800008855294e-01
7.463070710000465624e-01
7.083986210018338170e-01
6.914099950008676387e-01
6.961587299992970657e-01
7.224629009979253169e-01
7.683924869998008944e-01
8.307555510000383947e-01
9.050151550000009593e-01
9.855356280022533610e-01
1.067409729999781121e+00
1.146850437999091810e+00
1.220242235998739488e+00
1.285926638000091771e+00
1.342501521001395304e+00
1.389634691000537714e+00
1.427786747000936884e+00
1.458070268003211822e+00
1.481431046999205137e+00
1.499169149999943329e+00
1.512278225000045495e+00
1.521494756998436060e+00
1.526344005000282777e+00
1.526122045997908572e+00
1.520460349998757010e+00
1.210984886001824634e+00
1.157712778000131948e+00
1.115186965998873347e+00
1.086417831000289880e+00
1.074707740997837391e+00
1.082689845999993850e+00
1.111181086998840328e+00
1.160930441998061724e+00
1.229757169003278250e+00
1.314469610002561240e+00
1.410319374001119286e+00
1.012358750002022134e+00
1.066405721998307854e+00
1.106995097001345130e+00
1.126551373999973293e+00
1.120052862999727950e+00
1.085317680997832213e+00
1.024080376999336295e+00
9.415281330002471805e-01
8.445022090018028393e-01
7.403775889979442582e-01
6.371233409990963992e-01
5.409648719978576992e-01
4.589140120006049983e-01
3.955462650010304060e-01
3.551875510020181537e-01
3.398123020015191287e-01
3.506503159987914842e-01
3.858404040001914836e-01
4.424889170004462358e-01
5.149103219991957303e-01
5.956510910000361037e-01
6.766480119986226782e-01
7.491916639992268756e-01
8.059606139977404382e-01
8.413211459992453456e-01
8.522790850001911167e-01
8.396636830002535135e-01
8.062508580005669501e-01
7.570252109981083777e-01
6.981353840019437484e-01
6.358018309983890504e-01
5.764986569993197918e-01
5.263122029973601457e-01
4.894372389971977100e-01
4.696992200006206986e-01
4.690136569988681003e-01
4.887971569987712428e-01
5.283700209984090179e-01
5.854854809986136388e-01
6.565434460026153829e-01
7.361710559998755343e-01
8.193952200017520227e-01
9.011345980034093373e-01
9.767708139988826588e-01
1.042828538997127907e+00
1.096813256001041736e+00
1.138497583997377660e+00
1.168978818001050968e+00
1.191107072001614142e+00
1.209596786000474822e+00
1.229043797000485938e+00
1.253793017000134569e+00
1.287794749001477612e+00
1.333867503999499604e+00
1.394258317999629071e+00
1.470172748999175383e+00
1.560656458001176361e+00
1.663242171998717822e+00
1.773503961998358136e+00
1.885147584998776438e+00
1.990090578001399990e+00
2.079591795001761056e+00
2.146017560000473168e+00
2.183538242003123742e+00
2.188661370000772877e+00
2.159230163000756875e+00
2.103088710002339212e+00
2.027639020998321939e+00
1.942509799999243114e+00
1.857445981000637403e+00
1.780416528999921866e+00
1.715595454999856884e+00
1.664868286999990232e+00
1.626830727000196930e+00
1.599154678999184398e+00
1.577735702001518803e+00
1.558092896000744076e+00
1.536558875999617158e+00
1.509023831000376958e+00
1.473438851997343590e+00
1.428122991001146147e+00
1.371917843000119319e+00
1.304404755002906313e+00
1.227208897998934845e+00
1.141727411999454489e+00
1.050518262996774865e+00
9.570112450019223616e-01
8.642838340019807220e-01
7.744024710009398405e-01
6.885436099983053282e-01
6.068547970025974791e-01
5.294778649986255914e-01
4.559013599973695818e-01
3.853312870014633518e-01
3.174957480005105026e-01
2.514814169990131631e-01
1.875347349996445701e-01
7.999835259000974474e+00
7.935238514000957366e+00
7.844891698998253560e+00
7.731667234002088662e+00
7.600549389997468097e+00
7.456274504998873454e+00
7.302902776998962509e+00
7.146158733998163370e+00
6.990779222000128357e+00
6.840596067002479685e+00
6.700580833999993047e+00
6.574652560000686208e+00
6.465277494000474690e+00
6.373910933998558903e+00
6.299534218000189867e+00
6.238393710998934694e+00
6.184905762998823775e+00
6.129677506000007270e+00
6.063416128999961074e+00
5.975734166997426655e+00
5.856666883002617396e+00
5.698824577000777936e+00
5.499817531999724451e+00
5.263860781000403222e+00
5.003608544997405261e+00
4.739297331998386653e+00
4.493653645997255808e+00
4.290211329000158003e+00
4.148491054002079181e+00
4.083382179996988270e+00
4.099603719001606805e+00
4.191858039001090219e+00
4.345666372999403393e+00
4.541184434998285724e+00
4.757256950000737561e+00
4.975009839999984251e+00
5.179748497997934464e+00
5.361099033998470986e+00
5.510580928999843309e+00
5.624793737002619309e+00
5.704677779998746701e+00
5.754707308002252830e+00
5.779986740999447647e+00
5.785317195000970969e+00
5.775782528002309846e+00
5.754060098999616457e+00
5.723570465997909196e+00
5.686166013001638930e+00
5.643136709000827977e+00
5.594852426998841111e+00
5.540392513001279440e+00
5.478878780999366427e+00
5.410888764999981504e+00
5.336805054001160897e+00
5.257683978998102248e+00
5.173405276000266895e+00
5.081378680999478092e+00
4.976778905001992825e+00
4.855002947002503788e+00
4.710478532000706764e+00
4.538463602999399882e+00
4.338593899999978021e+00
4.115076411999325501e+00
3.879107224998733727e+00
3.648355182001978392e+00
3.443019299000297906e+00
3.283038179997674888e+00
3.183680023998022079e+00
3.156609865000064019e+00
3.209459174999210518e+00
3.341788953999639489e+00
3.543059180003183428e+00
3.792908181003440404e+00
4.067891352002334315e+00
4.348684406999382190e+00
4.621505806000641314e+00
4.878111705002083909e+00
5.112926721998519497e+00
5.320093487000121968e+00
5.495605013999011135e+00
5.634003856001072563e+00
5.732043029998749262e+00
5.790549833996919915e+00
5.811834489999455400e+00
5.799336724998283898e+00
5.755594419999397360e+00
5.681631642997672316e+00
5.578180473999964306e+00
5.445870285002456512e+00
5.288322137999784900e+00
5.109746647001884412e+00
4.914334515997325070e+00
4.704249096997955348e+00
4.481822145000478486e+00
4.248737251000420656e+00
4.010567818000708940e+00
3.775364013003127184e+00
3.556354757998633431e+00
3.369303341001796070e+00
3.228241792003245791e+00
3.143027154001174495e+00
3.116259124999487540e+00
3.146118293003382860e+00
3.225378170001931721e+00
3.342856769999343669e+00
3.484068395999202039e+00
3.636176192001585150e+00
3.788523965002241312e+00
3.934326493999833474e+00
4.069822687000851147e+00
4.194197332999465289e+00
4.306099908997566672e+00
4.404736901000433136e+00
4.486251468999398639e+00
4.545946980000735493e+00
4.577543580999190453e+00
4.574318385999504244e+00
4.532748663001257228e+00
4.451668786998197902e+00
4.333411232000798918e+00
4.182864139998855535e+00
4.007902866000222275e+00
3.819875802997557912e+00
3.632707421998929931e+00
3.461718976999691222e+00
3.321543134999956237e+00
3.223577965000004042e+00
3.174069141998188570e+00
3.173306012002285570e+00
3.216525272000581026e+00
3.294898490999912610e+00
3.396554055998421973e+00
3.507864221999625443e+00
3.616348329000174999e+00
3.712103229001513682e+00
3.786968540000088979e+00
3.834302397997817025e+00
3.850638035997690167e+00
3.833616604999406263e+00
3.783276840000326047e+00
3.701561260000744369e+00
3.593511934002890484e+00
3.467047615002229577e+00
3.331742021000536624e+00
3.199030895000760211e+00
3.081712862996937474e+00
2.991558335997979157e+00
2.938663504999567522e+00
2.930748949998815078e+00
2.971094901000469690e+00
3.059393326999270357e+00
3.190113360000395915e+00
3.354832492001150968e+00
3.540900811000028625e+00
3.733275368998874910e+00
3.916686975000629900e+00
4.078766607999568805e+00
4.210315020001871744e+00
4.306218437999632442e+00
4.364678862999426201e+00
4.385405668999737827e+00
4.370592610997846350e+00
4.323553313002776122e+00
4.247677273000590503e+00
4.147743459998309845e+00
4.030058334999921499e+00
3.900916025999322301e+00
3.765974150999682024e+00
3.630719365999539150e+00
3.499815481998666655e+00
3.377181440999265760e+00
3.265663196998502826e+00
3.167249478003213881e+00
3.082466914998803986e+00
3.011973565997323021e+00
2.954340463998960331e+00
2.908486323998658918e+00
2.873716535999847110e+00
2.849248675000126241e+00
2.833065958999213763e+00
2.822689177999563981e+00
2.825724661001004279e+00
2.836881324998103082e+00
2.859069179998186883e+00
2.890250100001139799e+00
2.928985860999091528e+00
2.973248887999943690e+00
3.021141470999282319e+00
3.069158744998276234e+00
3.113280962999851909e+00
3.148726076000457397e+00
3.169662528001936153e+00
3.171720907001144951e+00
3.152104804001282901e+00
3.111842374000843847e+00
3.052019873000972439e+00
2.976219405001756968e+00
2.841378790999442572e+00
2.748499696001090342e+00
2.659214195999084041e+00
2.578759461997833569e+00
2.509560043999954360e+00
2.452269736000744160e+00
2.406773857997904997e+00
2.372099296997475903e+00
2.347222567001153948e+00
2.330957834001310403e+00
2.322074463998433203e+00
2.319172715997410705e+00
2.318595918997743865e+00
2.319379391999973450e+00
2.318599866001022747e+00
2.314170813002419891e+00
2.303120395001315046e+00
2.282526063998375321e+00
2.251091630001610611e+00
2.209886479002307169e+00
2.162903363001532853e+00
2.116327002000616631e+00
2.076735042999644065e+00
2.051638010998431128e+00
2.047565188000589842e+00
2.068159719001414487e+00
2.113433374001033371e+00
2.180172944001242286e+00
2.262454797997634159e+00
2.353833121000207029e+00
2.446316855999612017e+00
2.534228675001941156e+00
2.614025266997487051e+00
2.683702981998067116e+00
2.740523718002805253e+00
2.783992224998655729e+00
2.813628428000811255e+00
2.830029562999698101e+00
2.834703478998562787e+00
2.829833941999822855e+00
2.818729485999938333e+00
2.805699141998047708e+00
2.795872831000451697e+00
2.795767407002131222e+00
2.812732476999372011e+00
2.853845866000483511e+00
2.923703953001677291e+00
3.021746964001067681e+00
3.142482335002569016e+00
3.274979761001304723e+00
3.405022202001418918e+00
3.516860247997101396e+00
3.596359114999359008e+00
3.632921016000182135e+00
3.621422858999721939e+00
3.562835442000505282e+00
3.463399815998855047e+00
3.333746872001938755e+00
3.184444229998916853e+00
3.026673283999116393e+00
2.869694561999494908e+00
2.720267889999377076e+00
2.583659689000342041e+00
2.464443931999994675e+00
2.364490145002491772e+00
2.285173432999727083e+00
2.226806719001615420e+00
2.188016796000738395e+00
2.167127025997615419e+00
2.161380849000124726e+00
2.168091503997857217e+00
2.183979932997317519e+00
2.206590015997790033e+00
2.233401301000412786e+00
2.263596639000752475e+00
2.297006778997456422e+00
2.333921417000965448e+00
2.376255308998224791e+00
2.425598312998772599e+00
2.484772634998080321e+00
2.555859095002233516e+00
2.641779683999629924e+00
2.743948346000252059e+00
2.864037343999370933e+00
3.001983369998924900e+00
3.154864918997191126e+00
3.317209265002020402e+00
3.480262204000609927e+00
3.633633659999759402e+00
3.766014233002351830e+00
3.867916570001398213e+00
3.931959595000080299e+00
3.955119520996959182e+00
3.938036553001438733e+00
3.885106149999046465e+00
3.803162813001108589e+00
3.700111482998181600e+00
3.584606046999397222e+00
3.464317141999345040e+00
3.345232641997426981e+00
3.232452229000045918e+00
3.129791054998349864e+00
3.040491594001650810e+00
2.966669608998927288e+00
2.910281869000755250e+00
2.871079869997629430e+00
2.848129679001431214e+00
2.839614338001410943e+00
2.843446300998039078e+00
2.855802875998051604e+00
2.873831894998147618e+00
2.893843271001969697e+00
2.912901745999988634e+00
2.928646166998078115e+00
2.939210624997940613e+00
2.944207352000375977e+00
2.943725910001376178e+00
2.939709690999734448e+00
2.934845890002179658e+00
2.932300999000290176e+00
2.935673328996927012e+00
2.948801697999442695e+00
2.974650996999116614e+00
3.014819634998275433e+00
3.069681500997830881e+00
3.138330157999007497e+00
3.219001797999226255e+00
3.307128509000904160e+00
3.398656118999497266e+00
3.487609384003008017e+00
3.567302306997589767e+00
3.632223265998618444e+00
3.678244480001012562e+00
3.702838478999183280e+00
3.705001190002803924e+00
3.685173026999109425e+00
3.645137027000600938e+00
3.588752938998368336e+00
3.520513413001026493e+00
3.445814036000228953e+00
3.369042680998973083e+00
3.294436517000576714e+00
3.225386827001784695e+00
3.163949755999055924e+00
3.110727071998553583e+00
3.065686984999047127e+00
3.027195574999495875e+00
2.993729194000479765e+00
2.962556725997274043e+00
2.930428449999453733e+00
2.895141782002610853e+00
2.855016312998486683e+00
2.809153647998755332e+00
2.758159732002241071e+00
2.703418212997348746e+00
2.646542578000662616e+00
2.590106081999692833e+00
2.536549483000271721e+00
2.487510511997243157e+00
2.445596817000478040e+00
2.411913421001372626e+00
2.387070515000232263e+00
2.371594362997711869e+00
2.364038176998292329e+00
2.363236941997456597e+00
2.366883505997975590e+00
2.373028519999934360e+00
2.379624825000064448e+00
2.385616521001793444e+00
2.390463347997865640e+00
2.394213965999369975e+00
2.397089846002927516e+00
2.400626851002016338e+00
2.406233171001076698e+00
2.415657516998180654e+00
2.430620420000195736e+00
2.453379908001807053e+00
2.485228934998303885e+00
2.527673049000441097e+00
2.581677862999640638e+00
2.647006950002833037e+00
2.723354657999152550e+00
2.809698884000681574e+00
2.904893118000472896e+00
3.007620923999638762e+00
3.115798471000744030e+00
3.226648258001659997e+00
3.336581455998384627e+00
3.442748621000646381e+00
3.541226566998375347e+00
3.627700744000321720e+00
3.696909433001565048e+00
3.744132134001119994e+00
3.766314722000970505e+00
3.761766071002057288e+00
3.732640286001696950e+00
3.682536403000995051e+00
3.617504869002004853e+00
3.544408180001482833e+00
3.470291590001579607e+00
3.400912388999131508e+00
3.340474812001048122e+00
3.291287101001216797e+00
3.254096655000466853e+00
3.229270713000005344e+00
3.217075872998975683e+00
3.217287799001496751e+00
3.229988817998673767e+00
3.254189682997093769e+00
3.288195838998944964e+00
3.329485274000035133e+00
3.375409954998758622e+00
3.421895294999558246e+00
3.465320536000945140e+00
3.501968863998627057e+00
3.528230567000719020e+00
3.542347765000158688e+00
3.543835156000568531e+00
3.533815885002695723e+00
3.515218788998026866e+00
3.492637686998932622e+00
3.471313723999628564e+00
3.457055707000108669e+00
3.454862525999487843e+00
3.468581392000487540e+00
3.501108682998165023e+00
3.553535562998149544e+00
3.625805478000984294e+00
3.715954286999476608e+00
3.821134235000499757e+00
3.936560673999338178e+00
4.056304625999473501e+00
4.173233682999125449e+00
4.280499540000164416e+00
4.370728239999152720e+00
4.437668645998201100e+00
4.475735124997299863e+00
4.482620811999368016e+00
4.458565797001938336e+00
4.406804563001060160e+00
4.333474721999664325e+00
4.246165193002525484e+00
4.153088886003388325e+00
4.062074399000266567e+00
3.980937075000838377e+00
3.915310282001883024e+00
3.868850456001382554e+00
3.842488062000484206e+00
3.835255178000807064e+00
3.844650489998457488e+00
3.866336627997952746e+00
3.894986521001555957e+00
3.925918200999149121e+00
3.955317574000218883e+00
3.979079174998332746e+00
3.994707459998608101e+00
3.999306797999452101e+00
3.991609797001729021e+00
3.970540549998986535e+00
3.936745758997858502e+00
3.891926008000154980e+00
3.839458450998790795e+00
3.782399618001363706e+00
3.724190264998469502e+00
3.667187851002381649e+00
3.612940449998859549e+00
3.562446863001241582e+00
3.515135347999603255e+00
3.469591073000628967e+00
3.423879160000069533e+00
3.376078347999282414e+00
3.325299487001757370e+00
3.270147311999608064e+00
3.210421987998415716e+00
3.145589731000654865e+00
3.075936523000564193e+00
3.001788394998584408e+00
2.923559352999291150e+00
2.841625404002115829e+00
2.756538325000292389e+00
2.669465293998655397e+00
2.580581401998642832e+00
2.491251629002363188e+00
2.402350782998837531e+00
2.315900104000320425e+00
2.233836700001120334e+00
2.158362956000928534e+00
2.091831822999665746e+00
2.036298636998253642e+00
1.992398360998777207e+00
1.959139263999531977e+00
1.934015597002144204e+00
1.913807879001979018e+00
1.895204119999107206e+00
1.873579980998329120e+00
1.846214422999764793e+00
1.813207540999428602e+00
1.774493381999491248e+00
1.732478896999964491e+00
1.688667087000794709e+00
1.645535952000500401e+00
1.605653300000994932e+00
1.571008570997946663e+00
1.543581797999650007e+00
1.525648868999269325e+00
1.518241753998154309e+00
1.522201904001121875e+00
1.537828286000149092e+00
1.563837547000730410e+00
1.597792464999656659e+00
1.637925082999572624e+00
1.681750600000668783e+00
1.727176401000178885e+00
1.771971228001348209e+00
1.813316749001387507e+00
1.848676653000438819e+00
1.873318024998297915e+00
1.883879148997948505e+00
1.877890317999117542e+00
1.854205321000335971e+00
1.814280897000571713e+00
1.762528905997896800e+00
1.704473899000731762e+00
1.646968426000967156e+00
1.596424974002729869e+00
1.557939291000366211e+00
1.533893374999024672e+00
1.524433229002170265e+00
1.528172897000331432e+00
1.542225410001265118e+00
1.563447693999478361e+00
1.589245989998744335e+00
1.618796639999345643e+00
1.651264711999829160e+00
1.687166638999769930e+00
1.725932989000284579e+00
1.767512843001895817e+00
1.811774205001711380e+00
1.858919521000643726e+00
1.909185534997959621e+00
1.963771335998899303e+00
2.024186181999539258e+00
2.092684102000930579e+00
2.171226612001191825e+00
2.260849758000404108e+00
2.361820066998916445e+00
2.474027887998090591e+00
2.595478888000798179e+00
2.723647537000942975e+00
2.855833014997188002e+00
2.988092373001563828e+00
3.117895244999090210e+00
3.240967221001483267e+00
3.353211306999583030e+00
3.449551190999045502e+00
3.524037701001361711e+00
3.571944988998438930e+00
3.589989719999721274e+00
3.578864710001653293e+00
3.542109377998713171e+00
3.486997805001010420e+00
3.423499945998628391e+00
3.361359524998988491e+00
3.309448696996696526e+00
3.273815552998712519e+00
3.257712687998719048e+00
3.261259242000960512e+00
3.281339608998678159e+00
3.312489081999956397e+00
3.348928516999876592e+00
3.384792001001187600e+00
3.413547960000869352e+00
3.431827771000826033e+00
3.436271981998288538e+00
3.426319647001946578e+00
3.401922793000267120e+00
3.364870979999977862e+00
3.317321949001780013e+00
3.262327939999522641e+00
3.203093015999911586e+00
3.142108011001255363e+00
3.082702966999931959e+00
3.027707684999768389e+00
2.979541361000883626e+00
2.939595414001814788e+00
2.908837343999039149e+00
2.886823763001302723e+00
2.872935259001678787e+00
2.864861887999722967e+00
2.860163350000220817e+00
2.857494938998570433e+00
2.855624534997332375e+00
2.855491451002308168e+00
2.859036638001271058e+00
2.869400764000602067e+00
2.890603142001054948e+00
2.925734524000290548e+00
2.975634186997922370e+00
3.038571499000681797e+00
3.110572940997371916e+00
3.184156306997465435e+00
3.250435270001617027e+00
3.300006941000901861e+00
3.324286857001425233e+00
3.317122583001037128e+00
3.276676236000639619e+00
3.204713900999195175e+00
3.105873398999392521e+00
2.985393214999930933e+00
2.850460585999826435e+00
2.708647233997908188e+00
2.567512300000089454e+00
2.435142618000099901e+00
2.318463183000858407e+00
2.224213215999043314e+00
2.158685376001812983e+00
2.126262137997400714e+00
2.128405032999580726e+00
2.164234022999153240e+00
2.230157060999772511e+00
2.319707863996882224e+00
2.424478625001938781e+00
2.534453814998414600e+00
2.640064958999573719e+00
2.731533026002580300e+00
2.801024465999944368e+00
2.842015082002035342e+00
2.851357977000589017e+00
2.827938588001416065e+00
2.774118739998812089e+00
2.693770967998716515e+00
2.591858352003328037e+00
2.475478732001647586e+00
2.350367358001676621e+00
2.221779233001143439e+00
2.094063516000460368e+00
1.969993867998709902e+00
1.852213617999950657e+00
1.743634763999580173e+00
1.647169177998875966e+00
1.565996020999591565e+00
1.502196385001298040e+00
1.457258074999117525e+00
1.431076593999023316e+00
1.423198939999565482e+00
1.432442380002612481e+00
1.457053629001165973e+00
1.493407206999108894e+00
1.538053422998927999e+00
1.587888340000063181e+00
1.639544654000928858e+00
1.691114707999076927e+00
1.740405606997228460e+00
1.785306983998452779e+00
1.824137843999778852e+00
1.853105756003060378e+00
1.869363155001337873e+00
1.872030815000471193e+00
1.858735138001065934e+00
1.828925245998107130e+00
1.783576850000827108e+00
1.725831526000547456e+00
1.659826597999199294e+00
1.591504726999119157e+00
1.527558974001294700e+00
1.475645656999404309e+00
1.443770296002185205e+00
1.438647578997915844e+00
1.465453002998401644e+00
1.528429437999875518e+00
1.626279431999137159e+00
1.756115994998253882e+00
1.909030914997856598e+00
2.071661470999970334e+00
2.229554708999785362e+00
2.366894213999330532e+00
2.469503698997868923e+00
2.526295457999367500e+00
2.530889395002304809e+00
2.482749546001286944e+00
2.386662138000247069e+00
2.251952402999449987e+00
2.091127744999539573e+00
1.918603930000244873e+00
1.750814151000668062e+00
1.604234344998985762e+00
1.494587236000370467e+00
1.432631388997833710e+00
1.425378616997477366e+00
1.474021310001262464e+00
1.573830007000651676e+00
1.713297491998673650e+00
1.876756287998432526e+00
2.045962314998178044e+00
2.203296260999195511e+00
2.331323063997842837e+00
2.416963264000514755e+00
2.450093358998856274e+00
2.426271943997562630e+00
2.345049763000133680e+00
2.210521658998914063e+00
2.032405353998910869e+00
1.825918499998806510e+00
1.610958913999638753e+00
1.408859098999528214e+00
1.240632995999476407e+00
1.122340630998223787e+00
1.064078396000695648e+00
1.068295258999569342e+00
1.129464867997739930e+00
1.236200799998186994e+00
1.371940066001116065e+00
1.519166505997418426e+00
1.661455756999203004e+00
1.784661056000913959e+00
1.879055915000208188e+00
1.938691613002447411e+00
1.961839798001165036e+00
1.948812681999697816e+00
1.903019147001032252e+00
1.830588949000230059e+00
1.740200139000080526e+00
1.642727558999467874e+00
1.550927014002809301e+00
1.476707223999255802e+00
1.430130921002273681e+00
1.416949141002987744e+00
1.438572179002221674e+00
1.491479622996848775e+00
1.568752121998841176e+00
1.661214777999703074e+00
1.759034953000082169e+00
1.852768474000185961e+00
1.936043878002237761e+00
2.004146584000409348e+00
2.055766772999049863e+00
2.090928295001504011e+00
2.111203268999815919e+00
2.119461255002534017e+00
2.118029961999127408e+00
2.110265195999090793e+00
2.098766510000132257e+00
2.087634420000540558e+00
2.079293201000837144e+00
2.075530355999944732e+00
2.076286060000711586e+00
2.079891705998306861e+00
2.082330643999739550e+00
2.078273400999023579e+00
2.062928724997618701e+00
2.032468263001646847e+00
1.985398117001750506e+00
1.922946923998097191e+00
1.847645235000527464e+00
1.763514244998077629e+00
1.674808102001406951e+00
1.585571138999512186e+00
1.499744966997241136e+00
1.420888777000072878e+00
1.352506657000049017e+00
1.296292716000607470e+00
1.253819473000476137e+00
1.225456462001602631e+00
1.209063997001067037e+00
1.201652220999676501e+00
1.197966828000062378e+00
1.192916612999397330e+00
1.181034869001450716e+00
1.159033179999823915e+00
1.125440820000221720e+00
1.080997129000024870e+00
1.028205560000060359e+00
9.705415659991558641e-01
9.125224169983994216e-01
8.586225149992969818e-01
8.128496730023471173e-01
7.772577750001801178e-01
7.523287500007427298e-01
7.366451599991705734e-01
7.277586730015173089e-01
7.218601829990802798e-01
7.154189829998358618e-01
7.057253980019595474e-01
6.914122630005294923e-01
6.713091729980078526e-01
6.461277409980539232e-01
6.171122400010062847e-01
5.856688250023580622e-01
5.536817180000070948e-01
5.225838039987138472e-01
4.944669179967604578e-01
4.717001050012186170e-01
4.573439460000372492e-01
4.544626560018514283e-01
4.659605340020789299e-01
4.936770900021656416e-01
5.386697900030412711e-01
5.994639999989885837e-01
6.720054889992752578e-01
7.500063750012486707e-01
8.259579290024703369e-01
8.917203600030916277e-01
9.415258879998873454e-01
9.719882809986302163e-01
9.815235200003371574e-01
9.711687970011553261e-01
9.436450889988918789e-01
9.028287019973504357e-01
8.538105640000139829e-01
8.020064090014784597e-01
7.519472969979688060e-01
7.078186850012571085e-01
6.719879540032707155e-01
6.459135539989802055e-01
6.301338679986656643e-01
6.239755290007451549e-01
6.254353830008767545e-01
6.313274710009864066e-01
6.385394979988632258e-01
6.437802280015603174e-01
6.456573140021646395e-01
6.442353769998589996e-01
6.407842339976923540e-01
6.371364189981250092e-01
6.349461130012059584e-01
6.357772459996340331e-01
6.395702260015241336e-01
6.457276939981966279e-01
6.540623350010719150e-01
6.649650079998536967e-01
6.781776869975146838e-01
6.940675700025167316e-01
7.119899880017328542e-01
7.310428979981224984e-01
7.492191769997589290e-01
7.636459690002084244e-01
7.712302609979815315e-01
7.687707869990845211e-01
7.539557039999635890e-01
7.264265300000261050e-01
6.877042419982899446e-01
6.404134369986422826e-01
5.881426739979360718e-01
5.355803909988026135e-01
4.877845439987140708e-01
4.496942350015160628e-01
4.249529310000070836e-01
4.163047260008170269e-01
4.241382399995927699e-01
4.471681020004325546e-01
4.819869460006884765e-01
5.239895600025192834e-01
5.681748690003587399e-01
6.104782520014850888e-01
6.478112309996504337e-01
6.778267289992072619e-01
6.995689749965094961e-01
7.130080530005216133e-01
7.185173940015374683e-01
7.168021409997891169e-01
7.077854679992015008e-01
6.924747640005080029e-01
6.723749189986847341e-01
6.496569349983474240e-01
6.275594379985705018e-01
6.081970289997116197e-01
5.933211909978126641e-01
5.838188179986900650e-01
5.791445009999733884e-01
5.778316539981460664e-01
5.779057110012217890e-01
5.784269750001840293e-01
5.793377119989600033e-01
5.811942219988850411e-01
5.866631319986481685e-01
5.981675270013511181e-01
6.177485480002360418e-01
6.461208280015853234e-01
6.835702960015623830e-01
7.285158720005711075e-01
7.805170639985590242e-01
8.390407160004542675e-01
9.050785539984644856e-01
9.785091660014586523e-01
1.059554325998760760e+00
1.146652217001246754e+00
1.236209333001170307e+00
1.323506074000761146e+00
1.402348848998371977e+00
1.468288390999077819e+00
1.516717840000637807e+00
1.546601677000580821e+00
1.559162773002753966e+00
1.556934307998744771e+00
1.543773374000011245e+00
1.524060011000983650e+00
1.501381808000587625e+00
1.479460405000281753e+00
1.461345013001846382e+00
1.449807097000302747e+00
1.446787635999498889e+00
1.454287458996986970e+00
1.472714928997447714e+00
1.500619667996943463e+00
1.535216571999626467e+00
1.571251505996769993e+00
1.603296095996483928e+00
1.626584778001415543e+00
1.638028723999013891e+00
1.636162971000885591e+00
1.619947692001005635e+00
1.589913461997639388e+00
1.545657148002646863e+00
1.487000446999445558e+00
1.413444988997071050e+00
1.325200908999249805e+00
1.225889582998206606e+00
1.121125080997444456e+00
1.019671051999466727e+00
9.302244039972720202e-01
8.609371670027030632e-01
8.173281580020557158e-01
8.010453919996507466e-01
8.102430970029672608e-01
8.395444439993298147e-01
8.814708600002632011e-01
9.268389249991741963e-01
9.671653619989228901e-01
9.947605720008141361e-01
1.004934698001306970e+00
9.945573590011917986e-01
9.636905949992069509e-01
9.148491419982747175e-01
8.530048680004256312e-01
7.847448569991684053e-01
7.172774089995073155e-01
6.591962460006470792e-01
6.175182710030640010e-01
5.982454349978070240e-01
6.043597419993602671e-01
6.368268449987226631e-01
6.926778569977614097e-01
7.666812959978415165e-01
8.518366639982559718e-01
9.400110550013778266e-01
1.023974790001375368e+00
1.098167971998918802e+00
1.158504196999274427e+00
1.201302426998154260e+00
1.223422095001296839e+00
1.223074911998992320e+00
1.198359686997719109e+00
1.150397663001058390e+00
1.081614567003271077e+00
9.974997600002097897e-01
9.044920649976120330e-01
8.108042439998826012e-01
7.239178540003194939e-01
6.518177489997469820e-01
5.998419399984413758e-01
5.717546489977394231e-01
5.683299170013924595e-01
5.866532590007409453e-01
6.214417800001683645e-01
6.647840120022010524e-01
7.071246089981286786e-01
7.386214979997021146e-01
7.504057780024595559e-01
7.369577179997577332e-01
6.964668509972398169e-01
6.317097020000801422e-01
5.498465250020672102e-01
4.604212010017363355e-01
3.746919849982077722e-01
3.024839589998009615e-01
2.520277340008760802e-01
2.285953300015535206e-01
2.344742029999906663e-01
2.687792159995296970e-01
3.291195279998646583e-01
4.111330450032255612e-01
5.083664249978028238e-01
6.134289379988331348e-01
7.184116409989655949e-01
8.151810150011442602e-01
8.969936390021757688e-01
9.582964600012928713e-01
9.959324929986905772e-01
1.008277729997644201e+00
9.967032690001360606e-01
9.636712620012986008e-01
9.139887519995681942e-01
8.529092960015987046e-01
7.864113790019473527e-01
7.210257360020477790e-01
6.621454730011464562e-01
6.134012199981953017e-01
5.781243050005286932e-01
5.564839770013350062e-01
5.473863510014780331e-01
5.476880949972837698e-01
5.531138630030909553e-01
5.591360599973995704e-01
5.610694470015005209e-01
5.551996979993418790e-01
5.404085669979394879e-01
5.155514959988067858e-01
4.815187929998501204e-01
4.403273059979255777e-01
3.946109300013631582e-01
3.468858960004581604e-01
3.007613469999341760e-01
2.585141889976512175e-01
2.218002139998134226e-01
1.903840829982073046e-01
2.460876590997941094e+00
2.364209760002268013e+00
2.276891352001257474e+00
2.203515952001907863e+00
2.146616409001580905e+00
2.107164760996965924e+00
2.084033315997658065e+00
2.074343670003145235e+00
2.073951654001575662e+00
2.077975321997655556e+00
2.082957692000491079e+00
2.085476800999458646e+00
2.084112774002278456e+00
2.077581901001394726e+00
2.065479510998557089e+00
2.048863256000913680e+00
2.028441268997994484e+00
2.004703122001956217e+00
1.978683466000802582e+00
1.950249481000355445e+00
1.920014884999545757e+00
1.889468355002463795e+00
1.859514773001137655e+00
1.831518801998754498e+00
1.805748233000485925e+00
1.781802255998627516e+00
1.758805520003079437e+00
1.734949055000470253e+00
1.709303757001180202e+00
1.680681465000816388e+00
1.649608424002508400e+00
1.616625858001498273e+00
1.583474068000214174e+00
1.552496298001642572e+00
1.526307815998734441e+00
1.507238960999529809e+00
1.496950304001074983e+00
1.495542843000293942e+00
1.502654365001944825e+00
1.516175859000213677e+00
1.533249718002480222e+00
1.550521829998615431e+00
1.564400423998449696e+00
1.571982712001045002e+00
1.570845754999027122e+00
1.560093190000770846e+00
1.539640077997319167e+00
1.509800166000786703e+00
1.472340396998333745e+00
1.429663587998220464e+00
1.384367324000777444e+00
1.339587182999821380e+00
1.298622589998558396e+00
1.264711357998749008e+00
1.240724047998810420e+00
1.228984479002974695e+00
1.230307546000403818e+00
1.244369690000894479e+00
1.268808034001267515e+00
1.300167134999355767e+00
1.333760958998027490e+00
1.364493872999446467e+00
1.388264915000036126e+00
1.401409486999909859e+00
1.401344399000663543e+00
1.386781200999394059e+00
1.358367125998483971e+00
1.317746840999461710e+00
1.267917698998644482e+00
1.211656698997103376e+00
1.154594952000479680e+00
1.100144998999894597e+00
1.051781573998596286e+00
1.012916207000671420e+00
9.854407979983079713e-01
9.712573380020330660e-01
9.710367570005473681e-01
9.842099740017147269e-01
1.009664195997174829e+00
1.046605578001617687e+00
1.092995183000311954e+00
1.146619479000946740e+00
1.204870628000207944e+00
1.264227750001737149e+00
1.321027755002432968e+00
1.372666731000208529e+00
1.417472616001759889e+00
1.454735409999557305e+00
1.483608342001389246e+00
1.504673466999520315e+00
1.518307974998606369e+00
1.525209063001966570e+00
1.525806783000007272e+00
1.520905211997160222e+00
1.511917664000065997e+00
1.500707057999534300e+00
1.489230355000472628e+00
1.479334175997792045e+00
1.472551181999733672e+00
1.469561279001936782e+00
1.470391901999391848e+00
1.474881009002274368e+00
1.482572912002069643e+00
1.494329984001524281e+00
1.511137505000078818e+00
1.534413970999594312e+00
1.565149073001521174e+00
1.603736619999835966e+00
1.647326965998217929e+00
1.692897821998485597e+00
1.734672325997962616e+00
1.767967089999729069e+00
1.787011779000749812e+00
1.789081230999727268e+00
1.773236626999278087e+00
1.741103488999215188e+00
1.694558578001306159e+00
1.637613218001206405e+00
1.573943560997577151e+00
1.508209691000956809e+00
1.444340707999799633e+00
1.387385093999910168e+00
1.341872172997682355e+00
1.313056427999981679e+00
1.304356532000383595e+00
1.318421518000832293e+00
1.354349539000395453e+00
1.409913867999421200e+00
1.479486947002442321e+00
1.555919351998454658e+00
1.630302105997543549e+00
1.693661566998343915e+00
1.737865885002975119e+00
1.757124285002646502e+00
1.748641684000176610e+00
1.711955045000649989e+00
1.649749203003011644e+00
1.566355249000480399e+00
1.467917458001466002e+00
1.361659817001054762e+00
1.255396183998527704e+00
1.157039262998296181e+00
1.072622842002601828e+00
1.007036635000986280e+00
9.618046800023876131e-01
9.368190390014206059e-01
9.293131010017532390e-01
9.347516400011954829e-01
9.479719299997668713e-01
9.637294640015170444e-01
9.769657649994769599e-01
9.835114349989453331e-01
9.800885289987490978e-01
9.646878029998333659e-01
9.367266980007116217e-01
8.964689040003577247e-01
8.456801800020912196e-01
7.868846700002904981e-01
7.240246669971384108e-01
6.618189340006210841e-01
6.062375670007895678e-01
5.621011869989160914e-01
5.332192230016516987e-01
5.211387339986686129e-01
5.255592840003373567e-01
5.445504590024938807e-01
5.746226709998154547e-01
6.121814409998478368e-01
6.534911849994387012e-01
6.955210619998979382e-01
7.365837729994382244e-01
7.755439610009489115e-01
8.129709360000560991e-01
8.488042999997560401e-01
8.838017710004351102e-01
9.174165860022185370e-01
9.495054899998649489e-01
9.791899730007571634e-01
1.005373564999899827e+00
1.028086701000574976e+00
1.047602971000742400e+00
1.065320058001816506e+00
1.082610953002586029e+00
1.101182461999997031e+00
1.122568206999858376e+00
1.147835892999864882e+00
1.177669394000986358e+00
1.212333356997987721e+00
1.251943895997101208e+00
1.297169481000310043e+00
1.348550788003194612e+00
1.407301459999871440e+00
1.475181652000173926e+00
1.552730669998709345e+00
1.639488881999568548e+00
1.732389467000757577e+00
1.823533709997718688e+00
1.919528747999720508e+00
2.008635980000690324e+00
2.084501737001119182e+00
2.142241703000763664e+00
2.183780766001291340e+00
2.208011771999736084e+00
2.214654898001754191e+00
2.205153686001722235e+00
2.182522083003277658e+00
2.149538991998269921e+00
2.109813872000813717e+00
2.067909356999734882e+00
2.028649558000324760e+00
1.995903084996825783e+00
1.973504371002491098e+00
1.964368544999160804e+00
1.969653417996596545e+00
1.987371549999807030e+00
2.013466794000123627e+00
2.042183075001958059e+00
2.067134238997823559e+00
2.081666545996995410e+00
2.080827789002796635e+00
2.061702515002252767e+00
2.023069115999533096e+00
1.965849307001917623e+00
1.892174590000649914e+00
1.805128642001363914e+00
1.708376880000287201e+00
1.605586526999104535e+00
1.501600670999323484e+00
1.400998664001235738e+00
1.308902393000607844e+00
1.229401673001120798e+00
1.165966087002743734e+00
1.119814091001899214e+00
1.090777155000978382e+00
1.076040482999815140e+00
1.071661461999610765e+00
1.072148799001297448e+00
1.071622419000050286e+00
1.064094769997609546e+00
1.045138272998883622e+00
1.012081425000360468e+00
9.647333959983370733e-01
9.047992209998483304e-01
8.351432000017666724e-01
7.612176700022246223e-01
6.879273079975973815e-01
6.208153279985708650e-01
5.648862699999881443e-01
5.239351790005457588e-01
5.007747079980617855e-01
4.966342529987741727e-01
5.120806090017140377e-01
5.459044250019360334e-01
5.964804760005790740e-01
6.604629729990847409e-01
7.338702390006801579e-01
8.117315909985336475e-01
8.878178669983753935e-01
9.570284499968693126e-01
1.014134662000287790e+00
1.055999023999902420e+00
1.081427364002593094e+00
1.091497565001191106e+00
1.089034751003055135e+00
1.078257741999550490e+00
1.064275294000253780e+00
1.052236035000532866e+00
1.046763196998654166e+00
1.051715399000386242e+00
1.070214740000665188e+00
1.104895509997732006e+00
1.156843536002270412e+00
1.225799767002172302e+00
1.310111502996733179e+00
1.406775912000739481e+00
1.510917844003415667e+00
1.617314095998153789e+00
1.720085362998361234e+00
1.813504087996989256e+00
1.892527198000607314e+00
1.952877392002847046e+00
1.992345010999997612e+00
2.010883798997383565e+00
2.011014300998795079e+00
1.996794947997841518e+00
1.974117535999539541e+00
1.949708536998514319e+00
1.929547080999327591e+00
1.918921529999352060e+00
1.922496248000243213e+00
1.942019287002040073e+00
1.977276172001438681e+00
2.026712865997978952e+00
2.087888092999492073e+00
2.156277272002625978e+00
2.227043213002616540e+00
2.294566889999259729e+00
2.353431756000645692e+00
2.397898916999110952e+00
2.422126080000452930e+00
2.421291187001770595e+00
2.391708022998500383e+00
2.332677492999209790e+00
2.246408102000714280e+00
2.137704815999313723e+00
2.013679334002517862e+00
1.883049027997913072e+00
1.754404053997859592e+00
1.636542230000486597e+00
1.535236480001913151e+00
1.453594500999315642e+00
1.392663532998994924e+00
1.350785426999209449e+00
1.324785437998798443e+00
1.310507817001052899e+00
1.303697562998422654e+00
1.300255989001016133e+00
1.296229824001784436e+00
1.288893027001904557e+00
1.274669872997037601e+00
1.250191011997230817e+00
1.214401932000328088e+00
1.166685775002406444e+00
1.109062289000576129e+00
1.046352276000106940e+00
9.831470169992826413e-01
9.268530200024542864e-01
8.828122539998730645e-01
8.561753679969115183e-01
8.494824269982927945e-01
8.626376270003675018e-01
8.938393270000233315e-01
9.387802609999198467e-01
9.919437800017476548e-01
1.048216526000032900e+00
1.103261051001027226e+00
1.152058597999712219e+00
1.191142244002548978e+00
1.218308292998699471e+00
1.232918560999678448e+00
1.235632684001757298e+00
1.227514612000959460e+00
1.210930802997609135e+00
1.189262743999279337e+00
1.165280365999933565e+00
1.141132502001710236e+00
1.119751482001447584e+00
1.103164225001819432e+00
1.091998855001293123e+00
1.087426771999162156e+00
1.089082644997688476e+00
1.095636874000774696e+00
1.105452122999849962e+00
1.116997011999046663e+00
1.128785490000154823e+00
1.140013878000900149e+00
1.150794986999244429e+00
1.161959323002520250e+00
1.174310501999570988e+00
1.189545006000116700e+00
1.208087326998793287e+00
1.230199691999587230e+00
1.256651039999269415e+00
1.286842280002019834e+00
1.321097276999353198e+00
1.358587310001894366e+00
1.397828602002846310e+00
1.438580902999092359e+00
1.478683703997376142e+00
1.517352112998196390e+00
1.552883508000377333e+00
1.584919093998905737e+00
1.614186637001694180e+00
1.641158340000401950e+00
1.667644870998628903e+00
1.694977126000594581e+00
1.724286947999644326e+00
1.756310718999884557e+00
1.791654551001556683e+00
1.831827588997839484e+00
1.876529525001387810e+00
1.927543466998031363e+00
1.985588056002598023e+00
2.050429849998181453e+00
2.120675168996967841e+00
2.193361058998561930e+00
2.265067836000525858e+00
2.330479811000259360e+00
2.385157691001950298e+00
2.425653882000915473e+00
2.450308905998099362e+00
2.459944504000304732e+00
2.456786740000097780e+00
2.444313367999711772e+00
2.426342654998734361e+00
2.407185533000301803e+00
2.551980594998894958e+00
2.462159507998876506e+00
2.356301159998110961e+00
2.244076705999759724e+00
2.136161753998749191e+00
2.041757473998586647e+00
1.968555938001372851e+00
1.920667136000702158e+00
1.899582875998021336e+00
1.904715413998928852e+00
1.932715294999070466e+00
1.979754320000211010e+00
2.040272391997859813e+00
2.109528627999679884e+00
2.311139798002841417e+00
2.360213345000374829e+00
2.394304183002532227e+00
2.411668180000560824e+00
2.411053184001502814e+00
2.393324307999137091e+00
2.361145378999935929e+00
2.318341518999659456e+00
2.269175585999619216e+00
2.218693083999824012e+00
2.170412592000502627e+00
2.126700570999673801e+00
2.088923270002851496e+00
2.055241230002138764e+00
2.022820079000666738e+00
1.989055580001149792e+00
1.951638547001493862e+00
1.909075915998982964e+00
1.862257212997064926e+00
1.814220584998111008e+00
1.770323614997323602e+00
1.736751963002461707e+00
1.718470919000537833e+00
1.718956177999643842e+00
1.739191898999706609e+00
1.777025966999644879e+00
1.828616872000566218e+00
1.888702010000997689e+00
1.951022768000257201e+00
2.010469855998962885e+00
2.062532474003091920e+00
2.104211046000273200e+00
2.133805168999970192e+00
2.150739102999068564e+00
2.156350391996966209e+00
2.152914289999898756e+00
2.143761029001325369e+00
2.132727125001110835e+00
2.124965188999340171e+00
2.125215306998143205e+00
2.136969866001891205e+00
2.163252653001109138e+00
2.203824449999956414e+00
2.257484337998903356e+00
2.320622199000354158e+00
2.387960694999492262e+00
2.453858928998670308e+00
2.510782899000332691e+00
2.552331486000184668e+00
2.572255521998158656e+00
2.565676204001647420e+00
2.530680936000862857e+00
2.468023877001542132e+00
2.380381900999054778e+00
2.274295767998410156e+00
2.158484065999800805e+00
2.043106310000439407e+00
1.938188221000018530e+00
1.853095763002784224e+00
1.794550151000294136e+00
1.766507538999576354e+00
1.768654381001397269e+00
1.796748891996685416e+00
1.843931499999598600e+00
1.900406641001609387e+00
1.956995828000799520e+00
2.004456995997315971e+00
2.036178889997245278e+00
2.046452540002064779e+00
2.031935548999172170e+00
1.991434957002638839e+00
1.926089609998598462e+00
1.839426467999146553e+00
1.738291530000424245e+00
1.630736810999223962e+00
1.525464383001235547e+00
1.431415863000438549e+00
1.354300613998930203e+00
1.298166542001126800e+00
1.263854210999852512e+00
1.250152071999764303e+00
1.252774688000499737e+00
1.267871572999865748e+00
1.290551398000388872e+00
1.316408924998540897e+00
1.340910449998773402e+00
1.360687868000240996e+00
1.372614005998912035e+00
1.374735724999482045e+00
1.365454994000174338e+00
1.345164516002114397e+00
1.314780721000715857e+00
1.277177749998372747e+00
1.236020505999476882e+00
1.195202761999098584e+00
1.157169984999200096e+00
1.123204513998643961e+00
1.091968025997630320e+00
1.061639173000003211e+00
1.029376333000982413e+00
9.926641810016008094e-01
9.504880240019701887e-01
9.043038729978434276e-01
8.585241889995813835e-01
8.179128099982335698e-01
7.870341409980028402e-01
7.697691309986112174e-01
7.679389149998314679e-01
7.821575640009541530e-01
8.104676570001174696e-01
8.493656589998863637e-01
8.942827169994416181e-01
9.407324890016752761e-01
9.838288770006329287e-01
1.019030904000828741e+00
1.042646719000913436e+00
1.050897265999083174e+00
1.041688658999191830e+00
1.014436189001571620e+00
9.705987540000933222e-01
9.134615529983420856e-01
8.482761859995662235e-01
7.821873969987791497e-01
7.232368420009152032e-01
6.786432909975701477e-01
6.545787610011757351e-01
6.548542479977186304e-01
6.819362349997390993e-01
7.346730800018121954e-01
8.105460829974617809e-01
9.049721020019205753e-01
1.010855733002244961e+00
1.120169492998684291e+00
1.224416359000315424e+00
1.315513408000697382e+00
1.385917518997302977e+00
1.429612466999969911e+00
1.443368082000233699e+00
1.427830608998192474e+00
1.386939521999011049e+00
1.327897257000586251e+00
1.259569482001097640e+00
1.191201523000927409e+00
1.131829398000263609e+00
1.088468529000238050e+00
1.066333368999039521e+00
1.067247672999656061e+00
1.090009146999364020e+00
1.130615393001789926e+00
1.181629266000527423e+00
1.234003778998157941e+00
1.278080736003175844e+00
1.304044103002524935e+00
1.304229375000431901e+00
1.273495358000218403e+00
1.210778221000509802e+00
1.119075549999251962e+00
1.005569201999605866e+00
8.801435469977150206e-01
7.546624149981653318e-01
6.401829950009414461e-01
5.469189260002167430e-01
4.822805979965778533e-01
4.512731590002658777e-01
4.556021360003796872e-01
4.934559749999607448e-01
5.593930460017872974e-01
6.447839510001358576e-01
7.389256520000344608e-01
8.305777690002287272e-01
9.081140970010892488e-01
9.624956500010739546e-01
9.869573780015343800e-01
9.791025790000276174e-01
9.396244560011837166e-01
8.742420589987887070e-01
7.905993620006483980e-01
6.985553759986942168e-01
6.084313149985973723e-01
5.296540220006136224e-01
4.707135810022009537e-01
4.366827929989085533e-01
4.303337929995905142e-01
4.505638970003928989e-01
4.938931619981303811e-01
5.541072539999731816e-01
6.242359070020029321e-01
6.960149679980531801e-01
7.614068380025855731e-01
8.136672820000967477e-01
8.479177349981910083e-01
8.617991370010713581e-01
8.544383610023942310e-01
8.282635169998684432e-01
7.869498729996848851e-01
7.357034929991641548e-01
6.806536980002420023e-01
6.288965490020927973e-01
5.866401130006124731e-01
5.591810109981452115e-01
5.495328530014376156e-01
5.586691010030335747e-01
5.837422219992731698e-01
6.201725840001017787e-01
6.617692979998537339e-01
7.011608189968683291e-01
7.318253689991252031e-01
7.490799090010114014e-01
7.501269720014533959e-01
7.339029680006206036e-01
7.009934679990692530e-01
6.537309220002498478e-01
5.954685559991048649e-01
5.305509520003397483e-01
4.646415490024082828e-01
4.047563919993990567e-01
3.574850219993095379e-01
3.277671190007822588e-01
3.198059099995589349e-01
3.340119700005743653e-01
3.685480130006908439e-01
4.193087950006884057e-01
4.798208680003881454e-01
5.436773649998940527e-01
6.040157509996788576e-01
6.554642310002236627e-01
6.939748620025056880e-01
7.165551209982368164e-01
7.213285639991227072e-01
7.087387159990612417e-01
6.798003900003095623e-01
6.382953690008434933e-01
5.889336369982629549e-01
5.384163230010017287e-01
4.936099379992811009e-01
4.610650639988307375e-01
4.468679509991488885e-01
4.557257660017057788e-01
4.893496529984986410e-01
5.471195589998387732e-01
6.265605080006935168e-01
7.219420740002533421e-01
8.261032970003725495e-01
9.301436980022117496e-01
1.025286285999754909e+00
1.102488205000554444e+00
1.155487153002468403e+00
1.182012455999938538e+00
1.183521823997580213e+00
1.165148930002033012e+00
1.133945432997279568e+00
1.098741714002244407e+00
1.067710603998420993e+00
1.048376671998994425e+00
1.046069637999607949e+00
1.063665775000117719e+00
1.102257603000907693e+00
1.159955500999785727e+00
1.233580275998974685e+00
1.319083226000657305e+00
1.411564255999110173e+00
1.505380497001169715e+00
1.596008988999528810e+00
1.677656899999419693e+00
1.745939997003006283e+00
1.797395895002409816e+00
1.830771987999469275e+00
1.846921632000885438e+00
1.848585269999603042e+00
1.838529102999018505e+00
1.820612094001262449e+00
1.797210793996782741e+00
1.770618647002265789e+00
1.742718839999724878e+00
1.715447529000812210e+00
1.690306872998917243e+00
1.668304374001309043e+00
1.650223669999832055e+00
1.636158993002027273e+00
1.625772084000345785e+00
1.618558030000713188e+00
1.613722637997852871e+00
1.609833069000160322e+00
1.605761800998152466e+00
1.599177547999715898e+00
1.588477011002396466e+00
1.572117343999707373e+00
1.549985732002824079e+00
1.521292101999279112e+00
1.486455351001495728e+00
1.445955735001916764e+00
1.400137054999504471e+00
1.350479331002134131e+00
1.298317569002392702e+00
1.244994633001624607e+00
1.192291618001036113e+00
1.141998180999507895e+00
1.095706942000106210e+00
1.054633768999337917e+00
1.019913301002816297e+00
9.920048909989418462e-01
9.713434670011338312e-01
9.573564190031902399e-01
9.482022060001327191e-01
9.421512890003214125e-01
9.363226060013403185e-01
9.277700610000465531e-01
9.146240059999399818e-01
8.954013219990883954e-01
8.695754959990154020e-01
8.383546299992303830e-01
8.034203759998490568e-01
7.675054780011123512e-01
7.325834699986444321e-01
7.016062570000940468e-01
6.772976259999268223e-01
6.626151169984950684e-01
6.591736580012366176e-01
6.688679389990284108e-01
6.922782680012460332e-01
7.290290479977556970e-01
7.771056820020021405e-01
8.347136500015039928e-01
8.991937390019302256e-01
9.669868929995573126e-01
1.036046345001523150e+00
1.104447470002924092e+00
1.170649661999050295e+00
1.233785356998851057e+00
1.293371268999180757e+00
1.350553822001529625e+00
1.404645773000083864e+00
1.456185974999243626e+00
1.503946908000216354e+00
1.547431351998966420e+00
1.585499296001216862e+00
1.618127755999012152e+00
1.644716542999958619e+00
1.664522082999610575e+00
1.677591836996725760e+00
1.683375125998281874e+00
1.682794438002019888e+00
1.676251763001346262e+00
1.666587800998968305e+00
1.656407926002430031e+00
1.648790499999449821e+00
1.645666256998083554e+00
1.649421540001640096e+00
1.661523342001601122e+00
1.681369592999544693e+00
1.708860260998335434e+00
1.742173298996931408e+00
1.779036089999863179e+00
1.817809325002599508e+00
1.856113851998088649e+00
1.891866063000634313e+00
1.922714889002236305e+00
1.946950982000998920e+00
1.962862140997458482e+00
1.939907446998404339e+00
1.931114944000000833e+00
1.915833557999576442e+00
1.896601548000035109e+00
1.876803225997718982e+00
1.859325534001982305e+00
1.846374021999508841e+00
1.838636796997889178e+00
1.835263070999644697e+00
1.835017616002005525e+00
1.835858035999990534e+00
1.836308797999663511e+00
1.835756272001162870e+00
1.833112314001482446e+00
1.829135650001262547e+00
1.823176400997908786e+00
1.815306087002682034e+00
1.804598545000771992e+00
1.789722961999359541e+00
1.771040798001195071e+00
1.748611183000321034e+00
1.724185846000182210e+00
1.700872279001487186e+00
1.681565528997452930e+00
1.669437723001465201e+00
1.666199888000846840e+00
1.672493731002759887e+00
1.686981571001524571e+00
1.708078953000949696e+00
1.731943634000344900e+00
1.755246252996585099e+00
1.773642190000828123e+00
1.783230749002541415e+00
1.781395318001159467e+00
1.766863747001480078e+00
1.739320068001688924e+00
1.700433658999827458e+00
1.652711826998711331e+00
1.598650362000626046e+00
1.542065431000082754e+00
1.486905014000512892e+00
1.436892488000012236e+00
1.395349407001049258e+00
1.365227764999872306e+00
1.347551726998062804e+00
1.341037401001813123e+00
1.342948774999968009e+00
1.349063378998835105e+00
1.353158329002326354e+00
1.348740437999367714e+00
1.329138569999486208e+00
1.290016571998421568e+00
1.229956555998796830e+00
1.150118210000073304e+00
1.055460447998484597e+00
9.516430930016213097e-01
8.464000749991100747e-01
7.473031189983885270e-01
6.610199530005047563e-01
5.918977679975796491e-01
5.425132450000091922e-01
5.140660140023101121e-01
5.056865860024117865e-01
5.150956149991543498e-01
5.390313300013076514e-01
5.738083149990416132e-01
6.140422179996676277e-01
6.538728309969883412e-01
6.869955619986285456e-01
7.075942270021187142e-01
7.117988060017523821e-01
6.979347710002912208e-01
6.672543419990688562e-01
6.231986530001449864e-01
5.721830250004131813e-01
5.211570379979093559e-01
4.777408800000557676e-01
4.486568950014770962e-01
4.395687219985120464e-01
4.532281620013236534e-01
4.896894299999985378e-01
5.476465940009802580e-01
6.233171779967960902e-01
7.115152490005129948e-01
8.055384390027029440e-01
8.968647170004260261e-01
9.771899839979596436e-01
1.038593484001467004e+00
1.076025162001315039e+00
1.086943584999971790e+00
1.072597705999214668e+00
1.037478954000107478e+00
9.898850699973991141e-01
9.381377979989338201e-01
8.921846980010741390e-01
8.584817810005915817e-01
8.426236580016848166e-01
8.465614070009905845e-01
8.697236740008520428e-01
9.085180990005028434e-01
9.592136110004503280e-01
1.015838692001125310e+00
1.073423971000011079e+00
1.126740807998430682e+00
1.170612034999066964e+00
1.200680505000491394e+00
1.214064490002783714e+00
1.208586646000185283e+00
1.184472353001183365e+00
1.143764627999189543e+00
1.090421083998080576e+00
1.029108673999871826e+00
9.649795779987471178e-01
9.031115450015931856e-01
8.463731560004816856e-01
7.976219260017387569e-01
7.575856360017496627e-01
7.276673000014852732e-01
7.075117189997399691e-01
6.970940999999584164e-01
6.942684009991353378e-01
6.968446959981520195e-01
7.015282259999366943e-01
7.037669070014089812e-01
6.996027620007225778e-01
6.847137670010852162e-01
6.561826450015360024e-01
6.130975949999992736e-01
5.567038019980827812e-01
4.894630760027212091e-01
4.158508949985844083e-01
3.400833300001977477e-01
2.669030679971911013e-01
2.000939709978410974e-01
1.431610379986523185e-01
2.489913677996810293e+00
2.512585518998093903e+00
2.518369741999777034e+00
2.507768624000163982e+00
2.483501440001418814e+00
2.450357383000664413e+00
2.413440168002125574e+00
2.378784360000281595e+00
2.350915248000092106e+00
2.332701328999974066e+00
2.325964841998938937e+00
2.330404907999763964e+00
2.344452894998539705e+00
2.366509830000723014e+00
2.394959449000452878e+00
2.426741021001362242e+00
2.458254559001943562e+00
2.486075492000964005e+00
2.505640039002173580e+00
2.513758714998402866e+00
2.508509204999427311e+00
2.489902287001314107e+00
2.460597511999367271e+00
2.424547087000973988e+00
2.388479364999511745e+00
2.357745514000271214e+00
2.337938769000174943e+00
2.333081199001753703e+00
2.344853373000660213e+00
2.372074361002887599e+00
2.412764756998512894e+00
2.462010184997780016e+00
2.514897381999617210e+00
2.565460736997920321e+00
2.608007741000619717e+00
2.636642535002465593e+00
2.646696807001717389e+00
2.636282216997642536e+00
2.604761357000825228e+00
2.555296628001087811e+00
2.493730838999908883e+00
2.426701004998903954e+00
2.362350983999931486e+00
2.308177290000458015e+00
2.269279612999525853e+00
2.250280496002233122e+00
2.251200120997964405e+00
2.270230539998010499e+00
2.302868750000925502e+00
2.343841101999714738e+00
2.386646946000837488e+00
2.425599811002030037e+00
2.455389913000544766e+00
2.472183297999436036e+00
2.473257417001150316e+00
2.457853632000478683e+00
2.428344877000199631e+00
2.388231789002020378e+00
2.342798632998892572e+00
2.298372183999163099e+00
2.260436518001370132e+00
2.234062139999878127e+00
2.222653947002982022e+00
2.228142309999384452e+00
2.249998401999619091e+00
2.286099475997616537e+00
2.332378846000210615e+00
2.384144973999354988e+00
2.435935858997254400e+00
2.481596800000261283e+00
2.515220460998534691e+00
2.532184243002120638e+00
2.529635632999998052e+00
2.507617242001288105e+00
2.468516069999168394e+00
2.417347684000560548e+00
2.360788499001500895e+00
2.306803518997185165e+00
2.262693076001596637e+00
2.235028663999401033e+00
2.228293828000460053e+00
2.243597183001838857e+00
2.278444984000088880e+00
2.328110861999448389e+00
2.385296739998011617e+00
2.442258873001264874e+00
2.491543521002313355e+00
2.526153170998441055e+00
2.540566293999290792e+00
2.531655948001571232e+00
2.498674333000963088e+00
2.443458949997875607e+00
2.370732572999258991e+00
2.287691524998081150e+00
2.202756858998327516e+00
2.124299187998985872e+00
2.059796559999085730e+00
2.015087043000676204e+00
1.993389306000608485e+00
1.994247628997982247e+00
2.014324464002129389e+00
2.048274638000293635e+00
2.088834902999224141e+00
2.128292401997896377e+00
2.159985811998922145e+00
2.178343267001764616e+00
2.180480736999015789e+00
2.165776324000034947e+00
2.135536826997849857e+00
2.093650606002483983e+00
2.044908058000146411e+00
1.995009267997374991e+00
1.949514640997222159e+00
1.913283461999526480e+00
1.889026750002813060e+00
1.879613274999428540e+00
1.885626686002069619e+00
1.906145632001425838e+00
1.937310511999385199e+00
1.974920332999317907e+00
2.013135625998984324e+00
2.045731557998806238e+00
2.068024284999410156e+00
2.075798744001076557e+00
2.066569454000273254e+00
2.039560872999572894e+00
1.996657193001738051e+00
1.940793406000011601e+00
1.877460748000885360e+00
1.812132397997629596e+00
1.750352593000570778e+00
1.696449864000896923e+00
1.651975142998708179e+00
1.615852592000010191e+00
1.585342880000098376e+00
1.556416740997519810e+00
1.524365003999264445e+00
1.486373609997826861e+00
1.440768783999374136e+00
1.387134856002376182e+00
1.326680084002873627e+00
1.261880698999448214e+00
1.195637146000080975e+00
1.130444562000775477e+00
1.069309933998738416e+00
1.014273105000029318e+00
9.674547920003533363e-01
9.294195800030138344e-01
8.995647609990555793e-01
8.765673649977543391e-01
8.577493999982834794e-01
8.404126249988621566e-01
8.217695310013368726e-01
7.986725640002987348e-01
7.686467599996831268e-01
7.309760030002507847e-01
6.852184460003627464e-01
6.327115099993534386e-01
5.748247009978513233e-01
5.138758469984168187e-01
4.525101729996094946e-01
3.938576470027328469e-01
3.404934270001831464e-01
2.953064130015263800e-01
2.610551520010631066e-01
2.401173139987804461e-01
2.333004829997662455e-01
2.411019629980728496e-01
2.615957569978490938e-01
2.918810139999550302e-01
3.270918989983329084e-01
3.621707429992966354e-01
3.926321149992872961e-01
4.156731500006571878e-01
4.291580600001907442e-01
4.325505710003199056e-01
4.271776819987280760e-01
4.149292699985380750e-01
3.987660290003987029e-01
3.820696219991077669e-01
3.687203890003729612e-01
3.628519390003930312e-01
3.669714329989801627e-01
3.831652869994286448e-01
4.126014690009469632e-01
4.545858269993914291e-01
5.082812479995482136e-01
5.707136579985672142e-01
6.385092700002132915e-01
7.087446869991254061e-01
7.782984900004521478e-01
8.444138920021941885e-01
9.046238060000177938e-01
9.574475279987382237e-01
1.001348412999504944e+00
1.036079435001738602e+00
1.061539520000224002e+00
1.079295137998997234e+00
1.090818259999650763e+00
1.098817784000857500e+00
1.106320834998768987e+00
1.116548202997364569e+00
1.132366150999587262e+00
1.155142252999212360e+00
1.185330003998387838e+00
1.221595938997779740e+00
1.261132666997582419e+00
1.300998052000068128e+00
1.338004090001049917e+00
1.368955140998878051e+00
1.391159750997758238e+00
1.403169054003228666e+00
1.404274384000018472e+00
1.394804819999990286e+00
1.375961598998401314e+00
1.350094510002236348e+00
1.319468357000005199e+00
1.287553451998974197e+00
1.257262871997227194e+00
1.231633777999377344e+00
1.212210557001526468e+00
1.199097221000556601e+00
1.191431499999453081e+00
1.186841947997891111e+00
1.182412293001107173e+00
1.175567985999805387e+00
1.164105496001866413e+00
1.146418536998680793e+00
1.122357440999621758e+00
1.092493277999892598e+00
1.058082301999093033e+00
1.020788232002814766e+00
9.830089610004506540e-01
9.474203179997857660e-01
9.153559190017404035e-01
8.890592280004057102e-01
8.690791709996119607e-01
8.560925800011318643e-01
8.477712919993791729e-01
8.415751790016656741e-01
8.336693809978896752e-01
8.202844020015618298e-01
7.991701350001676474e-01
7.690867689998412970e-01
7.314285640022717416e-01
6.888687130012840498e-01
6.451757790018746164e-01
6.045332129979215097e-01
5.703556620028393809e-01
5.452930060018843506e-01
5.308077549998415634e-01
5.267100409982958809e-01
5.322178849964984693e-01
5.460138470007223077e-01
5.653731750026054215e-01
5.878288860003522132e-01
6.093639770006120671e-01
6.261501190019771457e-01
6.355474880001565907e-01
6.355093400015903171e-01
6.254690259993367363e-01
6.063359939980728086e-01
5.803820569999516010e-01
5.499809379980433732e-01
5.196586359998036642e-01
4.939297380005882587e-01
4.771969819994410500e-01
4.738164359987422358e-01
4.862461009979597293e-01
5.162596039990603458e-01
5.633053830024437048e-01
6.253404069975658786e-01
6.988112759972864296e-01
7.784282569991773926e-01
8.573540269971999805e-01
9.287853990026633255e-01
9.851637920000939630e-01
1.021565342001849785e+00
1.034560760999738704e+00
1.024211816999013536e+00
9.939053019988932647e-01
9.494744590010668617e-01
8.981759599992074072e-01
8.484564760001376271e-01
8.076788069993199315e-01
7.817376469974988140e-01
7.741790860018227249e-01
7.858842450004885904e-01
8.150655939971329644e-01
8.576302159999613650e-01
9.077306990002398379e-01
9.588568840008520056e-01
1.002910268998675747e+00
1.032957701001578243e+00
1.042009428001620108e+00
1.025647438997111749e+00
9.816532700024254154e-01
9.111875520029570907e-01
8.180966699983400758e-01
7.084004419994016644e-01
5.896569040014583152e-01
4.705903920003038365e-01
3.596172409997961950e-01
2.647923789991182275e-01
1.921194409987947438e-01
1.603955053000390762e+00
1.684168253999814624e+00
1.748755766999238404e+00
1.791350604002218461e+00
1.808665197000664193e+00
1.798330630997952539e+00
1.761071222997998120e+00
1.699822891001531389e+00
1.620620411998970667e+00
1.530221223998523783e+00
1.436801874002412660e+00
1.348014174996933434e+00
1.269171150001056958e+00
1.204805780002061510e+00
1.156906887001241557e+00
1.126509294001152739e+00
1.112388349996763282e+00
1.112697253000078490e+00
1.123826563001784962e+00
1.141769218000263209e+00
1.162043955999251921e+00
1.181351341998379212e+00
1.198242390000814339e+00
1.211272887998347869e+00
1.219421736001095269e+00
1.221909280000545550e+00
1.216832285001146374e+00
1.202228226000443101e+00
1.176692357999854721e+00
1.139957538998714881e+00
1.092057302998000523e+00
1.034210234000056516e+00
9.693911149988707621e-01
9.007861580030294135e-01
8.324974049974116497e-01
7.689284339976438787e-01
7.141030210004828405e-01
6.716462799995497335e-01
6.438000529997225385e-01
6.327817000019422267e-01
6.383907950003049336e-01
6.597095229990372900e-01
6.948933989988290705e-01
7.412307490012608469e-01
7.953478470008121803e-01
8.534338350000325590e-01
9.118055910003022291e-01
9.669527949990879279e-01
1.015790549001394538e+00
1.056729404001089279e+00
1.088277992999792332e+00
1.110107756998331752e+00
1.123416453003301285e+00
1.129724308997538174e+00
1.132329194002522854e+00
1.134588690001692157e+00
1.140716581001470331e+00
1.154371896998782177e+00
1.178525301998888608e+00
1.214611721999972360e+00
1.263124418001098093e+00
1.321528397998918081e+00
1.385932885001238901e+00
1.450982508002198301e+00
1.510144020001462195e+00
1.556868987001507776e+00
1.585766852000233484e+00
1.593114344999776222e+00
1.577212277999933576e+00
1.538596899998083245e+00
1.479282511998462724e+00
1.402387555001041619e+00
1.313226330999896163e+00
1.218930746999831172e+00
1.126844626000092831e+00
1.043863971000973834e+00
9.765499709974392317e-01
9.289759589992172550e-01
9.025394550008059014e-01
8.970221499985200353e-01
9.085892540024360642e-01
9.317524369980674237e-01
9.588164429987955373e-01
9.808252170005289372e-01
9.899938900016422849e-01
9.800929259981785435e-01
9.481420470001467038e-01
8.938244680030038580e-01
8.205188339998130687e-01
7.339174849985283799e-01
6.409745919991109986e-01
5.501724189998640213e-01
4.693906579996109940e-01
4.064623349986504763e-01
3.684324589994503185e-01
3.593861400004243478e-01
3.814833920005185064e-01
4.338240830002177972e-01
5.132282560007297434e-01
6.125255760016443674e-01
7.226946779992431402e-01
8.326872969992109574e-01
9.309573059981630649e-01
1.007899601001554402e+00
1.056338297999900533e+00
1.073152492001099745e+00
1.058410696001374163e+00
1.015818883002793882e+00
9.526525840010435786e-01
8.776058820003527217e-01
8.005957269997452386e-01
7.315976040008536074e-01
6.789996079969569109e-01
6.499396190010884311e-01
6.494623300022794865e-01
6.798871710016101133e-01
7.418347550010366831e-01
8.326690610010700766e-01
9.477949510001053568e-01
1.080149462999543175e+00
1.220597163002821617e+00
1.358534644001338165e+00
1.484246937001444167e+00
1.589522024998586858e+00
1.669792192002205411e+00
1.722470218999660574e+00
1.749049194000690477e+00
1.753319619998364942e+00
1.740688085999863688e+00
1.718141789999208413e+00
1.692753857001662254e+00
1.671933056997659151e+00
1.662134700000024168e+00
1.668278426001052139e+00
1.693516113999066874e+00
1.737204479999491014e+00
1.796338872001797426e+00
1.864955422999628354e+00
1.934467693998158211e+00
1.997037730001466116e+00
2.045414300999254920e+00
2.074903233002260095e+00
2.084937671999796294e+00
2.076597303999733413e+00
2.052625121999881230e+00
2.017726165999192744e+00
1.976871333998133196e+00
1.935423434002586873e+00
1.898886899001809070e+00
1.871513842997956090e+00
1.856806518000666983e+00
1.857117031999223400e+00
1.873037153996847337e+00
1.903620318000321276e+00
1.946827448999101762e+00
1.998243774000002304e+00
2.052779597001062939e+00
2.105308958001842257e+00
2.151945968998916214e+00
2.191093068999180105e+00
2.223102071999164764e+00
2.249265827998897294e+00
2.272052938998967875e+00
2.293443131999083562e+00
2.314181706999079324e+00
2.334218298001360381e+00
2.353017759000067599e+00
2.369189058001211379e+00
2.381536413999128854e+00
2.388106862999848090e+00
2.387433028998202644e+00
2.378490181999950437e+00
2.359871512999234255e+00
2.330329844997322652e+00
2.290072097999654943e+00
2.239124042000185000e+00
2.179820312998344889e+00
2.116265574000863126e+00
2.053884406002907781e+00
1.997923540999181569e+00
1.953999672001373256e+00
1.925472948001697659e+00
1.913667007996991742e+00
1.917805465996934799e+00
1.935830632999568479e+00
1.964421310000034282e+00
1.999921622998954263e+00
2.038496408000355586e+00
2.077357389000098919e+00
2.113370469000074081e+00
2.144060302001889795e+00
2.167121331000089413e+00
2.180560896998940734e+00
2.183209287999488879e+00
2.175702527001703857e+00
2.159825793998606969e+00
2.139102607001404976e+00
2.119535448000533506e+00
2.106517893000273034e+00
2.104912819002493052e+00
2.118276941000658553e+00
2.147229824000532972e+00
2.191074192000087351e+00
2.246842374999687308e+00
2.311397340999974404e+00
2.380131522997544380e+00
2.448509722999006044e+00
2.511838648999400903e+00
2.565808438997919438e+00
2.606417679999140091e+00
2.629600389002007432e+00
2.633280712998384843e+00
2.616982699997606687e+00
2.582697724999889033e+00
2.534942128000693629e+00
2.480492688002414070e+00
2.425841991997003788e+00
2.377684836999833351e+00
2.340892956999596208e+00
2.317489582001144299e+00
2.307846680996590294e+00
2.310134327002742793e+00
2.322674005001317710e+00
2.342121457000757800e+00
2.365486558999691624e+00
2.388842911001120228e+00
2.408981100001255982e+00
2.422622486999898683e+00
2.426702144999580923e+00
2.420117383000615519e+00
2.402589875000558095e+00
2.377338735997909680e+00
2.348061939002946019e+00
2.319749864000186790e+00
2.296513377001247136e+00
2.281902524002362043e+00
2.276082166001287987e+00
2.277752766000048723e+00
2.284006933998171007e+00
2.291290082001069095e+00
2.294964811000681948e+00
2.291611315002228366e+00
2.278400208000675775e+00
2.254223127001750981e+00
2.219755338999675587e+00
2.177440802999626612e+00
2.130583203001151560e+00
2.083753160000924254e+00
2.041830557998764561e+00
2.010486636998393806e+00
1.995437559002311900e+00
2.000100263001513667e+00
2.025505391000478994e+00
2.069739119000587380e+00
2.127724464997299947e+00
2.192364464997808682e+00
2.255272349000733811e+00
2.308181388001685264e+00
2.343161564000183716e+00
2.354457832996558864e+00
2.338819749998947373e+00
2.294858520999696339e+00
2.224202819998026825e+00
2.130420646000857232e+00
2.020501719998719636e+00
1.902565222000703216e+00
1.786872928001685068e+00
1.682764207998843631e+00
1.599641263001103653e+00
1.543884373000764754e+00
1.519962739999755286e+00
1.528194293998240028e+00
1.565752842998335836e+00
1.626500405000115279e+00
1.701857736999954795e+00
1.781387584000185598e+00
1.854381955999997444e+00
1.910879077000572579e+00
1.943097200997726759e+00
1.946903575997566804e+00
1.920073855999362422e+00
1.864422235001256922e+00
1.783095350001531187e+00
1.682273865997558460e+00
1.569716188998427242e+00
1.453551509999670088e+00
1.342566485996940173e+00
1.244286432000080822e+00
1.165593702000478515e+00
1.111201208001148188e+00
1.083729480000329204e+00
1.082786083999963012e+00
1.106180238999513676e+00
1.148911254000267945e+00
1.204847891000099480e+00
1.266262813001958421e+00
1.324524821000522934e+00
1.371532457000284921e+00
1.401257476001774194e+00
1.409494152998377103e+00
1.393641597998794168e+00
1.354416560003301129e+00
1.294145774001663085e+00
1.217563817997870501e+00
1.130765243000496412e+00
1.040980014997330727e+00
9.561165190025349148e-01
8.834185919986339286e-01
8.290020099993853364e-01
7.956379379975260235e-01
7.838667750002059620e-01
7.905432859988650307e-01
8.101862359981168993e-01
8.357789900001080241e-01
8.593949820024135988e-01
8.742295160009234678e-01
8.743675780024204869e-01
8.564547509995463770e-01
8.185798710001108702e-01
7.621404959973006044e-01
6.898445059996447526e-01
6.062476129991409834e-01
5.173654889986210037e-01
4.297593500014045276e-01
3.497244460013462231e-01
2.833905590014182962e-01
2.351009289996000007e-01
2.068640649995359126e-01
1.988438240005052648e-01
2.087960990997089539e+00
2.067400036001345143e+00
2.055519415000162553e+00
2.054446818998258095e+00
2.066648913001699839e+00
2.091513251001742901e+00
2.127207419001933886e+00
2.171043639002164127e+00
2.219243923998874379e+00
2.268220677000499563e+00
2.314460994999535615e+00
2.353844227996887639e+00
2.383556647000659723e+00
2.400531182000122499e+00
2.403134344000136480e+00
2.391003075001208344e+00
2.365407017001416534e+00
2.330200930999126285e+00
2.289610359999642242e+00
2.248742921998200472e+00
2.212353054997947766e+00
2.184312582001439296e+00
2.168059683001047233e+00
2.165479921997757629e+00
2.176813705998938531e+00
2.200868763000471517e+00
2.235384707997582154e+00
2.277281347000098322e+00
2.323038021000684239e+00
2.369476881998707540e+00
2.413729762000002665e+00
2.452822336999815889e+00
2.484581964999961201e+00
2.506745283000782365e+00
2.517902691997733200e+00
2.517172725001728395e+00
2.504823805000341963e+00
2.481924032003007596e+00
2.450954594998620450e+00
2.415463938999891980e+00
2.379752790002385154e+00
2.348842675000923919e+00
2.326703692000592127e+00
2.316592576000402914e+00
2.320095334001962328e+00
2.336630696001520846e+00
2.364654425000480842e+00
2.401008412998635322e+00
2.442125179000868229e+00
2.483792399001686135e+00
2.521685873001842992e+00
2.551623557999846525e+00
2.570192561001022113e+00
2.574459698997088708e+00
2.562713113002246246e+00
2.533288619000813924e+00
2.487536789998557651e+00
2.427032409999810625e+00
2.356208429002435878e+00
2.281746544002089649e+00
2.211449646998516982e+00
2.152731284997571493e+00
2.111030853000556817e+00
2.088920334997965256e+00
2.087497969998366898e+00
2.103348920001735678e+00
2.132776658003422199e+00
2.170058487001369940e+00
2.209893588002159959e+00
2.247051346999796806e+00
2.278260361003049184e+00
2.300240414999279892e+00
2.311226308000186691e+00
2.310004364000633359e+00
2.297017602002597414e+00
2.273293370999454055e+00
2.241446762000123272e+00
2.205357536997325951e+00
2.170161140998970950e+00
2.141664788003254216e+00
2.125650622998364270e+00
2.125530967998201959e+00
2.143133417001081398e+00
2.177854947000014363e+00
2.226931954999599839e+00
2.286989110998547403e+00
2.352475793999474263e+00
2.418658177000907017e+00
2.480500033001590054e+00
2.533196166001289384e+00
2.573867294002411654e+00
2.599741284000629093e+00
2.608908281999902101e+00
2.599961898002220551e+00
2.571881382998981280e+00
2.526533232001384022e+00
2.467441622000478674e+00
2.399299362998135621e+00
2.328255115000501974e+00
2.260093795001012040e+00
2.199531716003548354e+00
2.149958033998700557e+00
2.112609667001379421e+00
2.087869880000653211e+00
2.073435792000964284e+00
2.066539376999571687e+00
2.062796972997603007e+00
2.058204208999086404e+00
2.048069314001622843e+00
2.029517546001443407e+00
1.999565906000498217e+00
1.957159622998005943e+00
1.901329812000767561e+00
1.833620518998941407e+00
1.756894322999869473e+00
1.675101356999221025e+00
1.593568665000930196e+00
1.516981341999780852e+00
1.449780708000616869e+00
1.394911159000912448e+00
1.353484400999150239e+00
1.325594941001327243e+00
1.309322349003195995e+00
1.301853783999831649e+00
1.299229704996832879e+00
1.298112669999682112e+00
1.296265576998848701e+00
1.291671645998576423e+00
1.284158663002017420e+00
1.273976565000339178e+00
1.261919920001673745e+00
1.249734805001935456e+00
1.239424482999311294e+00
1.232997926999814808e+00
1.232334119998995448e+00
1.239483241002744762e+00
1.254633591997844633e+00
1.277725838997866958e+00
1.305923534000612563e+00
1.335846016001596581e+00
1.362876737999613397e+00
1.382755512997391634e+00
1.390735859000415076e+00
1.383833789001073455e+00
1.361434231999737676e+00
1.325162261000514263e+00
1.278824717999668792e+00
1.227210856999590760e+00
1.176055116000497947e+00
1.130918984999880195e+00
1.096198800001729978e+00
1.075448515002790373e+00
1.070901649000006728e+00
1.083658491999813123e+00
1.113548108001850778e+00
1.158969495001656469e+00
1.216787941000802675e+00
1.282036683001933852e+00
1.347769677002361277e+00
1.406774030998349190e+00
1.452467104001698317e+00
1.479720259998430265e+00
1.485527746997831855e+00
1.470651251998788211e+00
1.437976417000754736e+00
1.393227979999210220e+00
1.343529132998810383e+00
1.296295421998365782e+00
1.258256523000454763e+00
1.234536759999173228e+00
1.228495415001816582e+00
1.241541638999478891e+00
1.272945774002437247e+00
1.319435245000931900e+00
1.376288946001295699e+00
1.437574640000093495e+00
1.497040869002375985e+00
1.549025611999240937e+00
1.588867654998466605e+00
1.613358173999586143e+00
1.621012955998594407e+00
1.612633942000684328e+00
1.590193256000929978e+00
1.557551276000594953e+00
1.518866095000703353e+00
1.477521927001362201e+00
1.436598168998898473e+00
1.397737930001312634e+00
1.362574686998414109e+00
1.332434151001507416e+00
1.307831724003335694e+00
1.290115527001034934e+00
1.279540365998400375e+00
1.275064864999876590e+00
1.275028726002346957e+00
1.277138563000335125e+00
1.278699037000478711e+00
1.278063522997399559e+00
1.273649930000829045e+00
1.264773866001632996e+00
1.251996416001929902e+00
1.236220380000304431e+00
1.219086622997565428e+00
1.201949840000452241e+00
1.186632351000298513e+00
1.174946514001931064e+00
1.169084002998715732e+00
1.170417990000714781e+00
1.181214526000985643e+00
1.202174828002171125e+00
1.233346044999052538e+00
1.272670020000077784e+00
1.317991302999871550e+00
1.365983094001421705e+00
1.413942592997045722e+00
1.459137709996866761e+00
1.499920328998996411e+00
1.535402672998316120e+00
1.565614031998848077e+00
1.590469917999143945e+00
1.610678967001149431e+00
1.627315964000445092e+00
1.641083801001514075e+00
1.653368669998599216e+00
1.665262123999127652e+00
1.678050785998493666e+00
1.692692425000132062e+00
1.710180191999825183e+00
1.731291967000288423e+00
1.755423691000032704e+00
1.782056323001597775e+00
1.810412343998905271e+00
1.839438975999655668e+00
1.868367605999083025e+00
1.896549712000705767e+00
1.924214402002689894e+00
1.951042890999815427e+00
1.977577366000332404e+00
2.003299963998870226e+00
2.028177042000606889e+00
2.051572004002082394e+00
2.072144675999879837e+00
2.088617159999557771e+00
2.098747969997930340e+00
2.100823095999658108e+00
2.093271453999477671e+00
2.074830730001849588e+00
2.045389203998638550e+00
2.005304712998622563e+00
1.956569145997491432e+00
1.902430617999925744e+00
1.846870258999842918e+00
1.794043520003469894e+00
1.748687630999484099e+00
1.715495740001642844e+00
1.697424474001309136e+00
1.697112562000256730e+00
1.714586515001428779e+00
1.747702669999853242e+00
1.792595365001034224e+00
1.843026862999977311e+00
1.891788344000815414e+00
1.931713092999416403e+00
1.954706595002789982e+00
1.954324764003104065e+00
1.927345950000017183e+00
1.873554320998664480e+00
1.795564120999188162e+00
1.697974249000253621e+00
1.588126847000239650e+00
1.474503009998443304e+00
1.364819843998702709e+00
1.267699225001706509e+00
1.189571056998829590e+00
1.135019435001595411e+00
1.106775620999542298e+00
1.104931899997609435e+00
1.127211004000855610e+00
1.168453555997984949e+00
1.222300530000211438e+00
1.280624283997894963e+00
1.334571907998906681e+00
1.375952976002736250e+00
1.397790495000663213e+00
1.396016533002693905e+00
1.369215676000749227e+00
1.319290413000999251e+00
1.250382101003197022e+00
1.169699299000058090e+00
1.084182147998944856e+00
1.001114684997446602e+00
9.257319280004594475e-01
8.626010989974020049e-01
8.151192810000793543e-01
7.837627250009973068e-01
7.668273810013488401e-01
7.620587550009076949e-01
7.661965490005968604e-01
7.760215939997578971e-01
7.878660839996882714e-01
7.981428499988396652e-01
8.046965089997684117e-01
8.060906919999979436e-01
8.023313519988732878e-01
7.947965919993293937e-01
7.849163070022768807e-01
7.751613059990631882e-01
7.685389519974705763e-01
7.673984149987518322e-01
7.731510490011714865e-01
7.864642860004096292e-01
8.064751199999591336e-01
8.305874649995530490e-01
8.558182540000416338e-01
8.776763250025396701e-01
8.925215480012411717e-01
8.971545530002913438e-01
8.889974810008425266e-01
8.675477039978432003e-01
8.332625650000409223e-01
7.886332959969877265e-01
7.370647470015683211e-01
6.833341270030359738e-01
6.320533990001422353e-01
5.882913550012744963e-01
5.566667400016740430e-01
5.404291280028701294e-01
5.403129379992606118e-01
5.548155729993595742e-01
5.801667289997567423e-01
6.112249180005164817e-01
6.407042409991845489e-01
6.623668430001998786e-01
6.705023579997941852e-01
6.606969620006566402e-01
6.308629099985409994e-01
5.814070609994814731e-01
5.151227389978885185e-01
4.366690070019103587e-01
3.533162719977553934e-01
2.723314979994029272e-01
2.015786749980179593e-01
1.482848520026891492e-01
2.597945615998469293e+00
2.550768789998983266e+00
2.459854356999130687e+00
2.329218377999495715e+00
2.168818678997922689e+00
1.991421484999591485e+00
1.811583635000715731e+00
1.645074940999620594e+00
1.505376949000492459e+00
1.403706708999379771e+00
1.346977159999369178e+00
1.338568017999932636e+00
1.377201108000008389e+00
1.459532206998119364e+00
1.578820653998263879e+00
1.726285930999438278e+00
1.891704338999261381e+00
2.064782804998685606e+00
2.234483274998638080e+00
2.392309277998720063e+00
2.530098205999820493e+00
2.641208019002078800e+00
2.720121099999232683e+00
2.764242074998037424e+00
2.773317545001191320e+00
2.749743142001534579e+00
2.696781594000640325e+00
2.620155922999401810e+00
2.526448610999068478e+00
2.423267053000017768e+00
2.318712344997038599e+00
2.221818780999456067e+00
2.141572033000556985e+00
2.085254412002541358e+00
2.058805288997973548e+00
2.065159764999407344e+00
2.104612924998946255e+00
2.174922141002753051e+00
2.270098788001632784e+00
2.380925802001002012e+00
2.497995224999613129e+00
2.611983894003060414e+00
2.714790173999062972e+00
2.800625855001271702e+00
2.866956927999126492e+00
2.912602947999403113e+00
2.937873771003069123e+00
2.942566269000963075e+00
1.996271105999767315e+00
2.029380883999692742e+00
2.065003739000530913e+00
2.097929994000878651e+00
2.123431113999686204e+00
2.136669732000882505e+00
2.133965713001089171e+00
2.112788558999454835e+00
2.071956308998778695e+00
2.012672750999627169e+00
1.937320953999005724e+00
1.849698875001195120e+00
1.755069804999948246e+00
1.659060396999848308e+00
1.568688985000335379e+00
1.491606187999423128e+00
1.435573017999558942e+00
1.407685764999769162e+00
1.412797826000314672e+00
1.453049760999419959e+00
1.527394836997700622e+00
1.631197871000040323e+00
1.757288944001629716e+00
1.896344148000935093e+00
2.037515230997087201e+00
2.171986604000267107e+00
2.293214289999013999e+00
2.396187080998060992e+00
2.479493691000243416e+00
2.543897643001400866e+00
2.590353423001943156e+00
2.620152445000712760e+00
2.633343179000803502e+00
2.630356591002055211e+00
2.610597782000695588e+00
2.575215627999568824e+00
2.526483802001166623e+00
2.468782502000976820e+00
2.407611065002129180e+00
2.350498580999555998e+00
2.303554505000647623e+00
2.271762376996775856e+00
2.257870032000937499e+00
2.261784908998379251e+00
2.280899740002496401e+00
2.310539543999766465e+00
2.346130758000072092e+00
2.384160239002085291e+00
2.421467054999084212e+00
2.455646589001844404e+00
2.485640692000743002e+00
2.509750274999532849e+00
2.524511477997293696e+00
2.527075791000243044e+00
2.514117312999587739e+00
2.480669012998987455e+00
2.423101445001520915e+00
2.340729684001416899e+00
2.235989106000488391e+00
2.112848607001069468e+00
1.979932458998518996e+00
1.847454558999743313e+00
1.726450488997215871e+00
1.627468596998369321e+00
1.558403345999977319e+00
1.523928716000227723e+00
1.526254440999764483e+00
1.563393209999048850e+00
1.630310794000251917e+00
1.720750019001570763e+00
1.827830287998949643e+00
1.942758925000816816e+00
2.056861253000533907e+00
2.161884063996694749e+00
2.248194998999679228e+00
2.308098132998566143e+00
2.333863592000852805e+00
2.319935242998326430e+00
2.262362359997496242e+00
2.160639736001030542e+00
2.018103210000845138e+00
1.843071987001167145e+00
1.646914450000622310e+00
1.444548281000606949e+00
1.251611669998965226e+00
1.081445898998936173e+00
9.450505399981921073e-01
8.488879280012042727e-01
7.949920719984220341e-01
7.805862679997517262e-01
7.981513009981426876e-01
8.385385110013885424e-01
8.915452080000250135e-01
9.471109140031330753e-01
9.971544470026856288e-01
1.035998702998767840e+00
1.060580941997613991e+00
1.069504413000686327e+00
1.063913500001945067e+00
1.046671657997649163e+00
1.022052363998227520e+00
9.941965129983145744e-01
9.682588840005337261e-01
9.490165520001028199e-01
9.413484889992105309e-01
9.500497910012200009e-01
9.791518209967762232e-01
1.029948960000183433e+00
1.101314039999124361e+00
1.188929684998583980e+00
1.285992400997201912e+00
1.383369127001060406e+00
1.470892909001122462e+00
1.539987213996937498e+00
1.583710193001024891e+00
1.597856697000679560e+00
1.581480643999384483e+00
1.536691509998490801e+00
1.467858677999174688e+00
1.380012591998820426e+00
1.277802605000033509e+00
1.165660689999640454e+00
1.048415772002044832e+00
9.299704020013450645e-01
8.146628159993269946e-01
7.083039860008284450e-01
6.167399769983603619e-01
5.475391250001848675e-01
5.074780100003408734e-01
5.019505470008880366e-01
5.338467690016841516e-01
6.034548220013675746e-01
7.081895919982343912e-01
8.422074529989913572e-01
9.959693310011061840e-01
1.160099926000839332e+00
1.325432221998198656e+00
1.482897826997941593e+00
1.626880672996776411e+00
1.752651054001034936e+00
1.857355211999674793e+00
1.939273253999999724e+00
1.996825322003132896e+00
2.029825756999343866e+00
2.037759192000521580e+00
2.021230152000498492e+00
1.980307596000784542e+00
1.915840449000825174e+00
1.829878456002916209e+00
1.726832143001956865e+00
1.614756807000958361e+00
1.504196056997898268e+00
1.407485280000400962e+00
1.337007348000042839e+00
1.304059082998719532e+00
1.315653824000037275e+00
1.372894218002329580e+00
1.470854345003317576e+00
1.599427541998011293e+00
1.743316684998717392e+00
1.887027385997498641e+00
2.015341398000600748e+00
2.115361414002109086e+00
2.178481876999285305e+00
2.197762189996865345e+00
2.170740223999018781e+00
2.096711174999654759e+00
1.977469153000129154e+00
1.817933966998680262e+00
1.626914390999445459e+00
1.416501401999994414e+00
1.202665777000220260e+00
1.003145602000586223e+00
8.367516370017256122e-01
7.180739239993272349e-01
6.577425539981049951e-01
6.595440660021267831e-01
7.204179630025464576e-01
8.312151030004315544e-01
9.777014560022507794e-01
1.142064578001736663e+00
1.306613725999341113e+00
1.455234283999743639e+00
1.573940562000643695e+00
1.651978146001056302e+00
1.680847681000159355e+00
1.654864478998206323e+00
1.572809797999070724e+00
1.436849764999351464e+00
1.252790733000438195e+00
1.031390656997245969e+00
7.882566749976831488e-01
5.419843330018920824e-01
3.135220539988949895e-01
1.247250519991212059e-01
2.982295466001232853e+00
2.796449651003058534e+00
2.650916737999068573e+00
2.543049911000707652e+00
2.466390425001009135e+00
2.412450165000336710e+00
2.370276049001404317e+00
2.331492255998455221e+00
2.288668404002237367e+00
2.236801761999231530e+00
2.173466869000549195e+00
2.096552109996991931e+00
2.006344814002659405e+00
1.903758139000274241e+00
1.790819616999215214e+00
1.670499968000513036e+00
1.547587059998477343e+00
1.428339176000008592e+00
1.321052432998840231e+00
1.233539238000957994e+00
1.174278446000244003e+00
1.148324841000430752e+00
1.158132127999124350e+00
1.204222469998057932e+00
1.284653296999749728e+00
1.395902003998344298e+00
1.532270036997942952e+00
2.205702481001935666e+00
2.094796418001351412e+00
2.023616957001650007e+00
1.992289417001302354e+00
1.999079673998494400e+00
2.041692818002047716e+00
2.116359660998568870e+00
2.217974291997961700e+00
2.339243480000732234e+00
2.474056732000462944e+00
2.614175912000064272e+00
2.753346773999510333e+00
2.884690995000710245e+00
3.002652238003065577e+00
2.167500807001488283e+00
2.042388992998894537e+00
1.916071575000387384e+00
1.801869194998289458e+00
1.711350890000176150e+00
1.653074129000742687e+00
1.631501613999716938e+00
1.647664444997644750e+00
1.698435907001112355e+00
1.778374124001857126e+00
1.878969729998061666e+00
1.991354427998885512e+00
2.104922727001394378e+00
2.210649114000261761e+00
2.300253679000888951e+00
2.366593037000711774e+00
2.403941897999175126e+00
2.408456226999987848e+00
2.378192085001501255e+00
2.314854547999857459e+00
2.223745016999600921e+00
2.114832565999677172e+00
2.000253014000918483e+00
1.893505258998629870e+00
1.805721008000546135e+00
1.744816598002216779e+00
1.714651112000865396e+00
1.714653351999004371e+00
1.741621692999615334e+00
1.789792458999727387e+00
1.851872216000629123e+00
1.919575763997272588e+00
1.985293249999813270e+00
2.041188973998941947e+00
2.080729425000754418e+00
2.100211419001425384e+00
2.096209653002006235e+00
2.067895653999585193e+00
2.016021109000575962e+00
1.944220294997649034e+00
1.857582175001880387e+00
1.764093649999267654e+00
1.672350394001114182e+00
1.590822837002633605e+00
1.525777762002689997e+00
1.479517826999654062e+00
1.452008350999676622e+00
1.440553252999961842e+00
1.440615944000455784e+00
1.447372650000033900e+00
1.456301928999891970e+00
1.463898333000543062e+00
1.467086295000626706e+00
1.464411107997875661e+00
1.455566512999212136e+00
1.441293731000769185e+00
1.422457283999392530e+00
1.401585911000438500e+00
1.380761822998465504e+00
1.361654918000567704e+00
1.345115787000395358e+00
1.332646109000052093e+00
1.323578627998358570e+00
1.317691819000174291e+00
1.312333259000297403e+00
1.302387168001587270e+00
1.281911897000099998e+00
1.244989406997774495e+00
1.186534514999948442e+00
1.104974863999814261e+00
1.002241311998659512e+00
8.841908610011159908e-01
7.581251499977952335e-01
6.331185620001633652e-01
5.183617650000087451e-01
4.225545580011385027e-01
3.528546180023113266e-01
3.143140749998565298e-01
3.091152199995121919e-01
3.370258060022024438e-01
3.941469259989389684e-01
4.743079939980816562e-01
5.697747730009723455e-01
6.713229400011186954e-01
7.689044550024846103e-01
8.520343090021924581e-01
9.128772509975533467e-01
9.448508970017428510e-01
9.449763019983947743e-01
9.140538210012891795e-01
8.563090280003962107e-01
7.799627209969912656e-01
6.949341520012239926e-01
6.109326510013488587e-01
5.381016870014718734e-01
4.836233540008834098e-01
4.530554919983842410e-01
4.489839580019179266e-01
4.712046139975427650e-01
5.174695669993525371e-01
5.830346600014308933e-01
6.615649960003793240e-01
7.457975260003877338e-01
8.270826219995797146e-01
8.971929430008458439e-01
9.495612299979256932e-01
9.770980290013540071e-01
9.760490099979506340e-01
9.454332139976031613e-01
8.877821850001055282e-01
8.081918919997406192e-01
7.140658290009014308e-01
6.141631620012049098e-01
5.185707419987011235e-01
4.375966139996307902e-01
3.803533360005530994e-01
3.539421410023351200e-01
3.609926130011444911e-01
4.008237739981268533e-01
4.689908090003882535e-01
5.569828869993216358e-01
6.551576649981143419e-01
7.536129049985902384e-01
8.438997529992775526e-01
9.198194140008126851e-01
9.763697900016268250e-01
1.012403298002027441e+00
1.028955763002159074e+00
1.027084386001661187e+00
1.009089078997931210e+00
9.773628850016393699e-01
9.340691279976454098e-01
8.815896350024559069e-01
8.234550180022779386e-01
7.638277380028739572e-01
7.068388940024306066e-01
6.564826819994777907e-01
6.167843900002480950e-01
5.902902350026124623e-01
5.775860330031719059e-01
5.770372029983263928e-01
5.841465490011614747e-01
5.936590380006236956e-01
5.991966990004584659e-01
5.955216469992592465e-01
5.793703999988792930e-01
5.495928400014236104e-01
5.074631480019888841e-01
4.550998590020753909e-01
3.947605339999427088e-01
3.285144559995387681e-01
2.592324959987308830e-01
1.895239309997123200e-01
2.056331972999032587e+00
2.003628656999353552e+00
1.951221725998038892e+00
1.902892794998479076e+00
1.859839675998955499e+00
1.821276528000453254e+00
1.786995544000092195e+00
1.756874488997709705e+00
1.730979272997501539e+00
1.710736775999976089e+00
1.698507706001691986e+00
1.696159893999720225e+00
1.705239396000251872e+00
1.724846871002227999e+00
1.752148479001334636e+00
1.782980012998450547e+00
1.811347703001956688e+00
1.831381866999436170e+00
1.839223497998318635e+00
1.832850998998765135e+00
1.812988681998831453e+00
1.782531097000173759e+00
1.744117898000695277e+00
1.700949093999952311e+00
1.655322801998408977e+00
1.610307925002416596e+00
1.568775228999584215e+00
1.533645728002738906e+00
1.507604247999552172e+00
1.494164183000975754e+00
1.494174865998502355e+00
1.508357040002010763e+00
1.534972959001606796e+00
1.570100320001074579e+00
1.607963951002602698e+00
1.642962873000215041e+00
1.668798338003398385e+00
1.680450744999689050e+00
1.675200148998555960e+00
1.652783151999756228e+00
1.615135723997809691e+00
1.565345507002348313e+00
1.508477054001559736e+00
1.449828671000432223e+00
1.395615422999981092e+00
1.351833215001533972e+00
1.324818262000917457e+00
1.318949909000366461e+00
1.336500664998311549e+00
1.376090923000447219e+00
1.434236468001472531e+00
1.504564098999253474e+00
1.579975705000833841e+00
1.652952054999332177e+00
1.717620371997327311e+00
1.769088362998445518e+00
1.803818652999325423e+00
1.819935090999933891e+00
1.817021392998867668e+00
1.796753751001233468e+00
1.763480944999173516e+00
1.722124849999090657e+00
1.679106316998513648e+00
1.640543059002084192e+00
1.611560628000006545e+00
1.595887889001460280e+00
1.595374046999495476e+00
1.609953232000407297e+00
1.638163507002900587e+00
1.677202472001226852e+00
1.723905122998985462e+00
1.774741252997046104e+00
1.825819859001057921e+00
1.873583440999937011e+00
1.915242341998236952e+00
1.948258221000287449e+00
1.971152554000582313e+00
1.982730062998598441e+00
1.983549451997532742e+00
1.975033151000388898e+00
1.960118867002165643e+00
1.942837014998076484e+00
1.927093477002927102e+00
1.916323858000396285e+00
1.912747277001471957e+00
1.917265932999725919e+00
1.929399054999521468e+00
1.948005669000849593e+00
1.971758329000294907e+00
1.998642817001382355e+00
2.026891802997852210e+00
2.053908452999166911e+00
2.078116542001225753e+00
2.097814507000293816e+00
2.111101823000353761e+00
2.116022268000961049e+00
2.110738098002912011e+00
2.094358141002885532e+00
2.065877503999217879e+00
2.025860948000627104e+00
1.976807214003201807e+00
1.922187317002681084e+00
1.865683060997980647e+00
1.811598243999469560e+00
1.762628895998204825e+00
1.721387388999573886e+00
1.689766769002744695e+00
1.669342941997456364e+00
1.661664711999037536e+00
1.667560506997688208e+00
1.686721374000626383e+00
1.718677572000160581e+00
1.761603515999013325e+00
1.813270932001614710e+00
1.869815889000165043e+00
1.927235521998227341e+00
1.980220950001239544e+00
2.024319241998455254e+00
2.055836226998508209e+00
2.072647163000510773e+00
2.075426679999509361e+00
2.066416099998605205e+00
2.048002142000768799e+00
2.023239234000357101e+00
1.995129466999060242e+00
1.966912682997644879e+00
1.941226753999217181e+00
1.920397599002171773e+00
1.906665324000641704e+00
1.902404409000155283e+00
1.908443428001191933e+00
1.926783907998469658e+00
1.957540493000124115e+00
1.999948750999465119e+00
2.051334218998817960e+00
2.107743070999276824e+00
2.163671630998578621e+00
2.211384931000793586e+00
2.244333524999092333e+00
2.256526238001242746e+00
2.244820228999742540e+00
2.208529734001785982e+00
2.149899914998968598e+00
2.072504989002482034e+00
1.982255465998605359e+00
1.884922214998368872e+00
1.788839165998069802e+00
1.700879700998484623e+00
1.629192044998490019e+00
1.580363299999589799e+00
1.558484899000177393e+00
1.565496000999701209e+00
1.600235845999122830e+00
1.658352799000567757e+00
1.732446519999939483e+00
1.811391492999973707e+00
1.883269660000223666e+00
1.934335499001463177e+00
1.952410218000295572e+00
1.928893498999968870e+00
1.860096169999451376e+00
1.747611024002253544e+00
1.597921816999587463e+00
1.420995886001037434e+00
1.229226172999915434e+00
1.035228477001510328e+00
8.503840570010652300e-01
6.848634640009549912e-01
5.466524170005868655e-01
4.410362580019864254e-01
3.708323690007091500e-01
3.352711440020357259e-01
3.311310389981372282e-01
3.526754849990538787e-01
3.919221059986739419e-01
4.393050920007226523e-01
4.842424630005552899e-01
5.171214759975555353e-01
5.296599290013546124e-01
5.172891329966660123e-01
4.791740520013263449e-01
4.187767740004346706e-01
3.422630630011553876e-01
2.576649190013995394e-01
1.739736179988540243e-01
3.150646382000559242e+00
3.093757359998562606e+00
3.037658819001080701e+00
2.986819411002215929e+00
2.944701650998467812e+00
2.911472062998655019e+00
2.886093490000348538e+00
2.864511217998369830e+00
2.842490437000378734e+00
2.816155016000266187e+00
2.781593884999892907e+00
2.737051432999578537e+00
2.680659951001871377e+00
2.611761767002462875e+00
2.529835134002496488e+00
2.434533865998673718e+00
2.327283888997044414e+00
2.210793628000828903e+00
2.090034818000276573e+00
1.973176294002769282e+00
1.867698268997628475e+00
1.780399882001802325e+00
1.716054954002174782e+00
1.675811469001928344e+00
1.658903229999850737e+00
1.662930454000161262e+00
1.683037516999320360e+00
1.713490122001530835e+00
1.749105003000295255e+00
1.784212905000458704e+00
1.812648680999700446e+00
1.829639355000836076e+00
1.831063107001682511e+00
1.814279381000233116e+00
1.779126086999895051e+00
1.728733167001337279e+00
1.668986815999232931e+00
1.607625916003598832e+00
1.552684858001157409e+00
1.508979743000963936e+00
1.479048634999344358e+00
1.461530718999711098e+00
1.453805950000969460e+00
1.451368607999029336e+00
1.450586184000712819e+00
1.448169332998077152e+00
1.441073473000869853e+00
1.427302426000096602e+00
1.404985381999722449e+00
1.371974208002939122e+00
1.326319280000461731e+00
1.266072349000751274e+00
1.191018360001180554e+00
1.103468016000988428e+00
1.010082173001137562e+00
9.196067800003220327e-01
8.418129720012075268e-01
7.838754469994455576e-01
7.502099769990309142e-01
7.407979889976559207e-01
7.526244370019412600e-01
7.803687720006564632e-01
8.168127499993715901e-01
8.546495430018694606e-01
8.874035089975222945e-01
9.098253519987338223e-01
9.183975480009394232e-01
9.105124919988156762e-01
8.847012139995058533e-01
8.402123449995997362e-01
7.781228269996063318e-01
7.022527619992615655e-01
6.210927290012477897e-01
5.450648070000170264e-01
4.860479900016798638e-01
4.541320539974549320e-01
4.548444320025737397e-01
4.898500119998061564e-01
5.556112080012098886e-01
6.449981270015996415e-01
7.474874680010543671e-01
8.505825310021464247e-01
9.420508770017477218e-01
1.011417789999541128e+00
1.050336640997556970e+00
1.053905867000139551e+00
1.019284377001895336e+00
9.475987810001242906e-01
8.434770530002424493e-01
7.165324550005607307e-01
5.800168189998657908e-01
4.493327919990406372e-01
3.394665209998493083e-01
2.613706240008468740e-01
2.216575960010231938e-01
2.214466220029862598e-01
2.590623220021370798e-01
3.293173640013264958e-01
4.256807120000303257e-01
5.387764430015522521e-01
6.588613470012205653e-01
7.751932289975229651e-01
8.782593630021438003e-01
9.582217720017069951e-01
1.007473046000086470e+00
1.020954108997102594e+00
9.973178539985383395e-01
9.409603669992065988e-01
8.623919820020091720e-01
7.758436809999693651e-01
6.953064000008453149e-01
6.338583510005264543e-01
6.009342930010461714e-01
6.013062400015769526e-01
6.372603020026872400e-01
7.070619859987345990e-01
8.072776180015353020e-01
9.326038969993533101e-01
1.076239344001805875e+00
1.229478807999839773e+00
1.382192545999714639e+00
1.523080684000888141e+00
1.640375138998933835e+00
1.724126353001338430e+00
1.766648228000121890e+00
1.765884774998994544e+00
1.724259924998477800e+00
1.648298932999750832e+00
1.546214817997679347e+00
1.427113067999016494e+00
1.300152589999925112e+00
1.173734436997619923e+00
1.055447357000957709e+00
9.499160330015001819e-01
8.610786700010066852e-01
7.893618800007971004e-01
7.342034079993027262e-01
6.939232299991999753e-01
6.657627640015562065e-01
6.465090590027102735e-01
6.327324160010903142e-01
6.218649200018262491e-01
6.125098420016001910e-01
6.055089610017603263e-01
6.023969899979420006e-01
6.055419910007913131e-01
6.167905639995296951e-01
6.375346159984474070e-01
6.689535740006249398e-01
7.113879900025494862e-01
7.650804689983488061e-01
8.301188980003644247e-01
9.054625610006041825e-01
9.880270140020002145e-01
1.073996393999550492e+00
1.157882012998015853e+00
1.233840635002707131e+00
1.295925188998808153e+00
1.338961706002010033e+00
1.360401510002702707e+00
1.360120401001040591e+00
1.340450738000072306e+00
1.306437143000948709e+00
1.264667925999674480e+00
1.221683910000137985e+00
1.183203897999192122e+00
1.154217389997938881e+00
1.137771756002621260e+00
1.136443211998994229e+00
1.150966457000322407e+00
1.180958895998628577e+00
1.223521013998833951e+00
1.274211831998400157e+00
1.326841878999402979e+00
1.373819353000726551e+00
1.406647231997339986e+00
1.418468744002893800e+00
1.403902777001349023e+00
1.360943586001667427e+00
1.290687360000447370e+00
1.198167710997950053e+00
1.092008163999707904e+00
9.824821360016358085e-01
8.802671619996544905e-01
7.947725349986285437e-01
7.328116820026480127e-01
6.987219900001946371e-01
6.946525130006193649e-01
7.205721430000266992e-01
7.746339450022787787e-01
8.538037389989767689e-01
9.522090389982622582e-01
1.063418950998311630e+00
1.178895916000328725e+00
1.289720723001664737e+00
1.387509148997196462e+00
1.465673397000500700e+00
1.519318777998705627e+00
1.545896579002146609e+00
1.544964578002691269e+00
1.519283423000160838e+00
1.472321960001863772e+00
1.409871892999944976e+00
1.337754499003494857e+00
1.261831937001261394e+00
1.187064972000371199e+00
1.118605112002114765e+00
1.060664771001029294e+00
1.016938372998993145e+00
9.894694609974976629e-01
9.797913410002365708e-01
9.872148560025379993e-01
1.009798291997867636e+00
1.043683675998181570e+00
1.083792986002663383e+00
1.123458865997235989e+00
1.156609433000994613e+00
1.177546720999089302e+00
1.182536763000825886e+00
1.169815125002060086e+00
1.139856621000944870e+00
1.094080160000885371e+00
1.034981428998435149e+00
9.661135150017798878e-01
8.906071560013515409e-01
8.127987410007335711e-01
7.380570659988734405e-01
6.718570150005689356e-01
6.189335329981986433e-01
5.829993010011094157e-01
5.660876080000889488e-01
5.684053790027974173e-01
5.886873160015966278e-01
6.239460379983938765e-01
6.701101190010376740e-01
7.227334380004322156e-01
7.772864779981318861e-01
8.299323229985020589e-01
8.774616129994683433e-01
9.178306959984183777e-01
9.491710759975831024e-01
9.707246399993891828e-01
9.820297089972882532e-01
9.835179570000036620e-01
9.759319799995864742e-01
9.608951890004391316e-01
9.410630249985842966e-01
9.191946470018592663e-01
8.992642949997389223e-01
8.844948849982756656e-01
8.784975369999301620e-01
8.846888970001600683e-01
9.057683479986735620e-01
9.430784070027584676e-01
9.979472279992478434e-01
1.069027430999994976e+00
1.154116756999428617e+00
1.248743402000400238e+00
1.347778370000014547e+00
1.445180492999497801e+00
1.535591657000622945e+00
1.615264585998374969e+00
1.681332060998101952e+00
1.731750325001485180e+00
1.764919960998668103e+00
1.780883348001225386e+00
1.780172357997798827e+00
1.764767431999644032e+00
1.736407024000072852e+00
1.698420958997303387e+00
1.653928343999723438e+00
1.606451715000730474e+00
1.559147755000594771e+00
1.515220607998344349e+00
1.476089997999224579e+00
1.443104303001746302e+00
1.416821137998340419e+00
1.397639795999566559e+00
1.385394178996648407e+00
1.379108446999453008e+00
1.377154997000616277e+00
1.376474126001994591e+00
1.374106088998814812e+00
1.366828026999428403e+00
1.351647540999692865e+00
1.326460104999569012e+00
1.289781740000762511e+00
1.241171523000957677e+00
1.181330471998080611e+00
1.112244328000087989e+00
1.037228479999612318e+00
9.607120999971812125e-01
8.881091860021115281e-01
8.244220929991570301e-01
7.752479890004906338e-01
7.460500659981335048e-01
7.416709009994519874e-01
7.643290330015588552e-01
8.140065610023157205e-01
8.885571060018264689e-01
9.836087229996337555e-01
1.094402703998639481e+00
1.214903117001085775e+00
1.338994325000385288e+00
1.460095128000830300e+00
1.571316327997919871e+00
1.665444146001391346e+00
1.735323968001466710e+00
1.773889389998657862e+00
1.776862332997552585e+00
1.743024964998767246e+00
1.674117555998236639e+00
1.575496067998756189e+00
1.457518653001898201e+00
1.331688522001059027e+00
1.209956924001744483e+00
1.101996033998148050e+00
1.016064326999185141e+00
9.570177509995119181e-01
9.257147459975385573e-01
9.214362189995881636e-01
9.403329810011200607e-01
9.774656609988596756e-01
1.025045140999282012e+00
1.074290921998908743e+00
1.114695068998116767e+00
1.136889350000274135e+00
1.131779626000934513e+00
1.092699508997611701e+00
1.017291732001467608e+00
9.073906359990360215e-01
7.697924259991850704e-01
6.152663489992846735e-01
4.564340500000980683e-01
3.069340450019808486e-01
1.782446370016259607e-01
2.634529669998300960e+00
2.646668335000867955e+00
2.682669795001856983e+00
2.738734766000561649e+00
2.808831027003179770e+00
2.884223232002113946e+00
2.956092967000586214e+00
3.017404302998329513e+00
3.061759184998663841e+00
3.085821384000155376e+00
3.088049168996803928e+00
3.069343983999715419e+00
3.031792255998880137e+00
2.979572388998349197e+00
2.916988085999037139e+00
2.849804339999536751e+00
2.782716736997826956e+00
2.720819096997729503e+00
2.667659651000576559e+00
2.625412352001148975e+00
2.594489470000553411e+00
2.573001975997613044e+00
2.558075210999959381e+00
2.546372561999305617e+00
2.534555860998807475e+00
2.520421213001100114e+00
2.503107478001766140e+00
2.483226156000455376e+00
2.461493511000298895e+00
2.438821030998951755e+00
2.415890021999075543e+00
2.393338309000682784e+00
2.371470247999241110e+00
2.350568233003286878e+00
2.331669572002283530e+00
2.315620022000075551e+00
2.303607354999257950e+00
2.297722941999381874e+00
2.302233779999369290e+00
2.318608355999458581e+00
2.347210889001871692e+00
2.385667787999409484e+00
2.432107618002191884e+00
2.482584446002874756e+00
2.532192506998399040e+00
2.575531534999754513e+00
2.606937787000788376e+00
2.621928599000966642e+00
2.616602408998005558e+00
2.588963548998435726e+00
2.539108643999497872e+00
2.470077383000898408e+00
2.386935631999222096e+00
2.296702089999598684e+00
2.206750507997639943e+00
2.123418835999473231e+00
2.052471880997472908e+00
1.996675349000724964e+00
1.955613740999979200e+00
1.928161605999775929e+00
1.912005273999966448e+00
1.903422392999345902e+00
1.897761180000088643e+00
1.890844903999095550e+00
1.877344447002542438e+00
1.853409824998379918e+00
1.815764203001890564e+00
1.762027266999211861e+00
1.692633416001626756e+00
1.609569999000086682e+00
1.517842655997810652e+00
1.423979568000504514e+00
1.336010513001383515e+00
1.262174331001006067e+00
1.208974073000717908e+00
1.182084472002316033e+00
1.184216975998424459e+00
1.216556921001028968e+00
1.276834251002583187e+00
1.361415477000264218e+00
1.463982606997888070e+00
1.575417684001877205e+00
1.685747486997570377e+00
1.784273389999725623e+00
1.860155804999521933e+00
1.903693540996755473e+00
1.907603463001578348e+00
1.868288012003176846e+00
1.785708864001207985e+00
1.665585455000837101e+00
1.516082807000202592e+00
1.348768265997932758e+00
1.175180219001049409e+00
1.007209160998172592e+00
8.553079179982887581e-01
7.283814540023740847e-01
6.308508700021775439e-01
5.651089709972438868e-01
5.310088199985329993e-01
5.265667150015360676e-01
5.467658239977026824e-01
5.857492590002948418e-01
6.353074219987320248e-01
6.868774139984452631e-01
7.306685240000660997e-01
7.591938190016662702e-01
7.657735680004407186e-01
7.464863119967048988e-01
7.000887620015419088e-01
6.287586460020975210e-01
5.384937529997841921e-01
4.368190069981210399e-01
3.337960040007601492e-01
2.380722939997212961e-01
1.578382090010563843e-01
1.654091249998600688e+00
1.671470404999126913e+00
1.685998287000984419e+00
1.696803345999796875e+00
1.702836010001192335e+00
1.702862754002126167e+00
1.696107874999142950e+00
1.681200967999757268e+00
1.658220552002603654e+00
1.628364786000020104e+00
1.594503266998799518e+00
1.561137255997891771e+00
1.531975468999007717e+00
1.510690854000131367e+00
1.500463550997665152e+00
1.502450011001201347e+00
1.517467262998252409e+00
1.544014249997417210e+00
1.579950060000555823e+00
1.622441063998849131e+00
1.667347717000666307e+00
1.711552692999248393e+00
1.751092056001652963e+00
1.782291019997501280e+00
1.802665537998109357e+00
1.809980465000990080e+00
1.802496762997179758e+00
1.778915881001012167e+00
1.741184778002207167e+00
1.692979379997268552e+00
1.638636053998197895e+00
1.583772160000080476e+00
1.534355316001892788e+00
1.495005536002281588e+00
1.470131133999529993e+00
1.461690138999983901e+00
1.469655324002815178e+00
1.492998687997896923e+00
1.528951363001397112e+00
1.573918297999625793e+00
1.624207723998551955e+00
3.194445893001102377e+00
3.119649970998580102e+00
3.037331071998778498e+00
2.952570438999828184e+00
2.870196435000252677e+00
2.792352449996542418e+00
2.722076455000205897e+00
2.658711034000589279e+00
2.601077745999646140e+00
2.549169457000971306e+00
2.502227106000646017e+00
2.459931897999922512e+00
2.423478545002581086e+00
2.394900762999895960e+00
2.375238036998780444e+00
2.365526924000732834e+00
2.365200819000165211e+00
2.371768863002216676e+00
2.383419740999670466e+00
2.398117649998312118e+00
2.414078739999240497e+00
2.430373428996972507e+00
2.445954668997728731e+00
2.458881250997364987e+00
2.466911444000288611e+00
2.467401785001129610e+00
2.456692823998309905e+00
2.432223283001803793e+00
2.392590110001037829e+00
2.338540702003228944e+00
2.273735932998533826e+00
2.203233662999991793e+00
2.134391957999469014e+00
2.074001656998007093e+00
2.027958996000961633e+00
2.000559627998882206e+00
1.993865217998973094e+00
2.008423274997767294e+00
2.042829627000173787e+00
2.093967785000131698e+00
2.156788854998012539e+00
2.224279128000489436e+00
2.288368396999430843e+00
2.339401359997282270e+00
2.368094295001355931e+00
2.367405016997508937e+00
2.332679372000711737e+00
2.263394323999818880e+00
2.163878142000612570e+00
2.040934352000476792e+00
1.903465673000027891e+00
1.761071049997553928e+00
1.623010587001772365e+00
1.497140146999299759e+00
1.389582448002329329e+00
1.304645385000185343e+00
1.244826088997797342e+00
1.211387370000011288e+00
1.204723176000698004e+00
1.222954028999083675e+00
1.262837921000027563e+00
1.319063810002262471e+00
1.384375828998599900e+00
1.449980837998737115e+00
1.506208187998709036e+00
1.545193312998890178e+00
1.559051541000371799e+00
1.543654735000018263e+00
1.497249412997916806e+00
1.423007512999902247e+00
1.327486534002673579e+00
1.219581797999126138e+00
1.109182954001880717e+00
1.005421840000053635e+00
9.162694970000302419e-01
8.475160620000679046e-01
8.024286159998155199e-01
7.823780110011284705e-01
7.864641649975965265e-01
8.122212710004532710e-01
8.547917670002789237e-01
9.089945160012575798e-01
9.679499759986356366e-01
1.025670617000287166e+00
1.076131613001052756e+00
1.115038643998559564e+00
1.140120187999855261e+00
1.150290180998126743e+00
1.147808841000369284e+00
1.136235648002184462e+00
1.120499491000373382e+00
1.105490786998416297e+00
1.096795733999897493e+00
1.097220617000857601e+00
1.110473905002436368e+00
1.138526695998734795e+00
1.183161431999906199e+00
1.243572380997647997e+00
1.317430686001898721e+00
1.398675673000980169e+00
1.479904635001730639e+00
1.551344515999517171e+00
1.604722290001518559e+00
1.632766381000692490e+00
1.631469285999628482e+00
1.601689879997138632e+00
1.547562459003529511e+00
1.478050300000177231e+00
1.404989540998940356e+00
1.341984005000995239e+00
1.301966514998639468e+00
1.296262322997790761e+00
1.332026118001522264e+00
1.411390923996805213e+00
1.532169644997338764e+00
1.686774788999173325e+00
1.863675712000258500e+00
2.046870677000697469e+00
2.219235799999296432e+00
2.364919736999581801e+00
2.470462055000098189e+00
2.526100630999280838e+00
2.527790992000518600e+00
2.475700619001145242e+00
2.374473417999979574e+00
2.233488460999069503e+00
2.064094795998244081e+00
1.880315545000485145e+00
1.697916511999210343e+00
1.531527269999060081e+00
1.394019880000996636e+00
1.296852998002577806e+00
1.246601996001118096e+00
1.246200844001577934e+00
1.294095191999076633e+00
1.383703496001544409e+00
1.505589287000475451e+00
1.647004711998306448e+00
1.794060776999685913e+00
1.931909396000264678e+00
2.046809093000774737e+00
2.127677634001884144e+00
2.167235428998537827e+00
2.162495034001040040e+00
2.115422520997526590e+00
2.032435705001262249e+00
1.922638098996685585e+00
1.797263114996894728e+00
1.667615125003067078e+00
1.543207896000239998e+00
1.432116372998279985e+00
1.339839312000549398e+00
1.269668075001391117e+00
1.222496279999177204e+00
1.196487782999611227e+00
1.188291637998190708e+00
1.193492589998641051e+00
1.207676710997475311e+00
1.227045202002045698e+00
1.249067882999952417e+00
1.272192305998032680e+00
1.295592866998049431e+00
1.319388834999699611e+00
1.344146724997699494e+00
1.370432882999011781e+00
1.398388053999951808e+00
1.428121356999326963e+00
1.459120196999720065e+00
1.490627264000067953e+00
1.520380459998705192e+00
1.545957298003486358e+00
1.563949729999876581e+00
1.570422044998849742e+00
1.561501658998167841e+00
1.535449847000563750e+00
1.491721222002524883e+00
1.431118508000508882e+00
1.357575513000483625e+00
1.276758205000078306e+00
1.196265709997533122e+00
1.124473969000973739e+00
1.069900507001875667e+00
1.039267878000828205e+00
1.037251817000651499e+00
1.064540614999714307e+00
1.117787211998802377e+00
1.189297073000489036e+00
1.268373445000179345e+00
1.342168104001757456e+00
1.397596115999476751e+00
1.424277341000561137e+00
1.414062044001184404e+00
1.364396556997235166e+00
1.275575974003004376e+00
1.152004135001334362e+00
1.001821044999815058e+00
8.337398859985114541e-01
6.579414299994823523e-01
4.846007390005979687e-01
3.252092549992084969e-01
1.899001040001166984e-01
8.232371418998809531e+00
8.272075322001910536e+00
8.239191448999918066e+00
8.133912757999496534e+00
7.960633736001909710e+00
7.728295196000544820e+00
7.449648273999628145e+00
7.137592266997671686e+00
6.806640522001544014e+00
6.470524298998498125e+00
6.139539071999024600e+00
5.821631495000474388e+00
5.522623143999226158e+00
5.246042124999803491e+00
4.994814941997901769e+00
2.101424680000491207e+00
2.009099904000322567e+00
1.911676075000286801e+00
1.817047306001768447e+00
1.731727864000276895e+00
1.662234726001770468e+00
1.614201001000765245e+00
1.591245705996698234e+00
1.595874810998793691e+00
1.628551563000655733e+00
1.687472140998579562e+00
1.769891246000042884e+00
1.870318270001007477e+00
1.981014065000636037e+00
2.093988573000387987e+00
2.199401748002856039e+00
2.287739512001280673e+00
2.351385055997525342e+00
2.384834418997343164e+00
2.386508822000905639e+00
2.359220155998627888e+00
2.308271531001082622e+00
2.240932761000294704e+00
2.165486951998900622e+00
2.089438679999148007e+00
2.020700555996882031e+00
1.965763550000701798e+00
1.929146976999618346e+00
1.914543568997032708e+00
1.922858742000244092e+00
1.953948476002551615e+00
2.005163832996913698e+00
2.072449934999895049e+00
2.149877040999854216e+00
2.230783622999297222e+00
2.307972916998551227e+00
2.373533037000015611e+00
2.421297395001602126e+00
2.446606624998821644e+00
2.448131552002450917e+00
2.427733197000634391e+00
2.389034358999197138e+00
2.337409517997002695e+00
2.278831602998252492e+00
2.219155988997954410e+00
2.163536978001502575e+00
2.114947761998337228e+00
2.076463507997686975e+00
2.050037397002597572e+00
2.036265815000660950e+00
2.034593208001751918e+00
2.043661235999024939e+00
2.061631107000721386e+00
2.085671215001639212e+00
2.113272466001944849e+00
2.142027077999955509e+00
2.170509121999202762e+00
2.196463142998254625e+00
2.217347678000805900e+00
2.230388517997198505e+00
2.234335050998197403e+00
2.227278176000254462e+00
2.208481339999707416e+00
2.178739104998385301e+00
2.139469649999227840e+00
2.093409967998013599e+00
2.041894424997735769e+00
1.986180159001378343e+00
1.926162633000785718e+00
1.861093174000416184e+00
1.790093537998473039e+00
1.711852518998057349e+00
1.625781495000410359e+00
1.532919910001510289e+00
1.435298298001725925e+00
1.336426572997879703e+00
1.241545417000452289e+00
1.155899405999662122e+00
1.083959151997987647e+00
1.029300261998287169e+00
9.931988070020452142e-01
9.746030460009933449e-01
9.691068159991118591e-01
9.727096880014869384e-01
9.799172569983056746e-01
9.865803560023778118e-01
9.884365450016048271e-01
9.824018689978402108e-01
9.676727990008657798e-01
9.441169519996037707e-01
9.123780290028662421e-01
8.737750860018422827e-01
8.288794740001321770e-01
7.780493630016280804e-01
7.229467199977079872e-01
6.652253380016190931e-01
6.082064599977456965e-01
5.554404949980380479e-01
5.108626700020977296e-01
4.782921510013693478e-01
4.607562580022204202e-01
4.605642669994267635e-01
4.781041030000778846e-01
5.126660920032009017e-01
5.613173620004090481e-01
6.192129060000297613e-01
6.809450590008054860e-01
7.405633759990450926e-01
7.928110770008061081e-01
8.329889449996699113e-01
8.580229920007695910e-01
8.655925849998311605e-01
8.560534099997312296e-01
8.307022459994186647e-01
7.922367239989398513e-01
7.436108389993023593e-01
6.880686139993485995e-01
6.295562929990410339e-01
5.723933429981116205e-01
5.214026889989327174e-01
4.817621859983773902e-01
4.587759800015192013e-01
4.570974740017845761e-01
4.807371900024008937e-01
5.333554710014141165e-01
6.164035239999066107e-01
7.286247129995899741e-01
8.658708859984471928e-01
1.020441441996808862e+00
1.181897358001151588e+00
1.338249847001861781e+00
1.478988635997666279e+00
1.595742178000364220e+00
1.683705356001155451e+00
1.740781079999578651e+00
1.768851492000976577e+00
1.771237887998722726e+00
1.751511647998995613e+00
1.713819600001443177e+00
1.662042151998321060e+00
1.599590591002197471e+00
1.531246325997926760e+00
1.461769256999104982e+00
1.396938712998235133e+00
1.342451738997624489e+00
1.303169576000072993e+00
1.283215000003110617e+00
1.284635268999409163e+00
1.308198323997203261e+00
1.353455390999442898e+00
1.419224228000530275e+00
1.503033959997992497e+00
1.599676083002123050e+00
1.703337164999538800e+00
1.805638067002291791e+00
1.896613974000501912e+00
1.965364794999914011e+00
2.002623300999403000e+00
2.001258978001715150e+00
1.958532837998063769e+00
1.876146674996562069e+00
1.761017135999281891e+00
1.623362442001962336e+00
1.475067188999673817e+00
1.328989573998114793e+00
1.197136691000196151e+00
1.088973007001186488e+00
1.010087624003062956e+00
9.635626559975207783e-01
9.495648730007815175e-01
9.656564769975375384e-01
1.006942354997590883e+00
1.066664355999819236e+00
1.137681101998168742e+00
1.212440524999692570e+00
1.283976957998675061e+00
1.345583099999203114e+00
1.391637798002193449e+00
1.419282509999902686e+00
1.426408966999588301e+00
1.414481992000219179e+00
1.386431648999860045e+00
1.347248399997624801e+00
1.302223054997739382e+00
1.257780247000482632e+00
1.218416176998289302e+00
1.187717611999687506e+00
1.168441055000585038e+00
1.160611788000096567e+00
1.163215633001527749e+00
1.173825611997017404e+00
1.188773036999918986e+00
1.206268828002066584e+00
1.223219482999411412e+00
1.238502318999962881e+00
1.251944260002346709e+00
1.266006180001568282e+00
1.280900286001269706e+00
1.298250764997646911e+00
1.316655463000643067e+00
1.334235570000601001e+00
1.348812601001554867e+00
1.357967600000847597e+00
1.360266725001565646e+00
1.355401896002149442e+00
1.343502292998891789e+00
1.325217292000161251e+00
1.300829718999011675e+00
1.270383150000270689e+00
1.233777215002191951e+00
1.191527942999528022e+00
1.145408153999596834e+00
1.098159989000123460e+00
1.054421649998403154e+00
1.019466649002424674e+00
9.990137499989941716e-01
9.972087960013595875e-01
1.016518720000021858e+00
1.057833352999296039e+00
1.119444246000057319e+00
1.198751203002757393e+00
1.290777700000035111e+00
1.390144311000767630e+00
1.490766630999132758e+00
1.586085310002090409e+00
1.670330404998821905e+00
1.738239720001729438e+00
1.786306817000877345e+00
1.811787269998603733e+00
1.814028699001937639e+00
1.794129279998742277e+00
1.754305670001485851e+00
1.699988618998759193e+00
1.638167179000447504e+00
1.576888468996912707e+00
1.524025725000683451e+00
1.487059364000742789e+00
1.472815688997798134e+00
1.485455817000911338e+00
1.526905217000603443e+00
1.594588965999719221e+00
1.682772312000452075e+00
1.782596405999356648e+00
1.883838349000143353e+00
1.975449298999592429e+00
2.048215733000688488e+00
2.096306585001002531e+00
2.115939874001924181e+00
2.108107681997353211e+00
2.075759823001135373e+00
2.024012026999116642e+00
1.959161220001988113e+00
1.887822387998312479e+00
1.816243253000720870e+00
1.750463739997940138e+00
1.694917585999064613e+00
1.652966228997684084e+00
1.626202577997901244e+00
1.614130787998874439e+00
1.615447206000681035e+00
1.627817495002091164e+00
1.647580983000807464e+00
1.671729292000236455e+00
1.697350942999037215e+00
1.721697398999822326e+00
1.741925809998065233e+00
1.755939033999311505e+00
1.761157169999933103e+00
1.756032313001924194e+00
1.739814540000224952e+00
1.714024648001213791e+00
1.680863143999886233e+00
1.643064608997519827e+00
1.603732233998016454e+00
1.565190310000616591e+00
1.528629398999328259e+00
1.493662495999160456e+00
1.458975319997989573e+00
1.422494779999396997e+00
1.382356350997724803e+00
1.338368679000268457e+00
1.290293859998200787e+00
1.241204066998761846e+00
1.194810594999580644e+00
1.154720033002377022e+00
1.124302140997315291e+00
1.105913050003437093e+00
1.099154102001193678e+00
1.103463869003462605e+00
1.116522299998905510e+00
1.136513790999742923e+00
1.161076552998565603e+00
1.187906405997637194e+00
1.214615042998048011e+00
1.238705798998125829e+00
1.258283277998998528e+00
1.270000722000986570e+00
1.271097052998811705e+00
1.259321801997430157e+00
1.234828934997494798e+00
1.198624826996820047e+00
1.154818455001077382e+00
1.109207318997505354e+00
1.068846479000058025e+00
1.041120461999526015e+00
1.032120272000611294e+00
1.046294698000565404e+00
1.085866188997897552e+00
1.150152151003567269e+00
1.235424632999638561e+00
1.336068792999867583e+00
1.444219678000081331e+00
1.552122298002359457e+00
1.652076411002781242e+00
1.735954623996804003e+00
1.796822807998978533e+00
1.828968316000100458e+00
1.828652570002304856e+00
1.795152454000344733e+00
1.730731846000708174e+00
1.641155270997842308e+00
1.535261127999547170e+00
1.423787102001369931e+00
1.318924781000532676e+00
1.232299733001127606e+00
1.173960333002469270e+00
1.150267675002396572e+00
1.164574804999574553e+00
1.215427261999138864e+00
1.298326797998015536e+00
1.404740613001195015e+00
1.523584716996992938e+00
1.642744237000442808e+00
1.750054587999329669e+00
1.836314291002054233e+00
1.893446829999447800e+00
1.917068826998729492e+00
1.905356639999808976e+00
1.860109406003175536e+00
1.786733494998770766e+00
1.693369511998753296e+00
1.590618315996835008e+00
1.489744325997889973e+00
1.402174492999620270e+00
1.337249915999564109e+00
1.302164733999234159e+00
1.300561534997541457e+00
1.331328096999641275e+00
1.390981795000698185e+00
1.471317510000517359e+00
1.562574944997322746e+00
1.653946165999514051e+00
1.734782084000471514e+00
1.796421273000305519e+00
1.833085497997672064e+00
1.841230984999128850e+00
1.821314570999675198e+00
1.777162468999449629e+00
1.714633821000461467e+00
1.641531122000742471e+00
1.566704069002298638e+00
1.499366355001257034e+00
1.446352641996782040e+00
1.413255232000665274e+00
1.402183911999600241e+00
1.412399954999273177e+00
1.440663022000080673e+00
1.480917278997367248e+00
1.526080157997057540e+00
1.568222652000258677e+00
1.600876709002477583e+00
1.619619263998174574e+00
1.621500567998737097e+00
1.606697660001373151e+00
1.576431965000665514e+00
1.532923467999353306e+00
1.479215499999554595e+00
1.419050540996977361e+00
1.357012568998470670e+00
1.298216974002571078e+00
1.247777709999354556e+00
1.210354334001749521e+00
1.189656057998945471e+00
1.187364987999899313e+00
1.202860727000370389e+00
1.231633011000667466e+00
1.267297867001616396e+00
1.301467581000906648e+00
1.325639368002157426e+00
1.331529111001145793e+00
1.313917352999851573e+00
1.270572012999764411e+00
1.203309795000677695e+00
1.117355947000760352e+00
1.020499900998402154e+00
9.222250800012261607e-01
8.314541609979642089e-01
7.563023889997566584e-01
7.035369499972148333e-01
6.769303010005387478e-01
6.776185039998381399e-01
7.045474360020307358e-01
7.542580619992804714e-01
8.212622760001977440e-01
8.995896809974510688e-01
9.813990719994762912e-01
1.059048918999906164e+00
1.124395963001006749e+00
1.169807880000007572e+00
1.189691892002883833e+00
1.180285292000917252e+00
1.141916492000746075e+00
1.078863450002245372e+00
9.984216160009964369e-01
9.096857559998170473e-01
8.220888630021363497e-01
7.446080139998230152e-01
6.851138550009636674e-01
6.479045289997884538e-01
6.352714130007370841e-01
6.470551120000891387e-01
6.799563439999474213e-01
7.296951079988502897e-01
7.894407509993470740e-01
8.521887000024435110e-01
9.104535000005853362e-01
9.560689249992719851e-01
9.809773640008643270e-01
9.792257670014805626e-01
9.472620480009936728e-01
8.856047010012844112e-01
7.978064989983977284e-01
6.901383119984529912e-01
5.713165609995485283e-01
4.510135559976333752e-01
3.381876940002257470e-01
2.408569390026968904e-01
1.640363830010755919e-01
2.579218605002097320e+00
2.595735811999475118e+00
2.603515640999830794e+00
2.601691415999084711e+00
2.590215634998457972e+00
2.571379392000380903e+00
2.547923271002218826e+00
2.522485748999315547e+00
2.497791830999631202e+00
2.475832091000484070e+00
2.458151445000112290e+00
2.445747901001595892e+00
2.439843647000088822e+00
2.440710430000763154e+00
2.447073636998538859e+00
2.456294183000863995e+00
2.465496408000035444e+00
2.471352792999823578e+00
2.469298067000636365e+00
2.455830431001231773e+00
2.428939927998726489e+00
2.388259561001177644e+00
2.335565376000886317e+00
2.273174891000962816e+00
2.205153176000749227e+00
2.135674201999790967e+00
2.068526351999025792e+00
2.006212386000697734e+00
1.949640959002863383e+00
1.899364985001739115e+00
1.852755803996842587e+00
1.807584566002333304e+00
1.760618250002153218e+00
1.711071409001306165e+00
1.658782678001443855e+00
1.603859177997946972e+00
1.546192031000828138e+00
1.486009650998312281e+00
1.422116072000790155e+00
1.355050800997560145e+00
1.286010853000334464e+00
1.217054893000749871e+00
1.150063337998290081e+00
1.089221898000687361e+00
1.037894245000643423e+00
9.995147070003440604e-01
9.761053570000512991e-01
9.695420010029920377e-01
9.788196730005438440e-01
1.001455220000934787e+00
1.034984879999683471e+00
1.073325646000739653e+00
1.110019055999146076e+00
1.139441272996918997e+00
1.157249189000140177e+00
1.161772597999515710e+00
1.152236854002694599e+00
1.129117763000976993e+00
1.095492292002745671e+00
1.054108149000967387e+00
1.008923092002078192e+00
9.636954440029512625e-01
9.218803429976105690e-01
8.871663160025491379e-01
8.632597360010549892e-01
8.524623989978863392e-01
8.566886380031064618e-01
8.765991090003808495e-01
9.108603060012683272e-01
9.577691760023299139e-01
1.013681809999980032e+00
1.073787386998446891e+00
1.131689915997412754e+00
1.181748122999124462e+00
1.218997817002673401e+00
1.240378280999721028e+00
1.244230489999608835e+00
1.230075855000904994e+00
1.198901773001125548e+00
1.151208995001070434e+00
1.088784528998075984e+00
1.014710573999764165e+00
9.332223179990251083e-01
8.490007959990180098e-01
7.682069630027399398e-01
6.984320850024232641e-01
6.473449199984315783e-01
6.218752220011083409e-01
6.268816480005625635e-01
6.650292589984019287e-01
7.355577959970105439e-01
8.334514449998096097e-01
9.496533019992057234e-01
1.071838518997537903e+00
1.186740859997371444e+00
1.280698236001626356e+00
1.345028720999835059e+00
1.375481310999020934e+00
1.372488772001815960e+00
1.339558170999225695e+00
1.282322979001037311e+00
1.207097034999605967e+00
1.120558110000274610e+00
1.029665892001503380e+00
9.419363820015860256e-01
8.636012589995516464e-01
8.005883129990252201e-01
7.580772469991643447e-01
7.396983129983709659e-01
7.471673439977166709e-01
7.798603529990941752e-01
8.345581299981859047e-01
9.051702760007174220e-01
9.832151350019557867e-01
1.058457387000089511e+00
1.118847491998167243e+00
1.153532151998660993e+00
1.153596356001798995e+00
1.112681634000182385e+00
1.029333487000258174e+00
9.070460350012581330e-01
7.542497529975662474e-01
5.829728880016773473e-01
4.073272870009532198e-01
2.420757319996482693e-01
1.001442099986888934e-01
3.390208083001198247e+00
3.210820354001043597e+00
3.033346727999742143e+00
2.875923148996662349e+00
2.754110484998818720e+00
2.680870448999485234e+00
2.664788425001461292e+00
2.708188048000010895e+00
2.805345736000163015e+00
2.944060240999533562e+00
3.105298174003110034e+00
3.264737732002686244e+00
3.398111022001103265e+00
3.482877707003353862e+00
3.504551768997771433e+00
3.458624973001860781e+00
3.349561328002891969e+00
3.189498595002078218e+00
2.993743641000037314e+00
2.778025440002238611e+00
2.558322169999883045e+00
2.349266630000784062e+00
2.163788445999671239e+00
2.013034640000114450e+00
1.905286129000160145e+00
1.845655878001707606e+00
1.835632474998419639e+00
1.872005601999262581e+00
1.946833885998785263e+00
2.046237161001045024e+00
2.152968884998699650e+00
2.247881960000086110e+00
2.314162940001551760e+00
2.339242269001260865e+00
2.319347336000646465e+00
2.258800497002084740e+00
2.167400581001857063e+00
2.058276790001400514e+00
1.944696880997071275e+00
1.838436607002222445e+00
1.748929500001395354e+00
1.683331047999672592e+00
1.647497009002108825e+00
1.643796012001985218e+00
1.672524313999019796e+00
1.729308387999481056e+00
1.807766040998103563e+00
1.898675899999943795e+00
1.991249653998238500e+00
2.073016416001337348e+00
2.133619061001809314e+00
2.163872269000421511e+00
2.159063840997987427e+00
2.119037940999987768e+00
2.049726368997653481e+00
1.960704315002658404e+00
1.864252645998931257e+00
1.771226775999821257e+00
1.691223073001310695e+00
1.631335272999422159e+00
1.596530037000775337e+00
1.588101617999200244e+00
1.605334288997255499e+00
1.645409739001479466e+00
1.703090322000207379e+00
1.771698120999644743e+00
1.842700319000869058e+00
1.906853997999860439e+00
1.955689692000305513e+00
1.981255171998782316e+00
1.978958820996922441e+00
1.946895057000801899e+00
1.887361035001958953e+00
1.807166138998582028e+00
1.716842664001887897e+00
1.628042754000489367e+00
1.551195657997595845e+00
1.493939510000927839e+00
1.460036309999850346e+00
1.449532064998493297e+00
1.459685519002960064e+00
1.485710491000645561e+00
1.521593992001726292e+00
1.561452054000255885e+00
1.599797132999810856e+00
1.632251574999827426e+00
1.654415719996904954e+00
1.662241360998450546e+00
1.652049239000916714e+00
1.621137070000258973e+00
1.568496975000016391e+00
1.495314579999103444e+00
1.406108639999729348e+00
1.307869388998369686e+00
1.209259134997410001e+00
1.119743211998866173e+00
1.047704366999823833e+00
9.986388879988226108e-01
9.759430929989321157e-01
9.791232780007703695e-01
1.004811984999832930e+00
1.047911770998325665e+00
1.100825076999171870e+00
1.155836642999929609e+00
1.206471355002577184e+00
1.246558046001155162e+00
1.273110109003027901e+00
1.283900447000632994e+00
1.279754913000942906e+00
1.263952330002211966e+00
1.241289009001775412e+00
1.218465881000156514e+00
1.203224370001407806e+00
1.201648644997476367e+00
1.218276947001868393e+00
1.254334104000008665e+00
1.308917207003105432e+00
1.376962992999324342e+00
1.452083019001292996e+00
1.527550525999686215e+00
1.596603242000128375e+00
1.653970381998078665e+00
1.695043490002717590e+00
1.717123742000694619e+00
1.718941333998373011e+00
1.701457343999209115e+00
1.667991348997020395e+00
1.623711256001115544e+00
1.574376687000039965e+00
1.526843298001040239e+00
1.488259401998220710e+00
1.464108282998495270e+00
1.457594920997507870e+00
1.470043798999540741e+00
1.500253911002801033e+00
1.544997263001278043e+00
1.598570612997718854e+00
1.654706614001042908e+00
1.706236780999461189e+00
1.746687179998843931e+00
1.769284600999526447e+00
1.770159298001090065e+00
1.746742038998490898e+00
1.699605869001970859e+00
1.630792838001070777e+00
1.545437332999426872e+00
1.450683175000449410e+00
1.356331736998981796e+00
1.272431724999478320e+00
1.210074500999326119e+00
1.178563907000352629e+00
1.183562010999594349e+00
1.226739719000761397e+00
1.305807770000683377e+00
1.413912101001187693e+00
1.541707697000674671e+00
1.675955870003235759e+00
1.803121954999369336e+00
1.910667478998220759e+00
1.988862009999138536e+00
2.031961406999471365e+00
2.037484954998944886e+00
2.005776042999059428e+00
1.941158447996713221e+00
1.849905079998279689e+00
1.740317086998402374e+00
1.622280610998132033e+00
1.506370922001224244e+00
1.401255362001393223e+00
1.316313188002823154e+00
1.258307195999805117e+00
1.231430624000495300e+00
1.236219510999944760e+00
1.270955331001459854e+00
1.330302140999265248e+00
1.405804988997260807e+00
1.487347446000057971e+00
1.563512362998153549e+00
1.624033288997452473e+00
1.660191904000384966e+00
1.667643486998713342e+00
1.644707962997927098e+00
1.594073755997669650e+00
1.520899153998470865e+00
1.432413040001847548e+00
1.337244231999648036e+00
1.244680140996933915e+00
1.163192645002709469e+00
1.100407974001427647e+00
1.061571786001877626e+00
1.049883679002959980e+00
1.067173007999372203e+00
1.111619236002297839e+00
1.179643991999910213e+00
1.266487478998897132e+00
1.364782737000496127e+00
1.467193733999010874e+00
1.566278243000851944e+00
1.655085808000876568e+00
1.728713881999283331e+00
1.783568614002433605e+00
1.818256153001129860e+00
1.833626995001395699e+00
1.831064696998510044e+00
1.813976592999097193e+00
1.786816474999795901e+00
1.755658366000716342e+00
1.727693925000494346e+00
1.708549004000815330e+00
1.701768598002672661e+00
1.709327280001161853e+00
1.731029325001145480e+00
1.764909771998645738e+00
1.807887833998393035e+00
1.855493738003133330e+00
1.902597296000749338e+00
1.943701333999342751e+00
1.973925361999135930e+00
1.988942756997857941e+00
1.985660139001993230e+00
1.963640604997635819e+00
1.923381478001829237e+00
1.867559499001799850e+00
1.799855979999847477e+00
1.725608780998300062e+00
1.650006458999996539e+00
1.578504714001610409e+00
1.515379320000647567e+00
1.463338620000286028e+00
1.422215044000040507e+00
1.391636808002658654e+00
1.368976708999980474e+00
1.350362737000978086e+00
1.331694342999981018e+00
1.309637352998834103e+00
1.282006811001338065e+00
1.248156133002339629e+00
1.208749037999950815e+00
1.164633356998820091e+00
1.117530175000865711e+00
1.070284988996718312e+00
1.023309402000450063e+00
9.770443260022148024e-01
9.306575109985715244e-01
8.832018309985869564e-01
8.340677880005387124e-01
7.835379329990246333e-01
7.332799249998060986e-01
6.860152730005211197e-01
6.450844999999389984e-01
6.133546890014258679e-01
5.933491299983870704e-01
5.872954599981312640e-01
5.959594170017226133e-01
6.198109549986838829e-01
6.582513379980809987e-01
7.105871729982027318e-01
7.755552079979679547e-01
8.514532439985487144e-01
9.363601309996738564e-01
1.027574181996897096e+00
1.122476939999614842e+00
1.216663895000237972e+00
1.306440108997776406e+00
1.388604440999188228e+00
1.459897148000891320e+00
1.518513443003030261e+00
1.562677404999703867e+00
1.591628497000783682e+00
1.605710116997215664e+00
1.606603288000769680e+00
1.597797588001412805e+00
1.583037676002277294e+00
1.567825820002326509e+00
1.557126797000819352e+00
1.555820494002546184e+00
1.566765917999873636e+00
1.590461822997895069e+00
1.625838617001136299e+00
1.668851375001395354e+00
1.715153779998217942e+00
1.758875649000401609e+00
1.794269174999499228e+00
1.816083464000257663e+00
1.820160181003302569e+00
1.803571444997942308e+00
1.765006580000772374e+00
1.705423318999237381e+00
1.626756757999828551e+00
1.533830382999440189e+00
1.432763832002819981e+00
1.331106774003274040e+00
1.236721848999877693e+00
1.157459673002449563e+00
1.099860120997618651e+00
1.069097322000743588e+00
1.067355281000345713e+00
1.094269084998813923e+00
1.146238878998701693e+00
1.217608990998996887e+00
1.299906503001693636e+00
1.384454473001824226e+00
1.460955900998669676e+00
1.519108481999865035e+00
1.551064899998891633e+00
1.551716724003199488e+00
1.519056328001170186e+00
1.455048318999615731e+00
1.365344351001112955e+00
1.258184996000636602e+00
1.144302794000395807e+00
1.034473477000574348e+00
9.384831339993979782e-01
8.644798299974354450e-01
8.166053739987546578e-01
7.960960170021280646e-01
8.019732159991690423e-01
8.309752789973572362e-01
8.791824229992926121e-01
9.422618310018151533e-01
1.014465382999333087e+00
1.089101569999911590e+00
1.159789684999850579e+00
1.220157352003298001e+00
1.265772004000609741e+00
1.292893183999694884e+00
1.300526371000159997e+00
1.289530072001070948e+00
1.262252937001903774e+00
1.222172396002861205e+00
1.173693567001464544e+00
1.120048819000658114e+00
1.064346942999691237e+00
1.009229189003235660e+00
9.560722419992089272e-01
9.057858449996274430e-01
8.593313749988737982e-01
8.168880340017494746e-01
7.785440059997199569e-01
7.434113749986863695e-01
7.110345270011748653e-01
6.809696249983971938e-01
6.532904359992244281e-01
6.275514259978081100e-01
6.045984000011230819e-01
5.868382090011436958e-01
5.766319979993568268e-01
5.760714620009821374e-01
5.854400270000041928e-01
6.043141720001585782e-01
6.283909890007635113e-01
6.514514920017973054e-01
6.661048339992703404e-01
6.646968739987642039e-01
6.413571470002352726e-01
5.924877340003149584e-01
5.167108150017156731e-01
4.168462519992317539e-01
2.984133370009658393e-01
1.696199690013600048e-01
1.316880221998872003e+00
1.333752382000966463e+00
1.366307685999345267e+00
1.415055097997537814e+00
1.480192016999353655e+00
1.560434594997786917e+00
1.651872260001255199e+00
1.748762021001311950e+00
1.842228083001828054e+00
1.922218496998539194e+00
1.979912615002831444e+00
2.008416914999543224e+00
1.381730599001457449e+00
1.337124928999401163e+00
1.308148559997789562e+00
1.292393842999445042e+00
1.286167561000183923e+00
1.284882477000792278e+00
1.284157973997935187e+00
1.280159567999362480e+00
1.270062052000866970e+00
1.252998272000695579e+00
1.230863712000427768e+00
1.207191353001690004e+00
1.187398189998930320e+00
1.176274684999953024e+00
1.177626608998252777e+00
1.194385766000777949e+00
1.227238022001984064e+00
1.275926950998837128e+00
1.338543511999887414e+00
1.411489183999947272e+00
1.491136538999853656e+00
1.573394284001551569e+00
1.654200557000876870e+00
1.729318685000180267e+00
1.796294127001601737e+00
1.853821763997984817e+00
1.901710817997809500e+00
1.940996532997814938e+00
1.974029119999613613e+00
2.002728388997638831e+00
2.029608876000565942e+00
2.056302029999642400e+00
2.084675807000166969e+00
2.115933218999998644e+00
2.150956190998840611e+00
2.190368231997126713e+00
2.231911261002096580e+00
2.270863769997959025e+00
2.302806506999331759e+00
2.322701692002738127e+00
2.326127545002236729e+00
2.310662636002234649e+00
2.275198467003065161e+00
2.221625680998840835e+00
2.154291786999237956e+00
2.080088865997822722e+00
2.008034525999391917e+00
1.947570853000797797e+00
1.907050170997536043e+00
1.893132157998479670e+00
1.909721230997092789e+00
1.957047810999938520e+00
2.031308397999964654e+00
2.125036138000723440e+00
2.227790804998221574e+00
2.328499406001355965e+00
2.416347064001456602e+00
2.482747858000948327e+00
2.521030787997005973e+00
2.528433821000362514e+00
2.504796582001290517e+00
2.453319049000128871e+00
2.380360013001336483e+00
2.295700099999521626e+00
2.210871512001176598e+00
2.138087868999718921e+00
2.089548670999647584e+00
2.074090342000999954e+00
2.098212566997972317e+00
2.163711164001142606e+00
2.266389265998441260e+00
2.397852987000078429e+00
2.544436911000957480e+00
2.690356602000974817e+00
2.818014984000910772e+00
2.912234542000078363e+00
2.961997479000274325e+00
2.960958925999875646e+00
2.908747595000022557e+00
2.810009536999132251e+00
2.671948087998316623e+00
2.508306270003231475e+00
2.336710482999478700e+00
2.174585331002163002e+00
2.040225206001196057e+00
1.948219695997977396e+00
1.908016320001479471e+00
1.923273149997839937e+00
1.990470535001804819e+00
2.100525100999220740e+00
2.238877207000768976e+00
2.387425103999703424e+00
2.527501417000166839e+00
2.640978624000126729e+00
2.714161020998290041e+00
2.737087662000703858e+00
2.705804650999198202e+00
2.622260662999906344e+00
2.495168503002787475e+00
2.339153877997887321e+00
2.173007346002123086e+00
2.016199164001591271e+00
1.887287377998291049e+00
1.800045555002725450e+00
1.763140413000655826e+00
1.778071661003195914e+00
1.839596108999103308e+00
1.938873574999888660e+00
2.062704990999918664e+00
2.196764334003091790e+00
2.326511768998898333e+00
2.439097998998477124e+00
2.523229598999023438e+00
2.571445546000177274e+00
2.578819931997713866e+00
2.544945015000848798e+00
2.474020753998047439e+00
2.373299254999437835e+00
2.252865718997782096e+00
2.125071916001616046e+00
2.001941368998814141e+00
1.894671770998684224e+00
1.810596081999392482e+00
1.754864832000748720e+00
1.728667875999235548e+00
1.730194204999861540e+00
1.755502856001839973e+00
1.798031262998847524e+00
1.851687888000014937e+00
1.908957521001866553e+00
1.962415768000937533e+00
2.004568211999867344e+00
2.030222288001823472e+00
2.034973853998963023e+00
2.016812011999718379e+00
1.975739637997321552e+00
1.914285285001824377e+00
1.836513779002416413e+00
1.747552917000575690e+00
1.654280287999426946e+00
1.564405545002955478e+00
1.485407816999213537e+00
1.424374833000911167e+00
1.386238617000344675e+00
1.374492179002118064e+00
1.389783159000216983e+00
1.430472304000431905e+00
1.492025604999071220e+00
1.568582158997742226e+00
1.652487821997056017e+00
1.734764431999792578e+00
1.806543172999226954e+00
1.859735229001671541e+00
1.888980353000079049e+00
1.889988491999247344e+00
1.860786296998412581e+00
1.801328498000657419e+00
1.714257853996969061e+00
1.603893137998966267e+00
1.477101956999831600e+00
1.342673645998729626e+00
1.209083840996754589e+00
1.086090217999299057e+00
9.822671610018005595e-01
9.044192000001203269e-01
8.571245410021219868e-01
8.413114670001959894e-01
8.543811330018797889e-01
8.905678919982165098e-01
9.427980879991082475e-01
1.002838292002707021e+00
1.062901555000280496e+00
1.116644544999871869e+00
1.159416016998875421e+00
1.189855166001507314e+00
1.207130798000434879e+00
1.211782051999762189e+00
1.205574613999488065e+00
1.191965671998332255e+00
1.174039656001696130e+00
1.156033527997351484e+00
1.141528033000213327e+00
1.133861688002070878e+00
1.135176457999477861e+00
1.146764512999652652e+00
1.169034174003172666e+00
1.200556149000476580e+00
1.240309455999522470e+00
1.286489615999016678e+00
1.336522084999160143e+00
1.388654887003212934e+00
1.441317206001258455e+00
1.491065111000352772e+00
1.536096146999625489e+00
1.573134564998326823e+00
1.600224325000453973e+00
1.615764570000465028e+00
1.619405920999270165e+00
1.611889037001674296e+00
1.595556649997888599e+00
1.572879465002188226e+00
1.546597388998634415e+00
1.519459164002910256e+00
1.494031465001171455e+00
1.471954336000635521e+00
1.453721005000261357e+00
1.438475798000581563e+00
1.425012852003419539e+00
1.411410771001101239e+00
1.395648279001761694e+00
1.376454994999221526e+00
1.352963473000272643e+00
1.325293639998562867e+00
1.295371364001766779e+00
1.266626575001282617e+00
1.243002079998404952e+00
1.229037187000358244e+00
1.228598264999163803e+00
1.245340700999804540e+00
1.280593237999710254e+00
1.334351493998838123e+00
1.404431359998852713e+00
1.486580340002547018e+00
1.575891437001700979e+00
1.666123923998384271e+00
1.751195519002067158e+00
1.825661946000764146e+00
1.884714058000099612e+00
1.925317641002038727e+00
1.945138856000994565e+00
1.943964906000474002e+00
1.922913965001498582e+00
1.885130569000466494e+00
1.835418462000234285e+00
1.779908046999480575e+00
1.725367052000365220e+00
1.678763430998515105e+00
1.645934480999130756e+00
1.630489986000611680e+00
1.633434742998360889e+00
1.653202661000250373e+00
1.686240756000188412e+00
1.726846892001049127e+00
1.768591219999507302e+00
1.805702182002278278e+00
1.832448433000536170e+00
1.843961687998671550e+00
1.836683754001569469e+00
1.808425430001079803e+00
1.759422928000276443e+00
1.691055796000000555e+00
1.608411740002338775e+00
1.517876074998639524e+00
1.427601153998693917e+00
1.346085412998945685e+00
1.281452383998839650e+00
1.239641759999358328e+00
1.224671900999965146e+00
1.237183981000271160e+00
1.275199010000505950e+00
1.334107959999528248e+00
1.407017813002312323e+00
1.487082005001866492e+00
1.566811353000957752e+00
1.638083907997497590e+00
1.694520103999821004e+00
1.729248151998035610e+00
1.737230173999705585e+00
1.714815126000758028e+00
1.661115350001637125e+00
1.577953798001544783e+00
1.470766311002080329e+00
1.348185123999428470e+00
1.220238963996962411e+00
1.097661976000381401e+00
9.904000149981584400e-01
9.062385750003159046e-01
8.509669839986599982e-01
8.270258880002074875e-01
8.333716209999693092e-01
8.659731949992419686e-01
9.176216209998528939e-01
9.790170749984099530e-01
1.039530681999167427e+00
1.089681999997992534e+00
1.121613584000442643e+00
1.130320149000908714e+00
1.114672856998367934e+00
1.077109732999815606e+00
1.023240892998728668e+00
9.602066840016050264e-01
8.976830969986622222e-01
8.136000109989254270e-01
7.708729780024441425e-01
7.575872289999097120e-01
7.789943989992025308e-01
8.360966800028108992e-01
9.255271190013445448e-01
1.038929231999645708e+00
1.166785669000091730e+00
1.296471001998725114e+00
1.416355926001415355e+00
1.515746734999993350e+00
1.585591887000191491e+00
1.620614137998927617e+00
1.618141307000769302e+00
1.579865267001878237e+00
1.510056884999357862e+00
1.416098551002505701e+00
1.307933701998990728e+00
1.196398815001884941e+00
1.092888698000024306e+00
1.006798255999456160e+00
9.452710760015179403e-01
9.138925680017564446e-01
9.129817300017748494e-01
9.390390659973490983e-01
9.855074360020807944e-01
1.043060574000264751e+00
1.102348993001214694e+00
1.153604594997887034e+00
1.189524846002314007e+00
1.205561186001432361e+00
1.199095834002946503e+00
1.171738829001697013e+00
1.127255043000332080e+00
1.072046883000439266e+00
1.014671076001832262e+00
9.633565959993575234e-01
9.267713689987431280e-01
9.116340000000491273e-01
9.228476179996505380e-01
9.624379410015535541e-01
1.029521729997213697e+00
1.119615674997476162e+00
1.226099087001784937e+00
1.340721272998052882e+00
1.454190175998519408e+00
1.556660768001165707e+00
1.639885598000546452e+00
1.696651988000667188e+00
1.722698286997911055e+00
1.716439865002030274e+00
1.672118680999119533e+00
1.605779433000861900e+00
1.517935011001100065e+00
1.422593163999408716e+00
1.328286249001394026e+00
1.244358461000956595e+00
1.176306493001902709e+00
1.128313040000648471e+00
1.099582915998325916e+00
1.088411275999533245e+00
1.088978060997760622e+00
1.094815235999703873e+00
1.098532037998666056e+00
1.091828883996640798e+00
1.068284717999631539e+00
1.023832961000152864e+00
9.573132590012392029e-01
8.710241529988707043e-01
7.700220400001853704e-01
6.619521659995371010e-01
5.566746199983754195e-01
4.645664310010033660e-01
3.938314980005088728e-01
3.517441980002331547e-01
3.404218200012110174e-01
3.598616039998887572e-01
4.067831760003173258e-01
4.749023520016635302e-01
5.569509050001215655e-01
6.434130369998456445e-01
7.247308040023199283e-01
7.918578890021308325e-01
8.362792789994273335e-01
8.531128520007769112e-01
8.395828940010687802e-01
7.969291019981028512e-01
7.292085080007382203e-01
6.434476739996171091e-01
5.484175339988723863e-01
4.541143599999486469e-01
3.697289449992240407e-01
3.032072500027425122e-01
2.595526719996996690e-01
2.416545329979271628e-01
2.477217960004054476e-01
2.738366880003013648e-01
3.128260909979871940e-01
3.560017150011844933e-01
3.947917439982120413e-01
4.201231480001297314e-01
4.259388539976498578e-01
4.090478950020042248e-01
3.697997630006284453e-01
3.112758490024134517e-01
2.401960610004607588e-01
1.648584399990795646e-01
3.016823387002659729e+00
3.053346682001574663e+00
3.078590075001557125e+00
3.091097754997463198e+00
3.091071716000442393e+00
3.079395512002520263e+00
3.058062997002707561e+00
3.029599792000226444e+00
2.996357372001511976e+00
2.960279126000386896e+00
2.922801161999814212e+00
2.885762559999420773e+00
2.850918095002271002e+00
2.819828748997679213e+00
2.793611996999970870e+00
2.773462961002223892e+00
2.759134777999861399e+00
2.750029877002816647e+00
2.744021328999224352e+00
2.737684805000753840e+00
2.727002132000052370e+00
2.707552887000929331e+00
2.674763304999942193e+00
2.625334451000526315e+00
2.557265985000412911e+00
2.470687274999363581e+00
2.367621610999776749e+00
2.250918392001040047e+00
2.124530984998273198e+00
1.992312747999676503e+00
1.857627997000236064e+00
1.723912101002497366e+00
1.593024377001711400e+00
1.467687373999069678e+00
1.349922842000523815e+00
1.242537796002579853e+00
1.147372195999196265e+00
1.067437904999678722e+00
1.004921583000395913e+00
9.624185059983574320e-01
9.412023479999334086e-01
9.423403539985883981e-01
9.655141760013066232e-01
1.008179266002116492e+00
1.067047623997495975e+00
1.136382417000277201e+00
1.208714830998360412e+00
1.274920836000092095e+00
1.325918663998891134e+00
1.354662190999079030e+00
1.356351860998984193e+00
1.329907156999979634e+00
1.278710563998174621e+00
1.207607754000491695e+00
1.122872391002601944e+00
1.032488930002728011e+00
9.431515389987907838e-01
8.610529560028226115e-01
7.911142960001598112e-01
7.363521830011450220e-01
6.991525470002670772e-01
6.804459630002384074e-01
6.802534959970216732e-01
6.986281310018966906e-01
7.335847099966485985e-01
7.833571619994472712e-01
8.440972899988992140e-01
9.110362610008451156e-01
9.781984379987989087e-01
1.040235781998489983e+00
1.092243596001935657e+00
1.132628162999026245e+00
1.160617943998659030e+00
1.177642889000708237e+00
1.186480210999434348e+00
1.190459658999316161e+00
1.191882874001748860e+00
1.192555366000306094e+00
1.193139426999550778e+00
1.194528916999843204e+00
1.197097148000466404e+00
1.201967011998931412e+00
1.209995373999845469e+00
1.222743417998572113e+00
1.241361667001910973e+00
1.266437035999842919e+00
1.297506830000202172e+00
1.332158886998513481e+00
1.367648085000837455e+00
1.399937989001045935e+00
1.424802726000052644e+00
1.437683785999979591e+00
1.438260646002163412e+00
1.424953230998653453e+00
1.399286684001708636e+00
1.362530829999741400e+00
1.316937092000443954e+00
1.265539830998022808e+00
1.211229213000478921e+00
1.157556839996686904e+00
1.108441563999804202e+00
1.067950775999634061e+00
1.040871192999475170e+00
1.030788162999670021e+00
1.041450959997746395e+00
1.073879450999811525e+00
1.128397542001039255e+00
1.202133906001108699e+00
1.290169648000301095e+00
1.386493089998111827e+00
1.484102559999882942e+00
1.574962946000596276e+00
1.652294513001834275e+00
1.710701445001177490e+00
1.746337889002461452e+00
1.757130124999093823e+00
1.744438138000987237e+00
1.709948345000157133e+00
1.657348685002943967e+00
1.591422083001816645e+00
1.516994503999740118e+00
1.439264480999554507e+00
1.362514910000754753e+00
1.291676263001136249e+00
1.230717233000177657e+00
1.183204154000122799e+00
1.151966585999616655e+00
1.137669530999119161e+00
1.139561998999852221e+00
1.154529322000598768e+00
1.179175231998669915e+00
1.207866369000839768e+00
1.236239968002337264e+00
1.259781859000213444e+00
1.274676010001712712e+00
1.278234262001205934e+00
1.268195639997429680e+00
1.243725723001261940e+00
1.204736944000615040e+00
1.152360763000615407e+00
1.090333716998429736e+00
1.022678116001770832e+00
9.545732420010608621e-01
8.918874769988178741e-01
8.399917790011386387e-01
8.020962839982530568e-01
7.801266560018120799e-01
7.734555600000021514e-01
7.800870430000941269e-01
7.957099550003476907e-01
8.153719879992422648e-01
8.347150599984161090e-01
8.499344499978178646e-01
8.583131090017559472e-01
8.590922120019968133e-01
8.514043889990716707e-01
8.353239069983828813e-01
8.101458950004598591e-01
7.755000010001822375e-01
7.307962980012234766e-01
6.760398520018497948e-01
6.132417580010951497e-01
5.458591710012115072e-01
4.794231619998754468e-01
4.187800630024867132e-01
3.687682880008651409e-01
3.327227459994901437e-01
3.131704359984723851e-01
3.099886179988970980e-01
3.226543969976773951e-01
3.492412579980737064e-01
3.871519610001996625e-01
4.339781409980787430e-01
4.868432099974597804e-01
5.420501039989176206e-01
5.961481769991223700e-01
6.454280130019469652e-01
6.863951320010528434e-01
7.147190799987583887e-01
7.276019919991085771e-01
7.231884889988577925e-01
7.011712300009094179e-01
6.641437020007288083e-01
6.157979640011035372e-01
5.612792620013351552e-01
5.050218780015711673e-01
4.515681089978897944e-01
4.040848109980288427e-01
3.645819570010644384e-01
3.347556769986113068e-01
3.150459220014454331e-01
3.056696060011745431e-01
3.063844099997368176e-01
3.166238400008296594e-01
3.343543390001286753e-01
3.573865010002919007e-01
3.819561329983116593e-01
4.016709789975720923e-01
4.126463289976527449e-01
4.074544199975207448e-01
3.840379299981577788e-01
3.397702670008584391e-01
2.751522100006695837e-01
1.928434469991771039e-01
3.014167252000333974e+00
3.048638812000717735e+00
3.099328348998824367e+00
3.156896160002361285e+00
3.212078347001806833e+00
3.255013677997339983e+00
3.278849023001384921e+00
3.278934205001860391e+00
3.253619283997977618e+00
3.203989700999954948e+00
3.132938085000205319e+00
3.046181705001799855e+00
2.951163419002114097e+00
2.857037319001392461e+00
2.771775299002911197e+00
2.702634878998651402e+00
2.655187872001988580e+00
2.631873251000797609e+00
2.632439803001034306e+00
2.651983175997884246e+00
2.682507312001689570e+00
2.716847624000365613e+00
2.745888751000165939e+00
2.760760269000456901e+00
2.756466129998443648e+00
2.730004883000219706e+00
2.681531674999860115e+00
2.614378516002034303e+00
2.533138514001620933e+00
2.444688285999291111e+00
2.356808019998425152e+00
2.276774956000735983e+00
2.210719269998662639e+00
2.163491871997393901e+00
2.136799486997915665e+00
2.128275521001341986e+00
2.132907846000307472e+00
2.142831209999712883e+00
2.148900005002360558e+00
2.142086178999306867e+00
2.114702730999852065e+00
2.061377562000416219e+00
1.980543567002314376e+00
1.874771532999147894e+00
1.749777961002109805e+00
1.612725154998770449e+00
1.472353152999858139e+00
1.337486893000459531e+00
1.215820326997345546e+00
1.113459656000486575e+00
1.033736444001988275e+00
9.773422760008543264e-01
9.426561649997893255e-01
9.252537339998525567e-01
9.196714710014930461e-01
9.181852809997508302e-01
9.146311850017809775e-01
9.020344929995189887e-01
8.756687310014967807e-01
8.317576080007711425e-01
7.690865120021044277e-01
6.882565279993286822e-01
5.921649890005937777e-01
4.847714669995184522e-01
3.716893490018264856e-01
2.581337830015399959e-01
1.506793029984692112e-01
3.036701847999211168e+00
2.907348349999665515e+00
2.760006470998632722e+00
2.600787021001451649e+00
2.435899564999999711e+00
2.269235643001593417e+00
2.103102577002573526e+00
1.937479906002408825e+00
1.771510980997845763e+00
1.604964521000511013e+00
1.437912284000049112e+00
1.272301993001747178e+00
1.115718236000247998e+00
9.766360899993742350e-01
8.659004080000158865e-01
7.928404369995405432e-01
7.641270540007099044e-01
7.848707980010658503e-01
8.536849660013103858e-01
9.665608750001410954e-01
1.115792247001081705e+00
1.293588800999714294e+00
1.490960854996956186e+00
1.699157784998533316e+00
1.908604001000639983e+00
2.109437493003497366e+00
2.289112160000513541e+00
2.433865063998382539e+00
2.530601991998992162e+00
2.567598646000988083e+00
2.539694334001978859e+00
2.449797208999370923e+00
2.306780206999974325e+00
2.126995499998884043e+00
1.929879593997611664e+00
1.736753624998527812e+00
1.566625895000470337e+00
1.434520342998439446e+00
1.350830071001837496e+00
1.321998051997070434e+00
1.350993739997647936e+00
1.436235057000885718e+00
1.574707794999994803e+00
1.758805024997855071e+00
1.978573964999668533e+00
2.222771699998702388e+00
2.477270076000422705e+00
2.726529134000884369e+00
2.954860205998556921e+00
3.145978471002308652e+00
3.285090212997602066e+00
3.360942731000250205e+00
3.366620182998303790e+00
3.302273696001066128e+00
3.175002721000055317e+00
2.997775634001300205e+00
2.788000609001755947e+00
2.566956952003238257e+00
2.355247415998746874e+00
2.172716909000882879e+00
2.035767684999882476e+00
1.954825791999610374e+00
1.935455855000327574e+00
1.978217741998378187e+00
2.078898132000176702e+00
2.228220820001297398e+00
2.414532927999971434e+00
3.969033204000879778e+00
4.056269275999511592e+00
4.124416917002236005e+00
4.171291473998280708e+00
4.193799538999883225e+00
4.188710639999044361e+00
4.152888951997738332e+00
4.083530194999184459e+00
3.977834465000341879e+00
3.837579544000618625e+00
3.665799348000291502e+00
3.468093095001677284e+00
3.253329584000312025e+00
2.440280552000331227e+00
2.439625776998582296e+00
2.516497181997692678e+00
2.669434339997678762e+00
2.889360174998728326e+00
3.158903510000527604e+00
3.455339364998508245e+00
3.752257593998365337e+00
4.024270484998851316e+00
4.250194920998183079e+00
4.413956171996687772e+00
4.507178898998972727e+00
4.526353249999374384e+00
4.472985937001794809e+00
4.353024118998291669e+00
4.175588483001774875e+00
3.949973340000724420e+00
3.687554593998356722e+00
3.400130415000603534e+00
3.101038236000022152e+00
2.803135329999349779e+00
2.520073757998034125e+00
2.264989680003054673e+00
2.049311594000755576e+00
1.881746970000676811e+00
1.766906585999095114e+00
1.705524029999651248e+00
1.694907625998894218e+00
1.728415065001172479e+00
1.797622474998206599e+00
1.892021556999679888e+00
2.001909399998112349e+00
2.118432367999048438e+00
2.234630742001172621e+00
2.343940811999345897e+00
2.442244067999126855e+00
2.526902481000433909e+00
2.597658570000930922e+00
2.655000796999956947e+00
2.697482861996832071e+00
2.723328765001497231e+00
2.730511160996684339e+00
2.714472652001859387e+00
2.671465352999803144e+00
2.600067201001365902e+00
2.502250157998787472e+00
2.385082255997986067e+00
2.259469025000726106e+00
2.138141429997631349e+00
2.034620901999005582e+00
1.960804102000111016e+00
1.924104316000011750e+00
1.927637616001447896e+00
1.971371478000946809e+00
2.051393986999755725e+00
2.162542526999459369e+00
2.299037242999474984e+00
2.453905115999077680e+00
2.621185275998868747e+00
2.793984294999972917e+00
2.965913142998033436e+00
3.129886950999207329e+00
3.279102543998305919e+00
3.404898134001996368e+00
3.498195388998283306e+00
3.549047956999856979e+00
3.548258123999403324e+00
3.489093593001598492e+00
3.369423413998447359e+00
3.193002634001459228e+00
2.972799666000355501e+00
2.728453619998617796e+00
2.484118403001048137e+00
2.263836912003171165e+00
2.088785404001100687e+00
1.973330494001857005e+00
1.923218232997896848e+00
1.937488490999385249e+00
2.008207434999349061e+00
2.123322372000984615e+00
2.267306787998677464e+00
2.424220523000258254e+00
2.578715154999372317e+00
2.715743699001905043e+00
2.823219696001615375e+00
2.890288126000086777e+00
2.908170026999869151e+00
2.869746558000770165e+00
2.770546913998259697e+00
2.610661218997847755e+00
2.398540396003227215e+00
2.149416483000095468e+00
1.884353505996841704e+00
1.627611719002743484e+00
1.401991606002411572e+00
1.226514030000544153e+00
1.112539942001603777e+00
1.065862981999089243e+00
1.084362127003259957e+00
1.160488086999976076e+00
1.282863622996956110e+00
1.437237733996880706e+00
1.607734884000819875e+00
1.779007085999182891e+00
1.936189915002614725e+00
2.065165624997462146e+00
2.154640673001267714e+00
2.195925209998677019e+00
2.185393498999474104e+00
2.126581616001203656e+00
2.029245269997772994e+00
1.907165656997676706e+00
1.777641848999337526e+00
1.657264599001791794e+00
1.561187287999928230e+00
1.502153171997633763e+00
1.488088170997798443e+00
1.521907401998760179e+00
1.601561008999851765e+00
1.720963038002082612e+00
1.870315961001324467e+00
2.037088002998643788e+00
2.206981919000099879e+00
2.364732381000067107e+00
2.496642165999219287e+00
2.589808978998917155e+00
2.636022947001038119e+00
2.631146287996671163e+00
2.578917990002082661e+00
2.487904935002006823e+00
2.371394592999422457e+00
2.244807102000777377e+00
2.122351926002011169e+00
2.016732337000576081e+00
1.937407508001342649e+00
1.889901458001986612e+00
1.876280926997424103e+00
1.895432282999536255e+00
1.943080132998147747e+00
2.012109855997550767e+00
2.095118881999951554e+00
2.182502589999785414e+00
2.263569407001341460e+00
2.327412579998053843e+00
2.364039965999836568e+00
2.364853125000081491e+00
2.325962209997669561e+00
2.248895799999445444e+00
2.141901590999623295e+00
2.016184377000172390e+00
1.884267085999454139e+00
1.757283140002982691e+00
1.644921601000532974e+00
1.553602096999384230e+00
1.488451686000189511e+00
1.451416693998908158e+00
1.443221803001506487e+00
1.463772931001585675e+00
1.509602006997738499e+00
1.576677652999933343e+00
1.657753702002082719e+00
1.743157755998254288e+00
1.821483054998680018e+00
1.880619616000331007e+00
1.910781031001533847e+00
1.905522434000886278e+00
1.864575597999646561e+00
1.793266998000035528e+00
1.699698727003124077e+00
1.594029071002296405e+00
1.485633439002413070e+00
1.383606254999904195e+00
1.296303891002025921e+00
1.229785207000531955e+00
1.188838477999524912e+00
1.175521222001407295e+00
1.190420556999015389e+00
1.231547777999367099e+00
1.294882720001623966e+00
1.374271567001414951e+00
1.462170853999850806e+00
1.549107414000900462e+00
1.625535478000529110e+00
1.682930014001613017e+00
1.715015234000020428e+00
1.718978795997827547e+00
1.696521260997542413e+00
1.652970060997176915e+00
1.595533091000106651e+00
1.531555161000142107e+00
1.467305853999278042e+00
1.406984421999368351e+00
1.353334412000549491e+00
1.307821186001092428e+00
1.271501122999325162e+00
1.245783829002903076e+00
1.231577504997403594e+00
1.229548207000334514e+00
1.239228177000768483e+00
1.258924072000809247e+00
1.285495452000759542e+00
1.313997626999480417e+00
1.339359018998948159e+00
1.356321847000799607e+00
1.362109547000727616e+00
1.356014175002201227e+00
1.340314059998490848e+00
1.317946398998174118e+00
1.292606035000062548e+00
1.266321929000696400e+00
1.240456309002183843e+00
1.214654545001394581e+00
1.188979542999732075e+00
1.164009763000649400e+00
1.140157687001192244e+00
1.119052410998847336e+00
1.102444443000422325e+00
1.091993525998987025e+00
1.088089335000404390e+00
1.090015035002579680e+00
1.095472938999591861e+00
1.100482918998750392e+00
1.103322758001013426e+00
1.103189425000891788e+00
1.101031185997271677e+00
1.097928555001999484e+00
1.094404781000775984e+00
1.090051786999538308e+00
1.083766282998112729e+00
1.074817666998569621e+00
1.062824117998388829e+00
1.047363994999614079e+00
1.028469967001001351e+00
1.006608871000935324e+00
9.825917790003586560e-01
9.575626049991114996e-01
9.320586050016572699e-01
9.057495870001730509e-01
8.774900070020521525e-01
8.459295829998154659e-01
8.115016769988869783e-01
7.761707829995430075e-01
7.430117999974754639e-01
7.144943299972510431e-01
6.923186970016104169e-01
6.748669010012235958e-01
6.608187780002481304e-01
6.474267669982509688e-01
6.330771850007295143e-01
6.156499480021011550e-01
5.941445860007661395e-01
5.672719609974592458e-01
5.355507640015275683e-01
4.999100370005180594e-01
4.615994750020036008e-01
4.211142170024686493e-01
3.784499499997764360e-01
3.337945300008868799e-01
2.893546979976235889e-01
2.475830689982103650e-01
2.123916220007231459e-01
1.866684509986953344e-01
3.864150797999172937e+00
3.596973766998416977e+00
3.326245804000791395e+00
3.068067938998865429e+00
2.838341807997494470e+00
2.652443462000519503e+00
2.522339454000757542e+00
2.454146879001200432e+00
2.449406178999197436e+00
2.503415511997445719e+00
2.607408837997354567e+00
2.747238555999501841e+00
2.908650563000264810e+00
3.078596244002255844e+00
3.247492034999595489e+00
3.409608099998877151e+00
3.561166454001067905e+00
3.700348810998548288e+00
3.826017429000785341e+00
3.936334293000982143e+00
4.029089904997817939e+00
4.101558713999111205e+00
4.149795932000415633e+00
4.169886457999382401e+00
4.159782193000864936e+00
4.119362620000174502e+00
4.052380584998900304e+00
3.965549717999238055e+00
3.868266839999705553e+00
3.771378993998951046e+00
3.683859995999227976e+00
3.610296606999327196e+00
3.552705758000229253e+00
3.509468823998759035e+00
3.476080420001380844e+00
3.446902346997376299e+00
3.415640649000124540e+00
3.377153907997126225e+00
3.326238671001192415e+00
3.258758721000049263e+00
3.170428156998241320e+00
3.058119478002481628e+00
2.921408430000155931e+00
2.760335721999581438e+00
2.576357565001671901e+00
2.370671312000922626e+00
2.145949187000951497e+00
1.906285642002330860e+00
1.657740157002990600e+00
1.408318606001557782e+00
1.167206576999888057e+00
9.447162920005212072e-01
7.511418680005590431e-01
5.968177179966005497e-01
4.890780380010255612e-01
4.339492880026227795e-01
4.329875720031850506e-01
4.840903029980836436e-01
5.804650039972329978e-01
7.124401159999251831e-01
8.669433209979615640e-01
1.029701038001803681e+00
1.186901539000245975e+00
1.326811311999335885e+00
1.440091147997009102e+00
1.521395265001046937e+00
1.569267142000171589e+00
1.585866755001916317e+00
1.576134363000164740e+00
1.546242522999818902e+00
1.504886022001301171e+00
1.460961071999918204e+00
1.424021276001440128e+00
1.403196805000334280e+00
1.406568310001603095e+00
1.438925407001079293e+00
1.501375925003230805e+00
1.591813367998838658e+00
1.703293074999237433e+00
1.826963029998296406e+00
1.951658495003357530e+00
2.065709360002074391e+00
2.158696847000101116e+00
2.221343844998045824e+00
2.248345607000374002e+00
2.238307546998839825e+00
2.195031515999289695e+00
2.125730931998987217e+00
2.039944582000316586e+00
1.948234805000538472e+00
1.860828020002372796e+00
1.785547990999475587e+00
3.053416643000673503e+00
3.008079683000687510e+00
2.913337459998729173e+00
2.780418856997130206e+00
2.624154291002923856e+00
2.460909159002767410e+00
2.308377134999318514e+00
2.182608523002272705e+00
2.096823019001021748e+00
2.058820223999646259e+00
2.069955284998286515e+00
2.124761850998766022e+00
2.212367899999662768e+00
2.316756186002749018e+00
2.420728433997282991e+00
2.508257465997303370e+00
2.566853070002252935e+00
2.588615715001651552e+00
2.571012164000421762e+00
2.515438836002431344e+00
2.428122388999327086e+00
2.318204225000954466e+00
2.196674004000669811e+00
2.075689979999879142e+00
1.967015905000152998e+00
1.881810724000388291e+00
1.827429829001630424e+00
1.806632068000908475e+00
1.819148476002737880e+00
1.859073731000535190e+00
1.918000142002711073e+00
1.984929354999621864e+00
2.048267486999975517e+00
2.097891950001212535e+00
2.125859970001329202e+00
2.127090276997478213e+00
2.100757467000221368e+00
2.049424135999288410e+00
1.978796421000879491e+00
1.897333560998959001e+00
1.816108073999203043e+00
1.745718209000187926e+00
1.696669236000161618e+00
1.676917908000177704e+00
1.692305994001799263e+00
1.743168913002591580e+00
1.825136347000807291e+00
1.929954942999756895e+00
2.046259316997748101e+00
2.160786005999398185e+00
2.260565131000475958e+00
2.334537005997844972e+00
2.374882113999774447e+00
2.377966033996926853e+00
2.343794435997551773e+00
2.276924639998469502e+00
2.185088129001087509e+00
2.079634747999079991e+00
1.973746175997803221e+00
1.880539543999475427e+00
1.811054522000631550e+00
1.773600446002092212e+00
1.773137297997891437e+00
1.809301796998624923e+00
1.877766831999906572e+00
1.970997940999950515e+00
2.078326499002287164e+00
2.187478091000230052e+00
2.285934256000473397e+00
2.362962876999517903e+00
2.409295826000743546e+00
2.417842070997721748e+00
2.384760939999978291e+00
2.310554034000233514e+00
2.199828452998190187e+00
2.060704015999363037e+00
1.903475179999077227e+00
1.738893675999861443e+00
1.577921576001244830e+00
1.428997011000319617e+00
1.297696355999505613e+00
1.186208860002807342e+00
1.093830247998994309e+00
1.018028259000857361e+00
9.546965670015197247e-01
8.989719290002540220e-01
8.478215969989832956e-01
7.977560159997665323e-01
7.470668109999678563e-01
6.943024909996893257e-01
6.390900359983788803e-01
5.821209170026122592e-01
5.246839829997043125e-01
4.697392980015138164e-01
4.215147180002531968e-01
3.853822849996504374e-01
3.662775400007376447e-01
3.681970639991050120e-01
3.930872729979455471e-01
4.400950340022973251e-01
5.044316549974610098e-01
5.785703239998838399e-01
6.537282970020896755e-01
7.203507660015020519e-01
7.694552040011330973e-01
7.942198590026237071e-01
7.899273510010971222e-01
7.553706430007878225e-01
6.927010959989274852e-01
6.069357580017822329e-01
5.061608860014530364e-01
3.998162899988528807e-01
2.990999739995459095e-01
2.133077100006630644e-01
1.503699979984958190e-01
1.871205966999696102e+00
1.829473587000393309e+00
1.776688040001317859e+00
1.716696867999417009e+00
1.653618775002541952e+00
1.591921144998195814e+00
1.536693183999886969e+00
1.493617894997441908e+00
1.465896525001880946e+00
1.456073884000943508e+00
1.464839139000105206e+00
1.490040541000780649e+00
1.527570682999794371e+00
1.571724784000252839e+00
1.616086559999530436e+00
1.654513617002521642e+00
1.681744628000160446e+00
1.694158974998572376e+00
1.690362820001610089e+00
1.670977137000591028e+00
1.637399508999806130e+00
1.592191412000829587e+00
1.538649879999866243e+00
1.480353366001509130e+00
1.420612097997945966e+00
1.363088363999850117e+00
1.311295538998820120e+00
1.267501530001027277e+00
1.233370191999711096e+00
1.209448895999230444e+00
1.194557083999825409e+00
1.186043338999297703e+00
1.181832204998499947e+00
1.178638942001271062e+00
1.174476113003038336e+00
1.168105517001094995e+00
1.159581978001369862e+00
1.149942937001469545e+00
1.140893941999820527e+00
1.133591179997893050e+00
1.128793844000028912e+00
1.126496111002779799e+00
1.125696605002303841e+00
1.125783415001933463e+00
1.125190424998436356e+00
1.123410170999704860e+00
1.119712013998650946e+00
1.115534363001643214e+00
1.110979516997758765e+00
1.106741469000553479e+00
1.102780756998981815e+00
1.098707191002176842e+00
1.094502680000005057e+00
2.095863973998348229e+00
2.139496731997496681e+00
2.202786419999029022e+00
2.281210613000439480e+00
2.368656423997890670e+00
2.458066601000609808e+00
2.542255657997884555e+00
2.613272866001352668e+00
2.664503955998952733e+00
2.690595210002356907e+00
2.688497703999018995e+00
2.657025088999944273e+00
2.597769760999653954e+00
2.515345591000368586e+00
2.416969357000198215e+00
2.311973480002052383e+00
2.210518517000309657e+00
2.123098095999012003e+00
2.057968221000919584e+00
2.021330812000087462e+00
2.016331952996551991e+00
2.041559207998943748e+00
2.094268662000104086e+00
2.166540114998497302e+00
2.250689665001118556e+00
2.338134993002313422e+00
2.420912100998975802e+00
2.492992277002485935e+00
2.548905752999417018e+00
2.586228854997898452e+00
2.604071646997908829e+00
2.602956508002534974e+00
2.584209946002374636e+00
2.549596764001762494e+00
2.503641203002189286e+00
2.450954545001877705e+00
2.396229853999102488e+00
2.344100441998307360e+00
2.298314772000594530e+00
2.262196302999655018e+00
2.236913790999096818e+00
2.222566724001808325e+00
2.217421964000095613e+00
2.218566251001902856e+00
2.223844437001389451e+00
2.230310294999071630e+00
2.235847732998081483e+00
2.237894105001032585e+00
2.235155037000367884e+00
2.227367195002443623e+00
2.215053896998142591e+00
2.199911973999405745e+00
2.183393516999785788e+00
2.166795803997956682e+00
2.152382538999518147e+00
2.141449941998871509e+00
2.134775548998732120e+00
2.132101032999344170e+00
2.130830582002090523e+00
2.128480955998384161e+00
2.121672991001105402e+00
2.106988720999652287e+00
2.081566773998929420e+00
2.044368894999934128e+00
1.994751294001616770e+00
1.933696751999377739e+00
1.863255890999425901e+00
1.785747434001677902e+00
1.705513239998253994e+00
1.626886671001557261e+00
1.554643407998810289e+00
1.494246653997834073e+00
1.450090660000569187e+00
1.425811553999665193e+00
1.421409260001382791e+00
1.435229508002521470e+00
1.461899181998887798e+00
1.494450863996462431e+00
1.525560521000443259e+00
1.548313482999219559e+00
1.557212848001654493e+00
1.547900653000397142e+00
1.517777217002731049e+00
1.466887203001533635e+00
1.397327745002257871e+00
1.314047423998999875e+00
1.221805640001548454e+00
1.127690552999411011e+00
1.038838807002321118e+00
9.616175720002502203e-01
9.013837029997375794e-01
8.627959619989269413e-01
8.478376060011214577e-01
8.565547540019906592e-01
8.870528420011396520e-01
9.355440140025166329e-01
9.980227369997010101e-01
1.069845166999584762e+00
1.146101624999573687e+00
1.221830067999690073e+00
1.292231505998643115e+00
1.353118586001073709e+00
1.401330151002184721e+00
1.434734408998338040e+00
1.453812367999489652e+00
1.459628755001176614e+00
1.454441521997068776e+00
1.441547798000101466e+00
1.424102606997621479e+00
1.403064509999239817e+00
1.380144975999428425e+00
1.354376068000419764e+00
1.325882111999817425e+00
1.294350074000249151e+00
1.260649906998878578e+00
1.226824086999840802e+00
1.195955759001662955e+00
1.171349354000994936e+00
1.157209509001404513e+00
1.157430048002424883e+00
1.174861360999784665e+00
1.213041697999869939e+00
1.274090777998935664e+00
1.359357502002239926e+00
1.467012308999983361e+00
1.595007684001757298e+00
1.736786024001048645e+00
1.884145318999799201e+00
2.026374567998573184e+00
2.152833203999762191e+00
2.253384248000656953e+00
2.320252417997835437e+00
2.349266791999980342e+00
2.340374668001459213e+00
2.296372944998438470e+00
2.223096153000369668e+00
2.127582747998530976e+00
2.018638084999111015e+00
1.905233891000534641e+00
1.797461094000027515e+00
1.704994776999228634e+00
1.636698177997459425e+00
1.600709173002542229e+00
1.603169368998351274e+00
1.647058720998757053e+00
1.731871555999532575e+00
1.852641109999240143e+00
2.000952454000071157e+00
2.164474917000916321e+00
2.329869821001921082e+00
2.482313963999331463e+00
2.608678759999747854e+00
2.696798842996940948e+00
2.738287251999281580e+00
2.728571973999351030e+00
2.668776987000455847e+00
2.564023417999123922e+00
2.423907061001955299e+00
2.260278148998622783e+00
2.087086786999861943e+00
1.917710007001005579e+00
1.762896108997665578e+00
1.631505183999252040e+00
1.529301416998350760e+00
1.457843020998552674e+00
1.417533706997346599e+00
1.405573793999792542e+00
1.418625336002151016e+00
1.452251638998859562e+00
1.501756433997798013e+00
1.561096489000192378e+00
1.624939527999231359e+00
1.687404729000263615e+00
1.743097415001102490e+00
1.787110158998984843e+00
1.816223814999830211e+00
1.828527186997234821e+00
1.823709521002456313e+00
1.802703741999721387e+00
1.768190579001384322e+00
1.722528239002713235e+00
1.668897991999983788e+00
1.608376976000727154e+00
1.542771554999490036e+00
1.473165603001689306e+00
1.401015016002929769e+00
1.327314955000474583e+00
1.254502810999838402e+00
1.184957745997962775e+00
1.122006888999749208e+00
1.068276394002168672e+00
1.026126148997718701e+00
9.976452390001213644e-01
9.848253039999690372e-01
9.893058759989799000e-01
1.013424772998405388e+00
1.058457889001147123e+00
1.124543881996942218e+00
1.209775162998994347e+00
1.308522375999018550e+00
1.412185681001574267e+00
1.508792418000666657e+00
1.586509011998714413e+00
1.633509500999934971e+00
1.641265913000097498e+00
1.604176294000353664e+00
1.522529926998686278e+00
1.400707636999868555e+00
1.247526484999980312e+00
1.073730185999011155e+00
8.946023550015524961e-01
7.240331769971817266e-01
5.760617020023346413e-01
4.622130040006595664e-01
3.894697310024639592e-01
3.613055479981994722e-01
3.779018889981671236e-01
4.351044830000319052e-01
5.264201820027665235e-01
6.423583690011582803e-01
7.722194199996010866e-01
9.039895389978482854e-01
1.026880555000388995e+00
1.131407042001228547e+00
1.210211302997777238e+00
1.257682424999075010e+00
1.269958188000600785e+00
1.246012843999778852e+00
1.189014356998086441e+00
1.105451526000251761e+00
1.004586922001180938e+00
8.970249830017564818e-01
7.929034779990615789e-01
6.990166089999547694e-01
6.202866349995019846e-01
5.579634620007709600e-01
5.092554069997277111e-01
4.720606679984484799e-01
4.411547550007526297e-01
4.125722190001397394e-01
3.837336629985657055e-01
3.528501569999207277e-01
3.201546089985640720e-01
2.863502820000576321e-01
2.536787890021514613e-01
2.239727579981263261e-01
2.001287630009755958e-01
1.832253610009502154e-01
7.902241548999882070e+00
7.866019050998147577e+00
7.794156239000585629e+00
7.690279744001600193e+00
7.561809258000721456e+00
7.417497010999795748e+00
7.268842785000742879e+00
3.348512107997521525e+00
3.327849306999269174e+00
3.318063617996813264e+00
3.320183776002522791e+00
3.334112912998534739e+00
3.359177585996803828e+00
3.393927253000583733e+00
3.434746294999058591e+00
3.478643143000226701e+00
3.521050323000963544e+00
3.556618774000526173e+00
3.581386350997490808e+00
3.592714281003281940e+00
3.590478412999800639e+00
3.577116929998737760e+00
3.556805648000590736e+00
3.535535383998649195e+00
3.518335935001232428e+00
3.508914419999200618e+00
3.509768978001375217e+00
3.520933476000209339e+00
3.658354974002577364e+00
3.669202248998772120e+00
3.667414236002514372e+00
3.659686197999690194e+00
3.643590952000522520e+00
3.620063095000659814e+00
3.591551671001070645e+00
3.561788532999344170e+00
3.535912680999899749e+00
3.517570608000823995e+00
3.510357446997659281e+00
3.515143379998335149e+00
3.531310469003074104e+00
3.555171966996567789e+00
3.583136962999560637e+00
3.610739727002510335e+00
3.635099991999595659e+00
3.653497858998889569e+00
3.665332247001060750e+00
3.669790469000872690e+00
3.666983515999163501e+00
3.656218084997817641e+00
3.637562988998979563e+00
3.611311731998284813e+00
3.578788927999994485e+00
3.541727880998223554e+00
3.503220550999685656e+00
3.466667166998377070e+00
3.434641626001393888e+00
3.407986754999001278e+00
3.387400897001498379e+00
3.372013562999200076e+00
3.360151190001488430e+00
3.349878441000328166e+00
3.339256019000458764e+00
3.327406495001923759e+00
3.314314220999222016e+00
3.300442226998711703e+00
3.286752395000803517e+00
3.273622716998943361e+00
3.261095376001321711e+00
3.248768625999218784e+00
3.236953319999884116e+00
3.224983121999684954e+00
3.212428641003498342e+00
3.198998651001602411e+00
3.183827278000535443e+00
3.165434359998471336e+00
3.142011004998494172e+00
3.111392520000663353e+00
3.071814500999607844e+00
3.022809342000982724e+00
2.964874489000067115e+00
2.900430629000766203e+00
2.834381872999074403e+00
2.771681064998119837e+00
2.718177147002279526e+00
2.678339480997237843e+00
2.655779461001657182e+00
2.650871099001960829e+00
2.662636660999851301e+00
2.687374948000069708e+00
2.719693008002650458e+00
2.753037913000298431e+00
2.779488355998182669e+00
2.792902504999801749e+00
2.787778476998937549e+00
2.761268338002992095e+00
2.713054512998496648e+00
2.644931304999772692e+00
2.561399089998303680e+00
2.468937575999007095e+00
2.374682390000089072e+00
2.286946686999726808e+00
2.212937999000132550e+00
2.157474724997882731e+00
2.123644458999478957e+00
2.112571036999725038e+00
2.123258457999327220e+00
2.153397238998877583e+00
2.198718493000342278e+00
2.253149074000248220e+00
2.309646598001563689e+00
2.359981925001193304e+00
2.397123962000478059e+00
2.415317137998499675e+00
2.410686081999301678e+00
2.383351306998520158e+00
2.335732206000102451e+00
2.273144481001509121e+00
2.202298566000536084e+00
2.130601840999588603e+00
2.064654664998670341e+00
2.009034058999532135e+00
1.967325270001310855e+00
1.940742367001803359e+00
1.928977431001840159e+00
1.931332200998440385e+00
1.945497198998054955e+00
1.969104939998942427e+00
1.998526152998238103e+00
2.030415463999815984e+00
2.060931351999897743e+00
2.086631426001986256e+00
2.104444282998883864e+00
2.111786173001746647e+00
2.108687738000298850e+00
2.095601979999628384e+00
2.074763972999789985e+00
2.050309831000049599e+00
2.026614967999194050e+00
2.008405502001551213e+00
1.998406121001607971e+00
1.997437205001915572e+00
2.004164897000009660e+00
2.016279569001198979e+00
2.030333194001286756e+00
2.043047275001299568e+00
2.051505423001799500e+00
2.054182688003493240e+00
2.050113430999772390e+00
2.039016193000861676e+00
2.022234828000364359e+00
2.000697450999723515e+00
1.976089852996665286e+00
1.950265811999997823e+00
1.924999693001154810e+00
1.901965208999172319e+00
1.883080427000095369e+00
1.869390366999141406e+00
1.862089832000492606e+00
1.861341552001249511e+00
1.866050644999631913e+00
1.874521132998779649e+00
1.883797029000561452e+00
1.891233479000220541e+00
1.893507648001104826e+00
1.888182137001422234e+00
1.874136319998797262e+00
1.850660140000400133e+00
1.818719192000571638e+00
1.780097710001427913e+00
1.738119876998098334e+00
1.696270902000833303e+00
1.658625953001319431e+00
1.627873503999580862e+00
1.606970862001617206e+00
1.597380535000411328e+00
1.599749747998430394e+00
1.614633356999547686e+00
1.641322671999660088e+00
1.678511285997956293e+00
1.723232350999751361e+00
1.772169104002387030e+00
1.820696849998057587e+00
1.864444852999440627e+00
1.899372528998355847e+00
1.922848294001596514e+00
1.933120646997849690e+00
1.931581701002869522e+00
1.920996092001587385e+00
1.905628885000623995e+00
1.890387128998554545e+00
1.880406127998867305e+00
1.879000888999144081e+00
1.888349507997190813e+00
1.908611751001444645e+00
1.938323329999548150e+00
1.975168901997676585e+00
2.015906824999547098e+00
2.056839856002625311e+00
2.094033748999208910e+00
2.124393594996945467e+00
2.145703043999674264e+00
2.156604362997313729e+00
2.157507509000424761e+00
2.149588555999798700e+00
2.136020150999684120e+00
2.119925179002166260e+00
2.104887719000544166e+00
2.094034251000266522e+00
2.089616805998957716e+00
2.092991490000713384e+00
2.105055687999993097e+00
2.125783067000156734e+00
2.154124303997377865e+00
2.187898470998334233e+00
2.225426173998130253e+00
2.265053327999339672e+00
2.304251551002380438e+00
2.341798192999704042e+00
2.376078779001545627e+00
2.405486742998618865e+00
2.430410411998309428e+00
2.451220397997531109e+00
2.469581191999168368e+00
2.488577102998533519e+00
2.510509649000596255e+00
2.536451571002544370e+00
2.567782963000354357e+00
2.603693695000401931e+00
2.642253541998798028e+00
2.680236331998457899e+00
2.715374819999851752e+00
2.744992469000862911e+00
2.767717041999276262e+00
2.782653784997819457e+00
2.789854902999650221e+00
2.790176156999223167e+00
2.784105178001482273e+00
2.772293009002169129e+00
2.755359735001547961e+00
2.734384610001143301e+00
2.712186415999894962e+00
2.691088465999200707e+00
2.673909150998952100e+00
2.662460013998497743e+00
2.657021469000028446e+00
2.655836869002087042e+00
2.656981496002117638e+00
2.655409653998503927e+00
2.647561690999282291e+00
2.629797322999365861e+00
2.600156814001820749e+00
2.559763653000118211e+00
2.510768179003207479e+00
2.457840324001153931e+00
2.406164446998445783e+00
2.361185084999306127e+00
2.328433073998894542e+00
2.311137788998166798e+00
2.312784027999441605e+00
2.334689759998582304e+00
2.377249173001473537e+00
2.438819071001489647e+00
2.516991696000332013e+00
2.607501849997788668e+00
2.705539902999589685e+00
2.805705457001749892e+00
2.902376381000067340e+00
2.990980951999517856e+00
3.068007392001163680e+00
3.131214127999555785e+00
3.178767523000715300e+00
3.208693868000409566e+00
3.220227871999668423e+00
3.213110182001400972e+00
3.188054729998839321e+00
3.146319655999832321e+00
3.091351449002104346e+00
3.026189513999270275e+00
2.954480727999907685e+00
2.879731892000563676e+00
2.805003359000693308e+00
2.733099128003232181e+00
2.666727470001205802e+00
2.608474294996995013e+00
2.559665392000169959e+00
2.522337771999445977e+00
2.497655068000312895e+00
2.485832670998206595e+00
2.485290805001568515e+00
2.493731466998724500e+00
2.507905555001343600e+00
2.522639835002337350e+00
2.533478904999356018e+00
2.535473878000630066e+00
2.523673566000070423e+00
2.494442256000183988e+00
2.446029324000846827e+00
2.379064577999088215e+00
2.295390785999188665e+00
2.199385321000590920e+00
2.095016598999791313e+00
1.986810800997773185e+00
1.879858291998971254e+00
1.778103941000154009e+00
1.686635103000298841e+00
1.610293066001759144e+00
1.552438410002650926e+00
1.515434382999956142e+00
1.500386515999707626e+00
1.505635391000396339e+00
1.527689945000020089e+00
1.560870315999636659e+00
1.598858658999233739e+00
1.634438993001822382e+00
1.661930832000507507e+00
1.676171644001442473e+00
1.674124887998914346e+00
1.653624997998122126e+00
1.615275454001675826e+00
1.560150942001200747e+00
1.491950453000754351e+00
1.416108677000011085e+00
1.338924185998621397e+00
1.266910627000470413e+00
1.207281135000812355e+00
1.166046254998946097e+00
1.149228555001172936e+00
1.159945996001624735e+00
1.199725841997860698e+00
1.267002824999508448e+00
1.357424926998646697e+00
1.463472437000746140e+00
1.575986457002727548e+00
1.685924305998923955e+00
1.783987383001658600e+00
1.862978332002967363e+00
1.916767882001295220e+00
1.942545097997935954e+00
1.938765741000679554e+00
1.906516983002802590e+00
1.848677460002363659e+00
1.771109318000526400e+00
1.680667217002337566e+00
1.585807121999096125e+00
1.495713513999362476e+00
1.419586511998204514e+00
1.364389069996832404e+00
1.334396499001741176e+00
1.330917974999465514e+00
1.352156265002122382e+00
1.394440046999079641e+00
1.451835261999804061e+00
1.517255085997021524e+00
1.583239976996992482e+00
1.643289343999640550e+00
1.691583538999111624e+00
1.725025093001022469e+00
1.742777434999879915e+00
1.745931252000445966e+00
1.737606751001294469e+00
1.721647989998018602e+00
1.702806221001083031e+00
1.685157369000080507e+00
1.672096774000237929e+00
1.666252234001149191e+00
1.669898423999256920e+00
1.685488099003123352e+00
1.713656731000810396e+00
1.755521113002032507e+00
1.810435262999817496e+00
1.876272196997888386e+00
1.950329093000618741e+00
2.029188217999035260e+00
2.108540577999519883e+00
2.184748035997472471e+00
2.254770805000589462e+00
2.317144541000743629e+00
2.370032581999112153e+00
2.412337780999223469e+00
2.442970616997627076e+00
2.460488799999438925e+00
2.463111574001231929e+00
2.449916372002917342e+00
2.419597629999771016e+00
2.372677665000082925e+00
2.310674438002024544e+00
2.237681712998892181e+00
2.159554130001197336e+00
2.081881322999834083e+00
2.010538608999922872e+00
1.949570806998963235e+00
1.900940248000551946e+00
1.863924746001430321e+00
1.836809838001499884e+00
1.815530666000995552e+00
1.795107036999979755e+00
1.770472790998610435e+00
1.737360327999340370e+00
1.692772198999591637e+00
1.635151722999580670e+00
1.564081108997925185e+00
1.480216191001090920e+00
1.384988804002205143e+00
1.281239158000971656e+00
1.172122078998654615e+00
1.061230962000990985e+00
9.534687560008023866e-01
8.537093670020112768e-01
7.668277480006508995e-01
6.969866100007493515e-01
6.470791049978288356e-01
6.181409020027786028e-01
6.083568040012323763e-01
6.143653229992196430e-01
6.306400339999527205e-01
6.513004890002775937e-01
6.700759630002721678e-01
6.816567669993673917e-01
6.816993590000492986e-01
6.671994559983431827e-01
6.366115239979990292e-01
5.899350460022105835e-01
5.283259130010264926e-01
4.553093239992449526e-01
3.752507930003048386e-01
2.943438830006925855e-01
2.181953539984533563e-01
1.523154450005677063e-01
2.033838292998552788e+00
1.995324868999887258e+00
1.984779737002099864e+00
1.998023770000145305e+00
2.028780515000107698e+00
2.069953176000126405e+00
2.113574979000986787e+00
2.152880224002728937e+00
2.180252227000892162e+00
2.188019414999871515e+00
2.168034360998717602e+00
2.113933939002890838e+00
2.022955059001105838e+00
1.896314809000614332e+00
1.742372885000804672e+00
1.574768146998394514e+00
1.409082457001204602e+00
1.261083286997745745e+00
1.144117720999929588e+00
1.068108592997305095e+00
1.037835107999853790e+00
1.053329243000916904e+00
1.110781441999279195e+00
1.202418384000338847e+00
1.317646506002347451e+00
1.443507259002217324e+00
1.565676540001732064e+00
1.669847148001281312e+00
1.739514586999575840e+00
1.759794380999665009e+00
1.721030907996464521e+00
1.620509106000099564e+00
1.464503590999811422e+00
1.266927672000747407e+00
1.046283187002700288e+00
8.221175469989248086e-01
6.133132519971695729e-01
4.363179489992035087e-01
3.041161539986205753e-01
2.257924559999082703e-01
2.047076529997866601e-01
2.388305719978234265e-01
3.218024010020599235e-01
4.425121879976359196e-01
5.859731119999196380e-01
7.342811310008983128e-01
8.673400580009911209e-01
9.659053329996822868e-01
1.014334344999952009e+00
1.004442359000677243e+00
9.354633529983402696e-01
8.149486670008627698e-01
6.548291760009306017e-01
4.701148879976244643e-01
2.791240309998102020e-01
1.003563489975931589e-01
1.649867943000572268e+00
1.691253162000066368e+00
1.740709423997031990e+00
1.789102514001569944e+00
1.835755060998053523e+00
1.881198261999088572e+00
1.925275424997380469e+00
1.967327958998794202e+00
2.006202025000675349e+00
2.041068881997489370e+00
2.072063814001012361e+00
2.099045838996971725e+00
2.123120036998443538e+00
2.145614940000086790e+00
2.235121642999729374e+00
2.237597974999516737e+00
2.228573479002079694e+00
2.207072434001020156e+00
2.172349053998914314e+00
2.126508408000518102e+00
2.072874407000199426e+00
2.015288051999959862e+00
1.958804710000549676e+00
1.908263383000303293e+00
1.867327581996505614e+00
1.839404668997303816e+00
1.826121714999317192e+00
1.828383273998042569e+00
1.844508803998905933e+00
1.872445158998743864e+00
1.907807474999572150e+00
1.945636557997204363e+00
1.980461131999618374e+00
2.005956698001682526e+00
2.016835665002872702e+00
2.009099734998017084e+00
1.980869783001253381e+00
1.932852486999763642e+00
1.868006164997495944e+00
1.791982308997830842e+00
1.710798128002352314e+00
1.631323292996967211e+00
1.561440633999154670e+00
1.507951673997013131e+00
1.476495479000732303e+00
1.471165643000858836e+00
1.493841647999943234e+00
1.543550923001021147e+00
1.617449115998169873e+00
1.709529368999938015e+00
1.811909615000331542e+00
1.915648271002282854e+00
2.010263567997753853e+00
2.088137429000198608e+00
2.141946420000749640e+00
2.170016641997790430e+00
2.172657490002166014e+00
2.152985638000245672e+00
2.115588879001734313e+00
2.066130366998550016e+00
2.009715524996863678e+00
1.076917993999813916e+00
1.071558969000761863e+00
1.072750603001622949e+00
1.081077347000245936e+00
1.096179191001283471e+00
1.117479459000605857e+00
1.143851569999242201e+00
1.174919068002054701e+00
1.209075321999989683e+00
1.245770557001378620e+00
1.285412722998444224e+00
1.328549750000092899e+00
1.375185220000275876e+00
1.424252967000938952e+00
1.474414734002493788e+00
1.522367571000359021e+00
1.564627585998096038e+00
1.597831126997334650e+00
1.618558263999148039e+00
1.625278322000667686e+00
1.617674160999740707e+00
1.596625287998904241e+00
1.564406410001538461e+00
1.523606217000633478e+00
1.476831129999482073e+00
1.426785114999802317e+00
1.376636532997508766e+00
1.329506558999128174e+00
1.288333143998897867e+00
1.256015867002133746e+00
1.234177983002155088e+00
1.222774400997877819e+00
1.220682768998813117e+00
1.225742435002757702e+00
1.235322233998886077e+00
1.246092377998138545e+00
1.255439104999823030e+00
1.261448294000729220e+00
1.262515701000666013e+00
1.258649610997963464e+00
1.250504559000546578e+00
1.239430714002082823e+00
1.225586536998889642e+00
1.210907274999044603e+00
1.195716415000788402e+00
1.181295700000191573e+00
1.169164523998915683e+00
1.161314320997917093e+00
1.159859932999097509e+00
1.165627325997775188e+00
1.177934079998522066e+00
1.194360794001113391e+00
1.211700236002798192e+00
1.226577620000171009e+00
1.235448036000889260e+00
1.235663632000068901e+00
1.225355874998058425e+00
1.204177677998814033e+00
1.173205030001554405e+00
1.134004356001241831e+00
1.088421291999111418e+00
1.038179085000592750e+00
9.849012019985821098e-01
9.286782050003239419e-01
8.711445539993292186e-01
8.135582489994703792e-01
7.574031809999723919e-01
7.037162619999435265e-01
6.530731700004253071e-01
6.045926119986688718e-01
5.573533409988158382e-01
5.094777170015731826e-01
4.600838279984600376e-01
4.093376529999659397e-01
3.582024600000295322e-01
3.085884350002743304e-01
2.623995770009059925e-01
2.215581650016247295e-01
1.874666500007151626e-01
5.018838489002519054e+00
4.933736071998282569e+00
4.816054811999492813e+00
4.672271680999983801e+00
4.508440304998657666e+00
4.330200626998703228e+00
4.142928876000951277e+00
3.952123682000092231e+00
3.763131327999872155e+00
3.582537664999108529e+00
3.417634037999960128e+00
2.211902875998930540e+00
2.275737587002367945e+00
2.370191581001563463e+00
2.488178079998760950e+00
2.622732181000174023e+00
2.766950962999544572e+00
2.912772110998048447e+00
3.054264583999611204e+00
3.186869302997365594e+00
3.304417980001744581e+00
3.401242938998620957e+00
3.469961432998388773e+00
3.500680362998537021e+00
3.485081030998117058e+00
3.417222191001201281e+00
3.295407769001030829e+00
3.124613079999107867e+00
2.916077472000324633e+00
2.686402932999044424e+00
2.455387902999063954e+00
2.241780282998661278e+00
2.061853146002249559e+00
1.926989734998642234e+00
1.844270042001880938e+00
1.815080935000878526e+00
1.835450472997763427e+00
1.899086700999760069e+00
1.996980949999851873e+00
2.119744069001171738e+00
2.257769137999275699e+00
2.401783543999044923e+00
2.544708203000482172e+00
2.679184282002097461e+00
2.800076135001290822e+00
2.903204689999256516e+00
2.985238329998537665e+00
3.043642748998536263e+00
3.075919406997854821e+00
3.081014652998419479e+00
3.060395884000172373e+00
3.016540773001906928e+00
2.956151880996912951e+00
2.888016597000387264e+00
2.823296585000207415e+00
2.771643029002007097e+00
2.741481241999281337e+00
2.738048854000226129e+00
2.762731265000184067e+00
2.813846823999483604e+00
2.884889147000649245e+00
2.966404355000122450e+00
3.049114695997559465e+00
3.123430775001907023e+00
3.181534343999373959e+00
3.219981561000167858e+00
3.236627728001622017e+00
4.017479515001468826e+00
4.100800655000057304e+00
4.143570088002888951e+00
4.149090576000162400e+00
4.123326856999483425e+00
4.072594104000017978e+00
4.003031087999261217e+00
3.918842611998115899e+00
3.823738199997023912e+00
3.721589491000486305e+00
3.616683602998818969e+00
3.513689162999071414e+00
3.418991780999931507e+00
3.340465541998128174e+00
3.285229500001150882e+00
3.258222445001592860e+00
3.261405618999560829e+00
3.294144185998447938e+00
3.351622924001276260e+00
3.426729533999605337e+00
3.508108442998491228e+00
3.587303592001262587e+00
3.656492802998400293e+00
3.711294538999936776e+00
3.749660477998986607e+00
3.770132318000833038e+00
3.772402081001928309e+00
3.755435978000605246e+00
3.718614048997551436e+00
3.660828111002047081e+00
3.582214022000698606e+00
3.486092732000543037e+00
3.377629238999361405e+00
3.265362856000137981e+00
3.160044416999880923e+00
3.071780432001105510e+00
3.009048314001120161e+00
2.976501020999421598e+00
2.974669413000810891e+00
2.999833663001481909e+00
3.045676054000068689e+00
3.103005192999262363e+00
3.162738939001428662e+00
3.217122879999806173e+00
3.258812963002128527e+00
3.282077886000479339e+00
3.280909326000255533e+00
3.252012911001656903e+00
3.192960293999931309e+00
3.103501616002176888e+00
2.985504010001022834e+00
2.844468201001291163e+00
2.687976867000543280e+00
2.526952494998113252e+00
2.373521839999739313e+00
2.240307626001595054e+00
2.138613310002256185e+00
2.077239689002453815e+00
2.061319830001593800e+00
2.091416882001794875e+00
2.162274076999892714e+00
2.262810437998268753e+00
2.378175379999447614e+00
2.490694365002127597e+00
2.583838292001018999e+00
2.645234501000231830e+00
2.666106369000772247e+00
2.642746870998962549e+00
2.574624526001571212e+00
2.465041969000594690e+00
2.320040151000284823e+00
2.149246417000540532e+00
1.963400849999743514e+00
1.776828049998584902e+00
1.603609781999693951e+00
1.457516819999000290e+00
1.350869137000699993e+00
1.292328322997491341e+00
1.286217353997926693e+00
1.331424296997283818e+00
1.421908939999411814e+00
1.546144025000103284e+00
1.688475506001850590e+00
1.832581735998246586e+00
1.961740980001195567e+00
2.061967747002199758e+00
2.123272160999476910e+00
2.138725864002481103e+00
2.105683729001611937e+00
2.025578464999853168e+00
1.904041729998425581e+00
1.749410668002383318e+00
1.574446218000957742e+00
1.393017065001913579e+00
1.220720474000700051e+00
1.071847053000965388e+00
9.593175329973746557e-01
8.921406320005189627e-01
8.757344480000028852e-01
9.095903079978597816e-01
9.891218459997617174e-01
1.103315003001625882e+00
1.236603741999715567e+00
1.370045584997569676e+00
1.484710671000357252e+00
1.563012118000187911e+00
1.591015451998828212e+00
1.562486268998327432e+00
1.476647471998148831e+00
1.338958686999831116e+00
1.159982091998244869e+00
9.539920579991303384e-01
7.372000440009287558e-01
5.270064380019903183e-01
3.381889400006912183e-01
1.840658649998658802e-01
2.589806173997203587e+00
2.569321366001531715e+00
2.512765908999426756e+00
2.427198235000105342e+00
2.320890421000513015e+00
2.204028150998055935e+00
2.085706750000099419e+00
1.974967283997102641e+00
1.880001458001061110e+00
1.807257383999967715e+00
1.761193505997653119e+00
1.742714460000570398e+00
1.749890072998823598e+00
1.778187697000248590e+00
1.822104220002074726e+00
1.873775816999113886e+00
1.926315771001100074e+00
1.971160701999906451e+00
2.003083323001192184e+00
2.017133470999397105e+00
2.011043077000067569e+00
1.985122868001781171e+00
1.941457370001444360e+00
1.883600100001785904e+00
1.815580669001064962e+00
1.742007568998815259e+00
1.667828449000808178e+00
1.596814548000111245e+00
1.533808667001721915e+00
1.483070382000732934e+00
1.448274951002531452e+00
1.431786555000144290e+00
1.432809416000964120e+00
1.448131676999764750e+00
1.472090011000545928e+00
1.496959083997353446e+00
1.514276216999860480e+00
1.515901024002232589e+00
1.497154220000084024e+00
1.458546132998890243e+00
1.404082517001370434e+00
1.341056731002026936e+00
1.278206188999320148e+00
1.223954608998610638e+00
1.183850432000326691e+00
1.160634256000776077e+00
1.154201975001342362e+00
1.162597293998260284e+00
1.181673765000596177e+00
1.207002213999658125e+00
1.234440663996792864e+00
1.259932321998348925e+00
1.280979866001871414e+00
1.295488566996937152e+00
1.303590660998452222e+00
1.306323546999919927e+00
1.306400764999125386e+00
1.307505854998453287e+00
1.313892138998198789e+00
1.330859990001044935e+00
1.360912096999527421e+00
1.405027764998521889e+00
1.460949539003195241e+00
1.523730753000563709e+00
1.588131830001657363e+00
1.648309172000153922e+00
1.698297423998155864e+00
1.733584115998382913e+00
1.750998605999484425e+00
1.748649137000029441e+00
1.726532549000694416e+00
1.686464303998945979e+00
1.630695828000170877e+00
1.562762485998973716e+00
1.487247837998438627e+00
1.409540042001026450e+00
1.336238746000162791e+00
1.274650335999467643e+00
1.232108975000301143e+00
1.214170569000998512e+00
1.222693568997783586e+00
1.256029610998666612e+00
1.306857255000068108e+00
1.365080315998056903e+00
1.419870035999338143e+00
1.460528389998216880e+00
1.478672256998834200e+00
1.469090531998517690e+00
1.430740061001415597e+00
1.365456603998609353e+00
1.279286392997164512e+00
1.179525592997379135e+00
1.075883891997364117e+00
9.779861419992812444e-01
8.947016819984128233e-01
8.325742320012068376e-01
7.956139590023667552e-01
7.841192440027953126e-01
7.958238680002978072e-01
8.259416090004378930e-01
8.679113930011226330e-01
9.149074870001641102e-01
9.597829999984242022e-01
9.976332829974126071e-01
1.023858565000409726e+00
1.036651242000516504e+00
1.036045323999132961e+00
1.023280486999283312e+00
1.001470418999815593e+00
9.735185749996162485e-01
9.431076590008160565e-01
9.129383780018542893e-01
8.858074979980301578e-01
8.653301480007939972e-01
8.544587959986529313e-01
8.561945689980348106e-01
8.733119879980222322e-01
9.064100739997229539e-01
9.522725770002580248e-01
1.005302423000102863e+00
1.055812309001339599e+00
1.094441812001605285e+00
1.112419946999580134e+00
1.103987622998829465e+00
1.067055777002678951e+00
1.004085492000740487e+00
9.211102869994647335e-01
8.287652590006473474e-01
7.380817119992570952e-01
6.612142220001260284e-01
6.067824239980836865e-01
5.801887799971154891e-01
5.820093660004204139e-01
6.094318889990972821e-01
6.585965569975087419e-01
7.234449360003054608e-01
7.976189429973601364e-01
8.734312679989670869e-01
9.443169210026098881e-01
1.002772352996544214e+00
1.043228930997429416e+00
1.061523862001195084e+00
1.056716061000770424e+00
1.030594430001656292e+00
9.896752559980086517e-01
9.422009930021886248e-01
8.988517310026509222e-01
8.683474350000324193e-01
8.578642220018082298e-01
8.708228739997139201e-01
9.075805569991644006e-01
9.649094650012557395e-01
1.036537252002744935e+00
1.114333339999575401e+00
1.188680490999104222e+00
1.250998724000965012e+00
1.294170713998028077e+00
1.314160016998357605e+00
1.308634586999687599e+00
1.278469826000218745e+00
1.228555644000152824e+00
1.165655120003066259e+00
1.099685615998168942e+00
1.041735738999705063e+00
1.002046695000899490e+00
9.890305500011891127e-01
1.008667517002322711e+00
1.061864332001277944e+00
1.145217401000991231e+00
1.252455575999192661e+00
1.373802263999095885e+00
1.498996606002037879e+00
1.617627601001004223e+00
1.720301676999952178e+00
1.800610379999852739e+00
1.853883401003258768e+00
1.878639940998255042e+00
1.874401953999040416e+00
1.842378538000048138e+00
1.786264948001189623e+00
1.710971794000215596e+00
1.625214260002394440e+00
1.538467069000034826e+00
1.460479089000727981e+00
1.398759906998748193e+00
1.357747132002259605e+00
1.337345387000823393e+00
1.335269840001274133e+00
1.346585726998455357e+00
1.364923083998291986e+00
1.384288208999350900e+00
1.399158428001101129e+00
1.404682369000511244e+00
1.397876400998939062e+00
1.376455692003219156e+00
1.340492614999675425e+00
1.290191816002334235e+00
1.227625734001776436e+00
1.156767673997819657e+00
1.082488572999864118e+00
1.010357185001339531e+00
9.464773309991869610e-01
8.958801420012605377e-01
8.621254009995027445e-01
8.469885049998993054e-01
8.511279790000116918e-01
8.741158050033845939e-01
9.149476819984556641e-01
9.717459339990455192e-01
1.042072041000210447e+00
1.122486694002873264e+00
1.208949642001243774e+00
1.297985578999941936e+00
1.385249033002764918e+00
1.466217924000375206e+00
1.537121018001926132e+00
1.595692536000569817e+00
1.640053841001645196e+00
1.670240728999488056e+00
1.686877650001406437e+00
1.691906386997288791e+00
1.688121200000750832e+00
1.678652827002224512e+00
1.667223922999255592e+00
1.658012560998031404e+00
1.654475226001522969e+00
1.659904953001387184e+00
1.677274772002419923e+00
1.707769737000489840e+00
1.752496609002264449e+00
1.810995644998911303e+00
1.881424400999094360e+00
1.959089615000266349e+00
2.039121304998843698e+00
2.115521290001197485e+00
2.181950791000417667e+00
2.234840172997792251e+00
2.271477055001014378e+00
2.291582316000130959e+00
2.297161172002233798e+00
2.292338082999776816e+00
2.282551788997807307e+00
2.272445613998570479e+00
2.266295074001391185e+00
2.266855023000971414e+00
2.274648730999615509e+00
2.289952361999894492e+00
2.313411154002096737e+00
2.343782706000638427e+00
2.380861444002221106e+00
2.422540037001454039e+00
2.465471098999842070e+00
2.505559052999160485e+00
2.537390612997114658e+00
2.555986060000577709e+00
2.556645455999387195e+00
2.535155762001522817e+00
2.489047786999435630e+00
2.419000002999382559e+00
2.327983677001611795e+00
2.222655219000444049e+00
2.111183947999961674e+00
2.003447042003244860e+00
1.906816408001759555e+00
1.827633326996874530e+00
1.768570368996734032e+00
1.730784300998493563e+00
1.712987558003078448e+00
1.711954079000861384e+00
1.723720842001057463e+00
1.744681786000001011e+00
1.771111421996465651e+00
1.799207094998564571e+00
1.824703778002003673e+00
1.842826899002830032e+00
1.848496509999677073e+00
1.837043374998756917e+00
1.805776445999072166e+00
1.753642531999503262e+00
1.683799717000511009e+00
1.602720918002887629e+00
1.519246049996581860e+00
1.443259487001341768e+00
1.383480324002448469e+00
1.345449635002296418e+00
1.331574025000008987e+00
1.340297611997812055e+00
1.366216250000434229e+00
1.402865265998116229e+00
1.443371883000509115e+00
1.481407663999561919e+00
1.511249369999859482e+00
1.529058102998533286e+00
1.532403282999439398e+00
1.519433399997069500e+00
1.490431881000404246e+00
1.447741543001029640e+00
1.395700666998891393e+00
1.341338589998485986e+00
1.291566574000171386e+00
1.252447168000799138e+00
1.228836611000588164e+00
1.222511251999094384e+00
1.232677449999755481e+00
1.256370841001626104e+00
1.288657171000522794e+00
1.325013105000834912e+00
1.359624230997724226e+00
1.387714175998553401e+00
1.406112027001654496e+00
1.411742193002282875e+00
1.402587435000896221e+00
1.376874295998277375e+00
1.333315794003283372e+00
1.271844275997864315e+00
1.194265367001207778e+00
1.104561891002958873e+00
1.008136881999234902e+00
9.122621889982838184e-01
8.245428259979235008e-01
7.514439340011449531e-01
6.976621049980167300e-01
6.651106460012670141e-01
6.532111449996591546e-01
6.583187280011770781e-01
6.748542649984301534e-01
6.965865970014419872e-01
7.163193029991816729e-01
7.281787239990080707e-01
7.267316350007604342e-01
7.094817389988747891e-01
6.760975459983455949e-01
6.291247389999625739e-01
5.735927979985717684e-01
5.163422539990278892e-01
4.654289970021636691e-01
4.276565670006675646e-01
4.090563839999958873e-01
4.132005719984590542e-01
4.415283870002895128e-01
4.942116630008968059e-01
5.704456009989371523e-01
6.679388270022172946e-01
7.819720400002552196e-01
9.056919229988125153e-01
1.030136948997096624e+00
1.144058719000895508e+00
1.235388680001051398e+00
1.292676144999859389e+00
1.307131541001581354e+00
1.274498093000147492e+00
1.195120265001605731e+00
1.074711771001602756e+00
9.234016449991031550e-01
7.544784380006603897e-01
5.822859180007071700e-01
4.212201580012333579e-01
2.844542439997894689e-01
1.821229739980481099e-01
2.266738947000703774e+00
2.284195751002698671e+00
2.294308390999503899e+00
2.293275215997709893e+00
2.278403746000549290e+00
2.249042000999907032e+00
2.206660793999617454e+00
2.155684123001265107e+00
2.102141226001549512e+00
2.053980961001798278e+00
2.018395571998553351e+00
2.001688739997916855e+00
2.007427944001392461e+00
2.036604494001949206e+00
2.086288181999407243e+00
2.357861780001258012e+00
2.281997660997149069e+00
2.178993985002307454e+00
2.057318169998325175e+00
1.927307742997072637e+00
1.803285984002286568e+00
1.697173525997641264e+00
1.619881655999051873e+00
1.578398538997134892e+00
1.576262553997366922e+00
1.612232995998056140e+00
1.682000365999556379e+00
1.778127412999310764e+00
1.297423349002201576e+00
9.396811089973198250e-01
9.126436619990272447e-01
8.838059330009855330e-01
8.532126110003446229e-01
8.224328860014793463e-01
7.928471279992663767e-01
7.658338649998768233e-01
7.430429929991078097e-01
7.260349109965318348e-01
7.150780219999433029e-01
7.108751939995272551e-01
7.131339849984215107e-01
7.215517980002914555e-01
7.343071879986382555e-01
7.501913080013764556e-01
7.672058079988346435e-01
8.051379040007304866e-01
8.082245280020288192e-01
8.052496470008918550e-01
7.957904989998496603e-01
7.806798630008415785e-01
7.600968389997433405e-01
7.358443029988848139e-01
7.097594339975330513e-01
6.845277969987364486e-01
6.626722780019917991e-01
6.459479449986247346e-01
6.359926199984329287e-01
6.331102379990625195e-01
6.355329530015296768e-01
6.422315960007836111e-01
6.512690289964666590e-01
6.605579659990326036e-01
6.692829320018063299e-01
6.767113339992647525e-01
6.823528450004232582e-01
6.869847790003404953e-01
6.911717149996547960e-01
6.957809769992309157e-01
7.021796070002892520e-01
7.109026370017090812e-01
7.224194539994641673e-01
7.371033960007480346e-01
7.555360709993692581e-01
7.768809240005793981e-01
8.006116520009527449e-01
8.254589380012475885e-01
8.506321959976048674e-01
8.751176400000986177e-01
8.983229289988230448e-01
9.196457969992479775e-01
9.389570899984391872e-01
9.563255950015445706e-01
9.723336429997289088e-01
9.875423299999965820e-01
1.004411998001160100e+00
1.023118350000004284e+00
1.043447449999803212e+00
1.064769235999847297e+00
1.085592159000952961e+00
1.105261704997246852e+00
1.122620830999949249e+00
1.137156338998465799e+00
1.148559879002277739e+00
1.156167608998657670e+00
1.159176052999100648e+00
1.157565157998760697e+00
1.151565393000055337e+00
1.141525680999620818e+00
1.129147396000917070e+00
1.116097600002831314e+00
1.104194706000271253e+00
1.095381186001759488e+00
1.091055305001646047e+00
1.091327305999584496e+00
1.095165991002431838e+00
1.100665013000252657e+00
1.104665793998719892e+00
1.104741080998792313e+00
1.098801456999353832e+00
1.085326581996923778e+00
1.063656005000666482e+00
1.034497125001507811e+00
9.994267459987895563e-01
9.598475959974166472e-01
9.185060630006773863e-01
8.772338299968396313e-01
8.377227439996204339e-01
8.010541650000959635e-01
7.682390579975617584e-01
7.394349790010892320e-01
7.142141260010248516e-01
6.919541679999383632e-01
6.723707700002705678e-01
6.547159260007902049e-01
6.381010689983668271e-01
6.230537880001065787e-01
6.102596380005707033e-01
6.010619570006383583e-01
5.970160620017850306e-01
5.995443610008805990e-01
6.094274930001120083e-01
6.270820499994442798e-01
6.514069879995076917e-01
6.806904669974755961e-01
7.122742550018301699e-01
7.434325430003809743e-01
7.715143469977192581e-01
7.943618439967394806e-01
8.105504150007618591e-01
8.189953590008371975e-01
8.189739539993752260e-01
8.106203850002202671e-01
7.953322379980818368e-01
7.746454549996997230e-01
7.500761609990149736e-01
7.242222029999538790e-01
6.984379540008376352e-01
6.751663120012381114e-01
6.554578469986154232e-01
6.403451229998609051e-01
6.299180519999936223e-01
6.234858990028442349e-01
6.191872349991172086e-01
6.151416649991006125e-01
6.091928009991534054e-01
5.994024640021962114e-01
5.845496919973811600e-01
5.651245609988109209e-01
5.421555540015106089e-01
5.180570660013472661e-01
4.946242580008402001e-01
4.744586350025201682e-01
4.597768060011730995e-01
4.529281479990459047e-01
4.550241930010088254e-01
4.666777459970035125e-01
4.872182359977159649e-01
5.153930520027643070e-01
5.487384139996720478e-01
5.844650670005648863e-01
6.195124430014402606e-01
6.505009790016629267e-01
6.738456550010596402e-01
6.873254260026442353e-01
6.882649380022485275e-01
6.766855770001711790e-01
6.543250949980574660e-01
6.246380259981378913e-01
5.925013060004857834e-01
5.623341030004667118e-01
5.383842099981848150e-01
5.232041640010720585e-01
5.181224640000436921e-01
5.225582019993453287e-01
5.350531839976611082e-01
5.531901260001177434e-01
5.732768979978573043e-01
5.925960349995875731e-01
6.074654229996667709e-01
6.155229219984903466e-01
6.149154420018021483e-01
6.048385889989731368e-01
5.857900230002996977e-01
5.594738129984762054e-01
5.292052100012369920e-01
1.590520997000567149e+00
1.534292424999875948e+00
1.505259254998236429e+00
1.507728411001153290e+00
1.543655198998749256e+00
1.613289801000064472e+00
1.714110332002746873e+00
1.840406369003176223e+00
1.982766492001246661e+00
2.128269700999226188e+00
2.262851008999859914e+00
2.371691570002440130e+00
2.441226521998032695e+00
2.462842070999613497e+00
2.434383174000686267e+00
2.358283900997776072e+00
2.242584527000872185e+00
2.097470935001183534e+00
1.934173539997573243e+00
1.763609831003122963e+00
1.596060777003003750e+00
1.439203514997643651e+00
1.300052015998517163e+00
1.181641061000846094e+00
1.085059491997526493e+00
1.007948661997943418e+00
9.471027309991768561e-01
8.959690119991137180e-01
8.486491519979608711e-01
7.986157769992132671e-01
7.408760920006898232e-01
6.730221990001155064e-01
5.951909620016522240e-01
5.116718859972024802e-01
4.279478230018867180e-01
3.519188200007192791e-01
2.890389009990030900e-01
2.448703250011021737e-01
2.219257799988554325e-01
2.215291110005637165e-01
2.427442449989030138e-01
2.839998730014485773e-01
3.404567110010248143e-01
4.077545809996081516e-01
4.812242699990747496e-01
5.558802870000363328e-01
6.289684039984422270e-01
6.970269699995697010e-01
7.578123150015017018e-01
8.105592360006994568e-01
8.537842709993128665e-01
8.871569340008136351e-01
9.108740359988587443e-01
9.254713150003226474e-01
9.332457679993240163e-01
9.363621539996529464e-01
9.364529080012289342e-01
9.348860850004712120e-01
9.329367700011061970e-01
9.316076159993826877e-01
9.311123059997044038e-01
9.304492689989274368e-01
9.286017369995533954e-01
9.225893410002754536e-01
9.104488589982793201e-01
8.909559779967821669e-01
8.639863690004858654e-01
8.299127749996841885e-01
7.898700289988482837e-01
7.442862319985579234e-01
6.940872500017576385e-01
6.405623020000348333e-01
5.861779949991614558e-01
5.337761990012950264e-01
4.868594459985615686e-01
4.492185820017766673e-01
4.233792939994600601e-01
4.114192600027308799e-01
4.134982389987271745e-01
4.283474590010882821e-01
4.536564949994499329e-01
4.872519140008080285e-01
5.253069099999265745e-01
5.651015969997388311e-01
6.034324149986787234e-01
6.381937679980183020e-01
6.673911479992966633e-01
6.888071069988654926e-01
6.997498649980116170e-01
6.973558280005818233e-01
6.792837060020247009e-01
6.442291430030309130e-01
5.946552940004039556e-01
5.344134639999538194e-01
4.702172979996248614e-01
4.084571149978728499e-01
3.551963829995656852e-01
3.136659070005407557e-01
2.847045019989309367e-01
2.675069380020431709e-01
2.599998449986742344e-01
2.594403639996016864e-01
2.634353479988931213e-01
2.702067829995939974e-01
2.779255759996885899e-01
2.855832599998393562e-01
2.930696229996101465e-01
2.985182200027338695e-01
2.995878620022267569e-01
2.957624010014114901e-01
2.850932940018537920e-01
2.677890780032612383e-01
2.451121099984447937e-01
2.192642490008438472e-01
1.928198679997876752e-01
2.991910980999819003e+00
2.786207624998496613e+00
2.584678928000357701e+00
2.394230752997827949e+00
2.222545679000177188e+00
2.078313826998055447e+00
1.969120761001249775e+00
1.901814687000296544e+00
1.882579200999316527e+00
1.914626301000680542e+00
1.998346700002002763e+00
2.130825559997902019e+00
2.306885931000579149e+00
2.518897169000410940e+00
2.757313778998650378e+00
3.011477467996883206e+00
2.717615073997876607e+00
2.770858824998867931e+00
2.835834402998443693e+00
2.904824951998307370e+00
2.969080875998770352e+00
3.021233381998172263e+00
3.054480890001286753e+00
2.561522596002760110e+00
2.564406871999381110e+00
2.552319983002234949e+00
2.524694654999620980e+00
2.483113919002789771e+00
2.429999788000714034e+00
2.368245145000400953e+00
2.301710673000343377e+00
2.235526429001765791e+00
2.175208253000164405e+00
2.125158314996951958e+00
2.089748148002399830e+00
2.071314861001155805e+00
2.070909389996813843e+00
2.086436681998748099e+00
2.114555259999178816e+00
2.151801914002135163e+00
2.193415944002481410e+00
2.234391366000636481e+00
2.270829393000894925e+00
2.298277895002684090e+00
2.314035022998723434e+00
2.316378185001667589e+00
2.305914714001119137e+00
2.283393158999388106e+00
2.252872820001357468e+00
1.805602083000849234e+00
1.761860739999974612e+00
1.734026555001037195e+00
1.720058874998358078e+00
1.715434367997659137e+00
1.714128037001501070e+00
1.710524653000902617e+00
1.698730552001507021e+00
1.674067808999097906e+00
1.633445136998489033e+00
1.576037758997699711e+00
1.502808428998832824e+00
1.416540450001775753e+00
1.321201619000930805e+00
1.222150835001230007e+00
1.125937410000915406e+00
1.039130101999035105e+00
9.682822200011287350e-01
9.178513720034970902e-01
8.904869580001104623e-01
8.866514479996112641e-01
9.039336650021141395e-01
9.381539829992107116e-01
9.832860819988127332e-01
1.032717441001295811e+00
1.079872312999214046e+00
1.119126702997164102e+00
1.145553006997943157e+00
1.157669501000782475e+00
1.155961065000155941e+00
1.143792539998685243e+00
1.125577601000259165e+00
1.106617192999692634e+00
1.091664903000491904e+00
1.085449327998503577e+00
1.091566758997942088e+00
1.110605363999638939e+00
1.142581312000402249e+00
1.184607782000966836e+00
1.233788863999507157e+00
1.284818897998775356e+00
1.331498874998942483e+00
1.367591304002417019e+00
1.387442926999938209e+00
1.387382652999804122e+00
1.365030945999023970e+00
1.321950065001146868e+00
1.261529193998285336e+00
1.189341433000663528e+00
1.111915481000323780e+00
1.036000637999677565e+00
9.674306130000331905e-01
9.109573459973034915e-01
8.696529350017954130e-01
8.451415700001234654e-01
8.370513509980810340e-01
8.436444529979780782e-01
8.623588310001650825e-01
8.903295070012973156e-01
9.227673570021579508e-01
9.554448800008685794e-01
9.829611879977164790e-01
1.000532510002813069e+00
1.004057355999975698e+00
9.910849210027663503e-01
9.614007390009646770e-01
9.162278570001944900e-01
8.588016640023852233e-01
7.938248879981983919e-01
7.266861229982168879e-01
6.634213340003043413e-01
6.088857089998782612e-01
5.676961489989480469e-01
5.413453519977338146e-01
5.308979509973141830e-01
5.345945859990024474e-01
5.497266489983303472e-01
5.723431070000515319e-01
5.970890390017302707e-01
6.177207580003596377e-01
6.286964829996577464e-01
6.249366789998020977e-01
6.036292580029112287e-01
5.642012240023177583e-01
5.093137820003903471e-01
4.441041270001733210e-01
3.747429949980869424e-01
3.088985829999728594e-01
2.532637209988024551e-01
2.143274539994308725e-01
1.962078979995567352e-01
3.719098558998666704e+00
3.662407018000521930e+00
3.591878860999713652e+00
3.509309845001553185e+00
3.417821357998036547e+00
3.321467302001110511e+00
3.223875154999404913e+00
3.129076088000147138e+00
3.040386934000707697e+00
2.960754310002812417e+00
2.793862692997208796e+00
2.764417419999517733e+00
2.748377519998030039e+00
2.746151358998758951e+00
2.759043553000083193e+00
2.786476548997598002e+00
2.827569786000822205e+00
2.880151953002496157e+00
2.937821247000101721e+00
2.992019449000508757e+00
3.031967358998372220e+00
3.046536013000149978e+00
3.027404005999414949e+00
2.971465180002269335e+00
2.881145054001535755e+00
2.763633614998980192e+00
2.628281985998910386e+00
2.485239846999320434e+00
2.343668286001047818e+00
2.210949906002497301e+00
2.090804073002800578e+00
1.986181237996788695e+00
1.898604760997841367e+00
1.829646515001513762e+00
1.782865041001059581e+00
1.761148504003358539e+00
1.769132753997837426e+00
1.809571868001512485e+00
1.884229788000084227e+00
1.992603656002756907e+00
2.133019822002097499e+00
2.301116591999743832e+00
2.491297720000147820e+00
2.522557120002602460e+00
2.515196685999399051e+00
2.506465229998866562e+00
2.497941022000304656e+00
2.490418653000233462e+00
2.484646656997938408e+00
2.480536655002651969e+00
2.477689553998061456e+00
2.474789587002305780e+00
2.470144707996951183e+00
2.461859233000723179e+00
2.449101646001508925e+00
2.430091360001824796e+00
2.403491567998571554e+00
2.367533518001437187e+00
2.321498033998068422e+00
2.264225822000298649e+00
2.196054942996852333e+00
2.117061035001825076e+00
2.028535436998936348e+00
1.932048817001486896e+00
1.830333686000813032e+00
1.727726660999906017e+00
1.628186343998095253e+00
1.536504073999822140e+00
1.457229304000065895e+00
1.392736048001097515e+00
1.344169096999394242e+00
1.311941985000885325e+00
1.294992708997597219e+00
1.292364081000414444e+00
1.301886506000300869e+00
1.321120092998171458e+00
1.346441286001208937e+00
1.374230089997581672e+00
1.399847365999448812e+00
1.418691050999768777e+00
1.427694730002258439e+00
1.423573870000836905e+00
1.404643441001098836e+00
1.370196871997904964e+00
1.321755491000658367e+00
1.262075657999957912e+00
1.195745332999649690e+00
1.127881173000787385e+00
1.063044429000001401e+00
1.005034683999838307e+00
9.567727479989116546e-01
9.193695379981363658e-01
8.925922170019475743e-01
8.745347690019116271e-01
8.633857200002239551e-01
8.574635869990743231e-01
8.551978630021039862e-01
8.561551260027044918e-01
8.599118829988583457e-01
8.673942000023089349e-01
8.784128949992009439e-01
8.917611990000295918e-01
9.048982230015099049e-01
9.147178720013471320e-01
9.174768680022680201e-01
9.108389920002082363e-01
8.932756690010137390e-01
8.651863480008614715e-01
8.282707389989809599e-01
7.847132120004971512e-01
7.369311580005160067e-01
6.875005830006557517e-01
6.377482489988324232e-01
5.893028309983492363e-01
5.431503300023905467e-01
5.006851039979665074e-01
4.637037100001180079e-01
4.348420149981393479e-01
4.167277419983292930e-01
4.120509569984278642e-01
4.220672470000863541e-01
4.475745019990426954e-01
4.875335920005454682e-01
5.393689839984290302e-01
5.989857500026118942e-01
6.619563269996433519e-01
7.242185549985151738e-01
7.819253249981557019e-01
8.313117199977568816e-01
8.699779529997613281e-01
8.947428169994964264e-01
9.037212240000371821e-01
8.951020740023523103e-01
8.677274360015871935e-01
8.218946689994481858e-01
7.600473569982568733e-01
6.871955460010212846e-01
6.097268159974191803e-01
5.360536869993666187e-01
4.749231349996989593e-01
4.333584020023408812e-01
4.167047970004205126e-01
4.271278790001815651e-01
4.648194080000394024e-01
5.268419140011246782e-01
6.087606609980866779e-01
7.045363090001046658e-01
8.071018320006260183e-01
9.089770869977655821e-01
1.002659404999576509e+00
1.081663304998073727e+00
1.139560486997652333e+00
1.172486161998676835e+00
1.177552621997165261e+00
1.155341861998749664e+00
1.108305597997969016e+00
1.041945395998482127e+00
9.633765479993599001e-01
8.812570670015702490e-01
8.040222219970019069e-01
7.388507309988199268e-01
6.913895459983905312e-01
6.648477689996070694e-01
6.598143570008687675e-01
6.753848580010526348e-01
7.080911010016279761e-01
7.526456160012457985e-01
8.023005930008366704e-01
8.495041000023775268e-01
8.875908910013095010e-01
9.109899770010088105e-01
9.153814730016165413e-01
8.993228509971231688e-01
8.625716739989002235e-01
8.071304500008409377e-01
7.362238649984647054e-01
6.545357610011706129e-01
5.670651010004803538e-01
4.795026980027614627e-01
3.978241830009210389e-01
3.265972990011505317e-01
2.695991190012136940e-01
2.299481160007417202e-01
2.084656560000439640e-01
2.041778740021982230e-01
2.157185579999350011e-01
2.391941829991992563e-01
2.701695159994415008e-01
3.037957840024319012e-01
3.350247730013506953e-01
3.590008190003572963e-01
3.719648360020073596e-01
3.709136729994497728e-01
3.543475730002683122e-01
3.222007800031860825e-01
2.761833620024845004e-01
2.202452490018913522e-01
1.583772659978421871e-01
2.597939743998722406e+00
2.529001805996813346e+00
2.448117191997880582e+00
2.362269760000344831e+00
2.278438137000193819e+00
2.204176897997967899e+00
2.145397724001668394e+00
2.107246694002242293e+00
2.092523687002540100e+00
2.102127556001505582e+00
2.134201549000863452e+00
2.184457331997691654e+00
2.246879684000305133e+00
2.313947324000764638e+00
2.377230305999546545e+00
2.429929834997892613e+00
2.466052746000059415e+00
2.481791258000157541e+00
2.475864024003385566e+00
2.450168185001530219e+00
2.408668632000626530e+00
2.356736802998057101e+00
2.299360214998159790e+00
2.241168710999772884e+00
2.186744124999677297e+00
2.139812120996793965e+00
2.102978979000909021e+00
2.078381064999121008e+00
2.065793797002697829e+00
2.062849668000126258e+00
2.065481787001772318e+00
2.068235413000365952e+00
2.064266861998476088e+00
2.046658377999847289e+00
2.009384007000335259e+00
1.948445120997348567e+00
1.861955565000243951e+00
1.751947751003172016e+00
1.621874442997068400e+00
1.478537013997993199e+00
1.328557417000411078e+00
1.179977722000330687e+00
1.040254949002701323e+00
9.156586230019456707e-01
8.123489450008491985e-01
7.348922940000193194e-01
6.877219649977632798e-01
6.732295319998229388e-01
6.917978170022252016e-01
7.411866870024823584e-01
8.153521249987534247e-01
9.069617379973351490e-01
1.006200356998306233e+00
1.102710344999650260e+00
1.187203831002989318e+00
1.251285436999751255e+00
1.288544404000276700e+00
1.295277411998540629e+00
1.269077608998486539e+00
1.211686368002119707e+00
1.127892284999688854e+00
1.026255286000377964e+00
9.181653920022654347e-01
8.162134890008019283e-01
7.325014750022091903e-01
6.782147859994438477e-01
6.611662390023411717e-01
6.853482719998282846e-01
7.509017910015245434e-01
8.531183199993392918e-01
9.829985799988207873e-01
1.129241270999045810e+00
1.278892203001305461e+00
1.420173661997978343e+00
1.543271869999443879e+00
1.641543959001865005e+00
1.711621700997056905e+00
1.752368482000747463e+00
1.764022117000422440e+00
1.748620016998756910e+00
1.709457668999675661e+00
1.650781676002225140e+00
1.578165423998143524e+00
1.498857967999356333e+00
1.420410168997477740e+00
1.350938241001131246e+00
1.296017657998163486e+00
1.259537842001009267e+00
1.243226063001202419e+00
1.246296901001187507e+00
1.264623036000557477e+00
1.292718486001831479e+00
1.322605727000336628e+00
1.347878394997678697e+00
1.362638848000642611e+00
1.363253234001604142e+00
1.347445377003168687e+00
1.313699455000460148e+00
1.263246877999335993e+00
1.196867137998196995e+00
1.116561874998296844e+00
1.025185970000165980e+00
9.259085230005439371e-01
8.240106759985792451e-01
7.255081789990072139e-01
6.377475339977536350e-01
5.676294699987920467e-01
5.208133430023735855e-01
5.000740990035410505e-01
5.047948489991540555e-01
5.307462130003841594e-01
5.706107400001201313e-01
6.152627379997284152e-01
6.559968060028040782e-01
6.831695129985746462e-01
6.901166749994445127e-01
6.727080609998665750e-01
6.298766170002636500e-01
5.635638619969540741e-01
4.779523819997848477e-01
3.785358920031285379e-01
2.716770750012074132e-01
1.648863420014095027e-01
2.558047869999427348e+00
2.402796818998467643e+00
2.291089164998993510e+00
2.232192797997413436e+00
2.233048115002020495e+00
2.295655099998839432e+00
2.417895208000118146e+00
2.592539295001188293e+00
2.807173395998688648e+00
3.043960106002487009e+00
3.282833711997227510e+00
3.502696652998565696e+00
3.684025040998676559e+00
3.810994499002845259e+00
3.873195144999044714e+00
3.867459900000540074e+00
3.797245853002095828e+00
3.672493912003119476e+00
3.506797462003305554e+00
3.316013728999678278e+00
3.118345914001110941e+00
2.932246909000241430e+00
2.773946006000187481e+00
2.658624212999711744e+00
2.597143274000700330e+00
2.595383803000004264e+00
2.653244688997801859e+00
2.765112774999579415e+00
2.920712343999184668e+00
3.105597942001622869e+00
3.300852569998824038e+00
3.486844856000971049e+00
2.878727467999851797e+00
2.759959928000171203e+00
2.617882185997586930e+00
2.469747661998553667e+00
2.333797655002854299e+00
2.226415772001928417e+00
2.161339828999189194e+00
2.146436628998344531e+00
2.183608862000255613e+00
2.268722152999544051e+00
2.391709260002244264e+00
2.540163280998967821e+00
2.703980448997754138e+00
3.981746689998544753e+00
3.883753684000112116e+00
3.752441149001242593e+00
3.584697132999281166e+00
3.377397722000750946e+00
3.129959486999723595e+00
2.844571058001747588e+00
2.525386244000401348e+00
2.179012908000004245e+00
1.814510831998632057e+00
1.444020713999634609e+00
1.082842077001259895e+00
7.452873099973658100e-01
4.454150229976221453e-01
1.954940069990698248e-01
2.407067043001006823e+00
2.358772457999293692e+00
2.288910482999199303e+00
2.199948082998162135e+00
2.096937721998983761e+00
1.987859445001959102e+00
1.881056640002498170e+00
1.784909241003333591e+00
1.707763157999579562e+00
1.654717782999796327e+00
1.628652498999144882e+00
1.628838417000224581e+00
1.651345020000007935e+00
1.688528955000947462e+00
1.732132315002672840e+00
1.771882035998714855e+00
1.798692828997445758e+00
1.804428591000032611e+00
1.783463121999375289e+00
1.732430522002687212e+00
1.651525463003054028e+00
1.542922128002828686e+00
1.412754347002191935e+00
1.269843804999254644e+00
1.125086544001533184e+00
9.893939779976790305e-01
8.742290919981314801e-01
7.878362390001711901e-01
7.364607689996773843e-01
7.224187539977720007e-01
7.439451540012669284e-01
7.961249239997414406e-01
8.701357739992090501e-01
9.556881720018282067e-01
1.040430429999105399e+00
1.112567476000549505e+00
1.160936755997681757e+00
1.177324633001262555e+00
1.156153686002653558e+00
1.096453926002141088e+00
1.000940850000915816e+00
8.769815860032394994e-01
7.348614479997195303e-01
5.870755079995433334e-01
4.459353639977052808e-01
3.224603830021806061e-01
2.247639390006952453e-01
1.577114850006182678e-01
1.637849230999563588e+00
1.634030835000885418e+00
1.645320986001024721e+00
1.522368729001755128e+00
1.469723579997662455e+00
1.430242759997781832e+00
1.407761510999989696e+00
1.402966561003267998e+00
1.414221459999680519e+00
1.599698103997070575e+00
1.588671393998083659e+00
1.578708163997362135e+00
1.574643075000494719e+00
1.581136758999491576e+00
1.601537451999320183e+00
1.637567229001433589e+00
1.687494899000739679e+00
1.747783049999270588e+00
1.813447848999203416e+00
1.878151452998281457e+00
1.857131896002101712e+00
1.801665343999047764e+00
1.757776212001772365e+00
1.732607813999493374e+00
1.730642874998011393e+00
1.752473406999342842e+00
1.795322213001782075e+00
1.853446757999336114e+00
1.919596402996830875e+00
1.986782465002761455e+00
2.047988256999815349e+00
2.098528280002938118e+00
2.138448338999296539e+00
2.083761290999973426e+00
2.034055275002174312e+00
1.991514912999264197e+00
1.957447677003074205e+00
1.931680032001168001e+00
1.913922127998375800e+00
1.903215426998940529e+00
1.897643230000539916e+00
1.895257929998479085e+00
1.893613657000969397e+00
1.889446601002418902e+00
1.879578095002216287e+00
1.860869283998908941e+00
1.831658872997650178e+00
1.792000556000857614e+00
1.744404480999946827e+00
1.692106809998222161e+00
1.638944901998911519e+00
1.588977421000890899e+00
1.544878092001454206e+00
1.508429532001173357e+00
1.479969847001484595e+00
1.458671104999666568e+00
1.442624293998960638e+00
1.429667912001605146e+00
1.417113409002922708e+00
1.402879789002327016e+00
1.385032471996964887e+00
1.361890648000553483e+00
1.331456158997752937e+00
1.292546172000584193e+00
1.244165692998649320e+00
1.186860056997829815e+00
1.122112559998640791e+00
1.052557785998942563e+00
9.817617000007885508e-01
9.127302300003066193e-01
8.482337850000476465e-01
7.896733419984229840e-01
7.371991219988558441e-01
6.896434080008475576e-01
6.451680760001181625e-01
6.017644069979724009e-01
5.578671590010344516e-01
5.135560099988651928e-01
4.689532899974437896e-01
4.245175769974594004e-01
4.374793992003105814e+00
4.253096709999226732e+00
4.155247470000176691e+00
4.086165810997044900e+00
4.048162553001020569e+00
4.042182508001133101e+00
4.065648160998534877e+00
4.115404817999660736e+00
4.186429036999470554e+00
4.274092015999485739e+00
4.374571101998299127e+00
4.484618160997342784e+00
4.603076616000180366e+00
4.727101970998774050e+00
4.852337608997913776e+00
4.972750437998911366e+00
5.079854987001453992e+00
5.164742101002048003e+00
5.216632637999282451e+00
5.227048687000205973e+00
4.528880121997644892e+00
3.205346389997430379e+00
3.169329631000437075e+00
3.145656176002376014e+00
3.136734667001292109e+00
3.144275009999546455e+00
3.167517719997704262e+00
3.205269119000149658e+00
3.256028525000147056e+00
3.316957277998881182e+00
3.382707478001975687e+00
3.446131411001260858e+00
3.497678637002536561e+00
3.529769716998998774e+00
3.538260696997895138e+00
3.524541802002204349e+00
3.492333399000926875e+00
3.446180834998813225e+00
3.389769304001674755e+00
3.328557128999818815e+00
3.268582423999760067e+00
3.215585963000194170e+00
3.174050912999518914e+00
3.146363408002798678e+00
3.132993017999979202e+00
3.132746171999315266e+00
3.144607826001447393e+00
3.166149097000015900e+00
3.195109042997501092e+00
3.225518240000383230e+00
3.249113753001438454e+00
3.256418330998712918e+00
3.239630495998426341e+00
3.196906933997524902e+00
3.132150778998038732e+00
3.052538331998221111e+00
2.965240722998714773e+00
2.877350189999560826e+00
2.794508973998745205e+00
2.921288019999337848e+00
3.024776305999694159e+00
3.123084082002606010e+00
3.206162105998373590e+00
3.263048446999164298e+00
3.283547154002008028e+00
3.261904555001819972e+00
3.199156409998977324e+00
3.102498157000809442e+00
2.984540850000485079e+00
2.859187705998920137e+00
2.738732436999271158e+00
2.633734027000173228e+00
2.552975722999690333e+00
2.501289889998588478e+00
2.482349925001472002e+00
2.496843679000448901e+00
2.543221551000897307e+00
2.618424710999534000e+00
2.715977865998866037e+00
2.828510819999792147e+00
2.946471281000413001e+00
3.059757734001323115e+00
3.157539200001338031e+00
3.229117211001721444e+00
3.267610750001040287e+00
3.271859569002117496e+00
3.246333602000959218e+00
3.200192692002019612e+00
2.690059754000685643e+00
2.754103362000023481e+00
2.826931905998208094e+00
2.904253420998429647e+00
2.982882972999505000e+00
3.059669692000170471e+00
3.131071601997973630e+00
3.193256852002377855e+00
3.240964823999092914e+00
3.268194428997958312e+00
3.271401627000159351e+00
3.251760176000971114e+00
3.215482116997009143e+00
3.172292481001932174e+00
3.131293270002061035e+00
3.098948293998546433e+00
3.077492817999882391e+00
3.067136680998373777e+00
3.065254722998361103e+00
3.068884338001225842e+00
3.074916844998369925e+00
3.079661838997708401e+00
3.079598344000260113e+00
3.071041563998733182e+00
3.051980993001052411e+00
3.020997542997065466e+00
2.977727306002634577e+00
2.922213181998813525e+00
2.853322820999892429e+00
2.771715012000640854e+00
2.680591552001715172e+00
2.587659010998322628e+00
2.502291543998580892e+00
2.432067755002208287e+00
2.379699345001426991e+00
2.343856260999018559e+00
2.320044193002104294e+00
2.303028518002975034e+00
2.287547405001532752e+00
2.270181875999696786e+00
2.248163308999210130e+00
2.220165773996995995e+00
2.186550387999886880e+00
2.148555394000140950e+00
2.106909218000510009e+00
2.064124276999791618e+00
2.020652431001508376e+00
1.976582867999240989e+00
1.930189512000652030e+00
1.881174997000925941e+00
1.831185849001485622e+00
1.784837153998523718e+00
1.747386990999075351e+00
1.721899119998852257e+00
1.709525605998351239e+00
1.709285298002214404e+00
1.719486256999516627e+00
1.737191743999574101e+00
1.760524762001296040e+00
1.787011223001172766e+00
1.815080128999397857e+00
1.842453654000564711e+00
1.867967693000537110e+00
1.889824875001067994e+00
1.907478611999977147e+00
1.921316103002027376e+00
1.931973384002048988e+00
1.939223272998788161e+00
1.942502166002668673e+00
1.942341079000470927e+00
1.939810815001692390e+00
1.937213600001996383e+00
1.936239130998728797e+00
1.935562487000424881e+00
1.932775212000706233e+00
1.925223870999616338e+00
1.910635342999739805e+00
1.888812254001095425e+00
1.859655778000160353e+00
1.824456640002608765e+00
1.783938681997824460e+00
1.740738549997331575e+00
1.697134165999159450e+00
1.656233461999363499e+00
1.621007991998340003e+00
1.594545638999989023e+00
1.577438512998924125e+00
1.568620602000009967e+00
1.564227230999676976e+00
1.559731058998295339e+00
1.551042932002019370e+00
1.536791072001506109e+00
1.516302865999023197e+00
1.488440359000378521e+00
1.452582990998052992e+00
1.407560548999754246e+00
1.352614357998390915e+00
1.288698886997735826e+00
1.217605253001238452e+00
1.142399627999111544e+00
1.067334854000364430e+00
9.974490599997807294e-01
9.385340660010115243e-01
8.970082880005065817e-01
8.773616899998160079e-01
8.813673019976704381e-01
9.075844100007088855e-01
9.498036389995831996e-01
9.979958280018763617e-01
1.040211668001575163e+00
1.065464594998047687e+00
1.066627476997382473e+00
1.040073510997899575e+00
9.863280690005922224e-01
9.079991430007794406e-01
8.089443669996398967e-01
6.956365799997001886e-01
5.749088989978190511e-01
4.537647949982783757e-01
3.387540510011604056e-01
2.362758950002898928e-01
1.527902910020202398e-01
2.438183892001688946e+00
2.454983087001892272e+00
2.464903654999943683e+00
2.462576098001591163e+00
2.447271663000719855e+00
2.423517683997488348e+00
2.395866006998403464e+00
2.369112565000250470e+00
2.345105252999928780e+00
2.323251013000117382e+00
2.300948942000104580e+00
2.273586251001688652e+00
2.236680343001353322e+00
2.187509107003279496e+00
2.128540789999533445e+00
2.064660331998311449e+00
2.003173192999383900e+00
1.950080318001710111e+00
1.907580029997916427e+00
1.874066061001940398e+00
1.844495916000596480e+00
1.813176829000440193e+00
1.775733575999765890e+00
1.731335743999807164e+00
1.682018519997654948e+00
1.631948414997168584e+00
1.588009749000775628e+00
1.556860819000576157e+00
1.545039822998660384e+00
1.556353205000050366e+00
1.592502043000422418e+00
1.651347065002482850e+00
1.728110038002341753e+00
1.814924619000521488e+00
1.904474701001163339e+00
1.989971057002549060e+00
2.067725249999057269e+00
2.134825762001128169e+00
2.188868765999359312e+00
2.227923233996989438e+00
2.250207187000341946e+00
2.253757614998903591e+00
2.236403355997026665e+00
2.196203686999069760e+00
2.131674902000668226e+00
2.042151492998527829e+00
1.929272200002742466e+00
1.798165367999899900e+00
1.657293323998601409e+00
1.518869761002861196e+00
1.395940374000929296e+00
1.301466707001964096e+00
1.246046673000819283e+00
1.236429816999589093e+00
1.276114603999303654e+00
1.363848180000786670e+00
1.492824605000350857e+00
1.651330200998927467e+00
1.824822627000685316e+00
1.996134346001781523e+00
2.148698154000157956e+00
2.268126117996871471e+00
2.345710438999958569e+00
2.378092928996920818e+00
2.367069370000535855e+00
2.317360077999182977e+00
2.236293206002301304e+00
2.133612806999735767e+00
2.019761655999900540e+00
1.906155827000475256e+00
1.804903778000152670e+00
1.726744604002306005e+00
1.680941012000403134e+00
1.672436413999093929e+00
1.702501376003056066e+00
1.767388436001056107e+00
1.860189398998045363e+00
1.971162345002085203e+00
2.088572112999827368e+00
2.200489994000236038e+00
2.295630751999851782e+00
2.365170535998913692e+00
2.404166880998673150e+00
2.410631192000437295e+00
2.385941092998109525e+00
2.333577330999105470e+00
2.258510831001331098e+00
2.166063599001063267e+00
2.061050272001011763e+00
1.948577726001531119e+00
1.834174343999620760e+00
1.723155265000968939e+00
1.622551631000533234e+00
1.539730452997901011e+00
1.483103971000673482e+00
1.459831609998218482e+00
1.474621640001714695e+00
1.527192671001103008e+00
1.613370439001300838e+00
1.722879387998546008e+00
1.841589286999806063e+00
1.953078991999063874e+00
2.041512425999826519e+00
2.095163015001162421e+00
2.107638376000977587e+00
2.076724522998119937e+00
2.006104060998040950e+00
1.902507410999533022e+00
1.777512704997207038e+00
1.644363227998837829e+00
1.517502757000329439e+00
1.410269788000732660e+00
1.333628932999999961e+00
1.295382528998743510e+00
1.297918576001393376e+00
1.339741704003245104e+00
1.415742015000432730e+00
1.516971411998383701e+00
1.632528294001531322e+00
1.750336815002810908e+00
1.857697322000603890e+00
1.943390464002732188e+00
1.998699930001748726e+00
2.018017007998423651e+00
1.999182029001531191e+00
1.943557970000256319e+00
1.855625920001330087e+00
1.742772083998715971e+00
1.615629790998355020e+00
1.487749144002009416e+00
1.374082868998812046e+00
1.289505716998974094e+00
1.246691387997998390e+00
1.254055576999235200e+00
1.315574128999287495e+00
1.430377226999553386e+00
1.592069079000793863e+00
1.788849387998197926e+00
2.004526868000539253e+00
2.220220827999582980e+00
2.416881184999510879e+00
2.577635394001845270e+00
2.689812469001481077e+00
2.746294201002456248e+00
2.746727756999462144e+00
2.696228459000849398e+00
2.604081762998248450e+00
2.483474974997079698e+00
2.349765737002599053e+00
2.220328929997776868e+00
2.111808998000924475e+00
2.039754901001288090e+00
2.015750968999782344e+00
2.046251534000475658e+00
2.131835542000771966e+00
2.268169407001551008e+00
2.445658966000337387e+00
2.650418172001081984e+00
2.864342658001987729e+00
3.066494599999714410e+00
3.234708175998093793e+00
3.349601351997989696e+00
3.397837721000541933e+00
3.373718132999783847e+00
3.278939017000084277e+00
3.121122705000743736e+00
2.911052969000593293e+00
2.662773703999846475e+00
2.390692619999754243e+00
2.110497789999499219e+00
1.835964524001610698e+00
1.579408770001464291e+00
1.351785558999836212e+00
1.162363371000537882e+00
1.018044615000690101e+00
9.236885580030502751e-01
8.810805220018664841e-01
8.893553369998699054e-01
9.442678240011446178e-01
1.038139060998219065e+00
1.159454996999556897e+00
1.293679127000359586e+00
1.423275100001774263e+00
1.530174392002663808e+00
1.598247465997701511e+00
1.617559915997844655e+00
1.584010206002858467e+00
1.502261535999423359e+00
1.382528409001679393e+00
1.238279533001332311e+00
1.083762647998810280e+00
9.321785799984354526e-01
7.945931229987763800e-01
6.792272099992260337e-01
5.912358890018367674e-01
5.330957410005794372e-01
5.054027940022933763e-01
5.077839969999331515e-01
5.391492499984451570e-01
5.973681620016577654e-01
6.785666399991896469e-01
7.765179929992882535e-01
8.816249699993932154e-01
9.813896449995809235e-01
1.062072914999589557e+00
1.111056816997006536e+00
1.120143943997391034e+00
1.087371364999853540e+00
1.016920535003009718e+00
9.177475399992545135e-01
8.002645859996846411e-01
6.757330959990213159e-01
5.538190830011444632e-01
4.436467759987863246e-01
3.517014989993185736e-01
2.830745319988636766e-01
2.407164850010303780e-01
2.268631169972650241e-01
2.434518399968510494e-01
2.922826030007854570e-01
3.743429490023117978e-01
4.903916259972902481e-01
6.408734399992681574e-01
8.249853689994779415e-01
1.041107593002379872e+00
1.287343445001170039e+00
1.559064778997708345e+00
1.849602624999533873e+00
2.149573153998062480e+00
2.446066575997974724e+00
2.722304781000275398e+00
2.960473129001911730e+00
3.142451677998906234e+00
3.254737300001579570e+00
3.289579437998327194e+00
3.245443480001995340e+00
3.127323330001672730e+00
2.945284256999002537e+00
2.712875301000167383e+00
2.444528066000202671e+00
2.155577123998227762e+00
1.859980025001277681e+00
1.570331810999050504e+00
1.297897083000862040e+00
1.052076654999837046e+00
8.402130520007631276e-01
6.662213790004898328e-01
5.327415720021235757e-01
4.391889370017452165e-01
3.828473379981005564e-01
3.592200460007006768e-01
3.639927660005923826e-01
3.927227720014343504e-01
4.416789549977693241e-01
5.079217940001399256e-01
5.892354099996737204e-01
6.828864519993658178e-01
7.856527090007148217e-01
8.919903040005010553e-01
9.954252950010413770e-01
1.088370362998830387e+00
1.163035567002225434e+00
1.211453375999553828e+00
1.228941924000537256e+00
1.213000095001916634e+00
1.165512960000341991e+00
1.092157359002158046e+00
1.001415086997440085e+00
9.015263689980201889e-01
7.996368550011538900e-01
7.012652960002014879e-01
6.090975549996073823e-01
5.243867399985902011e-01
4.481551640019461047e-01
3.820511810008611064e-01
3.277289619982184377e-01
2.878458809973380994e-01
2.646268310018058401e-01
2.604020229991874658e-01
2.770123539994528983e-01
3.155560679988411721e-01
3.765001619976828806e-01
4.589215769992733840e-01
5.604759660018316936e-01
6.768601389994728379e-01
8.029367150011239573e-01
9.298713179996411782e-01
1.047722539002279518e+00
1.145760996998433257e+00
1.213163456999609480e+00
1.242699818998517003e+00
1.230704349000006914e+00
1.179641353002807591e+00
1.097273571002006065e+00
9.953617790015414357e-01
8.868266889985534362e-01
7.834262910000688862e-01
6.945415019981737714e-01
6.267600300016056281e-01
5.835537710008793510e-01
5.661504330018942710e-01
5.738828199973795563e-01
6.044576360000064597e-01
6.550359230022877455e-01
7.222500579991901759e-01
8.026564379979390651e-01
8.921544760014512576e-01
9.851994900018326007e-01
1.075163339999562595e+00
1.154176928997912910e+00
1.215130984001007164e+00
1.252372390001255553e+00
1.264114734000031604e+00
1.255137309002748225e+00
1.232589489998645149e+00
1.205508874998486135e+00
1.182499359001667472e+00
1.170550178001576569e+00
1.175161551997007336e+00
1.200030380001408048e+00
1.245999591999861877e+00
1.312860834001185140e+00
1.398190700001578080e+00
1.498387112002092181e+00
1.608603930999379372e+00
1.722467788000358269e+00
1.832913947000633925e+00
1.932700335997651564e+00
2.013502017998689553e+00
2.068307203000586014e+00
2.091196948997094296e+00
2.078066447000310291e+00
2.027700875001755776e+00
1.940907636002521031e+00
1.823862672001268947e+00
1.684737988001870690e+00
1.534889716000179760e+00
1.386209445998247247e+00
1.248865550998743856e+00
1.131857886997750029e+00
1.040768308001133846e+00
9.794221750016731676e-01
9.480950479992316104e-01
9.447648159984964877e-01
9.654444529987813439e-01
1.004053368000313640e+00
1.053898818001471227e+00
1.106835441001749132e+00
1.155672979999508243e+00
1.193767660002777120e+00
1.215859769999951823e+00
1.217973337999865180e+00
1.197698939002293628e+00
1.154069631000311347e+00
1.087901150000107009e+00
1.002583677000075113e+00
9.053136879992962349e-01
8.061430880006810185e-01
7.160903530020732433e-01
6.450083199997607153e-01
6.000057070014008787e-01
5.845471920001727995e-01
5.989228260004892945e-01
6.406470759975491092e-01
7.047954349982319400e-01
7.850251840027340222e-01
8.750317060002998915e-01
9.677594540007703472e-01
1.056765106997772818e+00
1.138392116998147685e+00
1.210437724999792408e+00
1.271289459000399802e+00
1.320459962000313681e+00
1.357255622002412565e+00
1.380446281000331510e+00
1.387818811999750324e+00
1.377855809001630405e+00
1.350302144997840514e+00
1.307423655998718459e+00
1.253439887997956248e+00
1.192746463999355910e+00
1.129827556000236655e+00
1.068726033001439646e+00
1.012882673003332457e+00
9.660711190008441918e-01
9.298010999991674908e-01
9.056990530007169582e-01
8.947019000006548595e-01
8.974199950025649741e-01
9.141717540005629417e-01
9.450212849988020025e-01
9.902712030016118661e-01
1.047702312000183156e+00
1.114432107002357952e+00
1.185403251001844183e+00
1.252880864998587640e+00
1.308377692999783903e+00
1.344064656001137337e+00
1.355171596998843597e+00
1.340136048998829210e+00
1.300620818998140749e+00
1.240930056999786757e+00
1.167109422000066843e+00
1.085671242002717918e+00
1.004857739997532917e+00
9.330783849982253741e-01
8.774365459976252168e-01
8.452891820015793201e-01
8.415942890023870859e-01
8.697152940003434196e-01
9.294532290005008690e-01
1.017818756998167373e+00
1.128147658000671072e+00
1.252034316999925068e+00
1.378287749001174234e+00
1.494532313001400325e+00
1.588240745000803145e+00
1.648765251000440912e+00
1.669599002001632471e+00
1.648683910003455821e+00
1.589974448997963918e+00
1.499677419000363443e+00
1.386380842999642482e+00
1.259760054999787826e+00
1.130130976998771075e+00
1.006898357998579741e+00
8.996641779995115940e-01
8.163284410002233926e-01
7.621422060001350474e-01
7.393376089967205189e-01
7.473140580004837830e-01
7.826556030013307463e-01
8.391314059990691021e-01
9.089436260001093615e-01
9.831169829994905740e-01
1.052177765999658732e+00
1.106751385003008181e+00
1.138305561002198374e+00
1.141432922999229049e+00
1.115380970000842353e+00
1.062285192998388084e+00
9.882275820018548984e-01
9.017118779993325006e-01
8.111573120004322845e-01
7.254768739985593129e-01
6.519163560005836189e-01
5.963045310018060263e-01
5.611836129974108189e-01
5.480947380019642878e-01
5.555838119980762713e-01
5.815439079997304361e-01
6.224042419999022968e-01
6.732612929990864359e-01
7.301812620025884826e-01
7.872820089978631586e-01
8.389351619989611208e-01
8.787989119991834741e-01
9.005477360005897935e-01
8.994567230001848657e-01
8.720977039993158542e-01
8.188981009989220183e-01
7.433912380001856945e-01
6.526683709998906124e-01
5.540428460008115508e-01
4.568246519993408583e-01
3.675078250016667880e-01
2.911240579996956512e-01
2.301857040001777932e-01
1.852485399977013003e-01
7.936838605000957614e+00
7.925677840001299046e+00
7.888173930998163996e+00
6.340407037001568824e+00
6.294094756001868518e+00
6.261532234999322100e+00
6.238644249002391007e+00
6.220467995997751132e+00
6.201273030001175357e+00
6.175221895002323436e+00
6.135828377999132499e+00
6.078044727000815328e+00
5.997917106000386411e+00
5.894027411002753070e+00
5.766328600999258924e+00
5.618603298000380164e+00
5.456476253999426262e+00
5.286066795000806451e+00
5.113694413001212524e+00
4.946016810001310660e+00
4.786378109998622676e+00
4.636667693001072621e+00
4.496761670998239424e+00
4.364279115001409082e+00
4.236681943002622575e+00
4.110407364998536650e+00
3.982632129998819437e+00
3.850989336002385244e+00
3.713089987999410369e+00
3.568499250999593642e+00
3.417495667999901343e+00
3.260539136001170846e+00
3.097506964997592149e+00
2.929791785001725657e+00
2.759392847001436166e+00
2.590545169001416070e+00
2.428784379000717308e+00
2.281432173000212060e+00
2.156750682999700075e+00
2.063963253000110853e+00
2.010960479001369094e+00
2.002441020998958265e+00
2.039144414000475081e+00
2.117805289999523666e+00
2.233037899997725617e+00
2.378011382999829948e+00
2.544361003998346860e+00
2.723409027999878163e+00
2.907302161998813972e+00
3.087011300001904601e+00
2.938491966000583488e+00
1.472839444002602249e+00
1.366831528001057450e+00
1.261233249999349937e+00
1.161554900998453377e+00
1.073049841997999465e+00
1.000828602998808492e+00
9.487855029983620625e-01
9.192869510006858036e-01
9.118206290004309267e-01
9.228767989989137277e-01
9.470302200024889316e-01
9.763289190013892949e-01
1.002896414000133518e+00
1.020341106999694603e+00
1.024712597001780523e+00
1.014033385999937309e+00
9.880293780006468296e-01
9.480294770000909921e-01
8.968402399987098761e-01
8.380568309985392261e-01
7.762812809996830765e-01
7.165429710003081709e-01
6.646211139996012207e-01
6.260078300001623575e-01
6.049747510005545337e-01
6.046140110011037905e-01
6.254723279998870566e-01
6.651099629998498131e-01
7.198068729994702153e-01
7.833146970006055199e-01
8.488037120005174074e-01
9.096229979986674152e-01
9.603089590018498711e-01
9.986204649976571091e-01
1.024856629999703728e+00
1.041204622997611295e+00
1.049620546000369359e+00
1.052073715000005905e+00
1.050182736998976907e+00
1.044476582999777747e+00
1.036372501999721862e+00
1.027713129999028752e+00
1.020477132999076275e+00
1.016969823002000339e+00
1.019206916000257479e+00
1.028505242000392172e+00
1.045617788997333264e+00
1.070308073001797311e+00
1.099985658001969568e+00
1.131452776997321052e+00
1.162084419000166235e+00
1.190061396999226417e+00
1.215937544002372306e+00
1.240881734000140568e+00
1.265404412999487249e+00
1.289211268001963617e+00
1.310854643001221120e+00
1.328461162000166951e+00
1.340832083002169384e+00
1.347247248002531705e+00
1.348756669998692814e+00
1.346873965998383937e+00
1.344187237998994533e+00
1.343019192998326616e+00
1.345737179999559885e+00
1.353224547998252092e+00
1.365154204999271315e+00
1.381028873001923785e+00
1.399614136997115565e+00
1.421525277000910137e+00
1.448149073999957182e+00
1.481088955999439349e+00
1.520831254998483928e+00
1.566054950002580881e+00
1.613315781996789156e+00
1.659366831001534592e+00
1.699840458000835497e+00
1.732255427999916719e+00
1.754324482000811258e+00
1.767491309998149518e+00
1.772344375000102445e+00
1.771111096000822727e+00
1.765208008000627160e+00
1.755459633001009934e+00
1.741876816002331907e+00
1.723172775000421098e+00
1.698628268997708801e+00
1.667373006999696372e+00
1.630398280001827516e+00
1.590831937999610091e+00
1.552232001999072963e+00
1.519172022002749145e+00
1.494831574000272667e+00
1.481281896998552838e+00
1.480725563000305556e+00
1.493689464998169569e+00
1.519475633998808917e+00
1.557448878997092834e+00
1.606647027998405974e+00
1.664416808998794295e+00
1.727159670997934882e+00
1.790560497000114992e+00
1.849053255002218066e+00
1.897024114998203004e+00
1.927709331001096871e+00
1.934571968002273934e+00
1.911194248998071998e+00
1.853044987998146098e+00
1.759487187999184243e+00
1.635551121999014867e+00
1.489943805998336757e+00
1.333834196000680095e+00
1.179858079998666653e+00
1.040610199997900054e+00
9.265112089997273870e-01
8.451246259974141140e-01
8.006910910007718485e-01
7.939686800018534996e-01
8.223806070018326864e-01
8.801741970019065775e-01
9.597500470008526463e-01
1.051830888998665614e+00
1.145777601999725448e+00
1.230130412001017248e+00
1.292927948001306504e+00
1.322492922998208087e+00
1.308833153001614846e+00
1.246620959998836042e+00
1.136152259001391940e+00
9.843053820004570298e-01
8.036506620010186452e-01
6.088529809967440087e-01
4.155312270013382658e-01
2.373174300009850413e-01
8.506418199976906180e-02
2.423830981999344658e+00
2.822453525001037633e+00
2.744758164997620042e+00
2.673385927999333944e+00
2.609501512000861112e+00
2.552722180000273511e+00
2.501102367998100817e+00
2.451119993998872815e+00
2.398506076999183279e+00
2.340164443998219213e+00
2.274926870999479434e+00
2.203067918002489023e+00
2.126699080999969738e+00
2.049122781001642579e+00
1.972990256999764824e+00
1.901822170999366790e+00
1.837858668997796485e+00
1.783296970999799669e+00
1.739489518000482349e+00
1.707051951001631096e+00
1.685732768000889337e+00
1.674469638001028216e+00
1.670143807998101693e+00
1.669368629001837689e+00
1.667638620001525851e+00
1.660760407998168375e+00
1.645185711000522133e+00
1.618546347002848051e+00
1.578841588001523633e+00
1.526031903002149193e+00
1.461983307999616954e+00
1.389206487998308148e+00
1.312072908000118332e+00
1.235611345000506844e+00
1.164859608998085605e+00
1.105755438999040052e+00
1.064717327997641405e+00
1.046829785002046265e+00
1.056089983998390380e+00
1.094297248000657419e+00
1.159546120001323288e+00
1.246178356999735115e+00
1.345689337998919655e+00
1.446891617000801489e+00
1.538250757999776397e+00
1.608990411001286702e+00
1.650693937001051381e+00
1.657764705996669363e+00
1.628410876000998542e+00
1.564592063998134108e+00
1.472009794997575227e+00
1.360513468000135617e+00
1.242552461000741459e+00
1.131720435001625447e+00
1.040517401997931302e+00
9.804742550004448276e-01
9.577953280022484250e-01
9.747230270004365593e-01
1.027794851001090137e+00
1.109804494000854902e+00
1.211461228002008284e+00
1.321520227000291925e+00
1.429668840999511303e+00
1.526083632001245860e+00
1.602469733003090369e+00
1.652896913001313806e+00
1.674431508999987273e+00
1.667297276999306632e+00
1.635343329999159323e+00
1.585995745997934137e+00
1.529589188001409639e+00
1.477355459999671439e+00
1.439707181001722347e+00
1.423462214999744901e+00
1.432339432998560369e+00
1.465390612000192050e+00
1.518876162997912616e+00
1.586094875998242060e+00
1.658770767000532942e+00
1.728549293002288323e+00
1.788263926002400694e+00
1.832403748001524946e+00
1.857292751999921165e+00
1.861674055999174016e+00
1.846982793998904526e+00
1.817484608000086155e+00
1.780582957999286009e+00
1.744634618997224607e+00
1.718685395997454179e+00
1.711125146000995301e+00
1.728073891001258744e+00
1.771313174001988955e+00
1.838055715998052619e+00
1.922999952999816742e+00
2.016277781000098912e+00
2.107783620998816332e+00
2.187071493000985356e+00
2.245627495001826901e+00
2.276890805002039997e+00
2.277018671000405448e+00
2.245248855000681942e+00
2.183220611001161160e+00
2.095191017000615830e+00
1.987611606000427855e+00
1.869034630999522051e+00
1.749306428999261698e+00
1.638569609000114724e+00
1.545255491000716574e+00
1.475903993999963859e+00
1.432991027999378275e+00
1.415864392998628318e+00
1.420549740996648325e+00
1.441441842998756329e+00
1.472550518999923952e+00
1.506726202998834196e+00
1.537891441999818198e+00
1.561021100002108142e+00
1.572014454999589361e+00
1.568036606000532629e+00
1.548109511000802740e+00
1.513308698999026092e+00
1.466043874999741092e+00
1.411407689000043320e+00
1.355229236000013771e+00
1.303894958000455517e+00
1.263910555997426854e+00
1.240647765000176150e+00
1.236171483997168252e+00
1.249597034002363216e+00
1.277059039999585366e+00
1.312698429002921330e+00
1.349472612000681693e+00
1.381620904001465533e+00
1.403951213000254938e+00
1.413017521997971926e+00
1.407495775001734728e+00
1.387470277000829810e+00
1.355486477001250023e+00
1.315232780998485396e+00
1.271273970000038389e+00
1.228478698998515029e+00
1.193069533001107629e+00
1.208181355999840889e+00
1.252601544998469763e+00
1.304084981999039883e+00
1.354371810000884579e+00
1.396761620999313891e+00
1.425242222998349462e+00
1.436942858003021684e+00
1.430595418998564128e+00
1.408751709997886792e+00
1.374687030998757109e+00
1.333871069000451826e+00
8.759104950004257262e-01
8.302296690017101355e-01
7.960502920032013208e-01
7.767547869989357423e-01
7.743682529981015250e-01
7.887118229991756380e-01
8.167072779979207553e-01
8.529051089972199406e-01
8.894864169997163117e-01
9.184945880006125662e-01
9.328784429999359418e-01
9.263846020003256854e-01
8.959495340022840537e-01
8.412617140020302031e-01
7.641532489978999365e-01
6.689330670014896896e-01
5.619881989987334237e-01
4.506512669977382757e-01
3.426902169994718861e-01
2.455227110003761481e-01
1.641327950019331183e-01
2.118093106000742409e+00
2.063158267999824602e+00
1.981784430001425790e+00
1.877967767999507487e+00
1.758528215999831446e+00
1.631214967001142213e+00
1.503952860999561381e+00
1.384407905003172345e+00
1.280292634000943508e+00
1.197370518999377964e+00
1.140625010997609934e+00
1.112628996001149062e+00
1.113515011002164101e+00
1.140897801000392064e+00
1.189537024998571724e+00
1.251672258000326110e+00
1.318244542999309488e+00
1.380102309998619603e+00
1.428467150999495061e+00
1.456479480999405496e+00
1.460695326000859495e+00
1.440662002001772635e+00
1.398771472999214893e+00
1.340822304999164771e+00
1.274307150000822730e+00
1.207332909001706867e+00
1.148511510000389535e+00
1.105291116000444163e+00
1.083932333000120707e+00
1.087794110997492680e+00
1.118000104001112049e+00
1.172795952999877045e+00
1.247573540000303183e+00
1.335676980001153424e+00
1.428462146002857480e+00
1.516634331001114333e+00
1.591026622001663782e+00
1.644018350998521782e+00
1.670872588001657277e+00
1.669061665998015087e+00
1.639318130997708067e+00
1.585365631999593461e+00
1.512219995998748345e+00
1.426462274997902568e+00
1.335213966998708202e+00
1.246753880997857777e+00
1.168342859000404133e+00
1.105611447001138004e+00
1.062003752998862183e+00
1.038424377002229448e+00
1.033169266000186326e+00
1.042135108000366017e+00
1.059021445998951094e+00
1.077412875998561503e+00
1.091056576999108074e+00
1.093601413002033951e+00
1.081027415002608905e+00
1.051706384998396970e+00
1.005901107000681804e+00
9.466838570006075315e-01
8.792681599989009555e-01
8.090186179979355074e-01
7.421478249998472165e-01
6.848770910000894219e-01
6.424000789993442595e-01
6.189044879974971991e-01
6.165514989988878369e-01
6.342618489979940932e-01
6.687657459988258779e-01
7.150761009979760274e-01
7.668252110015600920e-01
8.175013059990305919e-01
8.606990080006653443e-01
8.915356239995162468e-01
9.065775359995313920e-01
9.035922000002756249e-01
8.822727299993857741e-01
8.444197129974782001e-01
7.927260330034187064e-01
7.318313020005007274e-01
6.673543329998210538e-01
6.050407069997163489e-01
5.505634900000586640e-01
5.083974529989063740e-01
4.805477920017438009e-01
4.661983650003094226e-01
4.621985539997695014e-01
4.639728889997059014e-01
4.659095060014806222e-01
4.622525489976396784e-01
4.499766480003017932e-01
4.278788730007363483e-01
3.974488500025472604e-01
3.620876099994347896e-01
3.258926970011088997e-01
2.933350960011011921e-01
2.681626269986736588e-01
2.523598730003868695e-01
2.467164410008990671e-01
2.517394030001014471e-01
2.670066419996146578e-01
2.912827600011951290e-01
3.230662569985724986e-01
3.593058250007743482e-01
3.967710819997591898e-01
4.309867259980819654e-01
4.579098460017121397e-01
4.744293840012687724e-01
4.783579739996639546e-01
4.693129059996863361e-01
4.487923259985109325e-01
4.196300120020168833e-01
3.865527920024760533e-01
3.539265530016564298e-01
3.264986090034653898e-01
3.087493419989186805e-01
3.040968870009237435e-01
3.143684069982555229e-01
3.392426089994842187e-01
3.762850129969592672e-01
4.204726090028998442e-01
4.655576229997677729e-01
5.052089430027990602e-01
5.333960580028360710e-01
5.464950120003777556e-01
5.431242200029373635e-01
5.246607509980094619e-01
4.940825220000988338e-01
4.558596729984856211e-01
4.161768169979040977e-01
3.801495560001058038e-01
3.538508900019223802e-01
3.420468269978300668e-01
3.482346750024589710e-01
3.740866010011814069e-01
4.202200750005431473e-01
4.832634640006290283e-01
5.591700249970017467e-01
6.413317789993016049e-01
7.220536669992725365e-01
7.943261979999078903e-01
8.519148550003592391e-01
8.909237680018122774e-01
9.101401230000192299e-01
9.100095599969790783e-01
8.933681990019977093e-01
8.649478920015098993e-01
8.298928229996818118e-01
7.944619510017219000e-01
7.637372220015095081e-01
7.421813680011837278e-01
7.338811830013582949e-01
7.410042080009588972e-01
7.646997900010319427e-01
8.046498719995724969e-01
8.578796000001602806e-01
9.195179590024054050e-01
9.829406880016904324e-01
1.041499003997159889e+00
1.089616920999105787e+00
1.123288795002736151e+00
1.140708077997260261e+00
1.142883505999634508e+00
1.132430431000102544e+00
1.114343770001141820e+00
1.093979042998398654e+00
1.076746400998672470e+00
1.066444740998122143e+00
1.067076694998831954e+00
1.080431903999851784e+00
1.106709853000211297e+00
1.145418173000507522e+00
1.194196342999930494e+00
1.248811854999075877e+00
1.303893165997578762e+00
1.352858411999477539e+00
1.388384887999563944e+00
1.405217280000215396e+00
1.399634542001876980e+00
1.371262767002917826e+00
1.323166440000932198e+00
1.261225707999983570e+00
1.193052834998525213e+00
1.126864385998487705e+00
1.070239764001598815e+00
1.028236037000169745e+00
1.003937524998036679e+00
9.980995680016349070e-01
1.009960390001651831e+00
1.037806583000929095e+00
1.078560520003520651e+00
1.128313028999400558e+00
1.181686477000766899e+00
1.231230505996791180e+00
1.269535065999662038e+00
1.289158010000392096e+00
1.283370132001437014e+00
1.247760180998739088e+00
1.182617411999672186e+00
1.091553853999357671e+00
9.798063550006190781e-01
8.576195660025405232e-01
7.344127949982066639e-01
6.216487769997911528e-01
5.286746679994394071e-01
4.630465919981361367e-01
4.295180959998106118e-01
4.297720739996293560e-01
4.612278219974541571e-01
5.186197299990453757e-01
5.926849210009095259e-01
6.732874369990895502e-01
7.495477570009825286e-01
8.109667489989078604e-01
8.492915219976566732e-01
8.601101339991146233e-01
8.424493099992105272e-01
7.992849989968817681e-01
7.349215519971039612e-01
6.572486910008592531e-01
5.753178319973812904e-01
4.993531059990345966e-01
4.399274789975606836e-01
4.066341389989247546e-01
4.070856510006706230e-01
4.459393659999477677e-01
5.236987290008983109e-01
6.364982230006717145e-01
7.752235980005934834e-01
9.264241480013879482e-01
1.075203882999630878e+00
1.207090580999647500e+00
1.310260308997385437e+00
1.376840052998886677e+00
1.402887782998732291e+00
1.389154042997688521e+00
1.340423059999011457e+00
1.264846875998046016e+00
1.173684489000152098e+00
1.079885892999300268e+00
9.974862580020271707e-01
9.396880610001971945e-01
9.189628230014932342e-01
9.438418969984923024e-01
1.017415255999367218e+00
1.137744513001962332e+00
1.295456953001121292e+00
1.477160086000367301e+00
1.665848320000804961e+00
1.843922911000845488e+00
1.995113488999777474e+00
2.108301542000845075e+00
2.176950076998764416e+00
2.200637636000465136e+00
2.184148101998289349e+00
2.135811036001541652e+00
2.067063628001051256e+00
1.990437214000849053e+00
1.918788213999505388e+00
1.863006814000982558e+00
1.833206778999738162e+00
1.836087840001709992e+00
1.874844313999346923e+00
1.948009361996810185e+00
2.050753954001265811e+00
2.173173376999329776e+00
2.303731874999357387e+00
2.429152757002157159e+00
2.536990911998145748e+00
2.617491678000078537e+00
2.664838551001594169e+00
2.676520101998903556e+00
2.654123764001269592e+00
2.602649380998627748e+00
2.529858245001378236e+00
2.445118996001838241e+00
2.359447993003414012e+00
2.284033492000162369e+00
2.229119605999585474e+00
2.202385456999763846e+00
2.208289841997611802e+00
2.246016595003311522e+00
2.309862188001716277e+00
2.390159787999436958e+00
2.473872310001752339e+00
2.547534148001432186e+00
2.598614950999035500e+00
2.618400149000081001e+00
2.601428480997128645e+00
2.547511307999229757e+00
2.460071130000869744e+00
2.346218806000251789e+00
2.215640757000073791e+00
2.079580315999919549e+00
1.949285081998823443e+00
1.834838129001582274e+00
1.744244808000075864e+00
1.683755687998200301e+00
1.654832551997969858e+00
1.656246554997778730e+00
1.683009322001453256e+00
1.728252253000391647e+00
1.782892373001232045e+00
1.837568964001548011e+00
1.883217442999011837e+00
1.913555441002245061e+00
1.923542094998992980e+00
1.912696332001360133e+00
1.882993672999873525e+00
1.837970145003055222e+00
1.782509574000869179e+00
1.723208789997443091e+00
1.666179173000273295e+00
1.616817355003149714e+00
1.580028121999930590e+00
1.558540863999951398e+00
1.553657897999073612e+00
1.564453483002580469e+00
1.588159220002125949e+00
1.619794353999168379e+00
1.654115689998434391e+00
1.684273349997965852e+00
1.703988312001456507e+00
1.708234696001454722e+00
1.693479531000775751e+00
1.659714855999482097e+00
1.608273591999022756e+00
1.543936951999057783e+00
1.471400999002071330e+00
1.395825354997214163e+00
1.322093532002327265e+00
1.253822312999545829e+00
1.194005042001663242e+00
1.143073160998028470e+00
1.101819581999734510e+00
1.069827004001126625e+00
1.045812078002199996e+00
1.028056004997779382e+00
1.014092585002799751e+00
1.000520751000294695e+00
9.840126540002529509e-01
9.611832500013406388e-01
9.302881639996485319e-01
8.905587810004362836e-01
8.439655700021830853e-01
7.933761729982506949e-01
7.432570689998101443e-01
6.975236450016382150e-01
6.596827849971305113e-01
6.319750580005347729e-01
6.143479289967217483e-01
6.064858369973080698e-01
6.065739529985876288e-01
6.118581829978211317e-01
6.196048340025299694e-01
6.270854409995081369e-01
6.315099339990410954e-01
6.312261309976747725e-01
6.231163129996275529e-01
6.053777320012159180e-01
5.774821710001560859e-01
5.393041019997326657e-01
4.931856290022551548e-01
4.424382770012016408e-01
3.913125170001876540e-01
3.436108070018235594e-01
3.034796720021404326e-01
2.729015209988574497e-01
2.518754719967546407e-01
2.383009469995158724e-01
2.283340280009724665e-01
2.184426210005767643e-01
2.056274089991347864e-01
1.869866810011444613e-01
3.166369309001311194e+00
3.284454022999852896e+00
3.396619939001539024e+00
3.495734238000295591e+00
3.575058927002828568e+00
3.631187806000525597e+00
3.660644948002300225e+00
3.662770029997773236e+00
3.638138426998921204e+00
3.589397212002950255e+00
3.520623132000764599e+00
3.436174979997304035e+00
3.341872265998972580e+00
3.243582668001181446e+00
3.148210300998471212e+00
3.061981315000593895e+00
2.991297733999090269e+00
2.942183593000663677e+00
2.917972073999408167e+00
2.922089237999898614e+00
2.954895236998709152e+00
3.014700234001793433e+00
3.097694776999560418e+00
3.196718490999046480e+00
3.301285893001477234e+00
3.400325425998744322e+00
3.480487033000827068e+00
3.531578930000250693e+00
3.546832768999593100e+00
3.523697726999671431e+00
3.463273145000130171e+00
3.370914686998730758e+00
3.253410861001611920e+00
3.119309074998454889e+00
2.974950710002303822e+00
2.827642648000619374e+00
2.683868338001047960e+00
2.550443930998881115e+00
2.430649633999564685e+00
2.326084260999778053e+00
2.238489385999855585e+00
2.168722650996642187e+00
2.118124102998990566e+00
2.086361984998802654e+00
2.073713781999686034e+00
2.079181535002135206e+00
2.102486964999116026e+00
2.143271766999532701e+00
2.200210504001006484e+00
2.272679020999930799e+00
2.359107788000983419e+00
2.457350974000291899e+00
2.565292479997879127e+00
2.679305465000652475e+00
2.795074861998728011e+00
2.905486649997328641e+00
3.003007669001817703e+00
3.078863476999686100e+00
3.122096799001155887e+00
3.124247539999487344e+00
3.078612911998789059e+00
2.984011772001395002e+00
2.844139195000025211e+00
2.667725469000288285e+00
2.466388575998280430e+00
2.251480509003158659e+00
2.034013721000519581e+00
1.823421591998339863e+00
1.627020395997533342e+00
1.448380899997573579e+00
1.289067009001882980e+00
1.149730269997235155e+00
1.030209236996597610e+00
9.291649650003819261e-01
8.439240219995554071e-01
7.717406769988883752e-01
7.104474620027758647e-01
6.585057659976882860e-01
6.168145520023244899e-01
5.869093569999677129e-01
5.719299070005945396e-01
5.741926980008429382e-01
5.973525180015712976e-01
6.430754959983460139e-01
7.103529140003956854e-01
7.965431320008065086e-01
8.966939790007018019e-01
1.003206674999091774e+00
1.107146369002293795e+00
1.200794976000906900e+00
1.278434256000764435e+00
1.337247210998611990e+00
1.377189522001572186e+00
1.399655320001329528e+00
1.407449297999846749e+00
1.405034577001060825e+00
1.396949103000224568e+00
1.388500248001946602e+00
1.384787805000087246e+00
1.390021159000752959e+00
1.407465792002767557e+00
1.437472633999277605e+00
1.478960762997303391e+00
1.526114717999007553e+00
1.574795813998207450e+00
1.619523363002372207e+00
1.656776604999322444e+00
1.685632482000073651e+00
1.708307024000532692e+00
1.728836795002280269e+00
1.752002899000217440e+00
1.782100134998472640e+00
1.820930931000475539e+00
1.868992670999432448e+00
1.926256111000839155e+00
1.991489730000466807e+00
2.066227637002157280e+00
2.152924819001782453e+00
2.253619252001954010e+00
2.372544429999834392e+00
2.512441785998817068e+00
2.675465987002098700e+00
2.861699052999028936e+00
3.070005307999963406e+00
3.295448355998814804e+00
3.529613835999043658e+00
3.762028697001369437e+00
3.979961667999305064e+00
4.169326928000373300e+00
4.318313805000798311e+00
4.416723561997059733e+00
4.457712463998177554e+00
4.438599127999623306e+00
4.361321524000231875e+00
4.230848278002667939e+00
4.053082028000062564e+00
3.836848230999748921e+00
3.590981284000008600e+00
3.326283571001113160e+00
3.054132970002683578e+00
2.785582495998824015e+00
2.529080107000481803e+00
2.292762717999721644e+00
2.082178338998346590e+00
1.901070567000715528e+00
1.750537685999006499e+00
1.630557123000471620e+00
1.539393432998622302e+00
1.475497926003299654e+00
1.436940830000821734e+00
1.422938104999047937e+00
1.432655643999169115e+00
1.466982072000973858e+00
1.526190464999672258e+00
1.609282604000327410e+00
1.715044958000362385e+00
1.840130783999484265e+00
1.979063089002011111e+00
2.125078279001172632e+00
2.269712858000275446e+00
2.402636941002128879e+00
2.514293686999735655e+00
2.597192035998887150e+00
2.647457527997175930e+00
2.665455893999023829e+00
2.655492149999190588e+00
2.624238987998978700e+00
2.578294107002875535e+00
2.524271530000987696e+00
2.465633102998253889e+00
2.404827321999619016e+00
2.342844122998940293e+00
2.279497850002371706e+00
2.216560204000415979e+00
2.156527996001386782e+00
2.103513127000042005e+00
2.062710933998459950e+00
2.039854226997704245e+00
2.039110326000809437e+00
2.063698089001263725e+00
2.113413857001432916e+00
2.185358052000083262e+00
2.272875650000059977e+00
2.367004402000020491e+00
2.458516360002249712e+00
2.536546699000609806e+00
2.593238510002265684e+00
2.622421841999312164e+00
2.620822307002526941e+00
2.587160302002303069e+00
2.523429537999618333e+00
2.432678470999235287e+00
2.319063540002389345e+00
2.188027172000147402e+00
2.046732900002098177e+00
1.903340141001535812e+00
1.766893258001800859e+00
1.646345308003219543e+00
1.549369976000889437e+00
1.481460576000245055e+00
1.445641546000842936e+00
1.440190015000553103e+00
1.459951242002716754e+00
1.496914135001134127e+00
1.540774994999082992e+00
1.580025732997455634e+00
1.602587524001137353e+00
1.599109077000321122e+00
1.563766869003302418e+00
1.494301463000738295e+00
1.393518313998356462e+00
1.267082473001210019e+00
1.122827589999360498e+00
9.699621519976062700e-01
8.190842509975482244e-01
6.793853350027347915e-01
5.600898250013415236e-01
4.693921710022550542e-01
4.123247550014639273e-01
3.906063399990671314e-01
4.028088079976441804e-01
4.437657260023115668e-01
5.068853209995722864e-01
5.834474559997033793e-01
6.645205289969453588e-01
7.411056939999980386e-01
8.028718140012642834e-01
8.413722670011338778e-01
8.507063010001729708e-01
8.284786840013111942e-01
7.770566660001350101e-01
7.017838600004324690e-01
6.099679159997322131e-01
5.092348710022633895e-01
4.078724439968937077e-01
3.136274850003246684e-01
2.328313439975318033e-01
1.690235550013312604e-01
3.820623575997160515e+00
3.737338412000099197e+00
3.630759904001024552e+00
3.510928002000582637e+00
3.386484664999443339e+00
3.263051744997937931e+00
3.145439339998119976e+00
3.037280123997334158e+00
2.941816647002269747e+00
2.734858874002384255e+00
2.731518644999596290e+00
2.745170951002364745e+00
2.771533162998821354e+00
2.804121421999298036e+00
2.835335694999230327e+00
2.858293974997650366e+00
2.869798742998682428e+00
2.869872791998204775e+00
2.861799522997898748e+00
2.849464011000236496e+00
2.837546230002772063e+00
2.827069734998076456e+00
2.818561936001060531e+00
2.812224502999015385e+00
2.807061198000155855e+00
2.802863380999042420e+00
2.797378835999552393e+00
2.788298306997603504e+00
2.772666878998279572e+00
2.747308463000081247e+00
2.708384700999886263e+00
2.651824737000424648e+00
2.573865583999577211e+00
2.472344625999539858e+00
2.350096032998408191e+00
2.214572895998571767e+00
2.076801760998932878e+00
1.948705085997062270e+00
1.840009715000633150e+00
1.757612343000801047e+00
1.705643848999898182e+00
1.684917234000749886e+00
1.693239981999795418e+00
1.726931147000868805e+00
1.780533887998899445e+00
1.848756226998375496e+00
1.924484504997963086e+00
2.001559856002131710e+00
2.073328616999788210e+00
2.133620763001090381e+00
2.175006146000669105e+00
2.192297787001734832e+00
2.181513515999540687e+00
2.145228065997798694e+00
2.089845308000803925e+00
2.025981858998420648e+00
1.965359212998009752e+00
1.918866945998161100e+00
1.894042872998397797e+00
1.897282818998064613e+00
1.931418256997858407e+00
1.997491764002916170e+00
2.093471047999628354e+00
2.214713031000428600e+00
2.354837271999713266e+00
2.504925600002025021e+00
2.655074362999584991e+00
2.795374607001576805e+00
2.915928468999481993e+00
3.007956755001941929e+00
3.063984330001403578e+00
3.080936504000419518e+00
3.060185179998370586e+00
3.007319658001506468e+00
2.932166145998053253e+00
2.845341463998920517e+00
2.757188545998360496e+00
2.677246499999455409e+00
2.614062230000854470e+00
2.573111228000925621e+00
2.557139143002132187e+00
2.566764150000381051e+00
2.599478664000343997e+00
2.650544713000272168e+00
2.713744649001455400e+00
2.781726589000754757e+00
2.846842622999247396e+00
2.901042060999316163e+00
2.936912328001199057e+00
2.948193435000575846e+00
2.930974981001781998e+00
2.887292373001400847e+00
2.823151582000718918e+00
2.749029852999228751e+00
2.675282403997698566e+00
2.611473588000080781e+00
2.563529663002555026e+00
2.536117048002779484e+00
2.530801320997852599e+00
2.546637875002488727e+00
2.580833529998926679e+00
2.629784746000950690e+00
2.688768920001166407e+00
2.752366704000451136e+00
2.814057089999550954e+00
2.867756517000088934e+00
2.907045742998889182e+00
2.925896993001515511e+00
2.920854953001253307e+00
2.891130922998854658e+00
2.842647876001137774e+00
2.783619881000049645e+00
2.724427091001416557e+00
2.673559872000623727e+00
2.637628961998416344e+00
2.620462279999628663e+00
2.622936954001488630e+00
2.645102193000639090e+00
2.684646139998221770e+00
2.738373706997663248e+00
2.801358548000280280e+00
2.868558335998386610e+00
2.934451823999552289e+00
2.993727859000500757e+00
3.039675512998655904e+00
3.067749787998764077e+00
3.074101787002291530e+00
2.989495809000800364e+00
2.951428147996921325e+00
2.921198190000723116e+00
2.903162225000414765e+00
2.899071970001386944e+00
2.908424412999011111e+00
2.930004980000376236e+00
2.961316344000806566e+00
2.998929122997651575e+00
3.039965592997759813e+00
3.081144946001586504e+00
3.119856841000000713e+00
3.152656090001983102e+00
3.175864924000052270e+00
3.184990727000695188e+00
3.176143538999895100e+00
3.149775427998974919e+00
3.110542094000265934e+00
3.065428029000031529e+00
3.021558639000431867e+00
2.983822795999003574e+00
2.954973588002758333e+00
2.934507786998437950e+00
2.920645399000932230e+00
2.910769802998402156e+00
2.903320481000264408e+00
2.895960835998266703e+00
2.887909271998069016e+00
2.878555688999767881e+00
2.867400064998946618e+00
2.853652422996674431e+00
2.835741765000420855e+00
2.811634297999262344e+00
2.780478134001896251e+00
2.744204176000494044e+00
2.707824789998994675e+00
2.678448847000254318e+00
2.661445536999963224e+00
2.658931645997654414e+00
2.671271119001175975e+00
2.695658743999956641e+00
2.727794443999300711e+00
2.762967479000508320e+00
2.796255819001089549e+00
2.823795468000753317e+00
2.841926790999423247e+00
2.847631402000843082e+00
2.839176096000301186e+00
2.815237250000791391e+00
2.776145046002056915e+00
2.723687114001222653e+00
2.662294441000994993e+00
2.599328721000347286e+00
2.545667440997931408e+00
2.512031386999296956e+00
2.506524321001052158e+00
2.532569627001066692e+00
2.588836865001212573e+00
2.669635726997512393e+00
2.766880295999726513e+00
2.871109063999028876e+00
2.972428577002574457e+00
3.061879578999651130e+00
3.131516278997878544e+00
3.174281423998763785e+00
3.185294289000012213e+00
3.161374881998199271e+00
3.101707223999255802e+00
3.007677911999053322e+00
2.884658809998654760e+00
2.743925942999339895e+00
2.600280418002512306e+00
2.469729644999461016e+00
2.366174981001677224e+00
2.298395753001386765e+00
2.269509810997988097e+00
2.278173214999696938e+00
2.318384320999030024e+00
2.382867430998885538e+00
2.462426992002292536e+00
2.547430836999410531e+00
2.628395522999198874e+00
2.697271698998520151e+00
2.745498323001811514e+00
2.767513466998934746e+00
2.758914213998650666e+00
2.717787657002190826e+00
2.646245163999992656e+00
2.550120376003178535e+00
2.440464706000057049e+00
2.329212338998331688e+00
2.228006852001271909e+00
2.146088339999550954e+00
2.089343031002499629e+00
2.060925573998247273e+00
2.060077084999647923e+00
2.085150954997516237e+00
2.132049633997667115e+00
2.195257006998872384e+00
2.267714706002152525e+00
2.342643248000968015e+00
2.412453863002156140e+00
2.469770997999148676e+00
2.507834505999198882e+00
2.521302855999238091e+00
2.508475861999613699e+00
2.472492297998542199e+00
2.420748911998089170e+00
2.362923027998476755e+00
2.308592168999894056e+00
2.264334354000311578e+00
2.233006931997806532e+00
2.215191342998878099e+00
2.209325297000759747e+00
2.212247641000431031e+00
2.220730539000214776e+00
2.230976077997183893e+00
2.239228759000980062e+00
2.242359755000506993e+00
2.237505025001155445e+00
2.222433593000459950e+00
2.195029844999226043e+00
2.155776288000197383e+00
2.107147750000876840e+00
2.054054011001426261e+00
2.004426858002261724e+00
1.965759851002076175e+00
1.943741443999897456e+00
1.940568819998588879e+00
1.954485931000817800e+00
1.981848463998176157e+00
2.017618394998862641e+00
2.056393007998849498e+00
2.092263231999822892e+00
2.119741214999521617e+00
2.133113130003039259e+00
2.127382054997724481e+00
2.098765464001189684e+00
2.044313858998066280e+00
1.963464577002014266e+00
1.858839287000591867e+00
1.735718500000075437e+00
1.603789223998319358e+00
1.476293611998698907e+00
1.365475964001234388e+00
1.282078918000479462e+00
1.232435952999367146e+00
1.217694185997970635e+00
1.234480964998510899e+00
1.276990078000380890e+00
1.337879326001711888e+00
1.410788665998552460e+00
1.489429089000623208e+00
1.568128853999951389e+00
1.641674587997840717e+00
1.705495426998822950e+00
1.754398879998916527e+00
1.783821363998868037e+00
1.790958211000543088e+00
1.775898489999235608e+00
1.743159489000390749e+00
1.702252496001165127e+00
1.664974258001166163e+00
1.642149470000731526e+00
1.641889622002054239e+00
1.668618325998977525e+00
1.721427609998499975e+00
1.797381173000758281e+00
1.889198870001564501e+00
1.989075834000686882e+00
2.089032029001828050e+00
2.180487558998720488e+00
2.256152006997581339e+00
2.308418931999767665e+00
2.330825368997466285e+00
2.318342785998538602e+00
2.267707251998217544e+00
2.179409737000241876e+00
2.060296722000202863e+00
1.922547995000059018e+00
1.780862822000926826e+00
1.650090101997193415e+00
1.542378965001262259e+00
1.466147286002524197e+00
1.425028125999233453e+00
1.418774094003310893e+00
1.444295188000978669e+00
1.495466853000834817e+00
1.564222057997540105e+00
1.641498904999025399e+00
1.717825412997626700e+00
1.784254307000082918e+00
1.831978571997751715e+00
1.853871328999957768e+00
1.845416387001023395e+00
1.806143195000913693e+00
1.740242502000910463e+00
1.657332313996448647e+00
1.569966309001756599e+00
1.490317452000454068e+00
1.428104676000657491e+00
1.389041252998140408e+00
1.375204853000468574e+00
1.384915782997268252e+00
1.415769176001049345e+00
1.463070085999788716e+00
1.522127893000288168e+00
1.587365403000148945e+00
1.653134510997915640e+00
1.714288906001456780e+00
1.764557979000528576e+00
1.798508048999792663e+00
1.811644910001632525e+00
1.801602319002995500e+00
1.770124910002778051e+00
1.723229110000829678e+00
1.668948250000539701e+00
1.618064109999977518e+00
1.579327011000714265e+00
1.558830321002460551e+00
1.558310933996835956e+00
1.576903156001208117e+00
1.611120284000207903e+00
1.656003833999420749e+00
1.706175867999263573e+00
1.756864694001706084e+00
1.803355208998254966e+00
1.841744174998893868e+00
1.867949029001465533e+00
1.878344439999636961e+00
1.868960320000041975e+00
1.838213558999996167e+00
1.785976164999738103e+00
1.715772237002965994e+00
1.633971087001555134e+00
1.549257368998951279e+00
1.470757266000873642e+00
1.405893432001903420e+00
1.359651585000392515e+00
1.333533853001426905e+00
1.327176687002065592e+00
1.338267977000214159e+00
1.363648716000170680e+00
1.399269535999337677e+00
1.441189190998557024e+00
1.485211542996694334e+00
1.526482312998268753e+00
1.561070083000231534e+00
1.584415936998993857e+00
1.592004157002520515e+00
1.581202370998653350e+00
1.551964610000140965e+00
1.507161811001424212e+00
1.452694366998912301e+00
1.396630012997775339e+00
1.346977434001018992e+00
1.309736891002103221e+00
1.288443276000180049e+00
1.283596219000173733e+00
1.293214927001827164e+00
1.313811953998083482e+00
1.340975372000684729e+00
1.369384179000917356e+00
1.394642801998998038e+00
1.412659228997654282e+00
1.420963207998283906e+00
1.417118793000554433e+00
1.400083837997954106e+00
1.371184077997895656e+00
1.333893782000814099e+00
1.293884489998163190e+00
1.260163924001972191e+00
1.241217342998425011e+00
1.245101219003117876e+00
1.276886471998295747e+00
1.337779105000663549e+00
1.424524350000865525e+00
1.531312770999647910e+00
1.649250496000604471e+00
1.769555122999008745e+00
1.881416162003006320e+00
1.974931999000546057e+00
2.041130273999442579e+00
2.073159878000296885e+00
2.066839995000918861e+00
2.020212026000081096e+00
1.934146229999896605e+00
1.812747257001319667e+00
1.663356278000719612e+00
1.495650361001025885e+00
1.321856072998343734e+00
1.154116190999047831e+00
1.004362290001154179e+00
8.791816449993348215e-01
7.815409270006057341e-01
7.104601760001969524e-01
6.616450030014675576e-01
6.284625289990799502e-01
6.035428659997705836e-01
5.798389230003522243e-01
5.510872209997614846e-01
5.126628209982300177e-01
4.622307939971506130e-01
3.990593199996510521e-01
3.247280670002510305e-01
2.421312119986396283e-01
1.564606310021190438e-01
2.375630897000519326e+00
2.335634916998969857e+00
2.273476746999222087e+00
2.193390059001103509e+00
2.101117099999100901e+00
2.003275669001595816e+00
1.905375105001439806e+00
1.813827020003373036e+00
1.733390598998084897e+00
1.669242170999496011e+00
1.624680926001019543e+00
1.601548904000082985e+00
1.599433683997631306e+00
1.615225514000485418e+00
1.643966539002576610e+00
1.677622440998675302e+00
1.707908680000400636e+00
1.728700933999789413e+00
1.733857087001524633e+00
1.721803199001442408e+00
1.693177737000951311e+00
1.651213552002445795e+00
1.601228940999135375e+00
1.550191983998956857e+00
1.504575646999001037e+00
1.469860582001274452e+00
1.451010585999028990e+00
1.450463162000232842e+00
1.468821880000177771e+00
1.504512179999437649e+00
1.553164855002250988e+00
1.609674389997962862e+00
1.667329320000135340e+00
1.719490153001970612e+00
1.759843261002970394e+00
1.783155457000248134e+00
1.784714789999270579e+00
1.762583588999405038e+00
1.716924421998555772e+00
1.650160190998576581e+00
1.567111971002304927e+00
1.473075668000092264e+00
1.374177790999965509e+00
1.277211624001211021e+00
1.188568365996616194e+00
1.113431263001984917e+00
1.056651490998774534e+00
1.020937223998771515e+00
1.007414299998345086e+00
1.015875249999226071e+00
1.044679532998998184e+00
1.089954580998892197e+00
1.146341970998037141e+00
1.208117188001779141e+00
1.269129009000607766e+00
1.323388038999837590e+00
1.365384499997162493e+00
1.391664570001012180e+00
1.399134275998221710e+00
1.387016877000860404e+00
1.356009734998224303e+00
1.308522024999547284e+00
1.248930041998391971e+00
1.182091288999799872e+00
1.114134455998282647e+00
1.050526044997241115e+00
9.960070029992493801e-01
9.543046799990406726e-01
9.279041849986242596e-01
9.177224000013666227e-01
9.226079539985221345e-01
9.407897119999688584e-01
9.703832699997292366e-01
1.008758161999139702e+00
1.052620278001995757e+00
1.098746055999072269e+00
1.143772786999761593e+00
1.184272209000482690e+00
1.216349055001046509e+00
1.236537037999369204e+00
1.241912729001342086e+00
1.231064216997765470e+00
1.203549377001763787e+00
1.160662443002365762e+00
1.105262246001075255e+00
1.041923938002582872e+00
9.757332650005992036e-01
9.120817639995948412e-01
8.566557660014950670e-01
8.147593079993384890e-01
7.913341650018992368e-01
7.901486789996852167e-01
8.132627699997101445e-01
8.615031339977576863e-01
9.328128660017682705e-01
1.023217460002342705e+00
1.126059889000316616e+00
1.233816144998854725e+00
1.338910853999550454e+00
1.434762918997876113e+00
1.515543591001915047e+00
1.576946350000071106e+00
1.617042842000955716e+00
1.634799731000384782e+00
1.630671040002198424e+00
1.606198516001313692e+00
1.564105899000423960e+00
1.509027952000906225e+00
1.445813076999911573e+00
1.379925868001009803e+00
1.316278667000005953e+00
1.259842929001024459e+00
1.214221934998931829e+00
1.181004746998951305e+00
1.160272168999654241e+00
1.151480327000172110e+00
1.151915580998320365e+00
1.159398334999423241e+00
1.171555280001484789e+00
1.186004970000794856e+00
1.200897355000051903e+00
1.213657068998145405e+00
1.222204913003224647e+00
1.224423229999956675e+00
1.217791441998997470e+00
1.200750962001620792e+00
1.172175883002637420e+00
1.131513878000987461e+00
1.078804851997119840e+00
1.015202414997474989e+00
9.426826920025632717e-01
8.640787299991643522e-01
7.825772670003061648e-01
7.026029529988591094e-01
6.285808819993690122e-01
5.647530480018758681e-01
5.142364839994115755e-01
4.803430970023327973e-01
4.646616669997456484e-01
4.670597730000736192e-01
4.861336549984116573e-01
5.180362850005622022e-01
5.581274020005366765e-01
5.999527050007600337e-01
6.369568549998803064e-01
6.624747819987533148e-01
6.710756950014911126e-01
6.588674660015385598e-01
6.246064219994877931e-01
5.690893159990082495e-01
4.945920290010690223e-01
4.058024459991429467e-01
3.079307690022687893e-01
2.063994529999035876e-01
1.077011060006043408e-01
