# Supplementary material for: Simulating the Photochemical Birth of the Hydrated Electron in Liquid Water
Source: Nat Commun. 2026 Mar 10;17:3764. doi: 10.1038/s41467-026-70045-7 (PMC13106769; doi:10.1038/s41467-026-70045-7)
Supplement: Supplementary file 3 — Source Data [file 41467_2026_70045_MOESM3_ESM.zip › Figure_6/fluorescence_high_gyration.dat]

# Energy gap [eV]
8.208224969999719178e+00
8.234390050001820782e+00
8.204727487001946429e+00
8.112726475999807008e+00
7.959516415998223238e+00
7.752473246000590734e+00
7.504946339002344757e+00
7.231853253000736004e+00
6.946911017999809701e+00
6.660557348997826921e+00
6.379501071001868695e+00
6.106420726999203907e+00
5.842101125999761280e+00
5.586956433002342237e+00
5.342211478000535863e+00
5.112404453000635840e+00
4.905747733999305638e+00
4.733537590000196360e+00
4.607550508000713307e+00
4.536913110998284537e+00
4.523756564001814695e+00
4.563579090001439909e+00
4.647897269998793490e+00
4.764090592998400098e+00
4.900382179999724030e+00
5.044285381001827773e+00
5.187331317996722646e+00
5.322287828999833437e+00
5.443533525001839735e+00
5.547120672003075015e+00
5.628935214001103304e+00
5.684878194999328116e+00
5.710313579002104234e+00
5.701650357998005347e+00
5.657684587000403553e+00
5.578547181998146698e+00
5.463234814000315964e+00
5.313381468000443419e+00
5.129614352998032700e+00
4.913980006000201683e+00
4.667404703999636695e+00
4.391974733000097331e+00
4.094292812002095161e+00
3.788014131998352241e+00
3.490295916999457404e+00
3.219685236999794142e+00
2.995056552997994004e+00
2.832251259998884052e+00
2.739737846000934951e+00
2.719288067997695180e+00
2.765889803002210101e+00
2.868410058999870671e+00
3.013992164000228513e+00
3.187711066002520965e+00
3.374704959001974203e+00
3.561636727998120477e+00
3.738380798000434879e+00
3.897541057001944864e+00
4.030469889999949373e+00
4.130946876000962220e+00
4.193793122998613399e+00
4.214393123002082575e+00
4.188868732999253552e+00
4.116567085002316162e+00
4.000422953999077436e+00
3.848288986999250483e+00
3.674705162000464043e+00
3.497541413998987991e+00
3.336340415000449866e+00
3.206956971000181511e+00
3.120692557997244876e+00
3.082675509002001490e+00
3.092071254999609664e+00
3.143551875997218303e+00
3.229345379000733374e+00
3.341030858002341120e+00
3.469690843001444591e+00
3.610034864999761339e+00
3.757429836001392687e+00
3.908609791000344558e+00
4.061711842998192878e+00
4.214286946000356693e+00
4.363066252000862733e+00
4.501574698002514197e+00
4.624237959000311093e+00
4.725075834998278879e+00
4.800136904999817489e+00
4.847725180999987060e+00
4.867244299002777552e+00
4.857852626002568286e+00
4.819594519001839217e+00
4.751863728997705039e+00
4.653429563997633522e+00
4.522632928001257824e+00
4.358740538998972625e+00
4.162983242000336759e+00
3.939980893999745604e+00
3.699205183002050035e+00
3.455221756001265021e+00
3.225210394997702679e+00
3.026384798999060877e+00
2.871599207999679493e+00
2.766507086002093274e+00
2.707238987000891939e+00
2.685536712000612170e+00
2.688606740000977879e+00
2.705303004000597866e+00
2.725505189002433326e+00
2.744679814000846818e+00
2.760356577000493417e+00
2.773577617997943889e+00
2.786908990001393249e+00
2.801899760001106188e+00
2.820564547000685707e+00
2.843047376001777593e+00
2.868266792000213172e+00
2.893547428000601940e+00
2.914656149001530139e+00
2.926593878997664433e+00
2.922717166999063920e+00
2.899014108003029833e+00
2.853534835998289054e+00
2.787623218999215169e+00
2.705354446999990614e+00
2.615041873003065120e+00
2.526864396000746638e+00
2.452518575999420136e+00
2.399814792999677593e+00
2.373726542999065714e+00
2.374915578999207355e+00
2.400891699999192497e+00
2.446196561999386176e+00
2.505414876999566332e+00
2.572936355001729680e+00
2.643727093000052264e+00
2.712472707997221733e+00
2.772682563001581002e+00
2.818987946000561351e+00
2.845706292999238940e+00
2.848449278000771301e+00
2.824394524999661371e+00
2.771627147998515284e+00
2.689287298999261111e+00
2.578912259999924572e+00
2.444479383997531841e+00
2.293271893999190070e+00
2.136074067999288673e+00
1.985214481999719283e+00
1.853783780999947339e+00
1.752468318998580799e+00
1.687602824000350665e+00
1.660756240999035072e+00
1.670250909002788831e+00
1.709389239000302041e+00
1.770647523000661749e+00
1.845687110002472764e+00
1.925865715998952510e+00
2.003248671997425845e+00
2.072388520999083994e+00
2.128959785997722065e+00
2.168830272999912268e+00
2.189461742000275990e+00
2.188369104998855619e+00
2.164829520999774104e+00
2.119712363997678040e+00
2.055257470001379261e+00
1.976201811998180347e+00
1.888887165001506219e+00
1.800859442999353632e+00
1.719731910001428332e+00
1.652647877999697812e+00
1.604757879998942371e+00
1.578504109998903004e+00
1.572693107002123725e+00
1.584454421001282753e+00
1.608811637997860089e+00
1.639704662000440294e+00
1.670533437001722632e+00
1.694887437002762454e+00
1.707661783002549782e+00
1.705704258001787821e+00
1.686972870000317926e+00
1.652386383997509256e+00
1.603912767997826450e+00
1.545239966999361059e+00
1.482447096997930203e+00
1.422870389000308933e+00
1.373305057000834495e+00
1.341303803001210326e+00
1.332302342998445965e+00
1.350870173999282997e+00
1.397282392001216067e+00
1.470175325001036981e+00
1.565078709998488193e+00
1.675350045999948634e+00
1.794375374000082957e+00
1.916185244001098908e+00
2.035144211000442738e+00
2.146800373000587570e+00
2.247586738998506917e+00
2.333519976000388851e+00
2.401847812998312293e+00
2.450525932999880752e+00
2.479058060001989361e+00
2.489053471999795875e+00
2.484719297997799003e+00
2.473449369997979375e+00
2.463583128999744076e+00
2.462392808000004152e+00
2.477307027998904232e+00
2.511950134001381230e+00
2.568420372997934464e+00
2.644934404997911770e+00
2.737142021000181558e+00
2.839098190001095645e+00
2.943250109998189146e+00
3.041392603001440875e+00
3.125412379002227681e+00
3.187651305001054425e+00
3.223328785003104713e+00
3.228369024000130594e+00
3.202001122997899074e+00
3.146594599002128234e+00
3.066711855997709790e+00
2.969068962000164902e+00
2.862418632998014800e+00
2.755734162001317600e+00
2.657685252997907810e+00
2.576472503998957109e+00
2.518128618001355790e+00
2.484079693000239786e+00
2.473433115002990235e+00
2.481704271998751210e+00
2.502895947996876203e+00
2.529831227002432570e+00
2.556824300001608208e+00
2.578312321998964762e+00
2.590551781999238301e+00
2.590441719003138132e+00
2.576567847001570044e+00
2.547983355001633754e+00
2.506129290002718335e+00
2.454287923002993921e+00
2.398304517999349628e+00
2.345939796003222000e+00
2.305926511999132344e+00
2.287626325000019278e+00
2.297098774000915000e+00
2.336853861997951753e+00
2.403897077998408349e+00
2.490040508997481083e+00
2.584749105997616425e+00
2.675512137000623625e+00
2.751421158001903677e+00
2.803578360999381403e+00
2.826790058999904431e+00
2.818952349000028335e+00
2.780403225999179995e+00
2.713360426998406183e+00
2.623327122997579863e+00
2.517063149000023259e+00
2.403385939000145299e+00
2.291789494000113336e+00
2.190909998000279302e+00
2.107234361999871908e+00
2.044671397001366131e+00
2.003282617999502691e+00
1.978874010001163697e+00
1.965726237998751458e+00
1.956550620001507923e+00
1.945482735998666612e+00
1.928562978002446471e+00
1.903951666001375997e+00
1.871072943002218381e+00
1.831160805999388685e+00
1.788013983998098411e+00
1.745271391999267507e+00
1.706760992001363775e+00
1.676906280001276173e+00
1.660095582999929320e+00
1.659915950000140583e+00
1.679214842002693331e+00
1.718017661998601397e+00
1.774959049998869887e+00
1.845373446001758566e+00
1.922319550001702737e+00
1.997998358998302137e+00
2.064712978000898147e+00
2.115536966000945540e+00
2.145832660997257335e+00
2.152627905001281761e+00
2.137024111001665005e+00
2.101418179001484532e+00
2.050533064997580368e+00
1.990962940999452258e+00
1.929231317000812851e+00
1.872687407998455456e+00
1.827775965997716412e+00
1.801793317001283867e+00
1.799940222001168877e+00
1.825858334999793442e+00
1.879616242000338389e+00
1.957628987001953647e+00
2.052614464999351185e+00
2.154877107001084369e+00
2.254087299999810057e+00
2.340702456000144593e+00
2.407272216001729248e+00
2.448424075002549216e+00
2.461943660997349070e+00
2.449750519997905940e+00
2.415795843000523746e+00
2.366696466000576038e+00
2.311464483998861397e+00
2.260144708998268470e+00
2.222605734998069238e+00
2.206859518002602272e+00
2.218036381000274559e+00
2.257678873997065239e+00
2.322856269998737844e+00
2.407155385000805836e+00
2.502990479002619395e+00
2.601906885000062175e+00
2.696547474999533733e+00
2.781040203000884503e+00
2.852390727999591036e+00
2.908896092001668876e+00
2.951019641001039417e+00
2.980412103999697138e+00
2.999301448999176500e+00
3.010044621001725318e+00
3.016441996998764807e+00
3.021817352000653045e+00
3.030257098002039129e+00
3.046323110000230372e+00
3.073390803998336196e+00
3.111561279998568352e+00
3.158134090001112781e+00
3.207717938003042946e+00
3.253707949999807170e+00
3.290402956001344137e+00
3.314479690001462586e+00
3.325138104002689943e+00
3.325186254998698132e+00
3.315399572999012889e+00
3.296316127998579759e+00
3.268418075997033156e+00
3.232927625998854637e+00
3.192137725000065984e+00
3.149677239998709410e+00
3.110643217001779703e+00
3.079344110999954864e+00
3.059028024003055179e+00
3.052089520002482459e+00
3.057507903999066912e+00
3.072692488000029698e+00
3.091970662000676384e+00
3.108693214999220800e+00
3.117084872999839718e+00
3.113840827998501481e+00
3.099073823999788146e+00
3.075476606998563511e+00
3.046708810998097761e+00
3.015780049001477892e+00
2.985023429999273503e+00
2.955328014999395236e+00
2.926483373998053139e+00
2.897614879999309778e+00
2.868063152996910503e+00
2.836766892000014195e+00
2.803956715997628635e+00
2.769444790999841643e+00
2.734874771998875076e+00
2.699471512001764495e+00
2.663350275997800054e+00
2.625130505002744030e+00
2.585213742000632919e+00
2.542726640996988863e+00
2.498497428998234682e+00
2.453969946000142954e+00
2.411259890999644995e+00
2.371977108999999473e+00
2.338872035998065257e+00
2.314777253999636741e+00
2.302392034001968568e+00
2.305050246999599040e+00
2.324983283000619849e+00
2.362684867999632843e+00
2.415884587000618922e+00
2.481059612000535708e+00
2.551290237999637611e+00
2.618866535001870943e+00
2.674906691998330643e+00
2.712268400999164442e+00
2.725244937999377726e+00
2.711980903997755377e+00
2.673169723999308189e+00
2.611679790999914985e+00
2.533798431999457534e+00
2.447260847999132238e+00
2.360325052999542095e+00
2.282257892999041360e+00
2.221573044000251684e+00
2.186133323997637490e+00
2.179230846002610633e+00
2.202484027999162208e+00
2.253813816998444963e+00
2.327571868001541588e+00
2.415740972002822673e+00
2.508400674003496533e+00
2.595310970002174145e+00
2.665763968998362543e+00
2.711081198001920711e+00
2.725518144998204662e+00
2.706638540999847464e+00
2.656254172001354164e+00
2.578295978997630300e+00
2.481083008002315182e+00
2.375371553000150016e+00
2.271783821001008619e+00
2.183089946000109194e+00
2.119469301000208361e+00
2.088498229997640010e+00
2.094436026000039419e+00
2.137901760001113871e+00
2.215268092000769684e+00
2.320392653000453720e+00
2.444374914000945864e+00
2.577573193000716856e+00
2.709853678003128152e+00
2.831546250003157184e+00
2.935435985997173702e+00
3.016004881999833742e+00
3.071459832000982715e+00
3.101536074998875847e+00
3.109448340001108591e+00
3.099758980999467894e+00
3.078970714002934983e+00
3.055129349999333499e+00
3.037021975000243401e+00
3.031018563000543509e+00
3.042109205001906957e+00
3.072172829000919592e+00
3.119744200001150602e+00
3.181473122000170406e+00
3.252159887000743765e+00
3.325783963999128900e+00
3.396208041998761473e+00
3.457901150999532547e+00
3.506382781997672282e+00
3.537669851000828203e+00
3.548532775999774458e+00
3.536551121000229614e+00
3.499498060999030713e+00
3.436863541002821876e+00
3.351048499000171432e+00
3.247217631000239635e+00
8.204578030999982730e+00
8.182226437998906476e+00
8.123369402997923316e+00
8.028322848000243539e+00
7.903608685999643058e+00
7.756556717999046668e+00
7.597363209002651274e+00
7.435842852999485331e+00
7.280955219001043588e+00
7.140967962001013802e+00
7.022424503000365803e+00
6.928829119999136310e+00
6.861667843997565797e+00
6.820273792996886186e+00
6.801642374000948621e+00
6.799237128001550445e+00
6.806228191999252886e+00
6.814203722999081947e+00
6.815725222997571109e+00
6.802854059002129361e+00
6.770340117000159808e+00
6.713821609999286011e+00
6.631035023998265387e+00
6.521942819999821950e+00
6.388591817998531042e+00
6.235684972001763526e+00
6.070850791998964269e+00
5.902004615996702341e+00
5.736721818997466471e+00
5.581097926999063930e+00
5.440534590998140629e+00
5.315791045002697501e+00
5.205783051998878364e+00
5.108126458999322494e+00
5.017455930999858538e+00
4.926336807999177836e+00
4.831077261998871109e+00
4.726246895999793196e+00
4.611784658001852222e+00
4.489640183997835265e+00
4.365492321998317493e+00
4.245920356999704381e+00
4.140539171999989776e+00
4.058015171001898125e+00
4.005926238998654298e+00
3.988881921002757736e+00
4.009291138998378301e+00
4.066544181001518155e+00
4.157361739999032579e+00
4.276376134999736678e+00
4.418031004999647848e+00
4.574908485999912955e+00
4.740461450001021149e+00
4.908221323999896413e+00
5.069438476999494014e+00
5.214818518001266057e+00
5.333787662999384338e+00
5.415076666999084409e+00
5.448768038997513941e+00
5.427630709000368370e+00
5.348510526000609389e+00
5.211714042998210061e+00
5.022649558999546571e+00
4.791568696997273946e+00
4.530144091000693152e+00
4.251350152000668459e+00
3.968269955003052019e+00
3.691667439998127520e+00
3.430369498997606570e+00
3.191057863001333317e+00
2.980234916001791134e+00
2.802919896999810589e+00
2.663621292998868739e+00
2.564391029001853894e+00
2.504128164997382555e+00
2.478498782998940442e+00
2.480292782001924934e+00
2.499435026002174709e+00
2.523621272001037141e+00
2.541597751998779131e+00
2.544474612001067726e+00
2.526419709000037983e+00
2.486392153998167487e+00
2.425392640001518885e+00
2.348328444000799209e+00
2.260001467999245506e+00
2.167054286001075525e+00
2.075180825999268563e+00
1.990093010001146467e+00
1.915842936003173236e+00
1.855906445998698473e+00
1.812907773000915768e+00
1.788946043001487851e+00
1.786095691000809893e+00
1.805793306997657055e+00
1.847232078998786164e+00
1.908526273997267708e+00
1.986324389999936102e+00
2.074835741997958394e+00
2.167046548001962947e+00
2.256747426999936579e+00
2.339143815002898918e+00
2.410020074999920325e+00
2.468269144999794662e+00
2.513137218000338180e+00
2.546043353999266401e+00
2.568995220000942936e+00
2.584172258000762668e+00
2.594525913002144080e+00
2.600962305998109514e+00
2.604806349001592025e+00
2.607190246002573986e+00
2.607482133000303293e+00
2.603398539002228063e+00
2.591527997999946820e+00
2.567310999002074823e+00
2.524955716002295958e+00
2.459738920999370748e+00
2.366451059999235440e+00
2.242001508999237558e+00
2.086072605001390912e+00
1.901752073001262033e+00
1.698823626000375953e+00
1.491421122998872306e+00
1.298195601000770694e+00
1.137312410999584245e+00
1.022747236998839071e+00
9.630920920026255772e-01
9.616905850016337354e-01
1.016164639997441554e+00
1.119728303001465974e+00
1.261782870002207346e+00
1.428391981000459054e+00
1.604268633000174304e+00
1.774165268001524964e+00
1.923187128999416018e+00
2.040281271998537704e+00
2.115658892998908414e+00
2.144109084001684096e+00
2.124403049998363713e+00
2.059253014998830622e+00
1.955916776001686230e+00
1.826400250000006054e+00
1.684801223997055786e+00
1.546647993000078714e+00
1.427902224000717979e+00
1.342046523997851182e+00
1.299792647998401662e+00
1.306700858000112930e+00
1.364304616003209958e+00
1.469131063000531867e+00
1.612886017999699106e+00
1.782564527999056736e+00
1.961713688000600087e+00
2.132055104000755819e+00
2.278214268997544423e+00
2.387242894001246896e+00
2.452253158000530675e+00
2.470736005001526792e+00
2.445318563000910217e+00
2.380776668000180507e+00
2.284164053002314176e+00
2.165850249999493826e+00
2.039111633999709738e+00
1.918798422000691062e+00
1.821179863996803761e+00
1.758516818998032250e+00
1.740695028998743510e+00
1.771567734998825472e+00
1.850607885000499664e+00
1.970328076000441797e+00
2.118580772999848705e+00
2.278187200998218032e+00
2.431181398002081551e+00
2.561505650999606587e+00
2.656845203000557376e+00
2.711485776999325026e+00
2.723340783999447012e+00
2.695562053999310592e+00
2.633411896000325214e+00
2.543724708000809187e+00
2.435472159999335418e+00
2.317854027998691890e+00
2.201040534000640037e+00
2.095562692000385141e+00
2.012170308000349905e+00
1.959526384998753201e+00
1.944429289000254357e+00
1.968697431999316905e+00
2.027532066000276245e+00
2.110986220999620855e+00
2.205075612000655383e+00
2.294831084000179544e+00
2.366491608001524583e+00
2.409209653997095302e+00
2.416517920999467606e+00
2.387486155002989108e+00
2.324256719999539200e+00
2.232160137999017024e+00
2.118560517999867443e+00
1.992101625000941567e+00
1.861701407000509789e+00
1.737103389998083003e+00
1.627685824001673609e+00
1.543692456001735991e+00
1.493418130998179549e+00
1.482628378998924745e+00
1.513599466001323890e+00
1.584027501001401106e+00
1.687743327998759924e+00
1.814801676002389286e+00
1.953681847000552807e+00
2.092562629997701151e+00
2.219092710001859814e+00
2.323952904000179842e+00
2.399754071000643307e+00
2.442919873999926494e+00
2.452013545000227168e+00
2.430320667997875717e+00
2.383387590001802891e+00
2.320863545999600319e+00
2.252565828999649966e+00
2.192399306997685926e+00
2.151467335999768693e+00
2.139052340000489494e+00
2.160844352001731750e+00
2.217537866999919061e+00
2.306703620997723192e+00
2.422414787000889191e+00
2.556501945000491105e+00
2.700459866999153746e+00
2.843680087997199735e+00
2.976598021999961929e+00
3.089668317999894498e+00
3.175392304001434240e+00
3.228646080999169499e+00
3.248777310000150464e+00
3.238383331001386978e+00
3.204201903001376195e+00
3.156083763999049552e+00
3.107227647000399884e+00
3.069524263002676889e+00
3.053011665000667563e+00
3.064612464997480856e+00
3.106373276001249906e+00
3.176745952001510886e+00
3.272111082002084004e+00
3.385965338999085361e+00
3.510935318001429550e+00
3.636912979000044288e+00
3.755889656000363175e+00
3.859074686999520054e+00
3.939545892000751337e+00
3.993141535000177100e+00
4.017401485998561839e+00
4.013684464000107255e+00
3.984662892999040196e+00
3.935369126000296092e+00
3.874994313002389390e+00
3.811664849999942817e+00
3.755164590002095792e+00
3.713383783000608673e+00
3.689714764001109870e+00
3.683854219998465851e+00
3.693611042999691563e+00
3.713843042998632882e+00
3.739636130001599668e+00
3.764354481001646491e+00
3.782708802002161974e+00
3.790135723000275902e+00
3.785054721000051359e+00
3.767553331999806687e+00
3.739853710001625586e+00
3.706035014001827221e+00
3.670194473001174629e+00
3.637172440001450013e+00
3.611408402000961360e+00
3.596540038997773081e+00
3.594138177999411710e+00
3.602966598002240062e+00
3.620140020000690129e+00
3.641005090001272038e+00
3.660096414998406544e+00
3.672973573000490433e+00
3.675681284999882337e+00
3.665332734999537934e+00
3.639016569999512285e+00
3.595638250000774860e+00
3.537150824002310401e+00
3.467308343999320641e+00
3.393542372999945655e+00
3.324615069999708794e+00
3.269711269000254106e+00
3.236680040001374437e+00
3.231207603999791900e+00
3.253368331999809016e+00
3.299343750000844011e+00
3.361498439000570215e+00
3.428980643999238964e+00
3.490993162002268946e+00
3.538558546999411192e+00
3.565407026999309892e+00
3.568923929000447970e+00
3.548550420000537997e+00
3.505628909999359166e+00
3.442298483001650311e+00
3.362412565002159681e+00
3.270175451001705369e+00
3.171438055000180611e+00
3.073739977000514045e+00
2.983924096999544417e+00
2.911930180001945700e+00
2.864858785000251373e+00
2.849022669997793855e+00
2.866464961000019684e+00
2.916544067000359064e+00
2.994341104000341147e+00
3.092817706998175709e+00
3.201768819999415427e+00
3.310827330999018159e+00
3.408314453001366928e+00
3.484193380998476641e+00
3.529769974000373622e+00
3.538514676001796033e+00
3.507196615999419009e+00
3.437342753997654654e+00
3.332731946000421885e+00
3.201944166001339909e+00
3.054640099002426723e+00
2.902910246000828920e+00
2.757477836999896681e+00
2.629913214001135202e+00
2.528138423997006612e+00
2.458666511000046739e+00
2.424325209998642094e+00
2.424529219002579339e+00
2.455627671999536688e+00
2.511772532001486979e+00
2.584188652999728220e+00
2.663406933999795001e+00
2.739035796999814920e+00
2.800232174999109702e+00
2.839335823002329562e+00
2.851325204002932878e+00
2.833791444001690252e+00
2.789219616002810653e+00
2.723359244999301154e+00
2.644736543999897549e+00
2.564103736000106437e+00
2.490817632999096531e+00
2.433576522998919245e+00
2.396778709997306578e+00
2.382727364998572739e+00
2.391471307997562690e+00
2.420235479003167711e+00
2.465145958998618880e+00
2.521222712999588111e+00
2.582872604998556199e+00
2.643926881999504985e+00
2.698986628998682136e+00
2.743442519000382163e+00
2.774392695999267744e+00
2.791377973997441586e+00
2.795026070998574141e+00
2.786988131996622542e+00
2.770753996999701485e+00
2.749376281000877498e+00
2.725658989002113231e+00
2.702682625000306871e+00
2.682211229999666102e+00
2.666574838000087766e+00
2.658804810002038721e+00
2.659854181001719553e+00
2.670617910000146367e+00
2.689853610001591733e+00
2.714507233999029268e+00
2.741626064002048224e+00
2.768204420000984101e+00
2.792349735998868709e+00
2.814100327999767615e+00
2.834528904000762850e+00
2.857071655998879578e+00
2.884636760001740186e+00
2.919127443001343636e+00
2.961647815998730948e+00
3.009665968002082082e+00
3.059446331000799546e+00
3.105677831001230516e+00
3.143192171999544371e+00
3.166301585999462986e+00
3.170373917000688380e+00
3.152824757002235856e+00
3.112635309000324924e+00
3.051147334001143463e+00
2.971904589998302981e+00
2.880476027999975486e+00
2.784404762998747174e+00
2.691569671002071118e+00
2.608613123000395717e+00
2.541551741000148468e+00
2.494868890000361716e+00
2.470295128998259315e+00
2.467087027998786652e+00
2.482968901000276674e+00
2.513123202999850037e+00
2.552614634998462861e+00
2.594510556002205703e+00
2.633003414000995690e+00
2.661593089000234613e+00
2.677159351998852799e+00
2.676466455999616301e+00
2.658377733001543675e+00
2.623005365003336919e+00
2.571959470998990582e+00
2.506914792000316083e+00
2.431315912999707507e+00
2.349693610998656368e+00
2.266870581999683054e+00
2.189203865000308724e+00
2.121387129001959693e+00
2.065273783999145962e+00
2.022270688998105470e+00
1.991841691997251473e+00
1.971707762000733055e+00
1.959633186997962184e+00
1.953347484999540029e+00
1.948604224999144208e+00
1.943302561001473805e+00
1.935877563999383710e+00
1.926153009000699967e+00
1.914572577999933856e+00
1.902777166997111635e+00
1.891878048001672141e+00
1.880975697997200768e+00
1.868701671999588143e+00
1.852093760997377103e+00
1.828204260000347858e+00
1.794174384998768801e+00
1.750644012001430383e+00
1.700637294998159632e+00
1.649725282000872539e+00
1.604457604000344872e+00
1.570064630999695510e+00
1.550117295999370981e+00
1.545860507998440880e+00
1.556206050001492258e+00
1.578027218998613534e+00
1.608571373999438947e+00
1.644617567002569558e+00
1.682586566999816569e+00
1.720164431000739569e+00
1.753738802002771990e+00
1.780719242997292895e+00
1.798019750000094064e+00
1.801970079999591690e+00
1.789887984999950277e+00
1.754601996999554103e+00
1.709384476998820901e+00
1.651557220000540838e+00
1.589562075001595076e+00
1.529890251000324497e+00
1.475015701998927398e+00
1.426097109997499501e+00
1.382916380996903172e+00
1.345850669000355992e+00
1.315049065000494011e+00
1.291436698000325123e+00
1.275703690000227652e+00
1.267992954999499489e+00
1.268907171001046663e+00
1.277667884001857601e+00
1.292836585002078209e+00
1.311451137000403833e+00
1.328866519997973228e+00
1.340738701001100708e+00
1.341490868999244412e+00
1.327764716999809025e+00
1.298845301000255859e+00
1.255929009999817936e+00
1.204346337999595562e+00
1.151197996001428692e+00
1.104674299000180326e+00
1.071867800998006715e+00
1.056295176000276115e+00
1.058500864997768076e+00
1.076478515999042429e+00
1.106740425999305444e+00
1.144869536001351662e+00
1.188038483000127599e+00
1.234989590997429332e+00
1.285382712998398347e+00
1.338077987998985918e+00
1.391201923997869017e+00
1.441267033998883562e+00
1.483177400001295609e+00
1.510388194001279771e+00
1.516304001001117285e+00
1.496177615001215599e+00
1.449752237000211608e+00
1.379339790000813082e+00
1.291670918999443529e+00
1.193770180998399155e+00
1.094378105997748207e+00
1.001448825998522807e+00
9.212695620008162223e-01
8.592845219973241910e-01
8.182452680011920165e-01
7.991296940017491579e-01
8.011278929989202879e-01
8.226687649985251483e-01
8.594330170017201453e-01
9.083144210017053410e-01
9.646658919991750736e-01
1.023580477998621063e+00
1.080078551000042353e+00
1.130200500003411435e+00
1.169556871001987020e+00
1.196495371998025803e+00
1.211849106999579817e+00
1.218079122998460662e+00
1.218775421999453101e+00
1.220982163002190646e+00
1.227303895000659395e+00
1.238921019001281820e+00
1.255493681001098594e+00
1.277937142000155291e+00
1.306834716000594199e+00
1.343421467998268781e+00
1.388686287999007618e+00
1.443194773000868736e+00
1.505163718000403605e+00
1.572114865000912687e+00
1.639648843000031775e+00
1.702237714001967106e+00
1.754509324997343356e+00
1.789595025999005884e+00
1.803955986997607397e+00
1.796528038001270033e+00
1.769707429997652071e+00
1.729287363999901572e+00
1.682409240998822497e+00
1.635627229999954579e+00
1.594226761000754777e+00
1.562557414999901084e+00
1.543897482999454951e+00
1.540447687999403570e+00
1.553427809998538578e+00
1.582187749998411164e+00
1.626317381000262685e+00
1.684463936999236466e+00
1.753855793002003338e+00
1.831520104999071918e+00
1.912187452999205561e+00
1.991232684002170572e+00
2.063244711000152165e+00
2.122397056999034248e+00
2.165224840999144362e+00
2.188750199999049073e+00
2.193066370000451570e+00
2.180610458999581169e+00
2.154946525002742419e+00
2.121105137000995455e+00
2.083669634001125814e+00
2.046521218999259872e+00
2.014077550000365591e+00
1.990066296002623858e+00
1.977855658999033039e+00
1.980094638998707524e+00
1.998720638999657240e+00
2.034357071002887096e+00
2.087385525002900977e+00
2.156721843999548582e+00
2.239005732997611631e+00
2.328788486000121338e+00
2.418749272001150530e+00
2.499945858002320165e+00
2.563813045002461877e+00
2.606075668998528272e+00
2.624617081997712376e+00
2.621425934001308633e+00
2.600167975000658771e+00
2.564624214999639662e+00
2.518803876999299973e+00
2.466834246002690634e+00
2.411477878002187936e+00
2.356280646999948658e+00
2.305528024000523146e+00
2.263138823000190314e+00
2.233967635998851620e+00
2.222165953997318866e+00
2.230367251999268774e+00
2.258225329002016224e+00
2.301043575000221608e+00
2.349864624997280771e+00
2.394864284000504995e+00
2.425155922999692848e+00
2.433477440998103702e+00
2.416507201000058558e+00
2.374052720999316080e+00
2.308835953001107555e+00
2.226578179001080571e+00
2.133557398999982979e+00
2.037805566000315594e+00
1.947013535002042772e+00
1.869216091999987839e+00
1.810331591997965006e+00
1.776245737000863301e+00
1.770800828002393246e+00
1.794783184999687364e+00
1.847002823000366334e+00
1.923370599000918446e+00
2.017289534996962175e+00
2.119998099999065744e+00
2.222761732002254575e+00
2.315681806001521181e+00
2.389844837001874112e+00
2.437826453999150544e+00
2.455437288997927681e+00
2.441907238997373497e+00
2.400946418998501031e+00
2.339173098000173923e+00
2.263973277997138212e+00
2.184937977999652503e+00
2.110227252000186127e+00
2.047851593997620512e+00
2.003187817997968523e+00
1.980818109001120320e+00
1.983038163001765497e+00
2.010243444001389435e+00
2.060704079001880018e+00
2.130219541999395005e+00
2.211948552998364903e+00
2.297193055001116591e+00
2.376501031001680531e+00
2.439354279998951824e+00
2.476124865999736357e+00
2.480706441001530038e+00
2.450588843999867095e+00
2.387879270998382708e+00
2.298848447000636952e+00
2.192288590998941800e+00
2.079098868998698890e+00
1.969332307002332527e+00
1.873658350999903632e+00
1.800620329999219393e+00
1.757307561001653085e+00
1.748196935997839319e+00
1.773550941001303727e+00
1.831057961000624346e+00
1.914856499999586958e+00
2.018740888001048006e+00
2.134539373997540679e+00
2.252104287999827648e+00
2.361528290002752328e+00
2.452242755000042962e+00
2.515137832000618801e+00
2.543386388002545573e+00
2.532076888997835340e+00
2.482195931999740424e+00
2.399202018998039421e+00
2.293143570001120679e+00
2.177747344001545571e+00
2.067294373999175150e+00
1.976471363999735331e+00
1.917012877998786280e+00
1.896638610000081826e+00
1.918325425998773426e+00
1.981519669996487210e+00
2.080397249999805354e+00
2.206661362000886584e+00
2.350608303000626620e+00
2.501332184001512360e+00
2.646814578998601064e+00
2.776063283999974374e+00
2.877616134999698261e+00
2.940592162998655112e+00
2.957193736001499929e+00
2.923964798999804771e+00
2.843003515001328196e+00
2.724380998999549774e+00
2.581967291000182740e+00
2.432493532000080450e+00
2.292908598999929382e+00
2.176282773001730675e+00
2.091248348999215523e+00
2.040957774999696994e+00
2.024709099001483992e+00
2.038317642000038177e+00
2.076689627003361238e+00
2.133908743999199942e+00
2.202381250001053559e+00
2.275303274996986147e+00
2.344881175999034895e+00
2.404678327999135945e+00
2.446571486998436740e+00
2.464275559999805409e+00
2.451832561997434823e+00
2.405638817999715684e+00
2.324576736002200050e+00
2.211868137997953454e+00
2.076948876998358173e+00
1.931849911001336295e+00
1.790444620997732272e+00
1.666734462000022177e+00
1.572099856999557232e+00
1.515359053999418393e+00
1.500600832998316037e+00
1.526955001001624623e+00
1.590998016999947140e+00
1.683930809002049500e+00
1.795649406001757598e+00
1.915153737998480210e+00
2.031691562999185408e+00
2.136324143000820186e+00
2.221593956997821806e+00
2.280647681000118610e+00
2.308771182000782574e+00
2.300633423001272604e+00
2.253390415000467328e+00
2.167631919997802470e+00
2.047343849000753835e+00
1.901968753001710866e+00
1.744589542999165133e+00
1.590155644000333268e+00
1.454824137999821687e+00
1.352146651999646565e+00
1.291684091000206536e+00
1.278247091002413072e+00
1.311083134998625610e+00
1.383986591001303168e+00
1.487480042000242975e+00
1.611135712002578657e+00
1.743067367999174166e+00
1.873691431999759516e+00
1.993958240000210935e+00
2.095942878000641940e+00
2.173426579000079073e+00
2.220911959997465601e+00
2.234000544998707483e+00
2.209767944001214346e+00
2.147897581002325751e+00
2.051939963999757310e+00
1.927296300000307383e+00
1.783979727999394527e+00
1.633623929999885149e+00
1.489290452002023812e+00
1.364461485001811525e+00
1.272110769998107571e+00
1.220898400002624840e+00
1.215820850000454811e+00
1.256937441998161376e+00
1.339647781001986004e+00
1.454957358000683598e+00
1.590808846001891652e+00
1.733820924000610830e+00
1.870448890000261599e+00
1.989511125000717584e+00
2.082070231997931842e+00
2.140920236000965815e+00
2.162978902000759263e+00
2.147047457998269238e+00
2.093915948000358185e+00
2.007874045000789920e+00
1.895314819001214346e+00
1.766000233998056501e+00
1.631688747998850886e+00
1.504010374002973549e+00
1.395556337000016356e+00
1.315243261000432540e+00
1.269665453000925481e+00
1.261738052999135107e+00
1.290501085997675546e+00
1.351472485999693163e+00
1.436056249000102980e+00
1.533347610002238071e+00
1.632652534000953892e+00
1.724265367000043625e+00
1.800410441999702016e+00
1.855492417002096772e+00
1.886737627999536926e+00
1.892273705001571216e+00
1.871896781998657389e+00
1.825994884999090573e+00
1.756922109001607168e+00
1.669267989000218222e+00
1.571008384999004193e+00
1.471593020000000251e+00
1.382660318002308486e+00
8.109029159997589886e+00
8.083273676998942392e+00
8.025846898999589030e+00
7.935861817997647449e+00
7.815587731001869543e+00
7.670825515000615269e+00
7.510540827999648172e+00
7.343046250000043074e+00
7.176619686000776710e+00
7.015933610000502085e+00
6.864979026002401952e+00
6.724680493000050774e+00
6.595017953000933630e+00
6.473623993999353843e+00
6.357876392001344357e+00
6.244062493002275005e+00
6.128688065000460483e+00
6.009189451000565896e+00
5.882662314998015063e+00
5.746220139000797644e+00
5.597341493001295021e+00
5.432929563001380302e+00
5.250803618997451849e+00
5.051751086000876967e+00
4.836567860002105590e+00
4.611157787003321573e+00
4.385508919000130845e+00
4.173287230001733406e+00
3.992199112999514909e+00
3.858799563000502530e+00
3.784183065999968676e+00
3.773032232002151432e+00
3.820836986000358593e+00
3.917545961998257553e+00
4.047217624000040814e+00
4.192793597998388577e+00
4.338106568000512198e+00
4.471315274000517093e+00
4.586348807999456767e+00
4.682958035999035928e+00
4.763460336998832645e+00
4.832381404001353076e+00
4.894417241001065122e+00
4.954363654000189854e+00
5.015083612001035362e+00
5.076595760001509916e+00
5.137344260998361278e+00
5.192636933999892790e+00
5.236475087000144413e+00
5.261525647001690231e+00
5.259144642001047032e+00
5.223375847999705002e+00
5.147869451000588015e+00
5.030064475002291147e+00
4.868026846001157537e+00
4.663239524001255631e+00
4.421146909000526648e+00
4.148293149999517482e+00
3.854108114999689860e+00
3.550205200001073536e+00
3.247764035997533938e+00
2.960070714998437325e+00
2.699943597999663325e+00
2.478799909997178474e+00
2.304726611997466534e+00
2.184167336003156379e+00
2.120557022000866709e+00
2.115642829998250818e+00
2.168620642001769738e+00
2.275505510999209946e+00
2.429227036001975648e+00
2.620111837000877131e+00
2.834766613999818219e+00
3.057374381998670287e+00
3.270428825002454687e+00
3.457464278999395901e+00
3.603156778997799847e+00
3.696386964998964686e+00
3.729713153999909991e+00
3.701821093000035034e+00
3.616265218002808979e+00
3.480698295999900438e+00
3.306475231998774689e+00
3.106625304000772303e+00
2.895687647996965097e+00
2.685964299998886418e+00
2.489041344000725076e+00
2.315022280999983195e+00
2.171668554001371376e+00
2.064656114998797420e+00
1.996524827001849189e+00
1.968237560999114066e+00
1.978953180998360040e+00
2.025664320000942098e+00
2.104209851000632625e+00
2.210134307999396697e+00
2.336821428001712775e+00
2.478587497000262374e+00
2.629441834000317613e+00
2.784059587000228930e+00
2.939998730998922838e+00
3.093932798001333140e+00
3.243285559998184908e+00
3.386032712998712668e+00
3.521754424000391737e+00
3.647907449001650093e+00
3.762219235002703499e+00
3.862553472998115467e+00
3.945291282998368843e+00
4.006802500000048894e+00
4.042895275997580029e+00
4.049765730000217445e+00
4.025253298997995444e+00
3.969419801000185544e+00
3.886150952002935810e+00
3.783574088000023039e+00
3.672056614999746671e+00
3.562998352001159219e+00
3.465909238999302033e+00
3.387631273999431869e+00
3.329675619999761693e+00
3.290135257000656566e+00
3.263311995000549359e+00
3.242324601000291295e+00
3.220634167999378406e+00
3.193582330997742247e+00
3.159129952000512276e+00
3.116215314003056847e+00
3.065932561999943573e+00
3.009641816999646835e+00
2.949021807002282003e+00
2.884972796997317346e+00
2.817601306996948551e+00
2.747125032998155802e+00
2.670816902002115967e+00
2.587716306999936933e+00
2.497194482002669247e+00
2.398908800998469815e+00
2.297229783998773200e+00
2.197831292000046233e+00
2.109597692000534153e+00
2.042605478000041330e+00
2.005782913001894485e+00
2.005946526998741319e+00
2.046168405999196693e+00
2.124635275999025907e+00
2.234841279001557268e+00
2.366499709998606704e+00
2.506100203998357756e+00
2.638805504000629298e+00
2.751027533002343262e+00
2.831081830001494382e+00
2.871655381000891794e+00
2.870873947002110071e+00
2.829900658998667495e+00
2.753762096002901671e+00
2.649827727000229061e+00
2.526897561998339370e+00
2.394889244998921640e+00
2.263785741997708101e+00
2.143534856000769651e+00
2.043823893996886909e+00
1.972209320996626047e+00
1.934812513001816114e+00
1.933051891999639338e+00
1.965838312000414589e+00
2.028531795000162674e+00
2.112713342998176813e+00
2.209337666001374600e+00
2.307118593002087437e+00
2.395628025999030797e+00
2.464728245999140199e+00
2.506116235999797937e+00
2.514046229000086896e+00
2.485365397998975823e+00
2.419683991000056267e+00
2.321875819001434138e+00
2.200648156998795457e+00
2.066422989999409765e+00
1.932531756003299961e+00
1.812548186000640271e+00
1.718136440998932812e+00
1.657719648999773199e+00
1.635665540998161305e+00
1.651350972999352962e+00
1.701575160997890634e+00
1.779153016002965160e+00
1.876403392001520842e+00
1.983185985001910012e+00
2.089695039001526311e+00
2.187852417999238241e+00
2.270815051000681706e+00
2.333800364998751320e+00
2.373350999998365296e+00
2.388878273999580415e+00
2.381351004998577992e+00
2.352469456000108039e+00
2.307418639997194987e+00
2.253146386003209045e+00
2.197026273999654222e+00
2.146831046000443166e+00
2.108993777001160197e+00
2.087204671002837131e+00
2.082318363998638233e+00
2.092459666997456225e+00
2.114442308997240616e+00
2.143509780999011127e+00
2.175340582001808798e+00
2.207488465999631444e+00
2.237303248999523930e+00
2.263672872999450192e+00
2.286226503001671517e+00
2.306018807998043485e+00
2.323767343001236441e+00
2.341243148999637924e+00
2.359155106998514384e+00
2.378010666998306988e+00
2.396929383001406677e+00
2.415122145997884218e+00
2.430740320000040811e+00
2.441916005998791661e+00
2.448459211998851970e+00
2.450353247000748524e+00
2.448264823000499746e+00
2.442907815999205923e+00
2.436005120998743223e+00
2.428463773001567461e+00
2.421265336997748818e+00
2.415173099001549417e+00
2.410881486997823231e+00
2.409601603998453356e+00
2.413134678001370048e+00
2.422257680998882279e+00
2.438585519998014206e+00
2.440881103000720032e+00
2.466792307001014706e+00
2.492993463998573134e+00
2.513513068999600364e+00
2.522170860000187531e+00
2.514631987000029767e+00
2.489539698999578832e+00
2.447363494997262023e+00
2.393207088000053773e+00
2.333007532997726230e+00
2.272140327000670368e+00
2.214063478000753094e+00
2.160498446999554290e+00
2.113232403000438353e+00
2.073872297001798870e+00
2.043868856002518442e+00
2.024926804999267915e+00
2.018727231999946525e+00
2.025324176000140142e+00
2.044634379999479279e+00
2.073309669998707250e+00
2.107196205000946065e+00
2.140158736998273525e+00
2.166801499999564840e+00
2.183074759002920473e+00
2.187135402000421891e+00
2.179676826999639161e+00
2.162847618998057442e+00
2.140074711998749990e+00
2.114310210999974515e+00
2.089040180002484703e+00
2.066673321998678148e+00
2.048892761999013601e+00
2.038903469001525082e+00
2.038214448999497108e+00
2.049812412002211204e+00
2.075642084000719478e+00
2.115897304000100121e+00
2.169469888001913205e+00
2.232569432002492249e+00
2.301074697999865748e+00
2.369028358003561152e+00
2.431783795000228565e+00
2.485032587002933724e+00
2.525563189999957103e+00
2.552608297999540810e+00
2.566729694000969175e+00
2.569062138001754647e+00
2.562552162002248224e+00
2.549844719000248006e+00
2.533882585001265397e+00
2.518671114001335809e+00
2.508926332000555703e+00
2.508395648001169320e+00
2.520735395002702717e+00
2.547516159000224434e+00
2.589063244999124436e+00
2.643767297999147559e+00
2.708108550999895670e+00
2.778889380999316927e+00
2.850603014001535485e+00
2.918468651998409769e+00
2.977960202002577716e+00
3.025887535997753730e+00
3.061816067001927877e+00
3.085057931002666010e+00
3.097349646999646211e+00
3.101032941998710157e+00
3.099387676000333158e+00
3.095968093002738897e+00
3.095593410998844774e+00
3.103220345998124685e+00
3.122029629997996381e+00
3.154974909000884509e+00
3.202658322999923257e+00
3.262891566999314819e+00
3.331514690999028971e+00
3.402898896001715912e+00
3.470369455997570185e+00
3.527864722000231268e+00
3.569277296999644022e+00
3.590595506000681780e+00
3.590500740003335522e+00
3.569916222000756534e+00
3.532450665003125323e+00
3.483196657998632872e+00
3.428811990001122467e+00
3.375391157002013642e+00
3.328812379000737565e+00
3.294054514000890777e+00
3.274250154001492774e+00
3.270555710998451104e+00
3.281684178997238632e+00
3.304808913999295328e+00
3.335245917998690857e+00
3.367878883000230417e+00
3.397577405998163158e+00
3.419318423999357037e+00
3.429716531001758995e+00
3.424959714000578970e+00
3.404494454000086989e+00
3.368945607999194181e+00
3.322334104999754345e+00
3.269944603998737875e+00
3.217447779999929480e+00
3.170004663999861805e+00
3.131690882000839338e+00
3.104650106997723924e+00
3.089760315000603441e+00
3.086327204000554048e+00
3.092210951999732060e+00
3.105168932997912634e+00
3.121690372001467040e+00
3.137886535001598531e+00
3.150719673998537473e+00
3.156095285001356388e+00
3.151051159999042284e+00
3.133568743996875128e+00
3.103100476000690833e+00
3.062821346000418998e+00
3.017749221999110887e+00
2.974170210996817332e+00
2.937483098998200148e+00
2.911062731000129133e+00
2.896965935000480385e+00
2.894773000996792689e+00
2.903255896999326069e+00
2.920577753997349646e+00
2.945499109999218490e+00
2.976281936000304995e+00
3.010888621000049170e+00
3.046137057997839293e+00
3.078977102999488125e+00
3.106704809000802925e+00
3.126809514000342460e+00
3.137047746000462212e+00
3.137464159000955988e+00
3.129259790999640245e+00
3.115958205999049824e+00
3.102864038999541663e+00
3.092719132997444831e+00
3.087714929002686404e+00
3.086375402999692596e+00
3.087718373997631716e+00
3.091094158000487369e+00
3.097819072001584573e+00
3.109299282998108538e+00
3.126583414999913657e+00
3.147831336002127500e+00
3.170350198997766711e+00
3.189631571000063559e+00
3.201245439002377680e+00
3.202327929000603035e+00
3.190586379998421762e+00
3.165788672999042319e+00
3.130228169997280929e+00
3.087920447000215063e+00
3.043386418001318816e+00
3.001867486000264762e+00
2.966218423996906495e+00
2.939025527997728204e+00
2.922009592999529559e+00
2.916393990999495145e+00
2.925213340000482276e+00
2.949447722003242234e+00
2.988064396999106975e+00
3.037858239000343019e+00
3.093268544002057752e+00
3.147709390999807511e+00
3.194312719999288674e+00
3.227508094998484012e+00
3.242297062999568880e+00
3.237353148000693182e+00
3.212587149002501974e+00
3.171597025000664871e+00
3.119908571999985725e+00
3.064094631998159457e+00
3.010620086999551859e+00
2.965566022001439705e+00
2.933036295999045251e+00
2.917089484002644895e+00
2.919078473001718521e+00
2.938624561000324320e+00
2.972704134001105558e+00
3.016249412998149637e+00
3.063154571998893516e+00
3.107128828996792436e+00
3.141049238998675719e+00
3.160453954998956760e+00
3.161642467999627115e+00
3.143382566999207484e+00
3.106733462998818140e+00
3.055556062998221023e+00
2.995286002998909680e+00
2.931992663001437904e+00
2.870685105997836217e+00
2.817152195999369724e+00
2.775149480999971274e+00
2.746845967998524429e+00
2.733829003002028912e+00
2.735248093998961849e+00
2.749054682000860339e+00
2.770903758999338606e+00
2.795774515998346033e+00
2.818844293000438483e+00
2.834417949998169206e+00
2.838644065002881689e+00
2.827888977000839077e+00
2.801067440002952935e+00
2.759275865002564387e+00
2.705014114999357844e+00
2.642357644999719923e+00
2.575563169997622026e+00
2.507927385999209946e+00
2.443596567001804942e+00
2.385236789003101876e+00
2.335766298001544783e+00
2.296785111000644974e+00
2.269775923999986844e+00
2.253941078000934795e+00
2.247345985000720248e+00
2.248069952001969796e+00
2.252268542000820162e+00
2.257028380001429468e+00
2.258969594000518555e+00
2.256040602998837130e+00
2.246497025997086894e+00
2.231031912000617012e+00
2.212008492999302689e+00
2.192675294001674047e+00
2.175339876001089578e+00
2.161547960000461899e+00
2.151536585999565432e+00
2.145664663003117312e+00
2.143314862001716392e+00
2.144615213997894898e+00
2.149917620001360774e+00
2.158607269000640372e+00
2.170393781001621392e+00
2.184530042002734262e+00
2.201092388997494709e+00
2.218683724997390527e+00
2.237494214001344517e+00
2.256840003999968758e+00
2.276751336001325399e+00
2.297801460001210216e+00
2.320065826002974063e+00
2.343608106999454321e+00
2.367305021001811838e+00
2.390357799002231332e+00
2.412382437996711815e+00
2.432834803999867290e+00
2.452094745000067633e+00
2.469174563997512450e+00
2.483669413002644433e+00
2.494041412999649765e+00
2.499178928999754135e+00
2.497669279000547249e+00
2.488672733001294546e+00
2.472240081002382794e+00
2.448344612999790115e+00
2.418772624001576332e+00
2.384758111998962704e+00
2.348799565999797778e+00
2.313884687002428109e+00
2.281597067998518469e+00
2.254273680002370384e+00
2.233083224997244542e+00
2.218663036997895688e+00
2.210675972997705685e+00
2.208515296999394195e+00
2.210623987000872148e+00
2.215332797000883147e+00
2.220798230999207590e+00
2.226212222998583457e+00
2.230365411000093445e+00
2.232293700999434805e+00
2.231815425999229774e+00
2.228236773000389803e+00
2.222346434999053599e+00
2.214919607999036089e+00
2.207254087999899639e+00
2.201919660001294687e+00
2.200192660999164218e+00
2.203558494002209045e+00
2.212068830001953756e+00
2.225865198000974488e+00
2.244273364998662146e+00
2.266107729999930598e+00
2.290793015999952331e+00
2.317958867002744228e+00
2.347052072000224143e+00
2.378486683002847712e+00
2.411608393002097728e+00
2.445433804998174310e+00
2.478517301999090705e+00
2.508541965002223151e+00
2.533953289999772096e+00
2.553272544999344973e+00
2.567133501001080731e+00
2.575381960003142012e+00
2.580089192000741605e+00
2.582466500000009546e+00
2.583524162000685465e+00
2.583901930000138236e+00
2.584543393997591920e+00
2.585976777998439502e+00
2.588085940999008017e+00
2.592059967002569465e+00
2.597671098999853712e+00
2.605578385002445430e+00
2.614808342998003354e+00
2.625032359999750042e+00
2.634589324999978999e+00
2.642538429001433542e+00
2.647170944001118187e+00
2.648316861999774119e+00
2.645392278998770053e+00
2.638549200000852579e+00
2.628184335000696592e+00
2.613152754998736782e+00
2.593417164000129560e+00
2.568125507998047397e+00
2.537357606001023669e+00
2.503458186998614110e+00
2.468334773999231402e+00
2.434386573000665521e+00
2.404796912000165321e+00
2.381030781001754804e+00
2.363505482000618940e+00
2.351787681000132579e+00
2.343889988002047176e+00
2.337484026000311133e+00
2.330232710999553092e+00
2.320319323000148870e+00
2.306595125999592710e+00
2.288697672000125749e+00
2.266952236997894943e+00
2.241802198997902451e+00
2.214108577001752565e+00
2.184998892000294290e+00
2.155508641000778880e+00
2.127237387998320628e+00
2.101588215999072418e+00
2.079047357001400087e+00
2.061035067003103904e+00
2.047565763998136390e+00
2.038576291000936180e+00
2.033377656996890437e+00
2.031040830999700120e+00
2.029600744001072599e+00
2.026770901000418235e+00
2.021134849001100520e+00
2.013001159000850748e+00
2.002955040999950143e+00
1.992412446998059750e+00
1.983300607000273885e+00
1.977529004001553403e+00
1.974989294998522382e+00
1.974883284001407446e+00
1.975399692997598322e+00
1.974047222000081092e+00
1.969490113002393628e+00
1.961301385999831837e+00
1.949015993999637431e+00
1.933676284999819472e+00
1.915294581998750800e+00
1.894872985001711641e+00
1.872956827999587404e+00
1.850239725001301849e+00
1.828410992999124574e+00
1.809314691003237385e+00
1.796332286998222116e+00
1.792297951000364264e+00
1.798967323997203493e+00
1.817265082001540577e+00
1.844905532001575921e+00
1.880336321999493521e+00
1.920368180999503238e+00
1.961697310001909500e+00
2.001403067999490304e+00
2.036520231999020325e+00
2.064617079002346145e+00
2.083817939001164632e+00
2.093421195000701118e+00
2.092685535000782693e+00
2.082487685001979116e+00
2.063010402998770587e+00
2.037181665000389330e+00
2.007609513999341289e+00
1.978252852000878192e+00
1.953046802998869680e+00
1.935036678001779364e+00
1.926185849999455968e+00
1.927426811002078466e+00
1.938399556001968449e+00
1.957124011001724284e+00
1.980656031999387778e+00
2.005961920000117971e+00
2.029437822999170749e+00
2.049066458999732276e+00
2.063357558999996400e+00
2.071609884998906637e+00
2.074241625003196532e+00
2.071950905999983661e+00
2.066256713998882333e+00
2.058414011997228954e+00
2.050739790000079665e+00
2.045063077999657253e+00
2.043604587001027539e+00
2.047421281997230835e+00
2.057605795998824760e+00
2.073522230999515159e+00
2.093776077002985403e+00
2.116891641999245621e+00
2.140481064001505729e+00
2.161548716001561843e+00
2.177378232001501601e+00
2.186055748999933712e+00
2.187438693999865791e+00
2.181274092999956338e+00
2.169150787001854042e+00
2.153105715002311626e+00
2.135728569999628235e+00
2.119233276000159094e+00
2.106004335000761785e+00
2.097686606000934262e+00
2.094212159998278366e+00
2.095035602000280051e+00
2.099846376000641612e+00
2.107835856000747299e+00
2.117755825998756336e+00
2.128672890001325868e+00
2.139658108000730863e+00
2.150088777998462319e+00
2.159633105002285447e+00
2.168324587000824977e+00
2.175635595998755889e+00
2.182165850001183571e+00
2.188733479997608811e+00
2.195197839999309508e+00
2.203245184999104822e+00
2.212908223002159502e+00
2.223839391001092736e+00
2.236526610999135301e+00
2.250369498997315532e+00
2.264590019000024768e+00
2.278712191000522580e+00
2.292118886998650851e+00
2.303788301000167849e+00
2.312748913001996698e+00
2.317781085999740753e+00
2.318042499999137362e+00
2.312706184002308873e+00
2.302248930998757714e+00
2.287437587001477368e+00
2.269035599998460384e+00
2.248082734000490746e+00
2.225935390000813641e+00
2.204133185001410311e+00
2.183568193999235518e+00
2.164650091999646975e+00
2.146942298000794835e+00
2.129722276997199515e+00
2.111661291000928031e+00
2.091544175000308314e+00
2.067996445999597199e+00
2.039758369999617571e+00
2.005861248002474895e+00
1.966227950000757119e+00
1.920377425998594845e+00
1.641856164998898748e+00
1.650371127998369047e+00
1.655728370998986065e+00
1.655912389000150142e+00
1.649789985000097658e+00
1.637372346998745343e+00
1.619811280001158593e+00
1.598846081000374397e+00
1.576951054001256125e+00
1.556834137001715135e+00
8.257411732000036864e+00
8.237502102001599269e+00
8.206474835998960771e+00
8.158432139996875776e+00
8.052395605001947843e+00
7.910594449000200257e+00
7.717345739001757465e+00
7.477700343002652517e+00
7.197734204000880709e+00
6.885719201000028988e+00
6.550209969998832094e+00
6.200481267998839030e+00
5.843969669000216527e+00
5.487827959001151612e+00
5.137812357999791857e+00
4.798186951000388945e+00
4.473434152998379432e+00
4.169191871998918941e+00
3.891341835002094740e+00
3.646191183001064928e+00
3.436988876997929765e+00
3.265242484001646517e+00
3.130429052998806583e+00
3.030569706999813206e+00
2.962343691997375572e+00
2.922413405998668168e+00
2.906955171998561127e+00
2.914527720997284632e+00
2.945926848999079084e+00
3.004045142999530071e+00
3.093918824000866152e+00
3.219678298999497201e+00
3.384821958999964409e+00
3.589991869997902540e+00
3.831328227002813946e+00
4.100721975999476854e+00
4.386175694999110419e+00
4.673034712999651674e+00
4.944302010000683367e+00
5.180199508002260700e+00
5.361775827997917077e+00
5.471254830001271330e+00
5.495451876999140950e+00
5.429849748001288390e+00
5.281095223999727750e+00
5.066860185997938970e+00
4.806949821999296546e+00
4.521615012999973260e+00
4.230015395998634631e+00
3.947489891001168871e+00
3.686173384001449449e+00
3.452903016001073411e+00
3.251379859997541644e+00
3.081818643997394247e+00
2.939508723000471946e+00
2.817471427999407751e+00
2.707328096999845002e+00
2.600772230998700252e+00
2.489780790001532296e+00
2.369606701999146026e+00
2.237748627001565183e+00
2.096223414999258239e+00
1.952037514001858654e+00
1.816345625997200841e+00
1.702814697997382609e+00
1.626828344000387006e+00
1.601426581000851002e+00
1.636539283997990424e+00
1.737042218002898153e+00
1.902741194000554970e+00
2.125467640998977004e+00
2.390389374002552358e+00
2.676328778998140479e+00
2.957440356000006432e+00
3.207879767000122229e+00
3.404018854998867027e+00
3.528105466000852175e+00
3.571092390997364419e+00
3.530692293003085069e+00
3.412774998003442306e+00
3.230365095998422476e+00
2.998097244999371469e+00
2.734244680999836419e+00
2.454985484000644647e+00
2.175068123000528431e+00
1.907435887002066011e+00
1.664611857999261701e+00
1.456777502997283591e+00
1.293470930999319535e+00
1.181364561001828406e+00
1.123807773001317400e+00
1.121522821998951258e+00
1.171731439000723185e+00
1.268997685001522768e+00
1.406103141998755746e+00
1.574278139996749815e+00
1.765893117997620720e+00
1.973742374997527804e+00
2.191324215000349795e+00
2.413377393000700977e+00
2.635634263999236282e+00
2.853361615998437628e+00
3.064185541999904672e+00
3.263251209002191899e+00
3.447012184999039164e+00
3.610186600999440998e+00
3.745957636001548963e+00
3.848458593001851114e+00
3.910381296002015006e+00
3.926372857997193933e+00
3.892207540000526933e+00
3.806746510999801103e+00
3.673927824002021225e+00
3.501070457001333125e+00
3.303460893999726977e+00
3.098699879999912810e+00
2.906215268998494139e+00
2.742666734000522410e+00
2.620063493999623461e+00
2.543099317001178861e+00
2.510365426998760086e+00
2.514278128001024015e+00
2.543480358999659074e+00
2.585447869998461101e+00
2.628344852997543057e+00
2.661884528999507893e+00
2.677853913002763875e+00
2.671426462999079376e+00
2.641345899999578251e+00
2.587916475000383798e+00
2.512093613997421926e+00
2.415884064001147635e+00
2.302976056998886634e+00
2.178746785000839736e+00
2.047838528000283986e+00
1.917367023997940123e+00
1.792798964001121931e+00
1.681083629999193363e+00
1.588378999997075880e+00
1.520754633002070477e+00
1.483432974000606919e+00
1.480654910999874119e+00
1.513971484997455264e+00
1.582648070001596352e+00
1.683648252001148649e+00
1.813311188001534902e+00
1.964596777997940080e+00
2.130706471001758473e+00
2.303929252997477306e+00
2.476291335999121657e+00
2.639152768999338150e+00
2.785295737001433736e+00
2.908051588001399068e+00
3.002736087997618597e+00
3.066439586000342388e+00
3.098307965003186837e+00
3.099586932999955025e+00
3.072702097997535020e+00
3.021777744001155952e+00
2.952637770002183970e+00
2.871818804000213277e+00
2.787057147001178237e+00
2.706612057998427190e+00
2.639877634999720613e+00
2.594387147997622378e+00
2.576914179000596050e+00
2.591263471000274876e+00
2.637807490998966387e+00
2.713199468998936936e+00
2.811244282002007822e+00
2.923274230997776613e+00
3.039926633999129990e+00
3.152774043999670539e+00
3.253241107999201631e+00
3.334872895997250453e+00
3.391841143002238823e+00
3.420723100000031991e+00
3.419720923000568291e+00
3.389837679998890962e+00
3.333801765002135653e+00
3.256479775998741388e+00
3.163825359999464126e+00
3.062368492002860876e+00
2.959158727997419192e+00
2.862884298003336880e+00
2.781033557999762706e+00
2.720569649001845391e+00
2.689171282996539958e+00
2.691273735999857308e+00
2.729380648001097143e+00
2.802525162001984427e+00
2.906889675999991596e+00
3.035135543999786023e+00
3.176768710000033025e+00
3.318995847999758553e+00
3.450159493000683142e+00
3.560622339999099495e+00
3.642986546998145059e+00
3.694209504003083566e+00
3.714934425999672385e+00
3.707916163999470882e+00
3.679284105000988347e+00
3.635294813000655267e+00
3.581026829997426830e+00
3.521803286999784177e+00
3.460157710000203224e+00
3.397987532000115607e+00
3.335594340998795815e+00
3.274417984001047444e+00
3.215878760998748476e+00
3.162638656001945492e+00
3.118058791998919332e+00
3.083734998999716481e+00
3.061158806998719228e+00
3.049397786999179516e+00
3.046084284997050418e+00
3.047575743999914266e+00
3.050388346997351618e+00
3.051599783000710886e+00
3.049538277999090496e+00
3.044689895999908913e+00
3.036704726997413673e+00
3.026301631998649100e+00
3.013767764998192433e+00
2.998546040998917306e+00
2.982107144998735748e+00
2.964739011000347091e+00
2.948966323001513956e+00
2.937456499999825610e+00
2.934161240002140403e+00
2.942560801999206888e+00
2.965284058998804539e+00
3.002581007000117097e+00
3.053479225000046426e+00
3.113377095000032568e+00
3.176421348001895240e+00
3.238110630001756363e+00
3.293816207002237206e+00
3.340937667999241967e+00
3.377000975000555627e+00
3.400173718997393735e+00
3.410023639000428375e+00
3.405311839000205509e+00
3.387086506001651287e+00
3.355806712999765296e+00
3.313977601999795297e+00
3.264403721001144731e+00
3.211266689999320079e+00
3.158617713001149241e+00
3.110571943998365896e+00
3.069816349998291116e+00
3.036504431001958437e+00
3.007434310999087756e+00
2.978157917998032644e+00
2.943160516999341780e+00
2.898852158999943640e+00
2.843602656997973099e+00
2.777609780998318456e+00
2.702874092999991262e+00
2.621597006000229158e+00
2.535920530001021689e+00
2.447635176999028772e+00
2.358533958999032620e+00
2.270593482000549557e+00
2.187602247999166138e+00
2.114654420001897961e+00
2.056560052998975152e+00
2.018285754998942139e+00
2.003495913002552697e+00
2.013887635999708436e+00
2.047861199000180932e+00
2.100565323999035172e+00
2.164725644997815834e+00
2.230600213999423431e+00
2.290012047000345774e+00
2.336110626998561202e+00
2.364391496001189807e+00
2.372524151000106940e+00
2.359294104997388786e+00
2.324962410999432905e+00
2.270786346998647787e+00
2.199826545001997147e+00
2.117290697002317756e+00
2.030240284999308642e+00
1.946646512998995604e+00
1.875996929000393720e+00
1.826408113000070443e+00
1.804352708997612353e+00
1.813160990001051687e+00
1.850333145001059165e+00
1.910386623003432760e+00
1.983283729001414031e+00
2.058089201000257162e+00
2.123155543999018846e+00
2.168623863999528112e+00
2.187504970999725629e+00
2.176623522998852422e+00
2.135852295999939088e+00
2.069382326000777539e+00
1.982202021998091368e+00
1.880174986999918474e+00
1.771438854997541057e+00
1.664915139001095667e+00
1.570189103000302566e+00
1.496109326999430778e+00
1.450328458999138093e+00
1.437730002999160206e+00
1.459654928003146779e+00
1.513934673999756342e+00
1.594732736000878504e+00
1.694921374997647945e+00
1.805202675001055468e+00
1.915762981996522285e+00
2.016165085999091389e+00
2.097727980999479769e+00
2.152917565999814542e+00
2.176709408002352575e+00
2.167662870000640396e+00
2.127025344001594931e+00
2.059593575999315362e+00
1.972826347999216523e+00
1.875792553000792395e+00
1.777965805002168054e+00
1.687490394000633387e+00
1.610974835999513743e+00
1.553046243003336713e+00
1.515669217998947715e+00
1.499199249999946915e+00
1.501982165998924756e+00
1.521372298000642331e+00
1.553071743997861631e+00
1.592773687003500527e+00
1.634629346001020167e+00
1.672473787999479100e+00
1.700402159000077518e+00
1.711407880000479054e+00
1.700924785000097472e+00
1.664550777997646946e+00
1.601716224002302624e+00
1.514987719001510413e+00
1.410312730000441661e+00
1.295806582998920931e+00
1.179899514001590433e+00
1.071476443998108152e+00
9.768976160012243781e-01
9.025438829994527623e-01
8.500816350024251733e-01
8.214702699988265522e-01
8.157330430003639776e-01
8.307284080001409166e-01
8.625886219997482840e-01
9.079255620017647743e-01
9.630284520026179962e-01
1.024780964999081334e+00
1.091237830998579739e+00
1.160721229000046151e+00
1.232082805003301473e+00
1.303350332000263734e+00
1.372310222002852242e+00
1.435372845000529196e+00
1.488920121002593078e+00
1.529080309002893046e+00
1.553242411002429435e+00
1.560082656000304269e+00
1.550530484000773868e+00
1.526695649001339916e+00
1.491406539000308840e+00
1.447717577000730671e+00
1.398422953996487195e+00
1.346574698000040371e+00
1.295187939998868387e+00
1.246543767003458925e+00
1.203901739001594251e+00
1.170001114001934184e+00
1.147198654001840623e+00
1.137384912999550579e+00
1.141152079999301350e+00
1.158810164000897203e+00
1.188497978000668809e+00
1.228549792998819612e+00
1.275468673000432318e+00
1.325165987000218593e+00
1.374747271001979243e+00
1.419651689000602346e+00
1.457191592999151908e+00
1.485140675998991355e+00
1.502661751001141965e+00
1.510511696000321535e+00
1.510461919999215752e+00
1.505855985000380315e+00
1.500063800998759689e+00
1.497196231000998523e+00
1.500571847001992865e+00
1.512802306999219581e+00
1.535224444000050426e+00
1.568321381000714609e+00
1.611604163001175039e+00
1.663440830001491122e+00
1.721307754000008572e+00
1.781790824999916367e+00
1.831959029997960897e+00
1.879476283000258263e+00
1.917281088997697225e+00
1.939932317000057083e+00
1.943617272998380940e+00
1.927922384002158651e+00
1.894122731999232201e+00
1.846526502002234338e+00
1.790429320997645846e+00
1.732290084997657686e+00
1.677433283999562263e+00
1.630518482001207303e+00
1.594380655002169078e+00
1.570646273001329973e+00
1.559751453998615034e+00
1.561397109002427896e+00
1.574507326000457397e+00
1.596952289000910241e+00
1.627158906998374732e+00
1.628010483000252862e+00
1.662936811000690795e+00
1.699533566999889445e+00
1.735364430998743046e+00
1.769005481000931468e+00
1.798488848999113543e+00
1.822843901001760969e+00
1.841320155999710551e+00
1.854364647002512356e+00
1.863565472998743644e+00
1.870635241000854876e+00
1.877252539001347031e+00
1.883940816001995699e+00
1.890637085001799278e+00
1.896388052002293989e+00
1.901520998002524721e+00
1.904754413000773638e+00
1.906203197002469096e+00
1.907024452000769088e+00
1.907647018000716344e+00
1.908348936001857510e+00
1.909339253998041386e+00
1.909504097999160876e+00
1.908610779999435181e+00
1.905246391997934552e+00
1.898694518000411335e+00
1.888088308998703724e+00
1.872774921001109760e+00
1.852725499000371201e+00
1.827889399999548914e+00
1.798248732000502059e+00
1.763831177002430195e+00
1.724723616000119364e+00
1.681659345002117334e+00
1.636403749998862622e+00
1.591264525999577018e+00
1.547935629998391960e+00
1.508518531998561230e+00
1.474293035000300733e+00
1.447458112997992430e+00
1.429128741998283658e+00
1.419898898999235826e+00
1.419277798002440250e+00
1.426238075997389387e+00
1.438537435999023728e+00
1.452838012999563944e+00
1.465606034998927498e+00
1.474881271999038290e+00
1.477929916996799875e+00
1.473479362000944093e+00
1.459881875998689793e+00
1.437508230999810621e+00
1.407009343998652184e+00
1.370365396996930940e+00
1.329969770999014145e+00
1.288910176001081709e+00
1.249877474998356774e+00
1.215055492997635156e+00
1.187330226999620209e+00
1.168399303998739924e+00
1.158566245001566131e+00
1.157639077999192523e+00
1.164877877999970224e+00
1.179498379002325237e+00
1.200541513000644045e+00
1.227042964997963281e+00
1.258569285000703530e+00
1.293366146997868782e+00
1.330595364997861907e+00
1.368395746998430695e+00
1.406254305999027565e+00
1.444210732999636093e+00
1.482244477003405336e+00
1.520798368001123890e+00
1.559621406002406729e+00
1.598230753999814624e+00
1.635998711000866024e+00
1.672454183000809280e+00
1.707269637001445517e+00
1.740292493999731960e+00
1.772378221001417842e+00
1.804978207001113333e+00
1.840086706000874983e+00
1.879825659998459741e+00
1.926327539000340039e+00
1.979626885000470793e+00
2.039006784001685446e+00
2.102838139999221312e+00
2.161560448999807704e+00
2.222805064000567654e+00
2.279765371997200418e+00
2.329303998001705622e+00
2.368846187997405650e+00
2.396657411998603493e+00
2.412428382998768939e+00
2.416764966998016462e+00
2.410706478000065545e+00
2.396100828998896759e+00
2.374890011000388768e+00
2.349487851999583654e+00
2.323138505998940673e+00
2.298355602000810904e+00
2.278265144999750191e+00
2.264151597002637573e+00
2.256528320001962129e+00
2.255512200001248857e+00
2.259211674998368835e+00
2.265306147000956116e+00
2.269791287999396445e+00
2.263030933001573430e+00
2.258722665999812307e+00
2.247208823999244487e+00
2.228176612999959616e+00
2.201489775001391536e+00
2.166136937998089707e+00
2.123509477998595685e+00
2.073350376998860156e+00
2.016752305000409251e+00
1.956587883996689925e+00
1.896190351999393897e+00
1.838980676999199204e+00
1.790152755002054619e+00
1.753895646997989388e+00
1.732953719998477027e+00
1.728450504000647925e+00
1.738283984999725362e+00
1.758973459996923339e+00
1.785987341001600726e+00
1.814685021003242582e+00
1.842004360001737950e+00
1.866133719999197638e+00
1.886549867998837726e+00
1.902811508000013418e+00
1.915181459000450559e+00
1.922760992001713021e+00
1.925069395998434629e+00
1.922011880000354722e+00
1.914621214000362670e+00
1.903882507001981139e+00
1.892787669999961508e+00
1.883632275003037648e+00
1.879497387999435887e+00
1.881402547001925996e+00
1.889849766997940606e+00
1.905554073000530479e+00
1.928245655002683634e+00
1.957721042999764904e+00
1.993953973997122375e+00
2.035911688999476610e+00
2.082409018999896944e+00
2.130690099002094939e+00
2.178498457000387134e+00
2.221754133999638725e+00
2.257001112997386372e+00
2.281749027999467216e+00
2.295871032001741696e+00
2.300616155000170693e+00
2.299804524001956452e+00
2.297985629997128854e+00
2.300731999002891826e+00
2.311900435001007281e+00
2.334093869001662824e+00
2.367073360001086257e+00
2.409949457996845013e+00
2.460072303001652472e+00
2.514098542000283487e+00
2.568999250001070322e+00
2.621624079998582602e+00
2.668457165000290843e+00
2.706568544999754522e+00
2.731038309000723530e+00
2.739515183999174042e+00
2.729894175998197170e+00
2.702899071999127045e+00
2.662110193999978947e+00
2.611086597000394249e+00
2.555635717999393819e+00
2.500962409998464864e+00
2.450767120000818977e+00
2.408380136999767274e+00
2.375147623002703767e+00
2.352217372001177864e+00
2.340195533000951400e+00
2.338293531000090297e+00
2.346230253999237902e+00
2.361827048000122886e+00
2.381189689000166254e+00
2.399970149999717250e+00
2.412790469999890774e+00
2.415680183999938890e+00
2.405424714997934643e+00
2.381140823999885470e+00
2.344822930001100758e+00
2.299445467997429660e+00
2.248823134999838658e+00
2.198761561998253455e+00
2.152997535999020329e+00
2.114218224000069313e+00
2.084167214998160489e+00
2.062219792998803314e+00
2.048095907000970328e+00
2.040408718999970006e+00
2.037064898999233264e+00
2.036061710998183116e+00
2.034230508001201088e+00
2.029942774002847727e+00
2.021649474998412188e+00
2.008566616997995880e+00
1.989717903001292143e+00
1.966452458000276238e+00
1.939412211999297142e+00
1.910074397001153557e+00
1.878897448998031905e+00
1.846969223999622045e+00
1.813785902002564399e+00
1.779389253999397624e+00
1.743459386001632083e+00
1.706338988999050343e+00
1.668974436001008144e+00
1.632384213000477757e+00
1.597291088997735642e+00
1.564111166997463442e+00
1.531935276998410700e+00
1.499067963999550557e+00
1.463301706000493141e+00
1.423265771998558193e+00
1.378297008999652462e+00
1.329257879002398113e+00
1.277342304001649609e+00
1.225540455998270772e+00
1.176010390998271760e+00
1.130216699999436969e+00
1.088691425000433810e+00
1.051504179999028565e+00
1.018170130999351386e+00
9.883836469998641405e-01
9.625083509999967646e-01
9.416367069970874581e-01
9.268332280007598456e-01
9.174394510009733494e-01
9.133226219964853954e-01
9.132331969994993415e-01
9.150153789996693376e-01
9.177993599987530615e-01
9.208128899990697391e-01
9.242694530003063846e-01
9.295080400006554555e-01
9.378047680002055131e-01
9.504243989977112506e-01
9.667389860005641822e-01
9.858927929999481421e-01
1.005606415001238929e+00
1.023668436999287223e+00
1.039225152999279089e+00
1.052544056001352146e+00
1.065744494997488800e+00
1.081618413001706358e+00
1.103060883000580361e+00
1.131628039001952857e+00
1.166380888997082366e+00
1.205696100001659943e+00
1.247073647002252983e+00
1.288317004000418819e+00
1.328006099000049289e+00
1.365553962001285981e+00
1.400886912997520994e+00
1.434206871999776922e+00
1.465167132002534345e+00
1.493204977003188105e+00
1.518378402997768717e+00
1.540436870000121417e+00
1.559635775000060676e+00
1.577906266000354663e+00
1.596817263998673297e+00
1.617797246999543859e+00
1.641439483999420190e+00
1.666172181001456920e+00
1.689551765000942396e+00
1.708539130999270128e+00
1.720487205999233993e+00
1.723171825997269480e+00
1.716197838999505620e+00
1.700270572000590619e+00
1.676710269002796849e+00
1.646496518002095399e+00
1.611360425002203556e+00
1.572538651998911519e+00
1.531439067999599501e+00
1.488271703001373680e+00
1.444633801998861600e+00
1.400927863000106299e+00
1.357458260001294548e+00
1.315157493001606781e+00
1.274368182999751298e+00
1.234757870002795244e+00
1.195463340001879260e+00
1.155454149000433972e+00
1.112832435002928833e+00
1.066384267000103137e+00
1.014514766000502277e+00
9.568632370028353762e-01
8.938746589992661029e-01
8.267537030005769338e-01
7.567319320005481131e-01
6.861043790013354737e-01
6.170717360000708140e-01
1.212786502997914795e+00
1.276837760000489652e+00
1.334383161000005202e+00
1.378209761001926381e+00
1.402335574999597156e+00
1.403244424000149593e+00
1.380089583999506431e+00
1.335118298997258535e+00
7.941219483000168111e+00
7.952576682000653818e+00
7.916622200998972403e+00
7.832400343999324832e+00
7.701736022998375120e+00
7.528836256002250593e+00
7.319538494000880746e+00
7.083558293001260608e+00
6.829230600000300910e+00
6.564985121000063373e+00
6.297374302001117030e+00
6.031437345998710953e+00
5.769478934998915065e+00
5.513527882998459972e+00
5.262097688999347156e+00
5.015059017998282798e+00
4.773050171999784652e+00
4.540596672999527073e+00
4.325896908998402068e+00
4.140178894002019661e+00
3.992132416999083944e+00
3.887483476999477716e+00
3.825452678000146989e+00
3.800896078999357997e+00
3.804587928996625124e+00
3.823140102998877410e+00
3.843015975999151124e+00
3.852683084001910174e+00
3.846077425998373656e+00
3.823096281998004997e+00
3.788489736001793062e+00
3.749450822000653716e+00
3.712349247001839103e+00
3.682027095997909782e+00
3.661783788000320783e+00
3.650586366999050369e+00
3.647606493999774102e+00
3.648058728998876177e+00
3.645776897003088379e+00
3.633298250999359880e+00
3.601481534002232365e+00
3.545473179998225532e+00
3.463833453999541234e+00
3.360713447000307497e+00
3.246701303000008920e+00
3.134581914000591496e+00
3.039325047997408547e+00
2.973112249001133023e+00
2.945645088999299332e+00
2.963059907000570092e+00
3.025107991998083889e+00
3.126483750998886535e+00
3.255372753999836277e+00
3.397196224999788683e+00
3.537183714001002954e+00
3.664366555000015069e+00
3.772281065997958649e+00
3.858281438999256352e+00
3.924341899000864942e+00
3.972209929001110140e+00
4.006212885000422830e+00
4.028109970997320488e+00
4.040124636998370988e+00
4.041855837000184692e+00
4.029724870000791270e+00
4.001259284003026551e+00
3.951118655000755098e+00
3.874964976999763167e+00
3.773138846998335794e+00
3.649655632998474175e+00
3.512977259000763297e+00
3.375804713999968953e+00
3.252560174998507136e+00
3.153595799001777777e+00
3.087804564998805290e+00
3.058924935998220462e+00
3.067627677999553271e+00
3.111427036001259694e+00
3.183923933996993583e+00
3.274836670996592147e+00
3.374471358001756016e+00
3.475164100000256440e+00
3.571810497000114992e+00
3.660817510997731006e+00
3.737452502002270194e+00
3.797027032000187319e+00
3.832669046998489648e+00
3.838284890000068117e+00
3.806821269998181378e+00
3.734379642999556381e+00
3.620123538999905577e+00
3.468633835000218824e+00
3.293043017001764383e+00
3.111375710002903361e+00
2.946627732999331784e+00
2.821651343001576606e+00
2.754548205000901362e+00
2.757576914998935536e+00
2.833143387000745861e+00
2.975146808999852510e+00
3.168590215998847270e+00
3.392455900000641122e+00
3.625360058002115693e+00
3.849151966998761054e+00
4.049046126001485391e+00
4.214817668998875888e+00
4.339447338999889325e+00
4.418165864000911824e+00
4.448119631000736263e+00
4.427401894998183707e+00
4.354689337000309024e+00
4.232604136999725597e+00
4.067031967002549209e+00
3.869370208001782885e+00
3.659418447998177726e+00
3.461447943001985550e+00
3.303801849000592483e+00
3.211247343999275472e+00
3.199918479000189109e+00
3.275238676000299165e+00
3.432020477001060499e+00
3.653336358001979534e+00
3.915010906999668805e+00
4.189448274999449495e+00
4.451449330001196358e+00
4.680667941000137944e+00
4.867420448998018401e+00
5.007209005001641344e+00
5.100854668999090791e+00
5.151736535000964068e+00
5.164924906999658560e+00
5.144853585999953793e+00
5.096529872000246542e+00
5.023160054999607382e+00
4.927916780001396546e+00
4.814298269997379975e+00
4.685797062000347069e+00
4.549030834998120554e+00
4.414710437999019632e+00
4.298165047999646049e+00
4.216339766997407423e+00
4.183625835998100229e+00
4.209972649001429090e+00
4.300175925000075949e+00
4.450093667997862212e+00
4.645344340002338868e+00
4.861951730999862775e+00
5.072238127999298740e+00
5.252109196000674274e+00
5.387633459002245218e+00
5.476575607000995660e+00
5.526130583999474766e+00
5.546929986001487123e+00
5.547479491000558482e+00
5.533449323997047031e+00
5.507965857999806758e+00
5.471124471998336958e+00
5.420600624998769490e+00
5.353680762000294635e+00
5.266610165002930444e+00
5.154526079997594934e+00
5.014048929002456134e+00
4.844062536998535506e+00
4.643727826998656383e+00
4.416995502000645502e+00
4.172585741001967108e+00
3.927491763999569230e+00
3.704534161999617936e+00
3.527416056000220124e+00
3.416029138999874704e+00
3.382551079997938359e+00
3.429309297000145307e+00
3.549952710000070510e+00
3.729190316997119226e+00
3.947466577999875881e+00
4.182364181997400010e+00
4.415483355998730985e+00
4.635502450997591950e+00
4.835408355000254232e+00
5.014568196998880012e+00
5.172507637002127012e+00
5.309510891998797888e+00
5.424323585997626651e+00
5.514726153000083286e+00
5.577706414998829132e+00
5.608590829000604572e+00
5.603232239998760633e+00
5.556056123001326341e+00
5.463285780999285635e+00
5.321893499996804167e+00
5.130773159999080235e+00
4.894775947999733035e+00
4.625692269000865053e+00
4.341728145998786204e+00
4.067650089000380831e+00
3.827812516999983927e+00
3.641829579002660466e+00
3.524236484001448844e+00
3.481939479999709874e+00
3.516644393999740714e+00
3.622487302000081399e+00
3.787218403998849681e+00
3.992122444000415271e+00
4.214711553999222815e+00
4.431881405002059182e+00
4.624800223002239363e+00
4.779275983000843553e+00
4.885838969003089005e+00
4.936857667998992838e+00
4.928902355997706763e+00
4.861862622001353884e+00
4.737500511000689585e+00
4.560444267001003027e+00
4.340194155996869085e+00
4.090649636000307510e+00
3.831195216000196524e+00
3.585989594001148362e+00
3.378498310001305072e+00
3.228942544999881648e+00
3.149930473999120295e+00
3.144128865998936817e+00
3.203752997997071361e+00
3.312898795000364771e+00
3.450262031001329888e+00
3.591778003999934299e+00
3.716108377000637120e+00
3.806767971997032873e+00
3.853609830999630503e+00
3.852592572999128606e+00
3.804736919002607465e+00
3.711883700998441782e+00
3.579931715001293924e+00
3.415416884003207088e+00
3.225237408998509636e+00
3.019111773002805421e+00
2.807802485000138404e+00
2.605696364000323229e+00
2.425395587000821251e+00
2.278600738001841819e+00
2.174251563999860082e+00
2.116275254000356654e+00
2.106339308000315214e+00
2.140479798999876948e+00
2.212162895000801655e+00
2.308960706999641843e+00
2.416925281002477277e+00
2.519388357999559958e+00
2.602199537999695167e+00
2.654516424001485575e+00
2.671531779997167177e+00
2.652238016999035608e+00
2.598287845001323149e+00
2.514130018000287237e+00
2.404930920998594956e+00
2.277955505000136327e+00
2.143698972999118268e+00
2.014866526998957852e+00
1.905848921000142582e+00
1.828561997001088457e+00
1.791323067001940217e+00
1.797780995999346487e+00
1.846216933998221066e+00
1.931507834000512958e+00
2.043950713999947766e+00
2.170639167998160701e+00
2.296791773002041737e+00
2.407035469001129968e+00
2.488753890000225510e+00
2.533907610002643196e+00
2.539142689998698188e+00
2.505820659000164596e+00
2.437796361002256162e+00
2.341230052999890177e+00
2.222750837001512991e+00
2.090982753001298988e+00
1.955246625999279786e+00
1.825945108001178596e+00
1.713897842000733363e+00
1.627291019998665433e+00
1.573603687000286300e+00
1.556127735999325523e+00
1.576889604002644774e+00
1.634174711001833202e+00
1.722532451000006404e+00
1.833233458000904648e+00
1.954079127001023153e+00
2.072100225999747636e+00
2.173511928998777876e+00
2.246115543999621877e+00
2.281747894001455279e+00
2.276323091002268484e+00
2.229832230001193238e+00
2.146713940001063747e+00
2.033975061000091955e+00
1.902438870001788018e+00
1.766120613996463362e+00
1.639680423002573662e+00
1.536657682998338714e+00
1.468592724999325583e+00
1.442841177999071078e+00
1.465059877002204303e+00
1.536111632998654386e+00
1.653488185002061073e+00
1.810233229000004940e+00
1.996710677001829026e+00
2.199036111000168603e+00
2.401060936001158552e+00
2.586030614002083894e+00
2.738938662001601188e+00
2.849792630997399101e+00
2.912145939000765793e+00
2.925844181998400018e+00
2.893475878001481760e+00
2.821886585003085202e+00
2.720963376999861794e+00
2.603788472002634080e+00
2.484723872003087308e+00
2.377376462998654461e+00
2.294305714000074659e+00
2.244378794999647653e+00
2.234343779000482755e+00
2.266430079998826841e+00
2.339635232001455734e+00
2.447220574002130888e+00
2.579448593998677097e+00
2.722032516998297069e+00
2.858462643001985271e+00
2.972665572000551037e+00
3.053331794999394333e+00
3.093197171001520474e+00
3.089953737002360867e+00
3.046281593000458088e+00
2.969244566997076618e+00
2.869518908999452833e+00
2.760034240000095451e+00
2.655931795998185407e+00
2.570500054000149248e+00
2.516150872997968690e+00
2.502267674997710856e+00
2.534963558002345962e+00
2.615509915998700308e+00
2.741511062002246035e+00
2.904189906999818049e+00
3.092360634000215214e+00
3.289390132998960325e+00
3.476741226997546619e+00
3.638002333002077648e+00
3.759096121000766288e+00
3.832057731000531930e+00
3.853646447001665365e+00
3.825421875000756700e+00
3.751600551997398725e+00
3.639963804998842534e+00
3.500028877002478112e+00
3.344395778996840818e+00
3.187910512002417818e+00
3.045148050001444062e+00
2.932047120000788709e+00
2.861135708997608162e+00
2.841285419999621809e+00
2.877143254001566675e+00
2.966424391001055483e+00
3.101126732999546221e+00
3.267888119000417646e+00
3.448468520000460558e+00
3.622451928000373300e+00
3.770588260002114112e+00
3.878174139001203002e+00
3.936199182997370372e+00
3.942241067001305055e+00
3.898528827998234192e+00
3.811579675002576550e+00
3.687650271000165958e+00
3.537174783999944339e+00
3.373397758998180507e+00
3.211186084998189472e+00
3.068107381001027534e+00
2.962341274000209523e+00
2.908497850999992806e+00
2.914713783000479452e+00
2.983465150999109028e+00
3.108914815999014536e+00
3.279944947000331013e+00
3.480195694999565603e+00
3.690610994002781808e+00
3.889428092999878572e+00
4.058559543002047576e+00
4.183671843002230162e+00
4.258176788000127999e+00
4.280790333003096748e+00
4.254788595000718487e+00
4.185124366998934420e+00
4.078143613998690853e+00
3.942690796000533737e+00
3.788924689997656969e+00
3.629559314002108295e+00
3.480161052000767086e+00
3.355555199999798788e+00
3.268183395000960445e+00
3.225143744999513729e+00
3.228608519002591493e+00
3.275008746000821702e+00
3.356518778997269692e+00
3.461290839000866981e+00
3.574247954999009380e+00
3.680723203000525245e+00
3.767643053000938380e+00
3.827072256997780642e+00
3.855408093000733061e+00
3.851749256999028148e+00
3.818075000999670010e+00
3.756883571000798838e+00
3.671281053997518029e+00
3.565135202999954345e+00
3.445725490997574525e+00
3.321991946999332868e+00
3.204033717000129400e+00
3.103662436999002239e+00
3.029952490000141552e+00
2.989216718000534456e+00
2.984758826998586301e+00
3.015099739001016133e+00
3.072647442000743467e+00
3.151308284002880100e+00
3.243337742002040613e+00
3.340723356999660609e+00
3.435694026997225592e+00
3.522055924000596860e+00
3.593472746997576905e+00
3.643779298003209988e+00
3.667866814001172315e+00
3.661787054999877000e+00
3.625117383999167942e+00
3.559048723000159953e+00
3.469268863998877350e+00
3.364731231002224376e+00
3.257817254998371936e+00
3.163270361001195852e+00
3.092801211998448707e+00
3.054976243998680729e+00
3.053870739997364581e+00
3.086626724998495774e+00
3.145110735997150186e+00
3.218789386002754327e+00
3.295048723000945756e+00
3.365312101999734296e+00
3.423505348997423425e+00
3.466088508001121227e+00
3.490726568001264241e+00
3.495968516999710118e+00
3.479460720998758916e+00
3.439850222999666585e+00
3.377715246999287046e+00
3.294391773000825197e+00
3.197012991000519833e+00
3.095958383000834147e+00
3.006057286998839118e+00
2.944247419000021182e+00
2.924334390998410527e+00
2.954414973999519134e+00
3.034695397000177763e+00
3.157709399998566369e+00
3.308953778996510664e+00
3.469299409000086598e+00
3.621381896999082528e+00
3.750563268000405515e+00
3.848676610999973491e+00
3.911382303002028493e+00
3.936879549000877887e+00
3.925828562998503912e+00
3.879762409997056238e+00
3.801888014000724070e+00
3.696079419001762290e+00
3.569651704998250352e+00
3.432440496002527652e+00
3.300551628999528475e+00
3.190659048002999043e+00
3.117787585000769468e+00
3.091902149997622473e+00
3.115680732000328135e+00
3.183315181999205379e+00
3.282860432998859324e+00
3.398638636001123814e+00
3.513941002001956804e+00
3.614073075001215329e+00
3.688126224002189701e+00
3.729346042000543093e+00
3.736163484998542117e+00
3.710096171002078336e+00
3.653788517000066349e+00
3.569956224997440586e+00
3.462108918000012636e+00
3.335335111001768382e+00
3.198228627999924356e+00
3.062253268999484135e+00
2.942299202000867808e+00
2.854463010997278616e+00
2.813203988000168465e+00
2.829722402999323094e+00
2.908016614001098787e+00
3.042387228000734467e+00
3.217232086997682927e+00
3.411234815001080278e+00
3.600279443002364133e+00
3.764563738001015736e+00
3.889934213999367785e+00
3.970549539000785444e+00
4.004605152000294765e+00
3.994927998999628471e+00
3.945816266998008359e+00
3.862863262998871505e+00
3.751773351999872830e+00
3.619038477001595311e+00
3.471486205999099184e+00
3.317849773997295415e+00
3.168576461997872684e+00
3.036622075000195764e+00
2.937945955000031972e+00
2.886922845998924458e+00
2.892596408000827068e+00
2.956301515998347895e+00
3.070311179999407614e+00
3.218775012999685714e+00
3.379768495000462281e+00
3.530530775999068283e+00
3.650858746001176769e+00
3.725682694999704836e+00
3.747339801997441100e+00
3.715838821000943426e+00
3.635664155997801572e+00
3.514949129999877186e+00
3.362845266998192528e+00
3.188873598002828658e+00
3.001265519997105002e+00
2.808884752997983014e+00
2.620675225996819790e+00
2.446707991999574006e+00
2.298719563998020021e+00
2.185589773998799501e+00
2.115595759998541325e+00
2.093359302998578642e+00
2.120447697998315562e+00
2.194892411996988812e+00
2.312668811999174068e+00
2.466847408999456093e+00
2.649442914000246674e+00
2.850136567998561077e+00
3.057972907001385465e+00
3.259629903997847578e+00
3.441800693002733169e+00
3.590632821997132851e+00
3.692885006999858888e+00
3.737159297001198865e+00
3.715618193000409519e+00
3.627280968998093158e+00
3.476137319001281867e+00
3.272029470997949829e+00
3.031301797000196530e+00
2.773096380002243677e+00
2.517229519002285087e+00
2.283651024998107459e+00
2.088880636998510454e+00
1.945423238998046145e+00
1.862445385999308201e+00
1.843766470999980811e+00
1.888766068997938419e+00
1.992749892000574619e+00
2.148107639997760998e+00
2.345109449001029134e+00
2.572580880001623882e+00
2.818893375999323325e+00
3.073682853999343934e+00
3.326856839001266053e+00
3.568245140999351861e+00
3.787809842000569915e+00
3.974864582000009250e+00
4.121031974002107745e+00
4.218365769997035386e+00
4.260331329998734873e+00
4.245330950998322805e+00
4.175785265997546958e+00
4.058946638000634266e+00
3.906893668001430342e+00
3.734509340996737592e+00
3.559568486998614389e+00
3.396028664999903413e+00
3.256036144000972854e+00
3.145519284000329208e+00
3.068731482002476696e+00
3.026064707999466918e+00
3.014874530002998654e+00
3.033435932000429602e+00
3.078496021997125354e+00
3.145636858000216307e+00
3.230818650001310743e+00
3.329045307997148484e+00
3.434668803998647491e+00
3.541933790998882614e+00
3.645536158001050353e+00
3.740706330001557944e+00
3.824057175999769242e+00
3.893410663000395289e+00
3.946209381996595766e+00
3.981740701001399430e+00
3.999912077000772115e+00
4.002737247999903047e+00
3.994437084998935461e+00
3.980892299998231465e+00
3.969361908999417210e+00
3.968092830997193232e+00
3.982321964998845942e+00
4.013710603998333681e+00
4.060230693998164497e+00
4.116207327999291010e+00
4.174903328999789665e+00
4.227755749001516961e+00
4.268495537002308993e+00
4.291989232002379140e+00
4.295808864000719041e+00
4.279619691998959752e+00
4.242629049000242958e+00
4.185136105999845313e+00
4.106762622999667656e+00
4.007603381000080844e+00
3.888632737998705124e+00
3.751857619001384592e+00
3.601279788003012072e+00
3.444214376999298111e+00
3.289923486001498532e+00
3.151854513002035674e+00
3.042980592999811051e+00
2.974570914000651101e+00
2.955444693001481937e+00
2.989055844998802058e+00
3.073666176998813171e+00
3.200958684999932302e+00
3.354852542001026450e+00
3.523627520000445656e+00
3.689713979998487048e+00
3.837393963996873936e+00
3.953330251999432221e+00
4.030970571999205276e+00
4.066866413002571790e+00
4.060639212999376468e+00
4.016574905999732437e+00
3.940671814998495393e+00
3.841165121000813087e+00
3.727667650000512367e+00
3.609683005000988487e+00
3.497003295997274108e+00
3.401237379999656696e+00
3.332071427998016588e+00
3.297164751998934662e+00
3.302414106998185162e+00
3.350003399002162041e+00
3.437198717998398934e+00
3.558367986999655841e+00
3.704589148001105059e+00
3.866536009001720231e+00
4.032237989998975536e+00
4.189293807998183183e+00
4.325078689002111787e+00
4.426023936001001857e+00
4.478765268999268301e+00
4.472606072002236033e+00
4.399480838997988030e+00
4.258284192997962236e+00
4.054096324998681666e+00
3.800431029001629213e+00
3.517179661997943185e+00
3.227359053998952731e+00
2.953370270002778852e+00
2.716411630000948207e+00
2.529807536000589607e+00
2.400549710000632331e+00
2.328501518997654784e+00
2.309535069998673862e+00
2.337576006000745110e+00
2.403861762999440543e+00
2.499385175000497838e+00
2.614347874001396121e+00
2.739109425001515774e+00
2.864075227000284940e+00
2.978555811001569964e+00
3.072402042002067901e+00
3.136430289003328653e+00
3.163825706000352511e+00
3.151493986002606107e+00
3.098730218000127934e+00
3.011313946000882424e+00
2.895800968999537872e+00
2.761279272999672685e+00
2.923606349002511706e+00
2.960307989000284579e+00
3.006448365002142964e+00
3.061210863997985143e+00
3.122698516002856195e+00
3.187991012997372309e+00
3.253536726999300299e+00
3.315520758002094226e+00
3.369873167001060210e+00
3.412321107996831415e+00
3.439653056000679499e+00
3.450631734998751199e+00
3.446908668000105536e+00
3.432181549997039838e+00
3.412127281000721268e+00
3.393216184002085356e+00
3.382018291998974746e+00
3.384250502000213601e+00
3.404912204998254310e+00
3.446331339997414034e+00
3.509036471001309110e+00
3.589779819998511812e+00
3.682184049997886177e+00
3.780441969000094105e+00
3.876565244001540123e+00
3.963588994996825932e+00
4.035192184001061833e+00
4.085299296999437502e+00
4.110253111997735687e+00
4.106521390996931586e+00
4.073308118000568356e+00
4.012515455997345271e+00
3.930228867000550963e+00
3.834364844002266182e+00
3.734386479001841508e+00
3.638580279999587219e+00
3.553680865999922389e+00
3.482510549001744948e+00
3.427250671997171594e+00
3.386868215999129461e+00
3.360189618000731571e+00
3.345383705000131158e+00
3.338815588998841122e+00
3.336872165000386303e+00
3.334666038997966098e+00
3.327310495998972328e+00
3.309431694000522839e+00
3.275619469000957906e+00
3.221938034002960194e+00
3.146402035999926738e+00
3.050257155999133829e+00
2.938639118001447059e+00
2.819242696998117026e+00
2.700510402999498183e+00
2.588606946999789216e+00
2.488708511002187151e+00
2.403322956997726578e+00
2.333720223999989685e+00
2.280186047002644045e+00
2.242317014999571256e+00
2.220144940998579841e+00
2.212978948999079876e+00
2.220304431000840850e+00
2.240901097000460140e+00
2.272622954998951172e+00
2.310694453000905924e+00
2.349222808999911649e+00
2.381548061999637866e+00
2.402306457999657141e+00
2.409710930998699041e+00
2.405378905998077244e+00
2.393014265999227064e+00
2.375218633998883888e+00
2.353994511999189854e+00
2.330495697999140248e+00
2.305670559999271063e+00
2.281180999998468906e+00
2.259508391998679144e+00
2.243952402001013979e+00
2.237252511000406230e+00
2.241389242000877857e+00
2.256660683000518475e+00
2.283022652001818642e+00
2.318130013998597860e+00
2.356727890000911430e+00
2.391013421998650301e+00
2.413620911000180058e+00
2.420287077999091707e+00
2.410207705997891026e+00
2.386128532001748681e+00
2.353128955997817684e+00
2.316830644998844946e+00
2.283105389000411378e+00
2.256893277997733094e+00
2.242220936001103837e+00
2.241478313000698108e+00
2.255452082998090191e+00
2.283144008000817848e+00
2.322635731998161646e+00
2.372547622999263695e+00
2.429644107000058284e+00
2.489654253000480821e+00
2.548619548997521633e+00
2.600649757001519902e+00
2.639317826000478817e+00
2.659187254001153633e+00
2.656063964001077693e+00
2.629193221000605263e+00
2.581135534997883951e+00
2.516747901998314774e+00
2.441117834001488518e+00
2.360838361997593893e+00
2.281838702001550701e+00
7.613754745001642732e+00
7.591017892002128065e+00
7.497743855001317570e+00
7.339516812000510981e+00
7.127426629002002301e+00
6.873927076998370467e+00
6.592047647998697357e+00
6.291984030001913197e+00
5.981550175998563645e+00
5.665351175000978401e+00
5.347062720000394620e+00
5.026313815000321483e+00
4.702857453998149140e+00
4.373856266000075266e+00
4.038632193001831183e+00
3.698189902999729384e+00
3.357350670001324033e+00
3.023446733001037501e+00
2.706922265999310184e+00
2.420925156002340373e+00
2.179579899999225745e+00
1.994846769997820957e+00
1.876321837997238617e+00
1.830950495997967664e+00
1.860669980000238866e+00
1.963552066001284402e+00
2.131886017003125744e+00
2.353542427001229953e+00
2.615790703999664402e+00
2.904182958001911175e+00
3.205294316001527477e+00
3.507607150000694674e+00
3.801358050000999356e+00
4.080675180000980617e+00
4.341793437997694127e+00
4.582206461000168929e+00
4.798923231999651762e+00
4.988826055003301008e+00
5.146442606001073727e+00
5.264754615996935172e+00
5.337202094000531361e+00
5.356022493000637041e+00
5.315126453999255318e+00
5.211805571998411324e+00
5.046716934000869514e+00
4.826083658001152799e+00
4.561498692000895971e+00
4.266638170996884583e+00
3.958688159000303131e+00
3.655073576999711804e+00
3.371326574000704568e+00
3.120975772002566373e+00
2.913789360998634947e+00
2.755836981999891577e+00
2.649178662999474909e+00
2.593235235999600263e+00
2.585479555997153511e+00
2.621260473999427631e+00
2.695477733999723569e+00
2.801648460001160856e+00
2.934004171002015937e+00
3.086198490000242600e+00
3.250699030999385286e+00
3.419862276001367718e+00
3.584399474999372615e+00
3.733034631000919035e+00
3.854514110000309302e+00
3.938575995998689905e+00
3.976941592001821846e+00
3.964823686001182068e+00
3.901881435001996579e+00
3.794228781000128947e+00
3.652850255999510409e+00
3.493798912997590378e+00
3.337101442000857787e+00
3.202368820999254240e+00
3.106958103999204468e+00
3.063069599000300514e+00
3.075436532002640888e+00
3.141558576000534231e+00
3.252119061999110272e+00
3.393156588997953804e+00
3.548138317997654667e+00
3.699842721998720663e+00
3.834993887998280115e+00
3.942656169001566013e+00
4.015142978998483159e+00
4.049292067000351381e+00
4.044401425999240018e+00
4.003175105000991607e+00
3.930228877001354704e+00
3.832142832998215454e+00
3.716453512999578379e+00
3.590430432002904126e+00
3.462677082003210671e+00
3.340573866000340786e+00
3.231919499998184619e+00
3.147425736999139190e+00
3.096429991997865727e+00
3.087118685998575529e+00
3.120961474000068847e+00
3.192391178999969270e+00
3.290301662000274519e+00
3.400538136000250233e+00
3.506203181001183111e+00
3.593820960999437375e+00
3.652851083999848925e+00
3.679276238999591442e+00
3.672807519997149939e+00
3.636845568998978706e+00
3.578020639997703256e+00
3.503067794998059981e+00
3.419455056999140652e+00
3.333790186999976868e+00
3.252646848999575013e+00
3.182504611999320332e+00
3.128450227999564959e+00
3.096580934998200973e+00
3.090274630998465000e+00
3.111190726998756872e+00
3.157767721997515764e+00
3.225121994997607544e+00
3.304880686999240424e+00
3.386505661001137923e+00
3.459762983999098651e+00
3.515345414998591878e+00
3.547387403999891831e+00
3.553272212000592845e+00
3.533685842998238513e+00
3.491884556999139022e+00
3.432921034000173677e+00
3.362053310000192141e+00
3.284960832999786362e+00
3.208246633999806363e+00
3.137443020998034626e+00
3.079305710001790430e+00
3.038477616002637660e+00
3.019067323999479413e+00
3.021048033999250038e+00
3.042293308000807883e+00
3.077288083000894403e+00
3.118534193999948911e+00
3.158833860001323046e+00
3.191388262999680592e+00
3.211496228002943099e+00
3.215393813999980921e+00
3.200797196997882565e+00
3.167071211999427760e+00
3.116675758999917889e+00
3.052184914999088505e+00
2.979524063001008471e+00
2.903073400000721449e+00
2.830606026996974833e+00
2.767356213000311982e+00
2.718436527000449132e+00
2.687379853003221797e+00
2.674685183999827132e+00
2.678330402999563375e+00
2.694461014998523751e+00
2.717740641001000768e+00
2.742326016999868443e+00
2.762707486999715911e+00
2.774314924998179777e+00
2.773195087000203785e+00
2.757841438000468770e+00
2.726930732998880558e+00
2.682570496999687748e+00
2.627748221002548235e+00
2.567152654999517836e+00
2.505330357998900581e+00
2.448031460000493098e+00
2.400835871001618216e+00
2.367140323000057833e+00
2.348883947001013439e+00
2.346372270003485028e+00
2.356889329999830807e+00
2.377016890000959393e+00
2.402220975000091130e+00
2.427253981000831118e+00
2.448233993000030750e+00
2.461755930002254900e+00
2.465810270998190390e+00
2.459028042001591530e+00
2.442174630999943474e+00
2.417208156999549828e+00
2.387684135999734281e+00
2.357759279002493713e+00
2.332516252001369139e+00
2.317196593998232856e+00
2.316563601001689676e+00
2.333546709000074770e+00
2.370886386001075152e+00
2.427647109998360975e+00
2.500841798002511496e+00
2.585662671997852158e+00
2.674755518000893062e+00
2.760507104001590051e+00
2.835686948998045409e+00
2.894173950000549667e+00
2.932292879999295110e+00
2.948699208998732502e+00
2.944114525998884346e+00
2.921389262999582570e+00
2.884609346998331603e+00
2.839317235000635264e+00
2.791429667999182129e+00
2.746583370000735158e+00
2.710778726999706123e+00
2.689393431999633322e+00
2.686108711000997573e+00
2.703565252999396762e+00
2.741161581001506420e+00
2.795353938996413490e+00
2.860626987003342947e+00
2.929663385999447200e+00
2.995431032999476884e+00
3.051153145999705885e+00
3.091809262998140184e+00
3.115041390999977011e+00
3.121027248998871073e+00
3.112009922002471285e+00
3.093045805999281583e+00
3.068618692999734776e+00
3.043477882998558925e+00
3.022894499001267832e+00
3.010333644000638742e+00
3.008959157999925083e+00
3.022022162000212120e+00
3.050813624999136664e+00
3.095938570000726031e+00
3.156066794999787817e+00
3.226386359998286935e+00
3.301018692000070587e+00
3.372830789001454832e+00
3.435062597000069218e+00
3.482173959000647301e+00
3.510868014000152471e+00
3.521207587997196242e+00
3.515103493999049533e+00
3.495924172999366419e+00
3.468322712000372121e+00
3.437434595001832349e+00
3.407675702997948974e+00
3.383944127999711782e+00
3.371010145998297958e+00
3.371749048001220217e+00
3.388281561001349473e+00
3.420555805998446885e+00
3.465940639998734696e+00
3.520313457000156632e+00
3.578085154000291368e+00
3.632800893003150122e+00
3.678808854001545114e+00
3.711449513000843581e+00
3.728365724000468617e+00
3.728737306999391876e+00
3.714840288001141744e+00
3.688977350997447502e+00
3.655724131000170019e+00
3.619042874997830950e+00
3.583690990002651233e+00
3.553562021999823628e+00
3.534775766998791369e+00
3.532789750999654643e+00
3.551160715996957151e+00
3.590100355999311432e+00
3.646301832999597536e+00
3.715137045001029037e+00
3.788341130002663704e+00
3.856591599997045705e+00
3.909672141999180894e+00
3.938664430999779142e+00
3.937493902998539852e+00
3.904076875001919689e+00
3.839067707001959207e+00
3.747171842998795910e+00
3.635629312000673963e+00
3.513434929998766165e+00
3.390360757999587804e+00
3.275384502998349490e+00
3.177111267999862321e+00
3.101104571000178112e+00
3.051531655000871979e+00
3.029005714997765608e+00
3.031480805002502166e+00
3.054181660001631826e+00
3.089958330001536524e+00
3.130173924000700936e+00
3.165396792999672471e+00
3.187289004999911413e+00
3.189478142001462402e+00
3.168775278001703555e+00
3.124721971002145438e+00
3.061070550000295043e+00
2.982132125998759875e+00
2.895106478001252981e+00
2.806922644002042944e+00
2.724667435999435838e+00
2.654367156999796862e+00
2.600150940001185518e+00
2.564337884999986272e+00
2.547034183000505436e+00
2.545892788999481127e+00
2.557539916000678204e+00
2.576797115998488152e+00
2.597965085999021539e+00
2.615395397999236593e+00
2.623381072997290175e+00
2.616973680997034535e+00
2.594042517001071246e+00
2.553685527000197908e+00
2.497932966998632764e+00
2.429932970997469965e+00
2.355590799001220148e+00
2.280482386999210576e+00
2.210611943002732005e+00
2.151008832999650622e+00
2.104816910999943502e+00
2.073460556999634719e+00
2.057223462001275038e+00
2.054445368998131016e+00
2.063072630000533536e+00
2.080722658000013325e+00
2.104575526002008701e+00
2.132304222999664489e+00
2.162311124000552809e+00
2.192230571999971289e+00
2.221501009997155052e+00
2.249372081001638435e+00
2.275950634000764694e+00
2.303390260000014678e+00
2.332847204997960944e+00
2.365562281000165967e+00
2.402464176997455070e+00
2.442505388000427047e+00
2.483400957000412745e+00
2.523323491001065122e+00
2.559271063000778668e+00
2.589231650999863632e+00
2.611695972002053168e+00
2.626275749000342330e+00
2.633212908000132302e+00
2.633912550001696218e+00
2.630470454998430796e+00
2.625333039999532048e+00
2.621236744002089836e+00
2.620513634999952046e+00
2.625145590001920937e+00
2.636447723998571746e+00
2.655369448002602439e+00
2.682421889996476239e+00
2.716230139001709176e+00
2.754892217999440618e+00
2.794455202001699945e+00
2.830210492997139227e+00
2.858024774999648798e+00
2.873722546999488259e+00
2.875836164002976147e+00
2.864170725002622930e+00
2.838834318998124218e+00
2.801281590000144206e+00
2.753313389999675564e+00
2.697229084998980397e+00
2.637121146002755268e+00
2.577880168002593564e+00
2.526240039002004778e+00
2.488024573001894169e+00
2.468620939998800168e+00
2.470635139998194063e+00
2.494987767000566237e+00
2.538416802999563515e+00
2.597202108998317271e+00
2.664775661000021501e+00
2.734522942999319639e+00
2.799378580999473343e+00
2.852456413998879725e+00
2.887777594998624409e+00
2.901141565998841543e+00
2.888927509000495775e+00
2.851362645000335760e+00
2.791006183000718011e+00
2.712864870001794770e+00
2.624322396997740725e+00
2.534060370999213774e+00
2.449746308000612771e+00
2.379517854998994153e+00
2.327626209000300150e+00
2.296006106000277214e+00
2.283272990000114078e+00
2.285258997999335406e+00
2.295993713996722363e+00
2.308103219998884015e+00
2.314571267001156230e+00
2.308535830998152960e+00
2.286486081000475679e+00
2.246624995001184288e+00
2.189526374000706710e+00
2.119487382999068359e+00
2.041555395000614226e+00
1.962172781000845134e+00
1.888050425000983523e+00
1.825581107001198689e+00
1.779701899002247956e+00
1.753821329002676066e+00
1.749233999002171913e+00
1.765646670002752217e+00
1.800500913999712793e+00
1.849938739000208443e+00
1.908989266998105450e+00
1.973065400998166297e+00
2.036600479998014634e+00
2.094600341999466764e+00
2.143555482998635853e+00
2.180911698000272736e+00
2.206526641999516869e+00
2.222607476000121096e+00
2.234422899000492180e+00
2.247715761001018109e+00
2.269571772001654608e+00
2.305173881999508012e+00
2.358816813000885304e+00
2.431168258000980131e+00
2.521113142000103835e+00
2.623011708998092217e+00
2.730864206998376176e+00
2.837531015000422485e+00
2.935266492000664584e+00
3.017759710997779621e+00
3.081568489000346744e+00
3.123332440998638049e+00
3.142796608997741714e+00
3.140782533999299631e+00
3.119740062997152563e+00
3.084788056999968830e+00
3.040794234999339096e+00
2.994821213997056475e+00
2.954124864001641981e+00
2.926036030003160704e+00
2.916890612999850418e+00
2.928160190000198781e+00
2.960746238000865560e+00
3.009479309999733232e+00
3.067698355000175070e+00
3.120178294997458579e+00
3.169755631999578327e+00
3.200931015999231022e+00
3.205644906000088667e+00
3.178529975997662405e+00
3.121480933001294034e+00
3.037661024998669745e+00
2.931874989000789355e+00
2.812914030000683852e+00
2.691029705998516874e+00
2.577118666999012930e+00
2.481795621999481227e+00
2.413639414000499528e+00
2.378794955002376810e+00
2.380213671000092290e+00
2.416169209001964191e+00
2.482190277001791401e+00
2.569158831000095233e+00
2.667388318001030711e+00
2.765194036997854710e+00
2.851598609999200562e+00
2.917712221998954192e+00
2.957256617002713028e+00
2.965741472002264345e+00
2.943089690998021979e+00
2.892771186998288613e+00
2.820698095998523058e+00
2.736897601000237046e+00
2.652613894999376498e+00
2.579196751001290977e+00
2.527035436000005575e+00
2.505204372999287443e+00
2.518069998997816583e+00
2.566452805996959796e+00
2.646272305999445962e+00
2.749185358999966411e+00
2.865372159001708496e+00
2.983443368000735063e+00
3.092661677997966763e+00
3.182894435001799138e+00
3.247150382001564140e+00
3.281309902002249146e+00
3.285168315000191797e+00
3.261342087000230094e+00
3.217320425999787403e+00
3.161495968997769523e+00
3.104377248000673717e+00
3.054981114000838716e+00
3.022000220000336412e+00
3.011798154999269173e+00
3.027823992997582536e+00
3.070718791001127101e+00
3.138249407998955576e+00
3.224113748001400381e+00
3.321637353998085018e+00
3.420565919001091970e+00
3.512534999998024432e+00
3.589408184001513291e+00
3.644846430997858988e+00
3.674664115002087783e+00
3.677647321001131786e+00
3.655586611999751767e+00
3.613337072001741035e+00
3.558488090999162523e+00
3.499431197000376415e+00
3.444398659001308260e+00
3.399808136000501690e+00
3.369613510996714467e+00
3.355244508999021491e+00
3.354823114997998346e+00
3.364531068000360392e+00
3.379695316998549970e+00
3.395193387001199881e+00
3.406380439999338705e+00
3.409772219001752092e+00
3.403476657997089205e+00
3.386763252998207463e+00
3.359376293999957852e+00
3.322005191999778617e+00
3.276591973997710738e+00
3.226387447997694835e+00
3.175556016001792159e+00
3.129600812997523462e+00
3.093659722999291262e+00
3.071746481000445783e+00
3.065411308998591267e+00
3.073310812000272563e+00
3.091838710999581963e+00
3.114757584000471979e+00
3.135387245001766132e+00
3.146751970001787413e+00
1.898393018000206212e+00
1.852098343002580805e+00
1.821001381998939905e+00
1.800324932999501470e+00
1.785464861000946257e+00
1.771929651000391459e+00
1.756732785997883184e+00
1.738852295002288884e+00
1.719160033000662224e+00
1.699198364000039874e+00
8.165064789001917234e+00
8.142466410001361510e+00
8.102256610000040382e+00
8.048131284998817137e+00
7.982957832999090897e+00
7.908432058000471443e+00
7.822884788998635486e+00
7.725281531998916762e+00
7.616917609000665834e+00
7.498493246999714756e+00
7.371215451999887591e+00
7.235756050999043509e+00
7.092969121000351151e+00
6.942990390998602379e+00
6.786968353997508530e+00
6.625279384999885224e+00
6.460078567000891780e+00
6.294165077997604385e+00
6.131723765996866859e+00
5.977804689999175025e+00
5.837586920002650004e+00
5.712192119997780537e+00
5.602672741002606926e+00
5.508068204999290174e+00
5.424731047001841944e+00
5.347677311998268124e+00
5.270330521998403128e+00
5.186943794000399066e+00
5.093116093001299305e+00
4.984849192002002383e+00
4.859497954999824287e+00
4.716767901998537127e+00
4.560610859000007622e+00
4.397468375002063112e+00
4.238105439999344526e+00
4.094501558000047226e+00
3.979395922997355228e+00
3.903364234000036959e+00
3.875649175999569707e+00
3.898549572997580981e+00
3.967492233998200390e+00
4.074262251000618562e+00
4.207974131000810303e+00
4.356766673001402523e+00
4.508172558998921886e+00
4.653059133001079317e+00
4.785890590999770211e+00
4.902298385000904091e+00
5.000834553000458982e+00
5.080117774999962421e+00
5.139450741000473499e+00
5.178229238998028450e+00
5.198206011002184823e+00
5.199261355999624357e+00
5.182014457001059782e+00
5.146627312999044079e+00
5.094932689997222042e+00
5.028717099998175399e+00
4.949825948999205139e+00
4.858572426001046551e+00
4.757516821999161039e+00
4.648765146001096582e+00
4.533909563000634080e+00
4.415345130997593515e+00
4.296814266999717802e+00
4.181913324999186443e+00
4.076151707999088103e+00
3.985407517000567168e+00
3.916222961997846141e+00
3.875212520000786753e+00
3.867595864998293109e+00
3.896204024000326172e+00
3.960743793999426998e+00
4.058077098998182919e+00
4.180376422002154868e+00
4.317626949999976205e+00
4.459978570001112530e+00
4.597062870001536794e+00
4.721048983003129251e+00
4.826634578999801306e+00
4.910321654999279417e+00
4.971562300997902639e+00
5.008033182999497512e+00
5.018965029998071259e+00
5.005087573001219425e+00
4.966889090999757173e+00
4.907043756000348367e+00
4.829687858000397682e+00
4.739572923997911857e+00
4.642844133002654416e+00
4.545806367998011410e+00
4.453791871001158142e+00
4.370003124000504613e+00
4.295941895998112159e+00
4.230495582000003196e+00
4.170472570000129053e+00
4.111610520998510765e+00
4.049514342998008942e+00
3.980290392002643785e+00
3.901848694000364048e+00
3.816046349002135685e+00
3.727522724002483301e+00
3.641975452999759000e+00
3.567100398999173194e+00
3.509257147998141591e+00
3.473049615000491031e+00
3.461451830000441987e+00
3.474188418000267120e+00
3.509485405997111229e+00
3.563543008000124246e+00
3.631827383000199916e+00
3.708921581001050072e+00
3.788624665001407266e+00
3.865105598000809550e+00
3.932392231999983778e+00
3.985570066997752292e+00
4.021955545002128929e+00
4.041807410001638345e+00
4.046208597999793710e+00
4.038913189997401787e+00
4.024287470998388017e+00
4.009191916000418132e+00
3.998853013999905670e+00
3.998650245001044823e+00
4.012863477997598238e+00
4.043138152999745216e+00
4.088420484000380384e+00
4.146129509997990681e+00
4.212088953001511982e+00
4.280126777000987204e+00
4.344787103000271600e+00
4.399696419997781049e+00
4.439897442996880272e+00
4.458563711999886436e+00
4.450590388998534763e+00
4.411077882999961730e+00
4.337255595000897301e+00
4.227866402001382085e+00
4.083912018999399152e+00
3.909596376997797051e+00
3.711762464001367334e+00
3.502329606999410316e+00
3.296428221998212393e+00
3.112017080002260627e+00
2.966261887999280589e+00
2.876216183998622000e+00
2.852573184998618672e+00
2.897550609999598237e+00
3.006537100998684764e+00
3.166102557999693090e+00
3.556556104002083885e+00
3.745286058998317458e+00
3.905456278000201564e+00
4.024167752999346703e+00
4.093622657001105836e+00
4.111272521000501001e+00
4.081331956000212813e+00
4.012270154998986982e+00
3.913328668997564819e+00
3.795051968998450320e+00
3.666074824999668635e+00
3.533147504000226036e+00
3.400536540000757668e+00
3.269782650000706781e+00
3.140506522999203298e+00
3.012816390000807587e+00
2.886607407999690622e+00
2.766175910001038574e+00
2.658949198998016072e+00
2.575150852000660961e+00
2.525184398000419606e+00
2.517906696000864031e+00
2.557404087001486914e+00
2.643236214000353357e+00
2.768412891000480158e+00
2.921430125999904703e+00
3.086976817998220213e+00
3.250246011000854196e+00
3.397904682002263144e+00
3.518363309998676414e+00
3.603209885000978829e+00
3.646306564001861261e+00
3.644477986999845598e+00
3.595046417001867667e+00
3.498662126999988686e+00
3.357706074999441626e+00
3.177837551000266103e+00
2.970493122997140745e+00
2.752342642997973599e+00
2.545354116999078542e+00
2.372872329000529135e+00
2.255083795000246027e+00
2.204792073000135133e+00
2.225375771999097196e+00
2.310673201998724835e+00
2.446428893999836873e+00
2.614022827998269349e+00
2.791020597996975994e+00
2.956192117999307811e+00
3.090305335997982183e+00
3.179217897999478737e+00
3.213146638001489919e+00
3.189259869999659713e+00
3.109594369998376351e+00
2.979707787999359425e+00
2.808937764999427600e+00
2.609227904998988379e+00
2.395316422000178136e+00
2.185191657998075243e+00
1.998368880002090009e+00
1.854573839002114255e+00
1.770437303999642609e+00
1.757171784000092885e+00
1.819659888002206571e+00
1.955356513000879204e+00
2.154367628001637058e+00
2.399634675002744189e+00
2.668668973001331324e+00
2.935954731001402251e+00
3.177467855999566382e+00
2.146197686000959948e+00
2.194010028000775492e+00
2.287395651001133956e+00
2.416542440998455277e+00
2.568655844999739202e+00
2.731203424002160318e+00
2.890167322999332100e+00
3.032692666998627828e+00
3.148024977999739349e+00
3.228954929996689316e+00
3.271878679999645101e+00
3.279076036000333261e+00
3.254382373997941613e+00
3.203339571999094915e+00
3.132367337999312440e+00
3.049034226001822390e+00
2.961448638998263050e+00
2.877323490996786859e+00
2.803569792002235772e+00
2.745495608000055654e+00
2.706049533000623342e+00
2.684953975000098580e+00
2.679458155998872826e+00
2.686208277002151590e+00
2.699746129001141526e+00
2.714657044001796748e+00
2.725678811999387108e+00
2.728444829997897614e+00
2.721755697999469703e+00
2.705699394999101060e+00
2.683126124000409618e+00
2.657661145000020042e+00
2.633140858000842854e+00
2.612721747998875799e+00
2.598349847001372837e+00
2.592266799998469651e+00
2.594620372001372743e+00
2.606698698000400327e+00
2.628998301999672549e+00
2.661363608996907715e+00
2.704468630996416323e+00
2.756500683000922436e+00
2.815449501998955384e+00
2.877487929999915650e+00
2.938152505998004926e+00
2.992445649997534929e+00
3.036981471999752102e+00
3.070280725998600246e+00
3.093541532998642651e+00
3.109277862000453752e+00
3.119540609997784486e+00
3.127170748000935419e+00
3.134266390003176639e+00
3.142849959000159288e+00
3.153110469000239391e+00
3.166569381999579491e+00
3.183871658999123611e+00
3.203357656002481235e+00
3.224386075999063905e+00
3.243838659000175539e+00
3.258253099000285147e+00
3.263585904998762999e+00
3.255415820000052918e+00
3.230840809999790508e+00
3.189210873999400064e+00
3.133110472001135349e+00
3.067152784999052528e+00
2.998521270998026012e+00
2.933394687999680173e+00
2.878492587002256187e+00
2.839240473997051595e+00
2.819840328000282170e+00
2.821613306998187909e+00
2.842081627997686155e+00
2.878314071000204422e+00
2.926031668001087382e+00
2.980613960000482621e+00
3.035529212000255939e+00
3.084176656997442478e+00
3.120121780997578753e+00
3.137474938001105329e+00
3.131105431999458233e+00
3.098394717999326531e+00
3.040302076002262766e+00
2.960293183998146560e+00
2.864402708000852726e+00
2.760977942998579238e+00
2.659335618998738937e+00
2.569940773999405792e+00
2.500724098998034606e+00
2.457558620000781957e+00
2.443638704000477446e+00
2.457722658000420779e+00
2.496189072997367475e+00
2.551746859000559198e+00
2.615592762998858234e+00
2.676919115001510363e+00
2.726376586000696989e+00
2.754796956000063801e+00
2.755648877999192337e+00
2.725776714996754890e+00
2.666537056000379380e+00
2.583002358998783166e+00
2.483837096999195637e+00
2.380179515999770956e+00
2.283247308998397784e+00
2.204248694997659186e+00
2.150540176000504289e+00
2.126279978001548443e+00
2.132495489000575617e+00
2.165635086999827763e+00
2.219774915996822529e+00
2.286767821999092121e+00
2.358443396999064134e+00
2.426887637000618270e+00
2.486373546998947859e+00
2.531644654998672195e+00
2.559614476002025185e+00
2.568152837997331517e+00
2.557483814998704474e+00
2.529550372000812786e+00
2.487096041000768309e+00
2.435002902002452174e+00
2.377807165001286194e+00
2.320620221998979105e+00
2.267401803001121152e+00
2.220763501001783879e+00
2.182501169001625385e+00
2.152893628997844644e+00
2.132569918998342473e+00
2.119896062999032438e+00
2.113073337000969332e+00
2.111094445997878211e+00
2.110824276998755522e+00
2.108546306000789627e+00
2.100204342001234181e+00
2.081886799998756032e+00
2.051297398000315297e+00
2.007674322001548717e+00
1.955015018000267446e+00
1.897603639998123981e+00
1.840958229000534629e+00
1.791392899998754729e+00
1.752704965998418629e+00
1.727427003999764565e+00
1.716288849002012284e+00
1.718165792997751851e+00
1.729971243999898434e+00
1.748476674001722131e+00
1.769964279003033880e+00
1.792126950000238139e+00
1.813452692000282696e+00
1.833468373999494361e+00
1.850697768000827637e+00
1.864198388000659179e+00
1.872650476998387603e+00
1.875812116002634866e+00
1.875422007000452140e+00
1.874404614998638863e+00
1.876546468996821204e+00
1.884884167000564048e+00
1.901913044999673730e+00
1.928858827999647474e+00
1.965514319999783766e+00
2.010282164999807719e+00
2.059298097999999300e+00
2.107408986001246376e+00
2.150990145997639047e+00
2.185529140002472559e+00
2.208230004001961788e+00
2.217744849000155227e+00
2.212218847002077382e+00
2.189550025999778882e+00
2.148480928000935819e+00
2.088026329001877457e+00
2.010791295997478301e+00
1.921349309999641264e+00
1.827055327998095891e+00
1.736144996000803076e+00
1.656882800001767464e+00
1.595098357000097167e+00
1.555260201999772107e+00
1.537138521001907066e+00
1.538545583000086481e+00
1.554909752001549350e+00
1.580157996999332681e+00
1.608392824000475230e+00
1.634119939000811428e+00
1.652558555997529766e+00
1.660648080000100890e+00
1.656250945001374930e+00
1.637729981001029955e+00
1.604882577998068882e+00
1.559234893000393640e+00
1.506066441001166822e+00
1.453201607000664808e+00
1.408680517000902910e+00
1.380076538000139408e+00
1.372416116999374935e+00
1.387913933001982514e+00
1.426318288999027573e+00
1.484139605003292672e+00
1.557173103999957675e+00
1.639344964998599607e+00
1.727172026003245264e+00
1.816760867000994040e+00
1.905801878998317989e+00
1.991416438999294769e+00
2.070119776999490568e+00
2.139447191002545878e+00
2.194619706999219488e+00
2.231891289997292915e+00
2.250656883003102848e+00
2.250968760999967344e+00
2.236823024999466725e+00
2.212523589001648361e+00
2.183624253000743920e+00
2.154716647000896046e+00
2.130316953996953089e+00
2.112583482001355151e+00
2.103254772999207489e+00
2.102097949999006232e+00
2.109336925997922663e+00
2.124950997997075319e+00
2.148681831000430975e+00
2.180326280002191197e+00
2.218392990998836467e+00
2.260633602996676927e+00
2.304965046998404432e+00
2.347141989997908240e+00
2.383510139999998501e+00
2.411570737000147346e+00
2.429410632001236081e+00
2.437772178000159329e+00
2.437890096996852662e+00
2.432189428996935021e+00
2.422228825998899993e+00
2.408043724000890506e+00
2.389666232000308810e+00
2.365696389999357052e+00
2.335753631999978097e+00
2.301027509001869475e+00
2.263654774000315228e+00
2.226877379998768447e+00
2.193624948002252495e+00
2.165104259998770431e+00
1.913671062000503298e+00
1.975033868999162223e+00
2.039116263000323670e+00
2.096765239999513142e+00
2.139987069000198971e+00
2.161883176999253919e+00
2.158659182998235337e+00
2.129858503001742065e+00
2.078659933999006171e+00
2.011437944998760941e+00
1.935630769003182650e+00
1.859747755999705987e+00
1.791989640998508548e+00
1.739573217997531174e+00
1.709540572002879344e+00
1.706372411001211731e+00
1.732000607000372838e+00
1.785287781000079121e+00
1.862151516001176788e+00
1.956429604000732070e+00
2.060495011999591952e+00
2.164966931999515509e+00
2.262342515998170711e+00
2.344324478002818068e+00
2.404507293002097867e+00
2.438610353001422482e+00
2.444793623002624372e+00
2.424465051000879612e+00
2.382193072000518441e+00
2.324779602000489831e+00
2.260790431999339489e+00
2.198661226000695024e+00
2.144780051999987336e+00
2.103273258999251993e+00
2.075046648998977616e+00
2.061677661000430817e+00
2.061923378998471890e+00
2.072929887999634957e+00
2.091633531999832485e+00
2.113511182000365807e+00
2.133643144999950891e+00
2.146630849998473423e+00
2.147665830001642462e+00
2.133016259998839814e+00
2.101617790001910180e+00
2.054110347002279013e+00
1.993110682000406086e+00
1.923477791999175679e+00
1.851087055998505093e+00
1.781335948002379155e+00
1.718465298999944935e+00
1.664546970001538284e+00
1.621357855998212472e+00
1.587958095999056241e+00
1.565416683999501402e+00
1.553118971998628695e+00
1.551785037998342887e+00
1.560740881999663543e+00
1.578464342997904168e+00
1.602278447000571759e+00
1.629452773002412869e+00
1.656639058001019293e+00
1.680041382001945749e+00
1.696608479000133229e+00
1.704657256002974464e+00
1.703476959999534301e+00
1.693966986000305042e+00
1.677939086999685969e+00
1.657888720998016652e+00
1.636742628001229605e+00
1.616363391000049887e+00
1.599290212001506006e+00
1.587703957000485389e+00
1.583287765999557450e+00
1.587871789000928402e+00
1.600714614000025904e+00
1.621597086003021104e+00
1.647569904002011754e+00
1.675420767001924105e+00
1.701678119999996852e+00
1.721892097000818467e+00
1.734075445001508342e+00
1.737523709998640697e+00
1.733605041001283098e+00
1.725425815999187762e+00
1.717248968998319469e+00
1.713232592999702320e+00
1.715929779998987215e+00
1.727372069002740318e+00
1.748265288999391487e+00
1.777795447997050360e+00
1.814873888997681206e+00
1.858039221999206347e+00
1.905422806998103624e+00
1.954113821000646567e+00
2.002389549998042639e+00
2.046121267001581145e+00
2.083531941003457177e+00
2.110748756000248250e+00
2.126477942998462822e+00
2.131082453997805715e+00
2.127043497002887307e+00
2.118704909000371117e+00
2.111034767000091961e+00
2.109382129001460271e+00
2.118549277001875453e+00
2.141412254997703712e+00
2.179502358998433920e+00
2.232154819001152646e+00
2.296525267996912589e+00
2.367882177000865340e+00
2.440091248998214724e+00
2.506793088999984320e+00
2.562886461000744021e+00
2.604245306996745057e+00
2.629069472997798584e+00
2.636852392002765555e+00
2.628571083998394897e+00
2.607030987001053290e+00
2.575836919000721537e+00
2.539250706002349034e+00
2.502789679001580225e+00
2.471536108001600951e+00
2.450300626998796361e+00
2.442099734998919303e+00
2.448508841000148095e+00
2.467751464999309974e+00
2.494941691998974420e+00
2.523474064997571986e+00
2.546142012997734128e+00
2.556923698000900913e+00
2.551874153003154788e+00
2.530365836999408202e+00
2.495255339999857824e+00
2.452370979997795075e+00
2.408278674000030151e+00
2.371054647999699228e+00
2.347567531000095187e+00
2.343307629998889752e+00
2.362465842998062726e+00
2.406181367001408944e+00
2.473175510000146460e+00
2.559204695000516949e+00
2.657796354000311112e+00
2.760729227000410901e+00
2.857740506002301117e+00
2.940515243997651851e+00
3.001273140998819144e+00
3.035429732000920922e+00
3.042278100998373702e+00
3.024456993000057992e+00
2.988048120998428203e+00
2.941027009001118131e+00
2.892471927996666636e+00
2.850652888999320567e+00
2.821641491002083058e+00
2.808524816999124596e+00
2.811687984998570755e+00
2.829646999001852237e+00
2.858474864002346294e+00
2.894212252998840995e+00
2.932323079003253952e+00
2.967445000002044253e+00
2.995247613001993159e+00
3.010789672996907029e+00
3.011499984000693075e+00
2.995517448998725740e+00
2.963356529999146005e+00
2.917184287998679793e+00
2.861343967000721022e+00
2.801252125002065441e+00
2.743055869999807328e+00
2.693124056000669952e+00
2.655418785998335807e+00
2.632791310003085528e+00
2.626105115999962436e+00
2.633926477999921190e+00
2.654359862001001602e+00
2.684933631000603782e+00
2.722019519998866599e+00
2.761851923001813702e+00
2.800375634997180896e+00
2.833617378997587366e+00
2.859220653001102619e+00
2.875194418000319274e+00
2.880063914999482222e+00
2.874657104999641888e+00
2.860247551001521060e+00
2.839148617000319064e+00
2.815002948998881038e+00
2.791824479998467723e+00
2.774574497001594864e+00
2.767943860999366734e+00
2.775706330998218618e+00
2.800704733002930880e+00
2.846161010998912388e+00
2.912931285998638486e+00
3.000216725999052869e+00
3.105015658002230339e+00
3.222536207998928148e+00
3.345946505000028992e+00
3.468675134998193244e+00
3.582770039000024553e+00
3.681653094001376303e+00
3.759496252001554240e+00
3.812145849999069469e+00
3.838298804002988618e+00
3.839488810001057573e+00
3.819728779999422841e+00
3.786740570001711603e+00
3.748759923997567967e+00
3.715526076997775817e+00
3.694480656999076018e+00
3.691716588000417687e+00
3.709278132999315858e+00
3.746844814999349182e+00
3.801528075000533136e+00
3.867029160999663873e+00
3.937529004000680288e+00
4.005294187998515554e+00
4.064379982999525964e+00
4.108779623998998431e+00
4.134554955999192316e+00
4.138892979997763177e+00
4.121356552001088858e+00
4.083205869999801507e+00
4.029527216000133194e+00
3.966572841996821808e+00
3.902604320999671472e+00
3.845243131996539887e+00
3.802995652000390692e+00
3.781463919996895129e+00
3.783305818997177994e+00
3.808282245998270810e+00
3.853074012000433868e+00
3.911701436001749244e+00
3.976802097000472713e+00
4.040404098999715643e+00
4.094903503002569778e+00
4.134945736997906351e+00
4.155922529000235954e+00
4.156468193999899086e+00
4.135518492999835871e+00
4.093647088000579970e+00
4.033676046998152742e+00
3.959684252000442939e+00
3.876876967999123735e+00
3.792418106997502036e+00
3.713269716001377674e+00
3.645946001000993419e+00
3.595652383999549784e+00
3.566506359999038978e+00
3.558360456001537386e+00
3.568145608001941582e+00
3.590890886000124738e+00
3.618770224999025231e+00
3.644292935001431033e+00
3.661970049997762544e+00
3.667209717001242097e+00
3.658458784997492330e+00
3.635819823000929318e+00
3.601750778001587605e+00
3.559998394001013367e+00
3.515664500999264419e+00
3.473743380000087200e+00
3.439801554002769990e+00
3.416814236999925924e+00
3.405835661000310211e+00
3.406630687000870239e+00
3.417617013998096809e+00
3.434852207999938400e+00
3.454558239998732461e+00
3.472215404999587918e+00
3.483956921001663432e+00
3.487668493002274772e+00
3.481600880000769394e+00
3.466760406998218969e+00
3.445053220002591843e+00
3.419709091002005152e+00
3.394751960997382412e+00
3.374066857999423519e+00
3.361558972999773687e+00
3.359315739999146899e+00
3.367992775001766859e+00
3.385575053998763906e+00
3.408202436999999918e+00
3.430707186998915859e+00
3.448290349999297177e+00
3.456818053000461077e+00
3.453836528999090660e+00
3.438160719000734389e+00
3.411524577000818681e+00
3.374972248999256408e+00
3.331663409000611864e+00
3.284942451999086188e+00
3.238229636001051404e+00
3.194799347002117429e+00
3.158081740999477915e+00
3.130274293998809299e+00
3.111597113002062542e+00
3.102943992998916656e+00
3.102277399997547036e+00
3.106219278000935446e+00
3.111154497000825359e+00
3.113409339999634540e+00
3.109701089997543022e+00
3.098515517998748692e+00
3.080076878999534529e+00
3.055615938999835635e+00
3.028504312998848036e+00
3.002114770999469329e+00
2.971594172002369305e+00
2.990695931002846919e+00
3.019207408000511350e+00
3.052929330999177182e+00
3.088230359000590397e+00
3.122146547000738792e+00
3.150062676999368705e+00
3.168231084000581177e+00
3.173607695000100648e+00
3.163241247002588352e+00
3.137472917002014583e+00
3.098907602998224320e+00
3.052078565997362603e+00
3.001746540998283308e+00
2.951606177997746272e+00
2.903114639997511404e+00
2.857020223000290571e+00
2.813096860998484772e+00
2.772168947001773631e+00
2.735266525996848941e+00
2.703923015000327723e+00
2.679768666999734705e+00
2.662740251998911845e+00
2.650596746003429871e+00
2.640808870000910247e+00
2.629936765999445925e+00
2.615252669002074981e+00
2.594560382000054233e+00
2.567423435000819154e+00
2.535163958997145528e+00
2.500110873999801697e+00
2.465660723999462789e+00
2.435416389998863451e+00
2.412972627000272041e+00
2.400055066998902475e+00
2.397382205999747384e+00
2.403501519998826552e+00
2.416857910997350700e+00
2.435275224997894838e+00
2.457554570002685068e+00
2.482226573996740626e+00
2.508183478999853833e+00
2.534397455998259829e+00
2.559880086999328341e+00
2.583691110001382185e+00
2.604616977998375660e+00
2.622653558999445522e+00
2.637914618000650080e+00
2.650855743999272818e+00
2.664248417000635527e+00
2.680228012002771720e+00
2.701225878998229746e+00
2.728909333000046900e+00
2.761378290000720881e+00
2.796903372000087984e+00
2.831826341000123648e+00
2.863028252999356482e+00
2.891334439002093859e+00
2.915752566001174273e+00
2.938553165000485023e+00
2.960473052000452299e+00
2.981229389999498380e+00
3.000531804998900043e+00
3.018074908999551553e+00
3.032901571001275443e+00
3.044380503997672349e+00
3.052281846001278609e+00
3.056495564000215381e+00
3.057210869999835268e+00
3.054183704000024591e+00
3.047506211001746124e+00
3.036721519998536678e+00
3.022562176000064937e+00
3.005408565997640835e+00
2.986120284000207903e+00
2.966568189000099665e+00
2.948029237002629088e+00
2.931311017000552965e+00
2.916559241999493679e+00
2.902180465000128606e+00
2.886373894998541800e+00
2.866932696997537278e+00
2.842825097999593709e+00
2.813214554997102823e+00
2.778414350999810267e+00
2.738327813000069000e+00
2.693310627000755630e+00
2.643903528001828818e+00
2.591963561997545185e+00
2.539822208997065900e+00
2.490616660998057341e+00
2.448430917000223417e+00
2.417236310000589583e+00
2.400519826001982437e+00
2.398703131002548616e+00
2.409620225000253413e+00
2.427444066997850314e+00
2.442417681002552854e+00
2.446861653999803821e+00
2.433658417998231016e+00
2.399070920000667684e+00
2.342308740000589751e+00
2.266774425999756204e+00
2.177415293997910339e+00
2.081926855000347132e+00
1.986304976999235805e+00
1.896477620997757185e+00
1.817979750001541106e+00
1.754348594000475714e+00
1.710105613998166518e+00
1.689289920999726746e+00
1.693864052998833358e+00
1.724170985999080585e+00
1.777628503998130327e+00
1.847981164999509929e+00
1.928235413000948029e+00
2.009221176002029097e+00
2.083156051998230396e+00
2.143876992999139475e+00
2.184860039000341203e+00
2.203163317000871757e+00
2.197574827998323599e+00
2.170058335002977401e+00
2.124414380999951391e+00
2.066279137001401978e+00
2.002730061998590827e+00
1.943006746998435119e+00
1.895418497999344254e+00
1.869152974999451544e+00
1.869240484000329161e+00
1.897745192000002135e+00
1.952606613998796092e+00
2.027431221998995170e+00
2.114676425000652671e+00
2.205589897999743698e+00
2.290703619997657370e+00
2.361620468000182882e+00
2.411862496999674477e+00
2.437068225000984967e+00
2.434755163001682376e+00
2.405394146000617184e+00
2.351714296997670317e+00
2.279527672999392962e+00
2.196649983001407236e+00
2.111373438998271013e+00
2.032313181000063196e+00
1.967037853999499930e+00
1.921026709002035204e+00
1.897613109002122656e+00
1.895676172000094084e+00
1.911973096997826360e+00
1.942094400001224130e+00
1.980102311998052755e+00
2.020227713997883257e+00
2.057071413000812754e+00
2.085512679997918895e+00
2.100413689000561135e+00
2.097260190002998570e+00
2.073097164000500925e+00
2.026674561999243451e+00
1.961075374998472398e+00
1.881214445002115099e+00
1.795020500001555774e+00
1.711959631997160614e+00
1.642256708997592796e+00
1.593534998999530217e+00
1.570973071000480559e+00
1.575881085998844355e+00
1.604894590000185417e+00
1.653464930997870397e+00
1.714602233998448355e+00
1.781927115000144113e+00
1.850404573997366242e+00
1.914804308999009663e+00
1.971441931000299519e+00
2.016800186000182293e+00
2.049012493000191171e+00
2.068253746998379938e+00
2.076583125999604817e+00
2.078474335001374129e+00
2.080423040999448858e+00
2.088612120998732280e+00
2.108976118001010036e+00
2.143934194999019383e+00
2.193316848999529611e+00
2.253669956000521779e+00
2.319912606999423588e+00
2.386098113998741610e+00
2.446527838001202326e+00
2.497576434998336481e+00
2.537635314001818188e+00
2.564634562000719598e+00
2.578499297000234947e+00
2.579917584000213537e+00
2.570532825000555022e+00
2.553092008998646634e+00
2.532898355999350315e+00
2.515085311999428086e+00
2.504949823000060860e+00
2.505883726000320166e+00
2.518940182999358512e+00
2.543115281998325372e+00
2.573209703001339221e+00
2.602141424002184067e+00
2.621993017000932014e+00
2.625690553999447729e+00
2.609936063003260642e+00
2.573909583999920869e+00
2.520811402999243001e+00
2.456410344999312656e+00
2.387683780998486327e+00
2.321956063999095932e+00
2.267096245002903743e+00
2.228828393999719992e+00
2.213332479997916380e+00
2.223526754998601973e+00
2.260484593000001041e+00
2.322177949998149415e+00
2.402164070001163054e+00
2.492203278998204041e+00
2.582036400999641046e+00
2.661476630000834120e+00
2.721782234002603218e+00
2.755988916000205791e+00
2.760426136002934072e+00
2.734940631002245937e+00
2.682527629000105662e+00
2.609255835999647388e+00
2.524302282999997260e+00
2.436791023999830941e+00
2.357463666001422098e+00
2.295568109002488200e+00
2.258219888000894571e+00
2.249521589001233224e+00
2.270155915000941604e+00
2.317692034997890005e+00
2.386976248999417294e+00
2.470002191999810748e+00
2.556908931997895706e+00
2.636548612998012686e+00
2.698358376001124270e+00
2.733188465001148870e+00
2.735587791001307778e+00
2.702864750001026550e+00
2.635983659998601070e+00
2.540999726999871200e+00
2.426107841001794441e+00
2.301744393000262789e+00
2.178529808999883244e+00
2.066919298998982413e+00
1.976355008999234997e+00
1.914774690001650015e+00
1.886964420998992864e+00
1.895826793999731308e+00
1.939281384999048896e+00
2.012858566002250882e+00
2.107577588998537976e+00
2.212406251997890649e+00
2.314489353000681149e+00
2.401995656997314654e+00
2.464511172001948580e+00
2.494456217002152698e+00
2.491099831000610720e+00
2.455819151000468992e+00
2.394935247997636907e+00
2.316561575997184264e+00
2.230650393998075742e+00
2.147009764998074388e+00
2.074353292999148834e+00
2.020076163000339875e+00
1.989613950998318614e+00
1.986536407999665244e+00
2.011961058997258078e+00
2.065480266999657033e+00
2.144369509001990082e+00
2.245153820000268752e+00
2.362581829998816829e+00
2.488426010997500271e+00
2.614221440002438612e+00
2.729820864999055630e+00
2.827417392996721901e+00
2.900541324997902848e+00
2.946356969998305431e+00
2.965980442000727635e+00
2.962148928996612085e+00
2.939785372000187635e+00
2.905637386000307743e+00
2.865800417999707861e+00
2.827171593999082688e+00
2.794862250000733184e+00
2.772464206998847658e+00
2.763615617997857044e+00
2.769431852000707295e+00
2.790596459002699703e+00
2.825684289997298038e+00
2.873493869999947492e+00
2.930910241997480625e+00
2.995418536000215681e+00
3.063343637000798481e+00
3.130713208000088343e+00
3.194052859998919303e+00
3.249126119997526985e+00
3.290252505998068955e+00
3.312156504998711171e+00
3.310432088997913525e+00
3.285042029998294311e+00
3.237812188999669161e+00
3.175080254997737939e+00
3.102459211000677897e+00
3.025530571001581848e+00
2.948085492997051915e+00
2.870582067000214010e+00
2.793536903998756316e+00
2.716925522003293736e+00
2.640804763999767601e+00
2.565909471999475500e+00
2.494981192998238839e+00
2.431064073000015924e+00
2.376917249999678461e+00
2.335602897001081146e+00
2.308265709998522652e+00
2.294062075998226646e+00
2.289679843001067638e+00
2.290553876999183558e+00
2.291478224997263169e+00
2.288266970997938188e+00
2.277789608000603039e+00
2.259510688996670069e+00
2.233540029999858234e+00
2.200830144000065047e+00
2.163525069001480006e+00
2.123436146997846663e+00
2.083554515000287211e+00
2.046759647000726545e+00
2.016099631997349206e+00
1.994440829999803100e+00
1.984957257001951803e+00
1.990488486000685953e+00
2.013557597001636168e+00
2.054851796001457842e+00
2.112448492000112310e+00
2.182523477000358980e+00
2.258701882001332706e+00
2.333076219998474699e+00
2.397709523000230547e+00
2.444525594000879209e+00
2.466788267000083579e+00
2.459799766998912673e+00
2.423411768999358173e+00
2.360158552000939380e+00
2.275249744998291135e+00
2.174823969002318336e+00
2.064926265000394778e+00
1.950388730998383835e+00
1.836825165999471210e+00
1.727903869999863673e+00
1.627828772001521429e+00
1.540335529000003589e+00
1.468377073997544358e+00
1.414069392001692904e+00
1.377272628000355326e+00
1.356418803999986267e+00
1.347409411002445268e+00
1.345560347999708029e+00
1.345795502002147259e+00
1.343148782998468960e+00
1.333836104000511114e+00
1.508352520999324042e+00
1.489606112998444587e+00
1.465332125997520052e+00
1.437169455002731411e+00
1.407706457001040690e+00
1.380239106998487841e+00
1.357871396998234559e+00
1.344366863999312045e+00
1.341803960000106599e+00
1.352503022000746569e+00
1.376538446998893050e+00
1.414350342998659471e+00
1.463692606001131935e+00
1.520865446000243537e+00
1.579980831000284525e+00
1.633719944999029394e+00
1.674766027997975470e+00
1.696524064998811809e+00
1.695448316000693012e+00
1.670657341001060558e+00
1.624944057999528013e+00
1.563628314001107356e+00
1.493780553002579836e+00
1.421270127000752836e+00
1.352684744997532107e+00
1.293091734001791338e+00
1.246851946998503990e+00
1.216371157999674324e+00
1.203530544997192919e+00
1.209226942999521270e+00
1.233098607001011260e+00
1.274492094999004621e+00
1.330656713998905616e+00
1.397373662999598309e+00
1.468205680001119617e+00
1.535711303000425687e+00
1.592731550997996237e+00
1.631492316999356262e+00
1.647634325996477855e+00
1.639069397002458572e+00
1.607178897000267170e+00
1.555645109001488890e+00
1.490688377998594660e+00
1.417482658001972595e+00
1.343113434999395395e+00
1.272336537000228418e+00
1.210242739001841983e+00
1.160246639999968465e+00
1.125441518001025543e+00
1.108580112999334233e+00
1.111027543000091100e+00
1.133151090998580912e+00
1.173494777998712379e+00
1.228143050997459795e+00
1.291015646002051653e+00
1.354083679001632845e+00
1.408886707002238836e+00
1.447787984001479344e+00
1.465718941002705833e+00
1.460295092001615558e+00
1.432945538002968533e+00
1.387971652002306655e+00
1.331849635000253329e+00
1.270822950998990564e+00
1.511478430998977274e+00
1.612797622001380660e+00
1.709303864001412876e+00
1.797159362002275884e+00
1.872837520000757650e+00
1.934261193000565981e+00
1.980282814001839142e+00
2.011114400000224123e+00
2.027308248998451745e+00
2.030198968997865450e+00
2.021183649001613958e+00
2.002228322002338246e+00
1.977274124998075422e+00
1.951013922000129241e+00
1.928798163000465138e+00
1.915861666999262525e+00
1.915901745996961836e+00
1.931134040998585988e+00
1.962622256996837677e+00
2.010643150999385398e+00
2.074401677000423661e+00
2.151614709000568837e+00
2.238598415002343245e+00
2.330071124000824057e+00
2.418579531000432326e+00
2.496177517001342494e+00
2.555303607001405908e+00
2.590310276002128376e+00
2.598553527001058683e+00
2.579891299003065797e+00
2.537713459001679439e+00
2.478972549000900472e+00
2.410624077001557453e+00
2.340623234998929547e+00
2.275882158999593230e+00
2.222703758001443930e+00
2.185127950000605779e+00
2.167360617000667844e+00
2.170993194999027764e+00
2.196136621998448391e+00
2.239906732000235934e+00
2.297513793000689475e+00
2.362017522998939967e+00
2.425418298997101374e+00
2.478883281997696031e+00
2.514634589002525900e+00
2.527468135998788057e+00
2.515587982001306955e+00
2.480870533003326273e+00
2.427841218999674311e+00
2.363804986001923680e+00
2.295659388000785839e+00
2.230183134000981227e+00
2.172784588001377415e+00
2.127880718999222154e+00
2.099408805999701144e+00
2.089399284999672091e+00
2.099846306999097578e+00
2.131220142000529449e+00
2.180903413998748874e+00
2.243851562001509592e+00
2.313346416001877515e+00
2.380517166999197798e+00
2.435471897999377688e+00
2.467817422999360133e+00
2.470712002999789547e+00
2.439141942999413004e+00
2.373580793999281013e+00
2.277240146002441179e+00
2.157570185001532082e+00
2.023674664000282064e+00
1.885245050998491934e+00
1.751868023999122670e+00
1.631239740003366023e+00
1.529506402999686543e+00
1.451496947000123328e+00
1.399241843999334378e+00
1.373673105001216754e+00
1.373301298001024406e+00
1.394449720999546116e+00
1.431082334001985146e+00
1.476682569002150558e+00
1.523029724001389695e+00
1.561989580000954447e+00
1.585498446002020501e+00
1.586660738001228310e+00
1.560806309000327019e+00
1.507125518997781910e+00
1.428781826998601900e+00
1.332198308999068104e+00
1.225814428999001393e+00
1.119089902000268921e+00
1.020270850000088103e+00
9.361402590002398938e-01
8.718543059985677246e-01
8.310350089996063616e-01
8.148579640001116786e-01
8.222235110006295145e-01
8.509750899975188076e-01
8.963990660013223533e-01
9.528325290011707693e-01
8.002135269998689182e+00
8.044273985000472749e+00
8.008615606999228476e+00
7.932687642998644151e+00
7.815305475000059232e+00
7.675018619000184117e+00
7.503524483003275236e+00
7.301394390000496060e+00
7.071716001002641860e+00
6.819131225001910934e+00
6.550479131001338828e+00
6.272219079000933561e+00
5.989987684999505291e+00
5.707511055999930250e+00
5.426394382000580663e+00
5.146226438002486248e+00
4.866199441999924602e+00
4.589063174000330037e+00
4.321704133999446640e+00
4.077309437001531478e+00
3.872431628999038367e+00
3.723963119999098126e+00
3.644341407998581417e+00
3.640301450999686494e+00
3.711115778998646419e+00
3.848604235998209333e+00
4.035925076001149137e+00
4.248950238998077111e+00
4.462168856000062078e+00
4.656554853001580341e+00
4.821754577002138831e+00
4.955617591000191169e+00
5.063106687997787958e+00
5.149273089999041986e+00
5.217371069997170707e+00
5.268782240997097688e+00
5.304173847001948161e+00
5.321345882999594323e+00
5.316755964002368273e+00
5.284838368002965581e+00
5.220265086998551851e+00
5.117318856999190757e+00
4.970992033002403332e+00
4.779156680997402873e+00
4.541820066999207484e+00
4.261539197999809403e+00
3.947039938000671100e+00
3.609473393997177482e+00
3.262479672997869784e+00
2.921058848001848673e+00
2.604476778000389459e+00
2.331741034999140538e+00
2.120485070998256560e+00
1.983314950000931276e+00
1.927039629001228604e+00
1.951993006001430331e+00
2.053161641000770032e+00
2.222369340997829568e+00
2.446913436000613729e+00
2.714318569000170100e+00
3.010434340001665987e+00
3.325309392999770353e+00
3.649920446001488017e+00
3.976529079998726957e+00
4.299391836000722833e+00
4.611749042000155896e+00
4.905452958999376278e+00
5.169733534999977564e+00
5.392641364996961784e+00
5.561006233001535293e+00
5.661522966001939494e+00
5.682833364000543952e+00
5.619200733999605291e+00
5.471220786999765551e+00
5.246038323002721881e+00
4.956453341001179069e+00
4.621192341001005843e+00
4.261293632996967062e+00
3.897564728998986538e+00
3.550512091002019588e+00
3.239171575001819292e+00
2.982546732000628253e+00
2.796159574001649162e+00
2.690799128002254292e+00
2.672799828000279376e+00
2.742733371000213083e+00
2.893973416001244914e+00
3.115903311001602560e+00
3.392339390997221926e+00
3.704158090000419179e+00
4.032144464999873890e+00
4.355933597002149327e+00
4.655759032000787556e+00
4.914795722001144895e+00
5.117570024001906859e+00
5.251934416999574751e+00
5.310124867002741667e+00
5.291766277998249279e+00
5.201492206000693841e+00
5.047677970000222558e+00
4.841958266999426996e+00
4.596731858997372910e+00
4.322917162000521785e+00
4.030000167000252986e+00
3.726207253999746172e+00
3.418646722002449678e+00
3.112589081003534375e+00
2.812492232002114179e+00
2.523241147999215173e+00
2.249185269000008702e+00
1.995882742001413135e+00
1.767700980999507010e+00
1.569143413998972392e+00
1.404993660999025451e+00
1.278863874998933170e+00
1.193191707003279589e+00
1.150532096999086207e+00
1.151793827997607877e+00
1.196942980001040269e+00
1.285940480000135722e+00
1.417316738999943482e+00
1.588493832001404371e+00
1.794488717001513578e+00
2.027879219000169542e+00
2.278361754000798101e+00
2.533368389002134791e+00
2.776327284002036322e+00
2.987877720999676967e+00
3.149283268001454417e+00
3.244966694001050200e+00
3.268514358998800162e+00
3.224344690999714658e+00
3.125536337996891234e+00
2.989373705997422803e+00
2.832346594997943612e+00
2.668454825998196611e+00
2.507919766001577955e+00
2.357457879999856232e+00
2.221335553000244545e+00
2.102536476999375736e+00
2.002765833000012208e+00
1.924309301000903361e+00
1.870525451999128563e+00
1.843829781999374973e+00
1.847199394997005584e+00
1.882821220999176148e+00
1.951689937999617541e+00
2.053596247998939361e+00
2.185213737997401040e+00
2.341123369998967974e+00
2.512765676998242270e+00
2.689346135997766396e+00
2.856725699999515200e+00
2.999565998001344269e+00
3.102187259999482194e+00
3.152998591001960449e+00
3.147461709999333834e+00
3.088056770000548568e+00
2.985453123998013325e+00
2.852019881000160240e+00
2.701274400998954661e+00
2.545172911002737237e+00
2.394266020000941353e+00
2.256551951002620626e+00
2.137787389998266008e+00
2.040159520998713560e+00
1.965555700997356325e+00
1.913495283002703218e+00
1.882833356998162344e+00
1.872676723000040511e+00
1.882988919998751953e+00
1.911590071998944040e+00
1.955603248999977950e+00
2.011923427999136038e+00
2.076531399998202687e+00
2.145828174001508160e+00
2.215277963998232735e+00
2.282286828998621786e+00
2.344230128001072444e+00
2.399496857000485761e+00
2.446405452003091341e+00
2.482991119999496732e+00
2.507194623001851141e+00
2.518055694999929983e+00
2.515221499001199845e+00
2.490548033001687145e+00
2.432295775997772580e+00
2.367959494000388077e+00
2.304633769999782089e+00
2.250868433999130502e+00
2.212803205999080092e+00
2.192075259001285303e+00
2.187254131000372581e+00
2.193373738002264872e+00
2.205438051001692656e+00
2.218807402998209000e+00
2.230105141999956686e+00
2.237285180002800189e+00
2.239147592001245357e+00
2.235594619000039529e+00
2.227007884001068305e+00
2.215009003997693071e+00
2.200815778000105638e+00
2.186228909999044845e+00
2.172934884001733735e+00
2.163035705001675524e+00
2.160098763000860345e+00
2.167747421997773927e+00
2.187907806001021527e+00
2.220090237999102101e+00
2.259349307998490985e+00
2.300434024000423960e+00
2.338272861001314595e+00
2.369613204999041045e+00
2.392727975002344465e+00
2.406824531000893330e+00
2.412540463999903295e+00
2.409701425000093877e+00
2.399904319998313440e+00
2.384806432000914356e+00
2.366253264000988565e+00
2.346452213998418301e+00
2.325971406997268787e+00
2.306977596999786329e+00
2.292805447999853641e+00
2.288538759999937611e+00
2.298620389999996405e+00
2.324007846000313293e+00
2.363300736997189233e+00
2.412014959998487029e+00
2.464196554999944055e+00
2.512995315999432933e+00
2.553963344998919638e+00
2.582344541999191279e+00
2.595544214000256034e+00
2.591785061002155999e+00
2.571509991001221351e+00
2.537265634000505088e+00
2.491809310999087756e+00
2.438032505000592209e+00
2.378822238002612721e+00
2.318472757000563433e+00
2.263424960998236202e+00
2.220862033002049429e+00
2.196960612000111723e+00
2.194036498000059510e+00
2.210090073000174016e+00
2.240574073999596294e+00
2.278579589998116717e+00
2.318139860999508528e+00
2.353277592999802437e+00
2.379908666000119410e+00
2.394517174001521198e+00
2.395459335002669832e+00
2.381496923000668176e+00
2.353839446001074975e+00
2.313938342002074933e+00
2.263765186999080470e+00
2.206672275002347305e+00
2.146878139999898849e+00
2.091415473998495145e+00
2.047778382999240421e+00
2.022648928999842610e+00
2.019681628000398632e+00
2.038302633998682722e+00
2.074510708000161685e+00
2.121539931002189405e+00
2.173043670998595189e+00
2.222336262002500007e+00
2.264392236000276171e+00
2.295263833002536558e+00
2.312536800000088988e+00
2.314779005999298533e+00
2.301116094997269101e+00
2.272023666999302804e+00
2.228624822000710992e+00
2.172517613998934394e+00
2.108134807000169531e+00
2.041676053999253782e+00
1.982728525999846170e+00
1.939775666000059573e+00
1.918196736998652341e+00
1.919679627000732580e+00
1.941698908998660045e+00
1.979904455001815222e+00
2.029061507000733400e+00
2.083350844000960933e+00
2.138002253999729874e+00
2.189385675999801606e+00
2.233660996000253363e+00
2.268640194000909105e+00
2.292363533000752795e+00
2.302461010000115493e+00
2.296753621998504968e+00
2.273829712001315784e+00
2.235844564002036350e+00
2.187886662999517284e+00
2.137693910000962205e+00
2.093265529998461716e+00
2.061892410001746612e+00
2.046306346997880610e+00
2.047308870998676866e+00
2.063120070997683797e+00
2.089425294001557631e+00
2.122133474000293063e+00
2.156666869002947351e+00
2.189006628999777604e+00
2.215650041998742381e+00
2.234539036002388457e+00
2.245406562997231958e+00
2.247295383000164293e+00
2.240976107997994404e+00
2.228422566000517691e+00
2.211154433000046993e+00
2.191256818001420470e+00
2.171182144000340486e+00
2.154118695001670858e+00
2.142022201001964277e+00
2.135702691000915365e+00
2.135497933002625359e+00
2.138824953999574063e+00
2.142372460999467876e+00
2.142719425002724165e+00
2.135626276001858059e+00
2.118324817998654908e+00
2.090425940001296112e+00
2.053381871999590658e+00
2.009189327000058256e+00
1.962091597997641657e+00
1.915078811001876602e+00
1.872430428000370739e+00
1.837208031000045594e+00
1.811100715000065975e+00
1.794450520999816945e+00
1.785805242001515580e+00
1.781785595998371718e+00
1.778563994997966802e+00
1.773658075002458645e+00
1.765419101000588853e+00
1.753145202997984597e+00
1.736208553000324173e+00
1.715122298999631312e+00
1.689500773998588556e+00
1.661025633999088313e+00
1.631535409000207437e+00
1.602987771999323741e+00
1.577687418001005426e+00
1.557330070998432348e+00
1.542853516999457497e+00
1.535016868998354767e+00
1.534828315998311155e+00
1.541071026000281563e+00
1.552516929001285462e+00
1.565886151998711284e+00
1.578305590999661945e+00
1.586606519998895237e+00
1.589390370001638075e+00
1.586799395001435187e+00
1.581093378998048138e+00
1.574748253002326237e+00
1.570266225997329457e+00
1.570337629997084150e+00
1.576842277001560433e+00
1.591373690000182251e+00
1.613911079999525100e+00
1.645063093998032855e+00
1.684193102999415714e+00
1.731858715000271332e+00
1.788143634999869391e+00
1.853255584002909018e+00
1.926381351997406455e+00
2.005729835997044574e+00
2.088224617000378203e+00
2.169351671000185888e+00
2.244207501997152576e+00
2.308593323999957647e+00
2.360098221997759538e+00
2.398226925000926713e+00
2.423204356000496773e+00
2.436237029000039911e+00
2.438520835999952396e+00
2.432107431999611435e+00
2.418804148001072463e+00
2.401479914999072207e+00
2.383032258003368042e+00
2.366454807000991423e+00
2.354451410999899963e+00
2.348507302998768864e+00
2.348682260002533440e+00
2.353392886998335598e+00
2.358680102999642259e+00
2.359907875998032978e+00
2.352469665998796700e+00
2.333787390001816675e+00
2.303077763997862348e+00
2.263022262999584200e+00
2.217283655998471659e+00
2.169908161002240377e+00
2.125650368001515744e+00
2.088763402000040514e+00
2.062667476999195060e+00
2.050232453999342397e+00
2.053874870998697588e+00
2.074839300003077369e+00
2.114171080000232905e+00
2.172130808001384139e+00
2.247143655000400031e+00
2.336058453998703044e+00
2.433032685999933165e+00
2.529363085999648320e+00
2.614856771000631852e+00
2.679775607000919990e+00
2.716041138999571558e+00
2.720098812998912763e+00
2.691905818999657640e+00
2.634175956998660695e+00
2.551641741996718338e+00
2.450725497998064384e+00
2.338204186999064405e+00
2.220506175999616971e+00
2.103623799001070438e+00
1.993865923002886120e+00
1.896406160998594714e+00
1.816201508001540788e+00
1.757490896001399960e+00
1.723169297998538241e+00
1.714312309999513673e+00
1.728461278002214385e+00
1.760437198998261010e+00
1.802282362998084864e+00
1.844857588999730069e+00
1.881859486999019282e+00
1.907754229003330693e+00
1.920357120998232858e+00
1.918163043999811634e+00
1.901725601001089672e+00
1.873915398999088211e+00
1.838449887000024319e+00
1.800636075000511482e+00
1.765923617000225931e+00
1.739114165000501089e+00
1.725393543998507084e+00
1.728534721001778962e+00
1.750902828000107547e+00
1.792989012999896659e+00
1.852897657001449261e+00
1.925818032999814022e+00
2.004313673001888674e+00
2.081028828000853537e+00
2.148231893999763997e+00
2.200279809996573022e+00
2.233481919000041671e+00
2.245601443999476032e+00
2.236830613001075108e+00
2.208330260000366252e+00
2.164815321000787662e+00
2.111085730000922922e+00
2.053480866998143028e+00
1.998343360999569995e+00
1.951075515000411542e+00
1.917817155997909140e+00
1.901841240000067046e+00
1.905050422999920556e+00
1.927619676000176696e+00
1.967427681000117445e+00
2.019064196003455436e+00
2.076071362000220688e+00
2.130465873000503052e+00
2.176056331001746003e+00
2.208905284001957625e+00
2.225758741002209717e+00
2.225443712999549462e+00
2.208736694999970496e+00
2.177323504998639692e+00
2.135068430998217082e+00
2.086300235998351127e+00
2.036853746001725085e+00
1.992077233997406438e+00
1.957974698001635261e+00
1.938931774999218760e+00
1.937729336001211777e+00
1.954558597000868758e+00
1.988144522998481989e+00
2.033724610999342985e+00
2.083411290001095040e+00
2.129445182999916142e+00
2.163575965998461470e+00
2.180725955997331766e+00
2.177834340000117663e+00
2.155740137000975665e+00
2.116615300998091698e+00
2.064524684999923920e+00
2.004991595000319649e+00
1.944085708997590700e+00
1.888288291000208119e+00
1.843365084001561627e+00
1.815188797001610510e+00
1.807949742000346305e+00
1.824570125001628185e+00
1.865071582000382477e+00
1.928272909997758688e+00
2.009976588000427000e+00
2.104388183000992285e+00
2.203239186997961951e+00
2.297672393000539159e+00
2.378996295999968424e+00
2.441359082000417402e+00
2.481927112999983365e+00
2.501983131001907168e+00
2.504662813000322785e+00
2.494233237001026282e+00
2.474923234000016237e+00
2.451844704999530222e+00
2.429680070999893360e+00
2.413097939999715891e+00
2.405977186997915851e+00
2.411682269001175882e+00
2.432214652999391546e+00
2.468183465996844461e+00
2.517314667999016820e+00
2.576381098999263486e+00
2.639617711000028066e+00
2.699185856999974931e+00
2.746132905002014013e+00
2.774034881997067714e+00
2.778555901997606270e+00
2.761075933001848171e+00
2.725137777000782080e+00
2.677559640000254149e+00
2.625233268001466058e+00
2.574052937001397368e+00
2.529627399002492893e+00
2.496232812001835555e+00
2.476853807998850243e+00
2.473580092999327462e+00
2.487798546997510130e+00
2.518462321997503750e+00
2.564014848998340312e+00
2.620182079001097009e+00
2.681637605997821083e+00
2.740891025001474191e+00
2.789311378997808788e+00
2.818099585998425027e+00
2.822598880000441568e+00
2.800589719001436606e+00
2.756180708001920721e+00
2.694214644001476699e+00
2.622097250998194795e+00
2.547637471001507947e+00
2.477397960999951465e+00
2.416569074001017725e+00
2.369617618001939263e+00
2.339159466999262804e+00
2.325656484998035012e+00
2.329182142999343341e+00
2.347588477998215239e+00
2.377619077000417747e+00
2.414299461001064628e+00
2.450940135997370817e+00
2.478839194998727180e+00
2.489686007997079287e+00
2.475919975000579143e+00
2.433421763998921961e+00
2.362645734996476676e+00
2.268476309000106994e+00
2.158399497999198502e+00
2.041818013000010978e+00
1.927583587999833981e+00
1.823164678000466665e+00
1.734216274999198504e+00
1.663274127000477165e+00
1.612432488000195008e+00
1.582403899999917485e+00
1.572292977998586139e+00
1.581963565997284604e+00
1.609426158000133000e+00
1.653547439000249142e+00
1.711885110998991877e+00
1.782137914000486489e+00
1.861447279999993043e+00
1.946110098000644939e+00
2.032280201001412934e+00
2.115504085999418749e+00
2.190004576998035191e+00
2.250789009001891827e+00
2.294009540997649310e+00
2.317102417000569403e+00
2.320481398000993067e+00
2.306823988001269754e+00
2.280964460001996486e+00
2.248131854998064227e+00
2.213334222000412410e+00
2.181192990999988979e+00
2.154170279001846211e+00
2.133920701002352871e+00
2.121412690001307055e+00
2.117640090997156221e+00
2.122661823999806074e+00
2.136657865001325263e+00
2.160674917002324946e+00
2.195391809000284411e+00
2.241406493998510996e+00
2.298757229000329971e+00
2.366108267000527121e+00
2.440773929996794323e+00
2.519049591999646509e+00
2.594832680002582492e+00
2.661509153000224615e+00
2.713714075998723274e+00
2.747760340000240831e+00
2.763356352999835508e+00
2.762230918000568636e+00
2.748363058002723847e+00
2.727020570000604494e+00
2.703132823997293599e+00
2.681263211998157203e+00
2.664732991997880163e+00
2.656027670000185026e+00
2.657101909000630258e+00
2.668671339000866283e+00
2.692456026998115703e+00
2.728429273000074318e+00
2.775845514999673469e+00
2.833696396999584977e+00
2.898962572999153053e+00
2.966975294999429025e+00
3.031737716999487020e+00
3.086579093000182183e+00
3.125981896999292076e+00
3.144901600000594044e+00
3.141186108998226700e+00
3.115663865999522386e+00
3.072017554000922246e+00
3.016732684998714831e+00
2.956820502000482520e+00
2.898757835999276722e+00
2.849154255000030389e+00
2.812269229998491937e+00
2.790585669998108642e+00
2.785054228999797488e+00
2.795102116000634851e+00
2.819031243998324499e+00
2.853625153999018949e+00
2.895181532003334723e+00
2.937932802997238468e+00
2.977695559999119723e+00
3.010087935999763431e+00
3.031092273999092868e+00
3.038864992999151582e+00
3.033341934999043588e+00
3.015977371000190033e+00
2.990388518999679945e+00
2.960907243999827188e+00
2.933995815998059697e+00
2.915116047999617876e+00
2.909294690001843264e+00
2.920317131000047084e+00
2.948920132999774069e+00
2.994436520999443019e+00
3.053955035000399221e+00
3.123709481998957926e+00
3.198435694001091179e+00
3.272910023999429541e+00
3.341935142998408992e+00
3.400933189001079882e+00
3.446285310001258040e+00
3.476516867998725502e+00
3.491895015999034513e+00
3.493571991999488091e+00
3.483667166998202447e+00
3.464770143000350799e+00
3.439965981000568718e+00
3.411371760998008540e+00
3.382348905000981176e+00
3.355494800001906697e+00
3.333445471002050908e+00
3.316882421000627801e+00
3.305391974998201476e+00
3.297404985998582561e+00
3.291366416000528261e+00
3.285637764001876349e+00
3.278710736998618813e+00
3.269229030000133207e+00
3.257419249999657040e+00
3.242620627999713179e+00
3.226574797001376282e+00
3.210717965001094854e+00
3.196942065998882754e+00
3.186718089997157222e+00
3.179823344999022083e+00
3.176172015002521221e+00
3.174050683999666944e+00
3.171614563001639908e+00
3.168936391000897856e+00
3.166088625999691430e+00
3.162972701000398956e+00
3.159234135997394333e+00
3.153734286999679171e+00
3.145640757000364829e+00
3.133551826998882461e+00
3.116374920002272120e+00
3.092936676002864260e+00
3.064756902000226546e+00
3.032963560999633046e+00
3.000383494996640366e+00
2.970447006002359558e+00
2.945293710999976611e+00
2.926529438002035022e+00
2.913591578999330522e+00
2.903874856998299947e+00
2.893136537000827957e+00
2.877339652000955539e+00
2.852978909999364987e+00
2.817913632999989204e+00
2.771527808999962872e+00
2.715120829998340923e+00
2.649657920999743510e+00
2.578001005000260193e+00
2.503390843001398025e+00
2.429664174000208732e+00
2.361090336002234835e+00
2.301518104999559000e+00
2.256165620998217491e+00
2.228331877002347028e+00
2.221090381000976777e+00
2.234272738001891412e+00
2.266920873000344727e+00
2.314796039001521422e+00
2.370844303000922082e+00
2.426887522000470199e+00
2.473269764999713516e+00
2.501001783999527106e+00
2.503690278997964924e+00
2.477425387001858326e+00
2.422069825999642489e+00
2.340822611000476172e+00
2.238577175998216262e+00
2.121635510000487557e+00
1.997461604001728119e+00
1.874776333002955653e+00
1.762394305998896016e+00
1.668453086997033097e+00
1.599982821000594413e+00
1.562875964998966083e+00
1.559965796001051785e+00
1.591457766000530683e+00
1.653693518997897627e+00
1.740649715000472497e+00
1.843692671998724109e+00
1.953151623998564901e+00
2.058199236998916604e+00
2.148785090997989755e+00
2.215218645000277320e+00
2.251240925001184223e+00
2.252989567001350224e+00
2.220435417999397032e+00
2.157915716001298279e+00
2.072639196001546225e+00
1.973691858998790849e+00
1.871239960000821156e+00
1.774995420000777813e+00
1.693816658000287134e+00
1.632928078000986716e+00
1.596267043998523150e+00
1.584133464999467833e+00
1.595863424001436215e+00
1.629059269998833770e+00
1.680077447999792639e+00
1.745982377000473207e+00
1.823212519000662724e+00
1.908679847001621965e+00
1.999710520001826808e+00
2.093797790999815334e+00
2.187930957999924431e+00
2.278809258001274429e+00
2.363508989998081233e+00
2.437830232996930135e+00
2.498918976001732517e+00
2.544671120998827973e+00
2.574170715000946075e+00
2.587627749999228399e+00
2.587014552998880390e+00
2.575280586002918426e+00
2.556574382000690093e+00
2.534547391001979122e+00
2.512843862001318485e+00
2.494396740999945905e+00
2.481607519999670330e+00
2.475606479001726257e+00
2.477527709997957572e+00
2.487475229001574917e+00
2.506707290001941146e+00
2.534485620999475941e+00
2.571726709000358824e+00
2.617560099002730567e+00
2.670395101999019971e+00
2.727896368000074290e+00
2.786460262002947275e+00
2.841337735000706743e+00
2.887243504002981354e+00
2.918686632998287678e+00
2.930753827000444289e+00
2.919913559999258723e+00
2.885749521999969147e+00
2.828510200000891928e+00
2.752080014000966912e+00
2.660912846000428544e+00
2.561971341001481051e+00
2.389968151001085062e+00
2.377454666002449812e+00
2.371690230997046456e+00
2.374610137998388382e+00
2.387843771997722797e+00
2.412924871998257004e+00
2.449967161999666132e+00
2.498218407999956980e+00
2.555840111999714281e+00
2.620614158000535099e+00
2.689341702996898675e+00
2.759547555997414747e+00
2.828455307997501222e+00
2.893298454000614583e+00
2.951202385000215145e+00
2.999709446001361357e+00
3.037473362001037458e+00
3.064322068999899784e+00
3.081467211999552092e+00
3.090804360999754863e+00
3.095577847001550253e+00
3.099307774999033427e+00
3.105421807998936856e+00
3.116702054001507349e+00
3.134888694999972358e+00
3.160236473002441926e+00
3.192706073001318146e+00
3.230955318998894654e+00
3.274526770997908898e+00
3.322752243999275379e+00
3.374906994999037124e+00
3.430220818001544103e+00
3.487022916000569239e+00
3.542738464002468390e+00
3.594762739001453156e+00
3.639464395000686636e+00
3.672150786998827243e+00
3.688592140999389812e+00
3.685988372999418061e+00
3.662869432999286801e+00
3.620053746002668049e+00
3.559918611001194222e+00
3.485941656999784755e+00
3.402261397997790482e+00
3.314670554002077552e+00
3.229075347997422796e+00
3.151505077999900095e+00
3.087511863002873724e+00
3.040984226001455681e+00
3.014099520998570370e+00
3.006627925999055151e+00
3.016453567997814389e+00
3.039072511000995291e+00
3.069196633998217294e+00
3.100793139001325471e+00
3.125793806000729091e+00
3.137322546001087176e+00
3.129285072001948720e+00
3.096979066998756025e+00
3.038376797998353140e+00
2.953866995998396305e+00
2.847577479999017669e+00
2.725890859001083300e+00
2.596152453999820864e+00
2.467652094997902168e+00
2.349361475000478094e+00
2.249374101000285009e+00
2.174408325998228975e+00
2.128821001002506819e+00
2.114892385998246027e+00
2.131978553003136767e+00
2.177134759996988578e+00
2.244793557001685258e+00
2.327414081999449991e+00
2.416152121000777697e+00
2.501822325000830460e+00
2.575633550000929972e+00
2.629667503999371547e+00
2.656855584998993436e+00
2.653105495999625418e+00
2.617156242002238287e+00
2.181247518001327990e+00
2.250110887998744147e+00
7.755746115999500034e+00
7.769030351999390405e+00
7.766610143997240812e+00
7.738952624000376090e+00
7.670867390999774216e+00
7.559812456001964165e+00
7.406199054999888176e+00
7.218192206997628091e+00
7.008392543000809383e+00
6.790433031001157360e+00
6.575016574999608565e+00
6.369098258997837547e+00
6.174549925999599509e+00
5.989356674999726238e+00
5.809554696999839507e+00
5.631015966002451023e+00
5.453564940999058308e+00
5.282390265001595253e+00
5.125905980999959866e+00
4.994692323001800105e+00
4.897852132999105379e+00
4.841481063998799073e+00
4.827923480999743333e+00
4.855584769000415690e+00
4.918385450000641868e+00
5.007616758000949631e+00
5.112815350999881048e+00
5.224136703000112902e+00
5.335963893001462566e+00
5.443953308000345714e+00
5.543076956997538218e+00
5.629489558999921428e+00
5.696074892999604344e+00
5.735843706999730784e+00
5.741661087999091251e+00
5.707394463002856355e+00
5.628738602001249092e+00
5.503220795002562227e+00
5.334969113002443919e+00
5.133362700002180645e+00
4.916389826998056378e+00
4.708272980999026913e+00
4.535102597998047713e+00
4.419573345003300346e+00
4.377143980000255397e+00
4.413481996998598333e+00
4.523907883001811570e+00
4.693603588002588367e+00
4.899785835998045513e+00
5.115545562999614049e+00
5.319047090997628402e+00
5.495576707999134669e+00
5.637231306998728542e+00
5.740998110999498749e+00
5.808300893000705400e+00
5.839700017000723165e+00
5.837556739999854472e+00
5.805669614001089940e+00
5.746935095001390437e+00
5.664366168999549700e+00
5.560893844001839170e+00
5.439364088000729680e+00
5.303431610002007801e+00
5.155528191000485094e+00
4.994993893000355456e+00
4.822796030002791667e+00
4.638911194000684191e+00
4.443520291999448091e+00
4.237688224999146769e+00
4.023802814001101069e+00
3.804370265999750700e+00
3.581506771002750611e+00
3.358113592999870889e+00
3.137443607000022894e+00
2.924088948999269633e+00
2.725078333998681046e+00
2.549298771002213471e+00
2.406936064999172231e+00
2.307017977000214159e+00
2.255215634999331087e+00
2.252290238997375127e+00
2.292623055000149179e+00
2.366865539999707835e+00
2.461130027000763221e+00
2.559495693996723276e+00
2.646241567999823019e+00
2.707712589002767345e+00
2.734090703001129441e+00
2.719114081002771854e+00
2.662165941001148894e+00
2.566552326999953948e+00
2.438090002000535605e+00
2.285550733999116346e+00
2.119356463001167867e+00
1.951054577999457251e+00
1.792874942002526950e+00
1.655696189998707268e+00
1.548144590000447351e+00
1.476106396999966819e+00
1.442573857999377651e+00
1.446924591000424698e+00
1.486586755003372673e+00
1.557378999001230113e+00
1.653553627998917364e+00
1.768353100000240374e+00
1.894576968999899691e+00
2.023150154000177281e+00
2.144658327997603919e+00
2.250017730002582539e+00
2.330989951999072218e+00
2.381322289998934139e+00
2.397231769999052631e+00
2.378524493997247191e+00
2.327859054003056372e+00
2.252066940000077011e+00
2.160373727001569932e+00
2.063764071001060074e+00
1.973835374999907799e+00
1.901596527997753583e+00
1.856694530997629045e+00
1.844829073001164943e+00
1.869436598997708643e+00
1.929999943000439089e+00
2.023450485001376364e+00
2.143458504000591347e+00
2.281619286997738527e+00
2.428530536999460310e+00
2.573673389000759926e+00
2.707655629001237685e+00
2.821896197998285061e+00
2.908021115999872563e+00
2.959780178000073647e+00
2.971937315000104718e+00
2.941096827002184000e+00
2.868446866999875056e+00
2.758649142997455783e+00
2.620256908001465490e+00
2.465449897001235513e+00
2.308639546001359122e+00
2.163848093998240074e+00
2.043341780998161994e+00
1.956960833998891758e+00
1.910840298001858173e+00
1.906878341997071402e+00
1.943236494997108821e+00
2.014330019999761134e+00
2.110523892999481177e+00
2.222487475999514572e+00
2.339395954000792699e+00
2.452471141001296928e+00
2.552026279998244718e+00
2.629630751998774940e+00
2.679714845999114914e+00
2.698389532000874169e+00
2.686925304002215853e+00
2.650539631998981349e+00
2.599369112998829223e+00
2.546335646999068558e+00
2.506402678998711053e+00
2.492182009998941794e+00
2.513297899000463076e+00
2.573923650998040102e+00
2.672381964999658521e+00
2.803197385001112707e+00
2.956932563996815588e+00
3.122097516003123019e+00
3.287780220001877751e+00
3.443266411999502452e+00
3.579883898000844056e+00
3.689501351000217255e+00
3.765973498997482238e+00
3.805310133000602946e+00
3.805539942000905285e+00
3.768308411999896634e+00
3.697849489999498473e+00
3.601573456002370222e+00
3.488544562998868059e+00
3.369254174001980573e+00
3.257244862998049939e+00
3.164810512000258313e+00
3.102743857998575550e+00
3.078429484001389937e+00
3.095820408001600299e+00
3.154544190998421982e+00
3.249067830998683348e+00
3.371047566997731337e+00
3.509008180000819266e+00
3.648182734003057703e+00
3.776432730999658816e+00
3.883839609999995446e+00
3.963156734997028252e+00
4.009923650002747308e+00
4.021851082998182392e+00
3.998508901000604965e+00
3.941313474999333266e+00
3.855106650000379886e+00
3.746582052001031116e+00
3.625908152000192786e+00
3.506077377998735756e+00
3.401515116001974093e+00
3.326466927999717882e+00
3.291166453000187175e+00
3.300608010998985264e+00
3.352315807002014481e+00
3.438171726997097721e+00
3.545637118000740884e+00
3.658067271997424541e+00
3.760018046999903163e+00
3.837763860999984900e+00
3.883190671996999299e+00
3.890737170000647893e+00
3.859630003997153835e+00
3.792135335999773815e+00
3.694279404997359961e+00
3.573279881999042118e+00
3.439859844002057798e+00
3.305113735001214081e+00
3.180640858001424931e+00
3.076170249001734192e+00
2.999808903998200549e+00
2.954733095997653436e+00
2.941679404997557867e+00
2.956302360998961376e+00
2.992237807000492467e+00
3.040417940999759594e+00
3.090528918997733854e+00
3.132873108999774558e+00
3.159908729001472238e+00
3.165977279000799172e+00
3.148699435001617530e+00
3.107680839002568973e+00
3.044217890001164051e+00
2.961755444001028081e+00
2.865638384002522798e+00
2.763470934001816204e+00
2.663259540000581183e+00
2.573782605999440420e+00
2.502706537001358811e+00
2.455141341997659765e+00
2.433929212002112763e+00
2.437145187999703921e+00
2.458633777001523413e+00
2.490108357000281103e+00
2.521856373001355678e+00
2.544937135000509443e+00
2.553974305999872740e+00
2.544828654001321411e+00
2.516604093001660658e+00
2.470391249000385869e+00
2.408614520998526132e+00
2.335658765001426218e+00
2.256781114003388211e+00
2.177763454001251375e+00
2.106071254002017668e+00
2.047598487999493955e+00
2.007160476998251397e+00
1.987941523999325000e+00
1.989637653001409490e+00
2.010162730999581981e+00
2.043922711000050185e+00
2.085131896001257701e+00
2.126715695998427691e+00
2.163596032001805725e+00
2.191468201999668963e+00
2.208701643001404591e+00
2.215417198000068311e+00
2.212582094998651883e+00
2.203658245998667553e+00
2.191672331002337160e+00
2.180857598003058229e+00
2.174818619001598563e+00
2.177076027001021430e+00
2.190336311003193259e+00
2.215799623001657892e+00
2.252766859000985278e+00
2.299092146000475623e+00
2.351242878998164088e+00
2.404453196002577897e+00
2.452472682998632081e+00
8.169833940999524202e+00
8.151478722997126170e+00
8.100298764002218377e+00
8.015484931998798857e+00
7.893051955001283204e+00
7.720954286000051070e+00
7.506545653999637580e+00
7.266607189001661027e+00
7.016007671001716517e+00
6.766228411001065979e+00
6.527550384002097417e+00
6.304879232000530465e+00
6.099562962997879367e+00
5.909442721000232268e+00
5.730618524998135399e+00
5.556690835997869726e+00
5.379799403999641072e+00
5.194142289001320023e+00
4.995649037999100983e+00
4.786351565999211743e+00
4.575139757002034457e+00
4.376437719001842197e+00
4.207767281000997173e+00
4.083879516998422332e+00
4.013743170002271654e+00
3.997020528000575723e+00
4.025727709999046056e+00
4.086149679998925421e+00
4.164291348002734594e+00
4.248858957998891128e+00
4.331456724001327530e+00
4.406176372001937125e+00
4.470054711000557290e+00
4.520072497001820011e+00
4.557383555998967495e+00
4.582893884999066358e+00
4.599281779999728315e+00
4.608683769998606294e+00
4.613392280996777117e+00
4.614662659998430172e+00
4.614183611000044039e+00
4.613158509000641061e+00
4.614222672000323655e+00
4.618292205999750877e+00
4.627139223997801309e+00
4.641111135002574883e+00
4.657870800001546741e+00
4.672885623996990034e+00
4.678862832002778305e+00
4.666811913000856293e+00
4.627161246000468964e+00
4.551319690999662271e+00
4.436039948999678018e+00
4.283908184999745572e+00
4.102540457999566570e+00
3.903350192002108088e+00
3.696476812001492362e+00
3.493375703001220245e+00
3.303704713001934579e+00
3.137910075001855148e+00
3.003502340001432458e+00
2.905889013996784342e+00
2.848772925000957912e+00
2.832755178002116736e+00
2.856540187996870372e+00
2.916669131998787634e+00
3.009440286001336062e+00
3.128294834001280833e+00
3.265621777001797454e+00
3.412745604000519961e+00
3.558569545999489492e+00
3.692373655998380855e+00
3.800940864999574842e+00
3.871374553997156909e+00
3.893670386001758743e+00
3.862800322000111919e+00
3.779837086000043200e+00
3.653306686999712838e+00
3.494299362999299774e+00
3.316385762998834252e+00
3.130214232998696389e+00
2.947030942999845138e+00
2.775525859000481432e+00
2.623095640999963507e+00
2.494008847999793943e+00
2.392204320000018924e+00
2.317807225997967180e+00
2.270638718997361138e+00
2.249596855999698164e+00
2.253405097999348072e+00
2.281661310000345111e+00
2.333261052001034841e+00
2.406720136998046655e+00
2.500220368001464522e+00
2.611191105999751016e+00
2.736511774997779867e+00
2.871515631999500329e+00
3.010217523999017430e+00
3.145991588000470074e+00
3.271227053999609780e+00
3.378230467998946551e+00
3.461479307999979937e+00
3.515169476999290055e+00
3.535406774997682078e+00
3.520510432001174195e+00
3.471331397002359154e+00
3.390301628001907375e+00
3.283564574998308672e+00
3.159109139000065625e+00
3.025551011000061408e+00
2.891926789001445286e+00
2.768057825000141747e+00
2.662596550999296596e+00
2.581926165999902878e+00
2.530677717997605214e+00
2.508327394996740622e+00
2.511111447998700896e+00
2.532464720999996644e+00
2.563953067998227198e+00
2.598954985001910245e+00
2.631358898997859797e+00
2.656757999000546988e+00
2.671933679001085693e+00
2.675612934999662684e+00
2.667914317000395386e+00
2.651257311001245398e+00
2.629561091001960449e+00
2.606889762999344384e+00
2.588619627997104544e+00
2.579816034998657415e+00
2.584019318001082866e+00
2.604001522999169538e+00
2.642219900997588411e+00
2.698217986999225104e+00
2.770586609000019962e+00
2.857529816999885952e+00
2.956135364998772275e+00
3.063879552002617856e+00
3.179145419999258593e+00
3.298837563997949474e+00
3.420440398000209825e+00
3.540440568001940846e+00
3.656482439000683371e+00
3.765502238999033580e+00
3.865030510998622049e+00
3.954295914998510852e+00
4.033086894000007305e+00
4.100921850000304403e+00
4.157677015999070136e+00
4.202275010000448674e+00
4.232707105998997577e+00
4.248916442997142440e+00
4.248894984997605206e+00
4.232294855999498395e+00
4.199071433002245612e+00
4.150173647001793142e+00
4.088033039002766600e+00
4.016365838000638178e+00
3.939232638997054892e+00
3.861875585000234423e+00
3.789278806998481741e+00
3.726101227999606635e+00
3.677672133002488408e+00
3.648392819999571657e+00
3.641315222997945966e+00
3.657923975999437971e+00
3.695321788996807300e+00
3.750016588001017226e+00
3.815122259999043308e+00
3.883189568998204777e+00
3.945533686997805489e+00
3.993014068000775296e+00
4.017826505998527864e+00
4.014418912000110140e+00
3.978989485000056447e+00
3.911623040999984369e+00
3.814972200998454355e+00
3.692856303998269141e+00
3.551528645999496803e+00
3.398260223002580460e+00
3.241355864996876335e+00
3.090206002998456825e+00
2.954314524999062996e+00
2.841703645000961842e+00
2.758145559997501550e+00
2.706764947997726267e+00
2.686485532998631243e+00
2.694698936000349931e+00
2.725341523000679445e+00
2.771859617001609877e+00
2.826691804002621211e+00
2.881904652000230271e+00
2.930760721999831730e+00
2.967365733999031363e+00
2.988367222002125345e+00
2.991977612000482623e+00
2.976838632999715628e+00
2.942053375998511910e+00
2.888994778997584945e+00
2.818226530998799717e+00
2.732878192000498530e+00
2.637340725999820279e+00
2.537381971000286285e+00
2.439260981002007611e+00
2.348119704001874197e+00
2.266682464000041364e+00
2.195440367002447601e+00
2.133832421997794881e+00
2.079131015001621563e+00
2.027972609997959808e+00
1.978007616999093443e+00
1.927240439999877708e+00
1.868386055997689255e+00
1.810307067000394454e+00
1.753349148999404861e+00
1.704521842999383807e+00
1.670126400997105520e+00
1.653514379002444912e+00
1.657796686002257047e+00
1.684290198001690442e+00
1.733831920002558036e+00
1.805555497998284409e+00
1.896616576999804238e+00
2.002537148000556044e+00
2.116878652999730548e+00
2.231896433997462736e+00
2.339165150999178877e+00
2.429611135001323419e+00
2.495966812999540707e+00
2.533835670998087153e+00
2.540240455000457587e+00
2.515979884999978822e+00
2.463254210000741296e+00
2.387680608000664506e+00
2.295104066000931198e+00
2.193241908000345575e+00
2.088907225999719230e+00
1.989378403002774576e+00
1.899692920000234153e+00
1.824297876999480650e+00
1.766380265002226224e+00
1.726452281000092626e+00
1.704946624002332101e+00
1.700690551002480788e+00
1.710304161002568435e+00
1.731539170999894850e+00
1.760959090002870653e+00
1.795968214002641616e+00
1.834966770002210978e+00
1.874647330001607770e+00
1.913043014999857405e+00
1.947192543997516623e+00
1.973886364998179488e+00
1.990246451998245902e+00
1.993901712998194853e+00
1.983182642998144729e+00
1.957407504000002518e+00
1.915791636998619651e+00
1.861941736999142449e+00
1.799738820998754818e+00
1.738618488998326939e+00
1.684628489001624985e+00
1.640848630999244051e+00
1.608851549000974046e+00
1.588828737996664131e+00
1.580581256999721518e+00
1.582784972997615114e+00
1.594871323999541346e+00
1.617818697999609867e+00
1.652626480001345044e+00
1.700958383997203782e+00
1.763138776001142105e+00
1.836895234999246895e+00
1.918794249002530705e+00
2.001565882997965673e+00
2.078296334999322426e+00
2.141727176000131294e+00
2.188228492999769514e+00
2.216942306000419194e+00
2.230630706999363611e+00
2.233653147002769401e+00
2.230407013998046750e+00
2.223699963997205487e+00
2.215471710002020700e+00
2.207693807999021374e+00
2.202258789999177679e+00
2.202185974001622526e+00
2.210741298000357347e+00
2.231627512999693863e+00
2.266905603002669523e+00
2.316343420003249776e+00
2.376721841999824392e+00
2.441446367000025930e+00
2.501884214998426614e+00
2.548879019999731099e+00
2.573768637001194293e+00
2.570683424000890227e+00
2.537904283999523614e+00
2.477900458001386141e+00
2.397993337999650976e+00
2.306598987001052592e+00
2.211949521002679830e+00
2.120398703002138063e+00
2.037936164000711869e+00
1.969442355999490246e+00
1.918644266999763204e+00
1.889776986001379555e+00
1.884486831000685925e+00
1.903679502000159118e+00
1.946059647001675330e+00
2.007162044999859063e+00
2.082710020000376971e+00
2.167455097998754354e+00
2.256143834998511011e+00
2.343697842003166443e+00
2.424556262001715368e+00
2.493789520001882920e+00
2.547084196998184780e+00
2.582373260000167647e+00
2.599346539998805383e+00
2.599965718000021297e+00
2.586890820999542484e+00
2.564496818999032257e+00
2.538353903000825085e+00
2.513497596999513917e+00
2.495135007000499172e+00
2.485508254001615569e+00
2.486209482001868309e+00
2.496939167998789344e+00
2.516971564000414219e+00
2.544019463999575237e+00
2.575663568000891246e+00
2.609589659998164279e+00
2.642523882001114544e+00
2.671846511002513580e+00
2.696121844001027057e+00
2.714505471998563735e+00
2.727562182997644413e+00
2.736294596998050110e+00
2.739458012998511549e+00
2.737513598000077764e+00
2.730667018000531243e+00
2.718509415000880836e+00
2.701654070999211399e+00
2.681547087999206269e+00
2.659713762001047144e+00
2.637940312997670844e+00
2.617594633000408066e+00
2.599554544998682104e+00
2.583323709000978852e+00
2.568854861998261185e+00
2.556255423998663900e+00
2.545634054000402102e+00
2.538554778002435341e+00
2.537899736002145801e+00
2.546962265001639025e+00
2.568503546997817466e+00
2.604515162998723099e+00
2.653999524998653214e+00
2.712776960001065163e+00
2.774031666998780565e+00
2.829909035001037410e+00
2.871987263999471907e+00
2.895295328999054618e+00
2.896607458998914808e+00
2.875983762001851574e+00
2.835389648000273155e+00
2.778617762000067160e+00
2.710323551000328735e+00
2.635799362000398105e+00
2.560214657998585608e+00
2.488646042002073955e+00
2.427308546997664962e+00
2.380843728002218995e+00
2.353345859999535605e+00
2.345936680001614150e+00
2.358039765997091308e+00
2.386112252999737393e+00
2.424428420999902301e+00
2.461413394998089643e+00
2.498337862001790199e+00
2.522799186001066118e+00
2.530641239001852227e+00
2.518517933000111952e+00
2.484167266000440577e+00
2.428355914998974185e+00
2.352936858998873504e+00
2.261395571000321070e+00
2.159593241001857677e+00
2.055135542999778409e+00
1.955692822000855813e+00
1.868851327002630569e+00
1.802544037000188837e+00
1.761632482001004973e+00
1.748404091998963850e+00
1.763204707000113558e+00
1.803325642998970579e+00
1.864119596997625194e+00
1.938442471997404937e+00
2.019520762001775438e+00
2.098321015000692569e+00
2.167754760997922858e+00
2.220616500999312848e+00
2.251855266997154104e+00
2.258333812998898793e+00
2.240838497997174272e+00
2.203155646999221062e+00
2.152164392002305249e+00
2.097480532000190578e+00
2.048029813999164617e+00
2.012529105999419698e+00
1.997869053000613349e+00
2.007265642001584638e+00
2.040959172998555005e+00
2.097552726001595147e+00
2.173213719001068966e+00
2.263144297001417726e+00
2.361739320000197040e+00
2.462826118000521092e+00
2.559575791998213390e+00
2.645200099999783561e+00
2.713012464002531487e+00
2.758183420002751518e+00
2.778489377000369132e+00
2.774213754997617798e+00
2.749559638999926392e+00
2.711197078999248333e+00
2.667199668001558166e+00
2.625655256997561082e+00
2.592071340997790685e+00
2.569764045001647901e+00
2.558470143998420099e+00
2.556353411000600317e+00
2.561126322001655353e+00
2.569795999999769265e+00
2.580409295002027648e+00
2.591233499999361811e+00
2.602414984001370613e+00
2.614472842000395758e+00
2.628592424000089522e+00
2.646512633997190278e+00
2.671296820997667965e+00
2.705688454996561632e+00
2.751918267000291962e+00
2.811687269000685774e+00
2.884867543998552719e+00
2.968196310997882392e+00
3.053920261001621839e+00
3.132426817999657942e+00
3.192633656999532832e+00
3.223402886000258150e+00
3.218574287002411438e+00
3.174164747000759235e+00
3.091166850001172861e+00
2.975092561999190366e+00
2.833464856001228327e+00
2.675779973000317113e+00
2.512792242996511050e+00
2.354553742999996757e+00
2.210573330001352588e+00
2.089333715000975644e+00
1.998602072999347001e+00
1.944480661997658899e+00
1.929091572998004267e+00
1.950878944000578485e+00
2.004928831996949157e+00
2.081580607999057975e+00
2.172100702999159694e+00
2.265493227998376824e+00
2.354250303000299027e+00
2.429862114997376921e+00
2.486911510997742880e+00
2.521752180000476073e+00
2.533223083999473602e+00
2.521251318998110946e+00
2.487628447001043241e+00
2.435972723000304541e+00
2.372273913999379147e+00
2.304058408997661900e+00
2.240088414997444488e+00
2.187908971001888858e+00
2.152721989001292968e+00
2.136129026999697089e+00
2.135474598999280715e+00
2.145611338997696294e+00
2.159938009001052706e+00
2.173020885998994345e+00
2.179514086001290707e+00
2.176480292000633199e+00
2.162317087000701576e+00
2.137031778998789378e+00
2.101541401003487408e+00
2.057446844002697617e+00
2.007137655000406085e+00
1.952892950001114514e+00
1.897873310001159552e+00
1.845752124001592165e+00
1.801095258000714239e+00
1.767371050002111588e+00
1.746614843999850564e+00
1.739781016000051750e+00
1.745119555998826399e+00
1.758488985000440152e+00
1.776196186001470778e+00
1.793976749999274034e+00
1.808898597999359481e+00
1.819041855000250507e+00
1.824858584997855360e+00
1.827861510999355232e+00
1.831414932999905432e+00
1.838217740998516092e+00
1.851816302001680015e+00
1.871688104001805186e+00
1.902376523998100311e+00
1.943335518000822049e+00
1.993641139000828844e+00
2.050399208997987444e+00
2.107864899000560399e+00
2.160809365999739384e+00
2.204083463999268133e+00
2.233146498001588043e+00
2.245905348998348927e+00
2.242511121999996249e+00
2.224375298999802908e+00
2.193506563999108039e+00
2.153111086001445074e+00
2.107629367001209175e+00
2.061523544998635771e+00
2.020259299002646003e+00
1.986889810999855399e+00
1.961985937999997986e+00
1.944982480999897234e+00
1.936094052998669213e+00
1.934773007997137029e+00
1.941316591000941116e+00
1.955069617000845028e+00
1.974704980002570665e+00
1.998842510001850314e+00
2.024560773999837693e+00
2.049524856000061845e+00
2.071015582001564326e+00
2.087355137999111321e+00
2.097901826000452274e+00
2.102523802001087461e+00
2.102862199997616699e+00
2.100702981002541492e+00
2.098264396998274606e+00
2.096295283998188097e+00
2.095298057996842545e+00
2.094738237999990815e+00
2.095163739002600778e+00
2.097881497000344098e+00
2.104498476001026575e+00
2.117011227001057705e+00
2.137052484002197161e+00
2.166200773001037305e+00
2.205502372999035288e+00
2.256142528000054881e+00
2.317542669999966165e+00
2.387314028001128463e+00
2.462147449998155935e+00
2.536706990002130624e+00
2.605839820000255713e+00
2.664131593999627512e+00
2.705752303998451680e+00
2.726562167001247872e+00
2.724212346998683643e+00
2.698554004000470741e+00
2.651020629000413464e+00
2.586457598001288716e+00
2.510188894997554598e+00
2.427874146000249311e+00
2.346859981997113209e+00
2.272923006999917561e+00
2.211461909999343334e+00
2.167491426000196952e+00
2.144187068999599433e+00
2.143461816998751601e+00
2.164923737000208348e+00
2.204804601002251729e+00
2.256416034000721993e+00
2.311341840999375563e+00
2.359394859002350131e+00
2.391291667001496535e+00
2.399704119998204987e+00
2.379857937001361279e+00
2.332476258998212870e+00
2.260586330998194171e+00
2.169453550999605795e+00
2.065882826998858945e+00
1.956641464999847813e+00
1.847892450998187996e+00
1.745446429998992244e+00
1.654394113997113891e+00
1.579377347003173782e+00
1.524187163999158656e+00
1.491948785998829408e+00
1.484084425002947683e+00
1.499281579002854414e+00
1.535123705998557853e+00
1.586782501999550732e+00
1.647844784998596879e+00
1.710585305998392869e+00
1.768201290000433801e+00
1.813295960000687046e+00
1.839180082999519072e+00
1.840467208003246924e+00
1.813996513999882154e+00
1.758119043999613496e+00
1.674831266998808132e+00
1.568240808999689762e+00
1.444947391002642689e+00
1.312387093999859644e+00
1.179674200997396838e+00
1.054366732998460066e+00
9.446811909983807709e-01
8.546105250024993438e-01
7.876438619969121646e-01
7.433468279996304773e-01
7.200832359994819853e-01
7.151199330000963528e-01
7.249960289991577156e-01
7.455516789996181615e-01
7.734597359994950239e-01
8.053856080005061813e-01
8.389128219969279598e-01
8.721695679996628314e-01
9.034586100024171174e-01
9.315904970026167575e-01
9.550271719999727793e-01
9.734147750023112167e-01
9.864357209989975672e-01
9.938502090008114465e-01
9.952079059985408094e-01
9.895299400013755076e-01
9.754748420018586330e-01
9.521810760015796404e-01
9.187731310012168251e-01
8.754078970014234073e-01
8.225929479995102156e-01
7.629000029992312193e-01
6.994480749999638647e-01
6.367821679996268358e-01
5.799904140003491193e-01
5.349364790017716587e-01
5.072416189977957401e-01
5.021170109976083040e-01
5.240926830010721460e-01
5.756566400013980456e-01
6.563120610007899813e-01
7.626898979979159776e-01
8.877158619980036747e-01
1.022000637000019196e+00
1.153687417998298770e+00
1.271121772999322275e+00
1.364496122001582989e+00
1.426113793997501489e+00
1.452788345999579178e+00
1.444490711997787002e+00
1.405385011999896960e+00
1.342594548001216026e+00
1.265602373001456726e+00
1.184528129000682384e+00
1.109035992998542497e+00
1.049176675998751307e+00
1.012162667997472454e+00
1.003420232998905703e+00
1.025709556997753680e+00
1.078395871998509392e+00
1.156750825000926852e+00
1.254582870002195705e+00
1.361868522999429842e+00
1.468611379001231398e+00
1.564039535998745123e+00
1.638036619999184040e+00
1.683813147999899229e+00
1.696651046000624774e+00
1.676146221001545200e+00
1.625132030996610411e+00
1.550833216002502013e+00
1.462751697999919998e+00
1.371394993999274448e+00
1.287275124999723630e+00
1.219293026999366703e+00
1.174287088997516548e+00
1.155910842000594130e+00
1.165634827000758378e+00
1.201563171001907904e+00
1.259738706998177804e+00
1.335441380000702338e+00
1.422799768002732890e+00
1.514385123002284672e+00
8.022813840998423984e+00
8.001626869001484010e+00
7.957348697000270477e+00
7.885266491000948008e+00
7.780816448001132812e+00
7.651343732999521308e+00
7.517763604002539068e+00
7.385073827001178870e+00
7.217602591998002026e+00
7.051585310997324996e+00
6.891697415001544869e+00
6.742734731997188646e+00
6.609189785998751177e+00
6.493508228999417042e+00
6.395634322998375865e+00
6.315425045999290887e+00
6.250363254999683704e+00
6.197685545997956069e+00
6.151592910002364079e+00
6.106816447001619963e+00
6.057036878999497276e+00
5.996785658000590047e+00
5.919761033997929189e+00
5.820023461001255782e+00
5.690619200999208260e+00
5.524168364998331526e+00
5.315010554000764387e+00
5.061351072999968892e+00
4.767555599999468541e+00
4.447003974000836024e+00
4.120204746999661438e+00
3.815135486998769920e+00
3.559072302999993553e+00
3.374385790000815177e+00
3.273578224998345831e+00
3.262105480000172975e+00
3.337329043999488931e+00
3.490070490999642061e+00
3.704465869002888212e+00
3.960046699998201802e+00
4.235037607999402098e+00
4.511648283998511033e+00
4.777538982998521533e+00
5.023255767999216914e+00
5.243603574002918322e+00
5.433249811998393852e+00
5.588062675997207407e+00
5.705470516000787029e+00
5.783194708998053102e+00
5.821445713998400606e+00
5.821053627998480806e+00
5.784945705003337935e+00
5.717082158000266645e+00
5.620776081999792950e+00
5.500305940000544069e+00
5.359824906001449563e+00
5.203911537999374559e+00
5.036822522997681517e+00
4.864274121999187628e+00
4.690737140001147054e+00
4.521109712000907166e+00
4.361010636002902174e+00
4.214322527997865109e+00
4.083482009998988360e+00
3.968993146998400334e+00
3.869556207999266917e+00
3.780330820001836400e+00
3.696011455998814199e+00
3.611241691000032006e+00
3.521851494002476102e+00
3.428186701999948127e+00
3.334549718001653673e+00
3.250920029000553768e+00
3.188213532997906441e+00
3.158360943998559378e+00
3.169045438000466675e+00
3.222819147998961853e+00
3.314263254000252346e+00
3.431546050000179093e+00
3.558370705999550410e+00
3.679850431999511784e+00
3.786376337000547210e+00
3.870097966002504108e+00
3.929792444003396668e+00
3.966793474999576574e+00
3.981799782999587478e+00
3.975096239999402314e+00
3.947566277998703299e+00
3.902089451999927405e+00
3.841002820001449436e+00
3.769153355999151245e+00
3.694093882000743179e+00
3.623597464000340551e+00
3.567459305999364005e+00
3.531423312000697479e+00
3.519762149000598583e+00
3.531019573998491978e+00
3.562023063001106493e+00
3.605306634002772626e+00
3.652589412999077467e+00
3.696689637999952538e+00
3.732335392000095453e+00
3.756073323998862179e+00
3.766079461998742772e+00
3.761774254002375528e+00
3.742838505000690930e+00
3.710102616998483427e+00
3.662916910001513315e+00
3.601059501001145691e+00
3.524988632998429239e+00
3.435710929999913787e+00
3.337094331000116654e+00
3.234566315000847680e+00
3.136169473000336438e+00
3.052601404000597540e+00
2.995522653000080027e+00
2.969256795000546845e+00
2.970784255998296430e+00
2.991444972998579033e+00
3.020374338000692660e+00
3.047793554000236327e+00
3.066176770000311080e+00
3.071381871999619761e+00
3.061552655002742540e+00
3.036901535000652075e+00
2.999662566999177216e+00
2.952526035001937998e+00
2.899188782997953240e+00
2.843099289999372559e+00
2.788080116999481106e+00
2.737548907000018517e+00
2.692994506996910786e+00
2.656380677002744051e+00
2.627574169000581605e+00
2.605002045002038358e+00
2.585856739999144338e+00
2.568191237001883565e+00
2.550029605998133775e+00
2.530132228002912598e+00
2.506051014002878219e+00
2.476447093002207112e+00
2.437387656998907914e+00
2.386804240999481408e+00
2.322527918000560021e+00
2.244044346000009682e+00
2.155468320001091342e+00
2.062286418000439880e+00
1.972803358999954071e+00
1.894968425996921724e+00
1.834929081000154838e+00
1.797161119000520557e+00
1.783428787002776517e+00
1.794006165000610054e+00
1.827354129000013927e+00
1.881180379998113494e+00
1.952635487999941688e+00
2.038354413998604286e+00
2.135866846001590602e+00
2.239980286001809873e+00
2.345547123000869760e+00
2.445214563998888480e+00
2.531881610000709770e+00
2.596180388001812389e+00
2.631216355999640655e+00
2.630947043999185553e+00
2.593970869998884154e+00
2.522350572999130236e+00
2.423198681000940269e+00
2.305133099001977826e+00
2.178434779001690913e+00
2.051990210002259118e+00
1.933914703000482405e+00
1.831264063999697100e+00
1.748465354998188559e+00
1.689494996997382259e+00
1.656599403999280185e+00
1.649838614997861441e+00
1.668884303999220720e+00
1.711704224999266444e+00
1.775311286000942346e+00
1.855590793998999288e+00
1.947481527997297235e+00
2.044620617001783103e+00
2.139404194000235293e+00
2.223988735000602901e+00
2.291869939002936007e+00
2.337254040998232085e+00
2.359678291999443900e+00
2.361621838001155993e+00
2.348700680999172619e+00
2.329064708999794675e+00
2.310262334001890849e+00
2.301236541999969631e+00
2.308515796998108272e+00
2.337182146999111865e+00
2.389013300002261531e+00
2.462605180997343268e+00
2.556339192000450566e+00
2.667445523999049328e+00
2.791014902002643794e+00
2.920143882998672780e+00
3.045861843998864060e+00
3.159748984999168897e+00
3.251241625999682583e+00
3.311936325000715442e+00
3.335203823997289874e+00
3.317474810002750019e+00
3.259053048001078423e+00
3.163581272998271743e+00
3.038344020002114121e+00
2.891927665001276182e+00
2.735059009999531554e+00
2.578735407998465234e+00
2.432778195001446875e+00
2.305402764999598730e+00
2.202459370000724448e+00
2.125991490000160411e+00
2.075165773996559437e+00
2.046831039999233326e+00
2.036109065000346163e+00
2.037701125002058689e+00
2.045712849998380989e+00
2.055201354000018910e+00
2.062468320000334643e+00
2.066125791996455519e+00
2.066692880001937738e+00
2.065630385000986280e+00
2.063992630999564426e+00
2.062665862998983357e+00
2.060069012000894872e+00
2.053149131999816746e+00
2.038452386001154082e+00
2.010876768999878550e+00
1.968303285000729375e+00
1.910737676000280771e+00
1.841432707999047125e+00
1.765295968001737492e+00
1.688416770000912948e+00
1.615457357998820953e+00
1.548753643000964075e+00
1.488001493002229836e+00
1.431950923000840703e+00
1.377956340002128854e+00
1.326443698999355547e+00
1.279138521000277251e+00
1.239826781998999650e+00
1.213196807999338489e+00
1.203178148000006331e+00
1.213290070998482406e+00
1.244254929999442538e+00
1.294356190999678802e+00
1.358576442999037681e+00
1.429458287999295862e+00
1.498428412000066601e+00
1.556359507998422487e+00
1.594093943000189029e+00
1.605356801999732852e+00
1.587740959002985619e+00
1.541061419997276971e+00
1.469213940999907209e+00
1.377474196000548545e+00
1.272471659001894295e+00
1.162465970999619458e+00
1.055059795002307510e+00
9.573786030014161952e-01
8.759128629972110502e-01
8.162121839995961636e-01
7.820087569998577237e-01
7.761471330013591796e-01
7.999529850021644961e-01
8.537635150023561437e-01
9.371837170001526829e-01
1.047049051998328650e+00
1.179228397999395384e+00
1.327193691002321430e+00
1.481333797997649526e+00
1.631091731000196887e+00
1.765536577997409040e+00
1.874636198997905012e+00
1.951592791003349703e+00
1.994347002000722568e+00
2.004790814000443788e+00
1.988181362998147961e+00
1.952801856001315173e+00
1.905111714000668144e+00
1.851390488001925405e+00
1.797751376001542667e+00
1.747173880001355428e+00
1.704231659998185933e+00
1.671285154003271600e+00
1.650986306001868797e+00
1.646399078003014438e+00
1.658753546998923412e+00
1.689263151998602552e+00
1.737288184998760698e+00
1.800089211999875261e+00
1.872659081996971508e+00
1.948236313997767866e+00
2.018291399999725400e+00
2.074020731997734401e+00
2.108337494999432238e+00
2.116555639000580413e+00
2.096577354001055937e+00
2.050017317997117061e+00
1.982123424000747036e+00
1.898818112000299152e+00
1.808666471999458736e+00
1.719166882001445629e+00
1.638775291001365986e+00
1.574073992997000460e+00
1.531756149001012091e+00
1.454657268001028569e+00
1.464403156998741906e+00
1.504108149998501176e+00
1.571014076002029469e+00
1.660010309002245776e+00
1.763490664998244029e+00
1.873627074997784803e+00
1.981061790000239853e+00
2.076085239998064935e+00
2.150911288998031523e+00
2.200246066997351591e+00
2.219843278999178438e+00
2.210695058001874713e+00
2.175063883001712384e+00
2.117725598000106402e+00
2.044393009000486927e+00
1.961625559997628443e+00
1.875799772999016568e+00
1.794230243998754304e+00
1.724220590000186348e+00
1.671622431000287179e+00
1.640576370999042410e+00
1.632830849001038587e+00
1.647308624997094739e+00
1.680060596998373512e+00
1.725306852997164242e+00
1.775875003997498425e+00
1.824066910998226376e+00
1.862968546000047354e+00
1.886835255001642508e+00
1.891070942998339888e+00
1.874438961000123527e+00
1.838384418999339687e+00
1.785949613000411773e+00
1.720709933000762248e+00
1.648662178999074968e+00
1.575507378998736385e+00
1.508063707999099279e+00
1.453113192997989245e+00
1.417926878999423934e+00
1.407070027998997830e+00
1.423937735002255067e+00
1.467992588000925025e+00
1.535864227000274695e+00
1.620515857997816056e+00
1.713736884001264116e+00
1.805921316001331434e+00
1.888149164002243197e+00
1.953309645999979693e+00
1.996054744999128161e+00
2.014882723000482656e+00
2.010147932000108995e+00
1.983447201997478260e+00
1.937771994998911396e+00
1.876183959997433703e+00
1.803993351000826806e+00
1.726638970001658890e+00
1.650963864998630015e+00
1.583907914999144850e+00
1.531724286000098800e+00
1.499859117000596598e+00
1.491356601000006776e+00
1.506107275999966078e+00
1.540469594998285174e+00
1.588248261999979150e+00
1.641210059999139048e+00
1.691077266998036066e+00
1.731692683002620470e+00
1.759113729000091553e+00
1.772574442002223805e+00
1.772769634000724182e+00
1.762039913002809044e+00
1.742509658997732913e+00
1.716863862999161938e+00
1.688275620999775128e+00
1.660200140999222640e+00
1.635300624999217689e+00
1.617168386997946072e+00
1.608894975001021521e+00
1.613139957000385039e+00
1.631668995003565215e+00
1.664082820996554801e+00
1.706592662001639837e+00
1.754062035997776547e+00
1.799188259999937145e+00
1.836697160000767326e+00
1.863917943999695126e+00
1.880431494999356801e+00
1.886939019001147244e+00
1.886042117999750189e+00
1.879030001000501215e+00
1.867054962000111118e+00
1.851110118001088267e+00
1.831684814002073836e+00
1.809903180001128931e+00
1.787007449001976056e+00
1.764073189002374420e+00
1.743504064997978276e+00
1.726892520000546938e+00
1.716232721002597827e+00
1.710573747997841565e+00
1.708808961000613635e+00
1.708665922000363935e+00
1.709346716997970361e+00
1.710992372998589417e+00
1.715010877000167966e+00
1.722409750000224449e+00
1.733024256001954200e+00
1.745439116999477847e+00
1.757243439999001566e+00
1.765848047001782106e+00
1.770134621998295188e+00
1.769601922002038918e+00
1.764356339001096785e+00
1.756005694998748368e+00
1.746154708998801652e+00
1.736045527999522164e+00
1.727022300998214632e+00
1.718675422998785507e+00
1.710254778001399245e+00
1.702008087999274721e+00
1.695023643002059544e+00
1.691997377001825953e+00
1.696321520998026244e+00
1.710081750999961514e+00
1.733414271999208722e+00
1.763666544000443537e+00
1.798173798000789247e+00
1.833757271000649780e+00
1.867621257999417139e+00
1.897852650999993784e+00
1.923368586001743097e+00
1.943992327000160003e+00
1.958822149998013629e+00
1.968123596998339053e+00
1.971043424000527011e+00
1.967282187997625442e+00
1.956123447002028115e+00
1.938394242999493144e+00
1.915979593999509234e+00
1.892393622001691256e+00
1.872089939999568742e+00
1.856698331997904461e+00
1.847843583000212675e+00
1.843786214001738699e+00
1.842951341997832060e+00
1.842827225998917129e+00
1.841313471999455942e+00
1.837127104001410771e+00
1.830269488000340061e+00
1.821741522999218432e+00
1.812779780000710161e+00
1.804265702998236520e+00
1.796395764999033418e+00
1.788363307998224627e+00
1.778667930000665365e+00
1.766656953001074726e+00
1.752544053000747226e+00
1.737317940001958050e+00
1.724380458999803523e+00
1.716230293000990059e+00
1.715474832002655603e+00
1.722894716000155313e+00
1.738505000997975003e+00
1.761843363001389662e+00
1.791991617999883601e+00
1.827878104002593318e+00
1.868341137997049373e+00
1.911789407000469510e+00
1.956645994996506488e+00
2.000000995998561848e+00
2.037629692000336945e+00
2.065599708999798167e+00
2.079264701002102811e+00
2.076920380000956357e+00
2.059326309998141369e+00
2.029487194999092026e+00
1.993897934000415262e+00
1.958316189000470331e+00
1.928960588000336429e+00
1.910216956999647664e+00
1.904548214002716122e+00
1.912812719998328248e+00
1.933969874000467826e+00
1.966928244000882842e+00
2.009421029000804992e+00
2.057908463000785559e+00
2.108867627001018263e+00
2.157503525002539391e+00
2.197246847001224523e+00
2.221357351001643110e+00
2.223568972000066424e+00
2.200432659999933094e+00
2.152019415003451286e+00
2.082576572000107262e+00
1.999586592999548884e+00
1.911554156002239324e+00
1.827160898999864003e+00
1.753350530001625884e+00
1.695464575001096819e+00
1.656304672997066518e+00
1.637876787001005141e+00
1.639060854999115691e+00
1.657092191999254283e+00
1.688688341000670334e+00
1.728101162996608764e+00
1.769026435998966917e+00
1.803714825000497513e+00
1.824428304000321077e+00
1.824446465998335043e+00
1.800014133001241134e+00
1.750900363000255311e+00
1.680861443997855531e+00
1.596021482000651304e+00
1.503726191000168910e+00
1.411397738000232494e+00
1.325915615998383146e+00
1.253525602998706745e+00
1.200199407001491636e+00
1.170143998002458829e+00
1.164952677001565462e+00
1.184458857998833992e+00
1.225862751998647582e+00
1.284410972002660856e+00
1.353142451000167057e+00
1.423374720001447713e+00
1.485619119001057697e+00
1.529704529999435181e+00
1.547509637999610277e+00
1.535074646002613008e+00
1.492790853000769857e+00
1.425995476998650702e+00
1.343427156996767735e+00
1.254134281000006013e+00
1.167836715001612902e+00
1.093896624002809403e+00
1.038694278999173548e+00
1.006725908999214880e+00
1.000655402000120375e+00
1.019554730999516323e+00
1.061395230000925949e+00
1.121405702000629390e+00
1.193242356999689946e+00
1.268997914998180931e+00
1.339297356997121824e+00
1.396498939000593964e+00
1.432259264998720028e+00
1.443564738998247776e+00
1.430289563999394886e+00
1.396068730999104446e+00
1.346907574003125774e+00
1.289114085000619525e+00
1.228693065000697970e+00
1.172252809999918099e+00
1.125175468001543777e+00
1.092909486000280594e+00
1.080535495999356499e+00
1.090661867001472274e+00
1.125085666000813944e+00
1.182786821998888627e+00
1.259555343000101857e+00
1.348438577002525562e+00
1.440522065997356549e+00
1.525129035002464661e+00
1.591685407998738810e+00
1.632582559999718796e+00
1.643239852997794515e+00
1.623358818000269821e+00
1.575714640999649419e+00
1.505704790000891080e+00
1.420305391999136191e+00
1.326480247000290547e+00
1.232725157002278138e+00
1.147549092998815468e+00
1.079780189000302926e+00
1.035685082999407314e+00
1.020683606999227777e+00
1.035954513001343003e+00
1.080429053999978350e+00
1.148420757999701891e+00
1.232315810000727652e+00
1.322154495002905605e+00
1.407172554001590470e+00
1.477073472000483889e+00
1.522778213002311531e+00
1.538877325998328160e+00
1.523867571999289794e+00
1.479109980002249358e+00
1.410036651999689639e+00
1.323343280997505644e+00
1.227585387998260558e+00
1.131891508000990143e+00
1.045024320002994500e+00
9.751342329982435331e-01
9.287330469996959437e-01
9.093344559987599496e-01
9.184065119989099912e-01
9.545612030015035998e-01
1.012529368999821600e+00
1.085465317999478430e+00
1.164031958000123268e+00
1.237819160000071861e+00
1.295799062998412410e+00
1.328769752999505727e+00
1.330790031999640632e+00
1.300566351001180010e+00
1.241375044999585953e+00
1.161461146999499761e+00
1.069718714999908116e+00
9.760844090014870744e-01
8.899875500028429087e-01
8.184483309996721800e-01
7.673053940015961416e-01
7.397681840011500753e-01
7.358571800032223109e-01
7.538027179980417714e-01
7.903737549968354870e-01
8.401886360006756149e-01
8.975479229993652552e-01
9.543363990014768206e-01
1.001445343998057069e+00
1.030550170999049442e+00
1.034402663000946632e+00
1.008928621002269210e+00
9.562516460027836729e-01
8.814080390002345666e-01
7.932069179987593088e-01
7.003606979997130111e-01
6.125803850009106100e-01
5.377534399995056447e-01
4.833198179985629395e-01
4.541159200016409159e-01
4.527089469993370585e-01
4.790903749999415595e-01
5.314750719990115613e-01
6.046822429998428561e-01
6.900018269989232067e-01
7.771740709977166262e-01
8.547013269999297336e-01
9.118972649994248059e-01
9.401344430007156916e-01
9.358302210021065548e-01
8.996050589994410984e-01
8.371982540011231322e-01
7.557527309982106090e-01
6.642840119966422208e-01
5.722307089999958407e-01
4.884290429981774651e-01
4.214386979983828496e-01
3.787615440014633350e-01
3.659893070034740958e-01
3.856092579990217928e-01
4.374010790015745442e-01
5.186558159984997474e-01
6.231094820032012649e-01
7.416389549980522133e-01
8.641540860007808078e-01
9.794529540013172664e-01
1.077586670002347091e+00
1.150823007999861147e+00
1.194153284999629250e+00
1.206605274001049111e+00
1.189954264998959843e+00
1.149440637000225252e+00
1.092101782000099774e+00
1.025919946001522476e+00
9.603851259998918977e-01
9.032042549988545943e-01
8.610369249981886242e-01
8.389867850019072648e-01
8.407679320007446222e-01
8.667299900007492397e-01
9.151504499968723394e-01
9.816038950011716224e-01
1.060234305001358734e+00
1.143075133000820642e+00
1.222316611998394364e+00
1.290722325000388082e+00
1.342290104003041051e+00
1.372788713997579180e+00
1.381184653000673279e+00
1.368373987999802921e+00
1.337694710000505438e+00
1.293833238996739965e+00
1.241461009998602094e+00
1.185235248001845321e+00
1.128860708002321189e+00
1.075865505001274869e+00
1.028798137998819584e+00
9.914753919983922970e-01
9.666721009998582304e-01
9.568133689972455613e-01
9.632026269973721355e-01
9.839159450020815711e-01
1.015968714000337059e+00
1.054125168000609847e+00
1.092748413997469470e+00
1.125981396002316615e+00
1.147969993002334377e+00
1.154987353002070449e+00
1.145976331001293147e+00
1.122370511002372950e+00
1.087619018002442317e+00
1.046191408000595402e+00
1.002227207998657832e+00
9.601284390009823255e-01
9.237334850004117470e-01
8.971443350019399077e-01
8.848333220012136735e-01
8.892489040008513257e-01
9.105719950021011755e-01
9.477479750021302607e-01
9.969034659989119973e-01
1.053869064002356026e+00
1.113992447000782704e+00
1.173062645997561049e+00
1.227775617000588682e+00
1.276425509000546299e+00
1.318137359001411824e+00
1.352968698000040604e+00
1.381864579001558013e+00
1.405937257000914542e+00
1.425215614999615354e+00
1.439589571997203166e+00
1.448410752997006057e+00
1.451314371999615105e+00
1.449551795001752907e+00
1.444919331002893159e+00
1.441189902998303296e+00
1.441014298998197773e+00
1.446080812998843612e+00
1.456936072998360032e+00
1.472523303000343731e+00
1.492277831999672344e+00
1.514649411998107098e+00
1.538420079999923473e+00
1.562710344001970952e+00
1.587361693000275409e+00
1.611887266000849195e+00
1.636506865997944260e+00
1.660247651001554914e+00
1.681623369000590174e+00
1.698331481999048265e+00
1.707897569998749532e+00
1.708750704998237779e+00
1.700962998002069071e+00
1.686409619000187377e+00
1.668491092001204379e+00
1.650352455999382073e+00
1.635755403000075603e+00
1.626757337999151787e+00
1.625065643002017168e+00
1.632265104999532923e+00
1.648637352001969703e+00
1.674159251000673976e+00
1.708711750998190837e+00
1.751277387000300223e+00
1.800643147998925997e+00
1.854366986000968609e+00
1.909520492998126429e+00
1.961337628999899607e+00
2.005031193999457173e+00
2.036405105998710496e+00
2.052697456998430425e+00
2.053355666001152713e+00
2.041432601999986218e+00
2.021554179998929612e+00
1.998943868002243107e+00
1.977981799998815404e+00
1.961538237002969254e+00
1.951868034000654006e+00
1.950881606997427298e+00
1.959387601000344148e+00
1.978097751998575404e+00
2.005922643998928834e+00
2.041182580000167945e+00
2.080408228001033422e+00
2.119588525001745438e+00
2.153851886996562826e+00
2.178335303997300798e+00
2.189030610999907367e+00
2.183188453000184381e+00
2.160216355998272775e+00
2.122794779999821912e+00
2.075919492999673821e+00
2.026184505000856007e+00
1.979717075999360532e+00
1.940547631998924771e+00
1.910627607998321764e+00
1.890196101998299127e+00
1.879098498997336719e+00
1.876973509999515954e+00
1.884338232001027791e+00
1.900893745998473605e+00
1.926169775997550460e+00
1.958036034000542713e+00
1.994164627998543438e+00
2.030798553998465650e+00
2.063940118001482915e+00
2.088667768999584951e+00
2.100952624001365621e+00
2.096739194999827305e+00
2.074670947000413435e+00
2.035534894999727840e+00
1.983518728000490228e+00
1.924325758001941722e+00
1.863268772998708300e+00
1.806019445000856649e+00
1.756783034001273336e+00
1.718676273001619847e+00
1.693752833998587448e+00
1.682682161001139320e+00
1.685067951999371871e+00
1.700350844999775290e+00
1.726604166997276479e+00
1.761965412999416003e+00
1.804472751002322184e+00
1.850991881001391448e+00
1.898385788997984491e+00
1.943022518997167936e+00
1.981554972000594717e+00
2.012039492998155765e+00
2.033911212998646079e+00
2.047841888997936621e+00
2.055687288000626722e+00
2.059455337999679614e+00
2.061430171001120470e+00
2.063047805000678636e+00
2.065260718001809437e+00
2.068784792998485500e+00
2.073789924001175677e+00
2.080621852997865062e+00
2.090516968000883935e+00
2.104515830000309506e+00
2.123349448000226403e+00
2.147578513002372347e+00
2.177087009000388207e+00
2.209945949001848930e+00
2.244912862999626668e+00
2.280023682000319241e+00
2.314754502000141656e+00
2.348653254000964807e+00
2.382149372999265324e+00
2.415523384999687551e+00
2.449086387001443654e+00
2.482377278000058141e+00
2.513823567001963966e+00
2.542033226000057766e+00
2.564535896002780646e+00
2.580274177002138458e+00
2.588671772999077803e+00
2.590657406999525847e+00
2.586729033999290550e+00
2.579388389000087045e+00
2.569478638000873616e+00
2.558947398003510898e+00
2.549286047000350663e+00
2.542519269998592790e+00
2.540751314998487942e+00
2.545393727999908151e+00
2.556638404999830527e+00
2.574223304000042845e+00
2.596055748999788193e+00
2.618980625000403961e+00
2.638812820001476211e+00
2.651186669001617702e+00
2.652288688997941790e+00
2.640402615001221420e+00
2.615775925001798896e+00
2.581083534998469986e+00
2.539034022996929707e+00
2.494345916999009205e+00
2.450260108002112247e+00
2.410608553000201937e+00
2.379516340999543900e+00
2.359651237999059958e+00
2.353490526998939458e+00
2.362791745999857085e+00
2.387914288003230467e+00
2.427927457003534073e+00
2.480983277000632370e+00
2.542514730997936567e+00
2.607722056000056909e+00
2.668824225998832844e+00
2.719316699000046356e+00
2.753499150003335671e+00
2.768116678998921998e+00
2.762427955000021029e+00
2.738137595002626767e+00
2.698507510001945775e+00
2.647658230001979973e+00
2.590344249998452142e+00
2.531960715001332574e+00
2.477290137001546100e+00
2.432008380998013308e+00
2.399683151001227088e+00
2.383859085002768552e+00
2.384782543002074817e+00
2.400855548999970779e+00
2.427889264999976149e+00
2.460446675999264698e+00
2.492750157998671057e+00
2.519276010003522970e+00
2.535950588000559947e+00
2.540664871998160379e+00
2.533479255998827284e+00
2.515923111001029611e+00
2.490016270003252430e+00
2.457894757997564739e+00
2.421993825999379624e+00
2.383945892001065658e+00
2.346820467002544319e+00
2.313373108998348471e+00
2.285975578000943642e+00
2.266795627001556568e+00
2.256740417000401067e+00
2.256557903998327674e+00
2.265009069997176994e+00
2.279397894002613612e+00
2.297974563000025228e+00
2.317834239001967944e+00
2.337197445998754120e+00
2.354158488000393845e+00
2.368468317999941064e+00
2.379217920999508351e+00
2.386438208002800820e+00
2.389746802000445314e+00
2.389123306998953922e+00
2.384679763999884017e+00
2.377203185002144892e+00
2.367253166001319187e+00
2.354016716999467462e+00
2.338733477001369465e+00
2.321558403000381077e+00
2.302967766001529526e+00
2.283107136001490289e+00
2.263334323997696629e+00
2.244508682000741828e+00
2.228440998998848954e+00
2.216298508003092138e+00
2.208754295999824535e+00
2.205108627000299748e+00
2.204088308997597778e+00
2.204661718998977449e+00
2.205580880003253696e+00
2.206571832000918221e+00
2.206899505999899702e+00
2.206300496000039857e+00
2.202706806001515361e+00
2.195021174000430619e+00
2.182051724001212278e+00
2.163057604000641732e+00
2.139263383000070462e+00
2.113154530001338571e+00
7.863045870999485487e+00
7.813784638998185983e+00
7.715249461001803866e+00
7.568313686999317724e+00
7.379825388998142444e+00
7.160202736999053741e+00
6.921085537000180921e+00
6.673170066002057865e+00
6.426350726000237046e+00
6.187237527999968734e+00
5.959999623999465257e+00
5.745665447000646964e+00
5.543118731999129523e+00
5.347407031997136073e+00
5.152249806000327226e+00
4.950443114001245704e+00
4.739053888999478659e+00
4.519292914999823552e+00
4.299612619997787988e+00
4.095200236999517074e+00
3.923954837002384011e+00
3.799938395000935998e+00
3.731047064997255802e+00
3.717913243999646511e+00
3.755618865998258116e+00
3.833584281997900689e+00
3.939141557999391807e+00
4.058324624002125347e+00
4.180653036000876455e+00
4.301416525999229634e+00
4.420292390997929033e+00
4.537956178999593249e+00
4.656380248001369182e+00
4.776642214001185494e+00
4.898198581002361607e+00
5.018679925000469666e+00
5.132820316001016181e+00
5.234937134999199770e+00
5.318659448999824235e+00
5.377543711998441722e+00
5.406300237002142239e+00
5.400800620001973584e+00
5.357802784001250984e+00
5.276425362000736641e+00
5.158282213000347838e+00
5.007008751003013458e+00
4.828978853998705745e+00
4.629822570997930598e+00
4.417629776999092428e+00
4.200039923998701852e+00
3.982398767999256961e+00
3.769885483998223208e+00
3.565407590998802334e+00
3.370100341999204829e+00
3.186625561000255402e+00
3.017607605997909559e+00
2.867925987000489840e+00
2.746038280998618575e+00
2.660955735998868477e+00
2.618986240999220172e+00
2.620843040000181645e+00
2.661191871000482934e+00
2.728300480997859268e+00
2.808010943997942377e+00
2.884915642000123626e+00
2.947129862001020228e+00
2.987593226996978046e+00
3.004240071000822354e+00
2.998882403000607155e+00
2.975506388000212610e+00
2.938136477998341434e+00
2.892011276999255642e+00
2.838344002000667388e+00
2.779535240999393864e+00
2.717036941998230759e+00
2.652244765999057563e+00
2.587553007000678917e+00
2.526803712000400992e+00
2.474074050998751773e+00
2.435587402000237489e+00
2.417802192998351529e+00
2.427824976002739277e+00
2.471892462999676354e+00
2.554771360002632719e+00
2.674618097000347916e+00
2.823864154001057614e+00
2.989761267999710981e+00
3.155572495998058002e+00
3.304404676000558538e+00
3.423850178998691263e+00
3.506428053999115946e+00
3.550432595999154728e+00
3.559984472998621641e+00
3.541740310000022873e+00
3.502694300001166994e+00
3.451048653998441296e+00
3.392172519997984637e+00
3.330607430998497875e+00
3.269203438998374622e+00
3.212465143002191326e+00
3.164566660001582932e+00
3.130007479998312192e+00
3.112647605998063227e+00
3.113620361000357661e+00
3.133631369997601723e+00
3.169740457000443712e+00
3.217017725000914652e+00
3.268510198999138083e+00
3.317080074000841705e+00
3.355695725997065892e+00
3.379158753999945475e+00
3.385661340998922242e+00
3.375080036003055284e+00
3.348992992003331892e+00
3.308460148997255601e+00
3.255187746002775384e+00
3.192033424998953706e+00
3.120030074998794589e+00
3.040720320001128130e+00
2.955420964000950335e+00
2.866791137999825878e+00
2.777111299001262523e+00
2.690235300000495045e+00
2.610548041000583908e+00
2.541947452999011148e+00
2.488279810997482855e+00
2.453074279997963458e+00
2.438296915999671910e+00
2.444756799999595387e+00
2.470137504002195783e+00
2.509647021997807315e+00
2.557947827001044061e+00
2.609002563000103692e+00
2.657806574999995064e+00
2.702311673998337938e+00
2.740789400999346981e+00
2.774846057000104338e+00
2.805618291000428144e+00
2.835180435002257582e+00
2.864777783001045464e+00
2.895574899001076119e+00
2.925386956998409005e+00
2.951758275998145109e+00
2.969528821002313634e+00
2.972885097999096615e+00
2.956239271999947960e+00
2.915428258002066286e+00
2.848953131000598660e+00
2.757602775000123074e+00
2.645477616999414749e+00
2.518116481001925422e+00
2.382097625999449519e+00
2.244456352997076465e+00
2.110592764998727944e+00
1.985831350997614209e+00
1.875725238001905382e+00
1.783193065999512328e+00
1.711887186000240035e+00
1.663977475000137929e+00
1.641729703998862533e+00
1.645937984998454340e+00
1.676244646998384269e+00
1.732583706998411799e+00
1.812439045999781229e+00
1.912368995999713661e+00
2.027438929002528312e+00
2.151179208001849474e+00
2.275744968999788398e+00
2.391988080998999067e+00
2.490968322003027424e+00
2.563170886998705100e+00
2.600787579998723231e+00
2.926996997000969714e+00
2.891994748999422882e+00
2.839769563001027564e+00
2.772364239001035457e+00
2.693595243999880040e+00
2.607557792998704826e+00
2.519565587001125095e+00
2.435460723998403409e+00
2.361321028998645488e+00
2.303079933000844903e+00
2.264861876999930246e+00
2.249144075001822785e+00
2.255597525996563490e+00
2.281985367000743281e+00
2.324101070000324398e+00
2.377037688998825615e+00
2.435131927999464097e+00
2.493140361999394372e+00
2.545902834001026349e+00
2.591354566000518389e+00
2.626463624997995794e+00
2.650315107999631437e+00
2.662165901001571910e+00
2.661486119999608491e+00
2.646210749997408129e+00
2.614227789999858942e+00
2.564541427997028222e+00
2.497720298000785988e+00
2.416679237001517322e+00
2.327128589000494685e+00
2.235606260001077317e+00
2.149595187001978047e+00
2.074628565002058167e+00
2.015856649002671475e+00
1.975704258999030571e+00
1.955957002999639371e+00
1.955319097000028705e+00
1.970163333000527928e+00
8.245391954998922301e+00
8.253876441001921194e+00
8.191897455999423983e+00
8.053886023000814021e+00
7.843399037999915890e+00
7.569161431998509215e+00
7.242253450000134762e+00
6.872918237000703812e+00
6.472538718000578228e+00
6.050519845000962960e+00
5.614720649002265418e+00
5.171046338000451215e+00
4.725777300001936965e+00
4.283099841999501223e+00
3.850613029000669485e+00
3.439642835000995547e+00
3.064265844001056394e+00
2.743232024997269036e+00
2.494936824001342757e+00
2.334826915001031011e+00
2.271543613001995254e+00
2.305235891999473097e+00
2.428031914001621772e+00
2.625202879000426037e+00
2.876942707996931858e+00
3.163353487998392666e+00
3.467795197000668850e+00
3.778091993000998627e+00
4.085289301998273004e+00
4.380461895001644734e+00
4.653006575998006156e+00
4.889904777999618091e+00
5.073834828999679303e+00
5.188951345997338649e+00
5.219227072997455252e+00
5.156383926998387324e+00
5.003531104001012864e+00
4.774263285999040818e+00
4.487037407001480460e+00
4.160019787999772234e+00
3.812117506000504363e+00
3.459553372998925624e+00
3.116064956000627717e+00
2.792865458999585826e+00
2.499221991998638259e+00
2.240556339002068853e+00
2.022413570000935579e+00
1.850356180999369826e+00
1.727734866002720082e+00
1.658351133999531157e+00
1.644956542997533688e+00
1.688696916000480996e+00
1.789974824001546949e+00
1.947142302000429481e+00
2.155044734001421602e+00
2.405668161998619325e+00
2.686145085997850401e+00
2.980512399997678585e+00
3.268508023997128475e+00
3.528662312000960810e+00
3.739607815998169826e+00
3.881516830999316880e+00
3.939493747999222251e+00
3.907942955000180518e+00
3.792032244000438368e+00
3.605137208000087412e+00
3.364616636998107424e+00
3.088144209999882150e+00
2.791369573998963460e+00
2.487627015998441493e+00
2.188918373001797590e+00
1.905229012001655065e+00
1.645552284000586951e+00
1.416028929997992236e+00
1.222123097999428865e+00
1.067039394001767505e+00
9.520785849999811035e-01
8.772823569997854065e-01
8.415986159998283256e-01
8.440659430016239639e-01
8.819854110006417613e-01
9.538973499984422233e-01
1.057954867999796988e+00
1.193854166001983685e+00
1.360935918000905076e+00
1.556797312001435785e+00
1.778604658000404015e+00
2.022226093002245761e+00
2.281673432000388857e+00
2.551411453001492191e+00
2.825900049996562302e+00
3.101000294002005830e+00
3.371725495999271516e+00
3.630914557998039527e+00
3.871652221998374444e+00
4.084873192998202285e+00
4.259963303997210460e+00
4.385415046999696642e+00
4.450611213000229327e+00
4.444500197998422664e+00
4.359693941001751227e+00
4.198644575000798795e+00
3.977306052998756059e+00
3.720923615997890010e+00
3.456665208999766037e+00
3.204994441999588162e+00
1.690020977002859581e+00
1.863734362999821315e+00
2.051725481000175932e+00
2.252567532999819377e+00
2.467056387999036815e+00
2.695562208002229454e+00
2.937304144998051925e+00
3.190024257000914076e+00
3.448339227001270046e+00
3.704302168996946421e+00
3.947854203001043061e+00
4.164117815998906735e+00
4.337066657000832492e+00
4.449408492000657134e+00
4.486068374000751646e+00
4.438893260998156620e+00
4.309162761997868074e+00
4.109262021000176901e+00
3.859542453999893041e+00
3.581868738998309709e+00
3.296424903001025086e+00
3.020722082001157105e+00
2.767016694000631105e+00
2.543726410000090254e+00
2.355997738999576541e+00
3.103956131999439094e+00
3.186180963999504456e+00
3.249016329998994479e+00
3.293782728000223869e+00
3.324357061999762664e+00
3.346769462001248030e+00
3.367148129000270274e+00
3.390651498000806896e+00
3.422074260000954382e+00
3.459676493999722879e+00
3.500145072997838724e+00
3.536801489997742465e+00
3.562593025999376550e+00
3.571603841999603901e+00
3.559943303996988107e+00
3.526836614000785630e+00
3.472235953002382303e+00
3.399146154999471037e+00
3.311097959998733131e+00
3.211350640998716699e+00
3.102770687997690402e+00
2.987576726001861971e+00
2.868448610999621451e+00
2.747871293999196496e+00
2.629302694000216434e+00
2.518852495002647629e+00
2.422484011000051396e+00
2.348818348000349943e+00
2.307013123998331139e+00
2.306514196003263351e+00
2.353194503000850091e+00
2.450357655998232076e+00
2.595522327999788104e+00
2.783474078998551704e+00
3.003650257000117563e+00
3.242497135001030983e+00
3.485702428002696251e+00
3.718407722000847571e+00
3.925518528998509282e+00
4.093393273000401678e+00
4.209831373998895288e+00
4.266167150002729613e+00
4.258642029999464285e+00
4.189720624999608845e+00
4.068266982001659926e+00
3.909557369999674847e+00
3.731534843998815631e+00
3.553282738001144025e+00
3.391197968998312717e+00
3.258963464002590626e+00
3.166777042999456171e+00
3.120603937997657340e+00
3.121864812001149403e+00
3.167269080000551185e+00
3.249701616001402726e+00
3.358514910996746039e+00
3.482355634998384630e+00
3.608570094998867717e+00
3.725918511001509614e+00
3.824556442999892170e+00
3.897841306003101636e+00
3.943081074001383968e+00
3.959799202999420231e+00
3.952034401001583319e+00
3.926565924997703405e+00
3.892684073001873912e+00
3.859812151000369340e+00
3.835363745001814095e+00
3.824606604001019150e+00
3.829911976001312723e+00
3.851686406000226270e+00
3.887426834000507370e+00
3.933541881997371092e+00
3.985418685999320587e+00
4.036805150000873255e+00
4.082320068999251816e+00
4.116146432999812532e+00
4.134814689998165704e+00
4.135422134000691585e+00
4.117067369999858784e+00
4.080348219998995773e+00
4.029022187001828570e+00
3.967859190001036040e+00
3.902420041998993838e+00
3.837056216001656139e+00
3.775749292999535101e+00
3.720927483002014924e+00
3.673751426998933312e+00
3.634494305999396602e+00
3.603063165999628836e+00
3.579221847998269368e+00
3.562346295999304857e+00
3.549909882000065409e+00
3.538501727998664137e+00
3.524184717000025557e+00
3.504435312999703456e+00
3.478355694001947995e+00
3.445930730998952640e+00
3.410186537999834400e+00
3.373763932002475485e+00
3.339883427997847321e+00
3.312668341000971850e+00
3.293760964999819407e+00
3.284670932000153698e+00
3.283792736998293549e+00
3.289554333998239599e+00
3.298422921998280799e+00
3.307796486998995533e+00
3.313607571999455104e+00
3.313305562001914950e+00
3.303285021000192501e+00
3.282034275998739759e+00
3.248451248997298535e+00
3.201711514000635361e+00
3.143053773997962708e+00
3.073481261999404524e+00
2.995517685998493107e+00
2.911687240000901511e+00
2.826478292001411319e+00
2.743306627002311870e+00
2.665455848000419792e+00
2.595193114000721835e+00
2.534707432998402510e+00
2.484629463000601390e+00
2.444644014001823962e+00
2.412958471999445464e+00
2.387973002001672285e+00
2.367610309000156121e+00
2.349906145998829743e+00
2.333048617001622915e+00
2.315693625998392235e+00
2.296203952999348985e+00
2.274465263999445597e+00
2.249955895000312012e+00
2.223399036996852374e+00
2.196456845998909557e+00
2.170660373998543946e+00
2.148683562998485286e+00
2.133760785000049509e+00
2.127890183000999968e+00
2.132468127998436103e+00
2.147368855999957304e+00
2.171313939001265680e+00
2.201348613998561632e+00
2.233164694000151940e+00
2.263280088998726569e+00
2.288555839000764536e+00
2.305594628000108059e+00
2.312214780002250336e+00
2.307458588998997584e+00
2.291497685997455847e+00
2.265079487999173580e+00
2.229807484000048134e+00
2.188684617001854349e+00
2.144669756002258509e+00
2.102599514000758063e+00
2.066785556002287194e+00
2.041622986002039397e+00
2.030765334999159677e+00
2.036707424998894567e+00
2.060117842000181554e+00
2.099438897999789333e+00
2.151963405998685630e+00
2.213332554001681274e+00
2.279244451001432026e+00
2.345091043000138598e+00
2.406733769999846118e+00
2.460603909999917960e+00
2.503897948001394980e+00
2.534725263998552691e+00
2.552049273999728030e+00
2.557533983999746852e+00
2.552478908997727558e+00
2.541541294998751255e+00
2.530129306996968808e+00
2.523399044999678154e+00
2.526570682999590645e+00
2.542936294998071389e+00
2.573252717000286793e+00
2.616544354001234751e+00
2.669455104998633033e+00
2.727749573998153210e+00
2.786440705000131857e+00
2.840180012997734593e+00
2.885322926998924231e+00
2.917505213998083491e+00
2.935282767000899184e+00
2.937335552000149619e+00
2.924947090999921784e+00
2.901024225000583101e+00
2.869835891000548145e+00
2.835830602998612449e+00
2.803980714998033363e+00
2.778955213001609081e+00
2.764270256000600057e+00
2.763005627999518765e+00
2.776181864999671234e+00
2.803134484001930105e+00
2.841427082999871345e+00
2.887510865999502130e+00
2.937029419001191854e+00
2.985005381997325458e+00
3.026408854999317555e+00
3.056480492999980925e+00
3.071871009000460617e+00
3.070133102999534458e+00
3.051687400002265349e+00
3.018998822000867222e+00
2.975936530998296803e+00
2.928127674000279512e+00
2.882055119000142440e+00
2.843176422997203190e+00
2.817159199003071990e+00
2.807379664001928177e+00
2.815099233997898409e+00
2.839617900997836841e+00
2.876984413000172935e+00
2.921620576002169400e+00
2.967472311000165064e+00
3.007719304001511773e+00
3.036601437997887842e+00
3.050069171000359347e+00
3.046166696000000229e+00
3.026363524000771577e+00
2.994595520001894329e+00
2.956078347000584472e+00
2.918655221001245081e+00
2.888821988999552559e+00
2.872037313001783332e+00
2.871539566000137711e+00
2.889300685001217062e+00
2.924477818000013940e+00
2.974892886999441544e+00
3.036037800000485731e+00
3.102937948002363555e+00
3.169013647999236127e+00
3.229042388997186208e+00
3.277100658000563271e+00
3.310001491998264100e+00
3.325007985997217475e+00
3.321755942000891082e+00
3.302080956997087924e+00
3.270277568000892643e+00
3.231398433999856934e+00
3.192057962998660514e+00
3.158902741000929382e+00
3.138910024998040171e+00
3.136341435001668287e+00
3.153049485001247376e+00
3.188303787002951140e+00
3.237945050997950602e+00
3.295401630999549525e+00
3.353143904001626652e+00
3.403724911997414893e+00
3.441023777999362210e+00
3.458471604000806110e+00
3.454197746003046632e+00
3.428331667000747984e+00
3.383501483000145527e+00
3.324520489997667028e+00
3.259149714998784475e+00
3.196349136000208091e+00
3.143780766000418225e+00
3.108233481998468051e+00
3.094903537003119709e+00
3.105304845998034580e+00
3.138233399000455393e+00
3.189199362997896969e+00
3.251762425999913830e+00
3.318123299999570008e+00
3.380158305000804830e+00
3.430474328000855166e+00
3.462563835000764811e+00
3.473313056998449611e+00
3.461039441997854738e+00
3.426765298998361686e+00
3.374147851998714032e+00
3.307742847999179503e+00
3.235344721000728896e+00
3.164945134001754923e+00
3.105336815002374351e+00
3.063430788999539800e+00
3.046436939999694005e+00
3.057953410996560706e+00
3.099662727003305918e+00
3.167598396998073440e+00
3.255776327998319175e+00
3.355362864000198897e+00
3.455549949998385273e+00
3.545925025002361508e+00
3.616899724001996219e+00
3.662110639997990802e+00
3.678172556999925291e+00
3.665001383000344504e+00
3.626593627002876019e+00
3.570034063999628415e+00
3.504451528002391569e+00
3.441189321998535888e+00
3.390848180999455508e+00
3.363091567000083160e+00
3.363866966999921715e+00
3.395315288998972392e+00
3.454691795999679016e+00
3.535690312000951963e+00
3.628638760001194896e+00
3.722386314002505969e+00
3.805542297999636503e+00
3.869433973999548471e+00
3.905425626999203814e+00
3.909715285000856966e+00
3.881627748996834271e+00
3.822745884001051309e+00
3.738500515999476193e+00
3.637349200998869492e+00
3.529533657001593383e+00
3.426588313002866926e+00
3.339735786001256201e+00
3.278956590998859610e+00
3.252100509998854250e+00
3.261726895001629600e+00
3.306165329002396902e+00
3.378442036999331322e+00
3.466887513000983745e+00
3.557473240001854720e+00
3.635785377999127377e+00
3.687736947002122179e+00
3.705574847997922916e+00
3.683619496998289833e+00
3.622285117002320476e+00
3.526217324000754161e+00
3.404216096001619007e+00
3.268085847001202637e+00
3.131652984000538709e+00
3.009132027997111436e+00
2.913546804997167783e+00
2.854848700997536071e+00
2.838390921999234706e+00
2.864976414999546250e+00
2.930044332999386825e+00
3.024542683000618126e+00
3.137527644001238514e+00
3.254731623001134722e+00
3.362106205000600312e+00
3.446995116999460151e+00
3.499926114000118105e+00
3.514047540000319714e+00
3.487070188999496168e+00
3.420995569002116099e+00
3.321255588001804426e+00
3.198177087000658503e+00
3.064093288998265052e+00
2.933345838999230182e+00
2.820279151997965528e+00
2.738102442999661434e+00
2.697026752997771837e+00
2.703644281999004306e+00
2.759844275999057572e+00
2.862009734999446664e+00
3.001139959000283852e+00
3.163454241999716032e+00
3.330041958000947488e+00
3.482113395002670586e+00
3.602218085998174502e+00
3.676427852002234431e+00
3.695712209999328479e+00
3.657140505998540903e+00
3.563591189998987829e+00
3.425180466001620516e+00
3.257308814001589781e+00
3.076746492002712330e+00
2.905554002001736080e+00
2.761715474000084214e+00
2.660287063998111989e+00
2.609362703002261696e+00
2.611898284001654247e+00
2.662411820998386247e+00
2.751344143998721847e+00
2.865097582998714643e+00
2.989117572000395739e+00
3.108274414000334218e+00
3.208272555999428732e+00
3.278567726003529970e+00
3.311492701999668498e+00
3.302378581000084523e+00
3.251932606999616837e+00
3.164286857998376945e+00
3.047976429999835091e+00
2.914036196001688950e+00
2.777073077002569335e+00
2.652538603997527389e+00
2.555146242000773782e+00
2.497450930000923108e+00
2.486563480000768322e+00
2.525551734001055593e+00
2.610946439999679569e+00
2.732755450000695419e+00
2.876716381000733236e+00
3.026947638001729501e+00
3.167511419000220485e+00
3.283866321999084903e+00
3.365120544000092195e+00
3.404578816000139341e+00
3.398627276001207065e+00
3.348612286001298344e+00
3.260251452000375139e+00
3.142633330000535352e+00
3.009369084997160826e+00
2.877499973001249600e+00
2.763166599001124268e+00
2.681277886000316357e+00
2.641731282001273939e+00
2.647906210000655847e+00
2.697552436002297327e+00
2.783029725000233157e+00
2.892800902001908980e+00
3.013509978001820855e+00
3.132309977001568768e+00
3.238672384999517817e+00
3.324848569001915166e+00
3.386286797001957893e+00
3.422013649997097673e+00
3.433318168001278536e+00
3.423725602002377855e+00
3.397818161000031978e+00
3.361196850997657748e+00
3.319452476000151364e+00
3.279710930000874214e+00
3.249752027997601544e+00
3.236990282999613555e+00
3.246593648000271060e+00
3.280803392997768242e+00
3.338906101998873055e+00
3.415945876000478165e+00
3.504035518002638128e+00
3.592410559998825192e+00
3.668493226999999024e+00
3.720758702002058271e+00
3.742054313999688020e+00
3.729109316001995467e+00
3.682834496001305524e+00
3.607042976000229828e+00
3.507986005999555346e+00
3.392991455999435857e+00
3.271072282001114218e+00
3.151697820001572836e+00
3.046119306000036886e+00
2.965651393998996355e+00
2.920030409997707466e+00
2.914414590002706973e+00
2.948554605998651823e+00
3.017501616999652470e+00
3.111817200002406025e+00
3.218465089998062467e+00
3.323142998000548687e+00
3.412239469002088299e+00
3.473473199999716599e+00
3.499599302002025070e+00
3.486935666998761008e+00
3.437186619001295185e+00
3.355827699000656139e+00
3.251655820000451058e+00
3.133689239999512210e+00
3.013969065999845043e+00
2.903487052997661522e+00
2.812608235999505268e+00
2.750386687999707647e+00
2.722646297999745002e+00
2.733156250000320142e+00
2.782895259002543753e+00
2.868594895000569522e+00
2.984115985997050302e+00
3.118307385997468373e+00
3.257305975999770453e+00
3.384713837000163039e+00
3.484530164998432156e+00
3.544007984000927536e+00
3.555096986998250941e+00
3.514828493000095477e+00
3.426154593002138427e+00
3.295044826998491772e+00
3.131122037000750424e+00
2.946910958999069408e+00
2.756512268999358639e+00
2.575344761997257592e+00
2.417337318001955282e+00
2.295127623998268973e+00
2.217073509000329068e+00
2.186794158002157928e+00
2.203943174001324223e+00
2.262647822997678304e+00
2.354273294997256016e+00
2.467442847999336664e+00
2.587381635999918217e+00
2.700396272997750202e+00
2.793205986999964807e+00
2.854774920997442678e+00
2.877998247000505216e+00
2.859927448000235017e+00
2.801585651002824306e+00
2.708466838001186261e+00
2.589171920000808313e+00
2.456204951002291637e+00
2.322377160002361052e+00
2.202372799998556729e+00
2.107789693000086118e+00
2.049057123000238789e+00
2.033203908998984843e+00
2.062909666998166358e+00
2.138105349000397837e+00
2.254101859001821140e+00
2.402467269002954708e+00
2.571655808998912107e+00
2.747596949000580935e+00
2.915871861998311942e+00
3.062763818001258187e+00
3.177527659998304443e+00
3.252410788998531643e+00
3.284267101000295952e+00
3.274302431000251090e+00
3.226888950997818029e+00
3.150615574999392265e+00
3.055627507001190679e+00
2.953827878001902718e+00
2.857577112001308706e+00
2.776713580999057740e+00
2.720094305001111934e+00
2.693499684002745198e+00
2.698848261999955866e+00
2.735980963996553328e+00
2.800522890000138432e+00
2.885678364000341389e+00
2.983190316997934133e+00
3.084025715997995576e+00
3.179081268997833831e+00
3.260190836997935548e+00
3.321616730001551332e+00
3.358756327997980407e+00
3.369495720002305461e+00
3.352967434999300167e+00
3.310977844997978536e+00
3.247105862999887904e+00
3.166312290002679219e+00
3.075704080998548307e+00
2.983092086000397103e+00
2.896768562000943348e+00
2.823817315002088435e+00
2.769427515002462314e+00
2.736374529999011429e+00
2.725221762000728631e+00
2.733762836000096286e+00
2.757325298000068869e+00
2.790308242001628969e+00
2.827111540998885175e+00
2.863686892997066025e+00
2.897078622001572512e+00
2.926900381000450579e+00
2.952815976001147646e+00
2.975247269001556560e+00
2.994553670996538131e+00
3.009059227002580883e+00
3.016824756999994861e+00
3.016468777997943107e+00
3.006261477999942144e+00
2.985959130997798638e+00
2.956002978000469739e+00
2.919667161000688793e+00
2.880954688000201713e+00
2.843065048997232225e+00
2.808945367996784626e+00
2.779949176998343319e+00
2.756756465998478234e+00
2.739927046997763682e+00
2.729267454000364523e+00
2.725314360999618657e+00
2.727643373000319116e+00
2.737686050000775140e+00
2.755679669000528520e+00
2.781923966998874675e+00
2.816698277998511912e+00
2.859023996999894734e+00
2.906951127999491291e+00
2.958184099999925820e+00
3.008746681000047829e+00
3.054717500999686308e+00
3.092194435997953406e+00
3.117908762000297429e+00
3.129539057001238689e+00
3.126047188001393806e+00
3.108242360998701770e+00
3.077937772999575827e+00
3.037418919000629103e+00
2.989312016998155741e+00
2.936047357001370983e+00
2.879787600999407005e+00
2.824201747000188334e+00
2.773477880000427831e+00
2.733569703999819467e+00
2.710720046001370065e+00
2.710003295000205981e+00
2.735844049002480460e+00
2.789194353998027509e+00
2.868754084000102011e+00
2.970398521003517089e+00
3.086324212999898009e+00
3.206406968998635421e+00
3.319190917998639634e+00
3.413104553997982293e+00
3.478593306997936452e+00
3.509220768999512075e+00
3.501100180998037104e+00
3.454902593999577221e+00
3.374125111000466859e+00
3.265333505998569308e+00
3.137129470997024328e+00
3.000303401000564918e+00
2.866734822000580607e+00
2.746906756998214405e+00
2.649687391000043135e+00
2.582816031997936079e+00
2.551304234999406617e+00
2.557889308001904283e+00
2.601956599999539321e+00
2.679853883997566300e+00
2.785204730997065781e+00
2.909090387998730876e+00
3.039920294999319594e+00
3.167209783001453616e+00
3.277613737001956906e+00
3.359539907996804686e+00
3.403240716001164401e+00
3.402377631999115692e+00
3.355747027999314014e+00
3.268152336997445673e+00
3.149538115998439025e+00
3.012463110997487092e+00
2.870763598999474198e+00
2.737242760002118303e+00
2.622606911998445867e+00
2.535810920002404600e+00
2.481196703000023263e+00
2.460898420999001246e+00
2.472988792997057317e+00
2.513217972002166789e+00
2.575388027998997131e+00
2.652236268000706332e+00
2.735529015000793152e+00
2.817210350000095787e+00
2.889166854998620693e+00
2.944505429000855656e+00
2.977155396998568904e+00
2.984241940001084004e+00
2.964470966999215307e+00
2.920398944999760715e+00
2.858027266000135569e+00
2.786071967999305343e+00
2.714000094001676189e+00
2.651913099998637335e+00
2.608234486000583274e+00
2.589495921998604899e+00
2.599798986000678269e+00
2.640151966999837896e+00
2.707072465000237571e+00
2.794011875001160661e+00
2.892180917002406204e+00
2.993379479001305299e+00
3.088322826999501558e+00
3.170260545000928687e+00
3.233074567000585375e+00
3.271756352001830237e+00
3.283091850000346312e+00
3.264935219001927180e+00
3.217469636998430360e+00
3.143016961999819614e+00
3.045804361001501093e+00
2.932943108997278614e+00
2.812690014001418604e+00
2.694446956000319915e+00
2.587134306999359978e+00
2.498652412003139034e+00
2.434533857998758322e+00
2.397431691999372561e+00
2.388202733000071021e+00
2.404567522000434110e+00
2.442171285998483654e+00
2.495006375000230037e+00
2.554913964002480498e+00
2.612965025000448804e+00
2.660509413002728252e+00
2.691679669998848112e+00
2.703150183999241563e+00
2.694308018999436172e+00
2.667020687000331236e+00
2.626126556999224704e+00
2.576307347000692971e+00
2.522101635997387348e+00
2.466452588996617123e+00
2.412550081997324014e+00
2.363614047997543821e+00
2.321704270001646364e+00
2.290239621001092019e+00
2.272979190998739796e+00
2.272503721000248333e+00
2.290400101999694016e+00
2.326503431999299210e+00
2.377057340003375430e+00
2.436555217998829903e+00
2.496336812000663485e+00
2.547478337997745257e+00
2.581832061998284189e+00
2.593878962998132920e+00
2.580222331002005376e+00
2.541417984000872821e+00
2.478837073002068792e+00
2.396533660001296084e+00
2.298562255000433652e+00
2.189747882002848201e+00
2.075378315999842016e+00
1.962589768001635093e+00
1.859837632000562735e+00
1.775144560000626370e+00
1.717634142001770670e+00
1.692695064000872662e+00
1.702922106000187341e+00
1.746110784002667060e+00
1.816370967000693781e+00
1.905193024002073798e+00
2.002387011001701467e+00
2.097780936001072405e+00
2.180390503999660723e+00
2.241297928001586115e+00
2.274165422000805847e+00
2.274714775998290861e+00
2.242286241998954210e+00
2.179985347000183538e+00
2.093957607001357246e+00
1.992237181002565194e+00
1.883441286998277064e+00
1.777552506002393784e+00
1.683883529996819561e+00
1.611226786000770517e+00
1.566256379002879839e+00
1.553386392002721550e+00
1.575074663996929303e+00
1.631462180001108209e+00
1.718725352999172173e+00
1.832134332998975879e+00
1.964483124000253156e+00
2.106988829000329133e+00
2.248153897999145556e+00
2.375540547000127845e+00
2.475960219002445228e+00
2.539548605000163661e+00
2.560370253999280976e+00
2.538241598998865811e+00
2.478303189000143902e+00
2.389392769000551198e+00
2.282336935000785161e+00
2.167908153998723719e+00
2.056756531997962156e+00
1.958315354000660591e+00
1.880494896999152843e+00
1.829353655997692840e+00
1.808749857998918742e+00
1.820777355002064724e+00
1.864312727000651648e+00
1.935325486003421247e+00
2.026764328998979181e+00
2.129527507000602782e+00
2.231491005000862060e+00
2.320598255002551014e+00
2.385021035002864664e+00
2.415873165999073535e+00
2.408285640998656163e+00
2.360802860999683617e+00
2.277714200998161687e+00
8.103303567000693874e+00
8.107837389998167055e+00
8.087570051000511739e+00
8.043289023000397719e+00
7.964518022999982350e+00
7.848627750998275587e+00
7.696340552000037860e+00
7.513074679998680949e+00
7.307268152002507122e+00
7.088615827000467107e+00
6.866107561996614095e+00
6.647203714001079788e+00
6.437834846998157445e+00
6.241228725000837585e+00
6.059567358999629505e+00
5.892489563000708586e+00
5.739160483000887325e+00
5.598143025999888778e+00
5.468189340997923864e+00
5.348698916997818742e+00
5.238940406001347583e+00
5.139204931001586374e+00
5.049508615000377176e+00
4.970396934000746114e+00
4.902287712000543252e+00
4.845507992002239916e+00
4.798403261000203202e+00
4.760514661000343040e+00
4.729260517000511754e+00
4.699253270999179222e+00
4.663963109000178520e+00
4.615768811003363226e+00
4.545856815002480289e+00
4.447994477999600349e+00
4.317391485998086864e+00
4.154596901000331854e+00
3.967359819002012955e+00
3.770189261998893926e+00
3.581632186997012468e+00
3.423250249001284828e+00
3.311078626000380609e+00
3.255572411999310134e+00
3.258782059998338809e+00
3.315430889000708703e+00
3.412090023000928340e+00
3.534343323000939563e+00
3.669093982000049436e+00
3.807890775999112520e+00
3.946332274997985223e+00
4.084005455999431433e+00
4.221711443999083713e+00
4.362097241999435937e+00
4.506921853000676492e+00
4.656373734000226250e+00
4.807950171998527367e+00
4.957392827000148827e+00
5.098233581000386039e+00
5.222109467998961918e+00
5.319648913999117212e+00
5.380954383999778656e+00
5.397768175000237534e+00
5.365343464000034146e+00
5.283388400002877461e+00
5.157342553000489715e+00
4.995643625003140187e+00
4.809115865002240753e+00
4.607099274999200134e+00
4.398610632997588255e+00
4.189670906998799182e+00
3.985854657999880146e+00
3.791745079997781431e+00
3.611930521001340821e+00
3.449365621003380511e+00
3.307544807998056058e+00
3.189403175998450024e+00
3.098005002000718378e+00
3.036363635001180228e+00
3.006720547000441002e+00
3.010291310998582048e+00
3.044623716999922181e+00
3.107598949998646276e+00
3.194630170000891667e+00
3.299300172999210190e+00
3.414750938998622587e+00
3.531966832000762224e+00
3.642879693998111179e+00
3.738735869999800343e+00
3.813463269001658773e+00
3.863248497000313364e+00
3.886849022001115372e+00
3.884879643999738619e+00
3.860811744998500217e+00
3.819935201001499081e+00
3.767811917998187710e+00
3.709709834001841955e+00
3.649053903001913568e+00
3.588851788997999392e+00
3.530202565998479258e+00
3.474490053999033989e+00
3.422394214001542423e+00
3.375660877998598153e+00
3.336938972999632824e+00
3.308972074999473989e+00
3.292976704000466270e+00
3.289651987997785909e+00
3.296560560997022549e+00
3.309698109002056299e+00
3.321999786003289046e+00
3.326168473999132402e+00
3.313967932997911703e+00
3.277998756999295438e+00
3.215196731998730684e+00
3.125786882999818772e+00
3.014238417999877129e+00
2.887890974001493305e+00
2.755937971000093967e+00
2.626738242001010804e+00
2.509148802000709111e+00
2.409010987001238391e+00
2.332183734000864206e+00
2.283119866999186343e+00
2.265618252000422217e+00
2.282212404999881983e+00
2.336417721999168862e+00
2.429998112998873694e+00
2.561627641000086442e+00
2.727342115002102219e+00
2.919638278002821608e+00
3.126288289000513032e+00
3.333185817999037681e+00
3.526180752996879164e+00
3.691702056999929482e+00
3.820720282001275336e+00
3.906358527001430048e+00
3.946277469000051497e+00
3.940572911000344902e+00
3.892438872000639094e+00
3.806848219999665162e+00
3.688445039999351138e+00
3.542768287999933818e+00
3.376051254999765661e+00
3.193173421001120005e+00
2.999050954000267666e+00
2.799353549999068491e+00
2.601023732000612654e+00
2.409576768000988523e+00
2.230533887999627041e+00
2.068343005001224810e+00
1.925921477999509079e+00
1.805280139000387862e+00
1.706609263001155341e+00
1.629023025998321828e+00
1.570561862998147262e+00
1.528534085002320353e+00
1.500111916000605561e+00
1.483436862999951700e+00
1.477344144001108361e+00
1.481283409000752727e+00
1.494037753996963147e+00
1.514964997000788571e+00
1.542142209000303410e+00
1.573796089996903902e+00
1.608303229000739520e+00
1.644666349999170052e+00
1.681954113002575468e+00
1.720357130001502810e+00
1.759801522002817364e+00
1.800288463000470074e+00
1.843265079998673173e+00
1.890289241000573384e+00
1.942933788002846995e+00
2.002342285999475280e+00
2.070021667997934856e+00
2.147147176998259965e+00
2.233438852003018837e+00
2.327315865000855410e+00
2.424218659001780907e+00
2.517575604000739986e+00
2.600883187002182240e+00
2.667091974999493686e+00
2.710137815996858990e+00
2.726744694999069907e+00
2.718073710999306059e+00
2.690364489000785397e+00
2.652336071001627715e+00
2.610701554996921914e+00
2.569788181001058547e+00
2.531694787001470104e+00
2.497454988999379566e+00
2.468243061000976013e+00
2.445351647998904809e+00
2.430986870000197086e+00
2.427284393001173157e+00
2.434693799998058239e+00
2.453503511998860631e+00
2.482841553002799628e+00
2.522896852999110706e+00
2.574101762002101168e+00
2.634997459997975966e+00
2.703642443000717321e+00
2.775399965001270175e+00
2.843975865001993952e+00
2.900188798001181567e+00
2.934575172999757342e+00
2.938538151000102516e+00
2.907211580000875983e+00
2.839075503001367906e+00
2.737495968998700846e+00
2.607856848000665195e+00
2.458418587000778643e+00
2.295329445998504525e+00
2.123919675999786705e+00
1.948802278999210102e+00
1.773401047998049762e+00
1.603003652999177575e+00
1.443054685001698090e+00
1.300364809998427518e+00
1.182885335001628846e+00
1.097721711998019600e+00
1.052084879000176443e+00
1.051142672000423772e+00
1.097066495000035502e+00
1.188121732000581687e+00
1.318200536999938777e+00
1.476644147998740664e+00
1.650346631999127567e+00
1.823788532001344720e+00
1.982050860002345871e+00
2.111709098000574159e+00
2.202660453996941214e+00
2.249699108997447183e+00
2.253747547998500522e+00
2.222358581999287708e+00
2.167547496999759460e+00
2.102752250997582451e+00
2.040356520003115293e+00
1.990957748999790056e+00
1.961347905002185144e+00
1.955867463999311440e+00
1.974636254999495577e+00
2.014521047000016551e+00
2.070145123998372583e+00
2.135413285999675281e+00
2.202697574000922032e+00
2.265678097999625606e+00
2.316970700998354005e+00
2.349741308000375284e+00
2.357664801998907933e+00
2.336806117997184629e+00
2.289388698998664040e+00
2.224411855997459497e+00
2.155977876998804277e+00
2.097745252998720389e+00
2.059097485001984751e+00
2.045955000998219475e+00
2.060409775000152877e+00
2.102031616999738617e+00
2.167727372998342616e+00
2.254392573999211891e+00
2.357647759999963455e+00
2.473392874999262858e+00
2.597779781997815007e+00
2.725812470998789649e+00
2.850837066001986386e+00
2.964605008000944508e+00
3.057830613000987796e+00
3.123333062998426612e+00
3.160373529000935378e+00
3.173468998997122981e+00
3.171763542999542551e+00
3.164198320999275893e+00
3.157446805002109613e+00
3.156598965997545747e+00
3.164496067998697981e+00
3.182008969000889920e+00
3.210014726999361301e+00
3.247812902998703066e+00
3.293171452001843136e+00
3.343440346998249879e+00
3.395839968001382658e+00
3.446331295999698341e+00
3.490834965999965789e+00
3.523154415001044981e+00
3.535866328998963581e+00
3.522301658002106706e+00
3.479463645999203436e+00
3.410901882998587098e+00
3.325834195002244087e+00
3.236251247999462066e+00
3.153563083000335610e+00
3.086540469001192832e+00
3.041538143999787280e+00
3.021619307000946719e+00
3.028157533997728024e+00
3.060787921000155620e+00
3.116747370000666706e+00
3.192385523001576075e+00
3.283054783998522907e+00
3.383523620999767445e+00
3.488422878999699606e+00
3.588799958000890911e+00
3.675398908999341074e+00
3.738185395999607863e+00
3.769834542003081879e+00
3.769041845996980555e+00
3.741305962001206353e+00
3.696003225002641557e+00
3.643250783999974374e+00
3.590994203001173446e+00
3.545096888999978546e+00
3.509504945999651682e+00
3.486645897999551380e+00
3.477751613998407265e+00
3.483597488997475011e+00
3.505569623997871531e+00
3.543784233999758726e+00
3.599265084998478414e+00
3.671585722000600072e+00
3.757926430000225082e+00
3.850555233999330085e+00
3.938803160002862569e+00
4.010619053002301371e+00
4.056931965002149809e+00
4.075625458997819806e+00
4.070176090001041302e+00
4.048386299000412691e+00
4.016805046001536539e+00
3.982720274998428067e+00
3.950776441000925843e+00
3.926081688998237951e+00
3.912427274000947364e+00
3.912917268000455806e+00
3.929254440998192877e+00
3.961360184999648482e+00
4.007267150998814031e+00
4.063725736999913352e+00
4.125577961996896192e+00
4.185255189000599785e+00
4.233703185000194935e+00
4.260385785000835313e+00
4.255728703999920981e+00
4.213243491001776420e+00
4.132550827998784371e+00
4.019873365003149956e+00
3.885433244999148883e+00
3.740923877001478104e+00
3.596426260002772324e+00
3.460513750000245636e+00
3.339883800999814412e+00
3.240176438001071801e+00
3.164693015998636838e+00
3.116335990998777561e+00
3.094258913999510696e+00
3.097793259999889415e+00
3.123092444002395496e+00
3.166208095000911271e+00
3.222794461999001214e+00
3.287610939001751831e+00
3.356595606997871073e+00
3.426251078999484889e+00
3.493944491998263402e+00
3.557064316999458242e+00
3.611509893999027554e+00
3.651459107000846416e+00
3.669712783001159551e+00
3.657889206002437277e+00
3.611790258000837639e+00
3.532898939000006067e+00
3.429780655002105050e+00
3.314359998999862000e+00
3.198155898000550224e+00
3.090695938000862952e+00
2.999350066998886177e+00
2.928585474997817073e+00
2.880414617000496946e+00
2.855179799000325147e+00
2.851294390999100870e+00
2.866481911001756089e+00
2.898103350002202205e+00
2.943902891998732230e+00
2.999815037997905165e+00
3.061473451998608653e+00
3.121118297000066377e+00
3.169243623997317627e+00
3.193773986000451259e+00
3.180635350003285566e+00
3.121442439998645568e+00
3.013560428000346292e+00
2.862396889999217819e+00
2.677790942001593066e+00
2.472219454000878613e+00
2.258912196997698629e+00
2.049892003000422847e+00
1.855023030002485029e+00
1.681620225997903617e+00
1.533937370000785450e+00
1.412940534999506781e+00
1.318302167001093039e+00
1.250334698997903615e+00
1.206928720999712823e+00
1.187326412000402343e+00
1.190318283002852695e+00
1.216468190999876242e+00
1.263848470000084490e+00
1.331037899999500951e+00
1.415050690000498435e+00
1.512748657998599811e+00
1.620789372998842737e+00
1.734635142998740776e+00
1.848707470999215730e+00
1.956831448998855194e+00
2.050320542999543250e+00
2.119847941001353320e+00
2.156766755997523433e+00
2.154318933997274144e+00
2.109786826000345172e+00
2.026200010001048213e+00
1.909892195999418618e+00
1.770200207000016235e+00
1.618277909998141695e+00
1.464642441998876166e+00
1.317988005997904111e+00
1.183961768001609016e+00
1.066804011999920476e+00
9.692645700015418697e-01
8.923784929975226987e-01
8.382625720005307812e-01
8.080653100005292799e-01
8.035757329998887144e-01
8.250980989978415892e-01
8.730122929991921410e-01
9.458283469975867774e-01
1.041994195002189372e+00
1.157214474998909282e+00
1.287277080002240837e+00
1.425487918997532688e+00
1.564397275000374066e+00
1.695945682000456145e+00
1.813882675000058953e+00
1.912735893998615211e+00
1.990412420000211569e+00
2.048117589001776651e+00
2.087956986997596687e+00
2.112727839998115087e+00
2.125505350999446819e+00
2.128309237999928882e+00
2.122614536998298718e+00
2.109179077000590041e+00
2.090161373998853378e+00
2.068552086002455326e+00
2.048346437000873266e+00
2.035046340999542736e+00
2.033949519001907902e+00
2.049777395001001423e+00
2.085384571000759024e+00
2.142400139000528725e+00
2.219832293998479145e+00
2.313937155002349755e+00
2.419257272998947883e+00
2.527728755998396082e+00
2.631496775997220539e+00
2.724261387000296963e+00
2.800503857000876451e+00
2.858223309001914458e+00
2.896265538998704869e+00
2.914597070001036627e+00
2.914244673000212060e+00
2.897216408000531374e+00
2.865904484999191482e+00
2.823436049999145325e+00
2.775417102002393221e+00
2.726999722999607911e+00
2.684847069998795632e+00
2.653830765000748215e+00
2.636879927002155455e+00
2.635320518998923944e+00
2.649430725999991409e+00
2.678290594998543384e+00
2.720129694000206655e+00
2.772645757999271154e+00
2.832517179998831125e+00
2.896489195001777261e+00
2.960368283998832339e+00
3.019715439000719925e+00
3.070198577999690315e+00
3.107832975998462643e+00
3.128423378002480604e+00
3.128989924000052270e+00
3.109915249999176012e+00
3.071583500000997446e+00
3.018565198002761463e+00
2.954702893999638036e+00
2.884153726001386531e+00
2.809915031997661572e+00
2.734764158998586936e+00
2.660164682998583885e+00
2.588622313000087161e+00
2.522193671000422910e+00
2.464112726996972924e+00
2.417095573997357860e+00
2.382601183002407197e+00
2.362528482997731771e+00
2.357014694000099553e+00
2.367184890001226449e+00
2.392602788997464813e+00
2.432038662002014462e+00
2.483514815001399256e+00
2.542887092000455596e+00
2.604714551001961809e+00
2.662076380998769309e+00
2.710648817999754101e+00
2.747408565999648999e+00
2.771740416999818990e+00
2.785478328998578945e+00
2.789629853999940678e+00
2.785878740000043763e+00
2.775991164999140892e+00
2.761975500001426553e+00
2.746389314001135062e+00
2.732983315003366442e+00
2.725238917999377009e+00
2.727243850000377279e+00
2.742319942997710314e+00
2.772594522000872530e+00
2.818006477999006165e+00
2.875543772002856713e+00
2.938726762000442250e+00
3.000231775000429479e+00
3.051731121999182506e+00
3.087545759000931866e+00
3.105477643002814148e+00
3.107640726997487945e+00
3.096368855000037001e+00
3.074274858998251148e+00
3.043369053000787972e+00
3.003900007999618538e+00
2.957813265998993302e+00
2.907437680998555152e+00
2.855242225999973016e+00
2.806323969998629764e+00
2.764794328002608381e+00
2.734738705999916419e+00
2.718134634000307415e+00
2.714880225998058449e+00
2.721206505000736797e+00
2.732100475001061568e+00
2.740777097998943646e+00
2.742190224998921622e+00
2.733849283999006730e+00
2.717014808000385528e+00
2.695220600999164162e+00
2.672125115001108497e+00
2.650332790999527788e+00
2.630951890001597349e+00
2.614633910001430195e+00
2.601122168998699635e+00
2.590870823001750978e+00
2.584566785000788514e+00
2.583031335001578555e+00
2.587056685999414185e+00
2.596070348998182453e+00
2.609510842001327546e+00
2.623339157998998417e+00
2.633715726999071194e+00
2.635667844999261433e+00
2.625316270001349039e+00
2.601056660001631826e+00
2.564332647998526227e+00
2.520113059999857796e+00
2.473763587000576081e+00
2.429459162001876393e+00
2.389542024000547826e+00
2.354981528998905560e+00
2.324942059000022709e+00
2.299060271998314420e+00
2.276152603000809904e+00
2.256162966001284076e+00
2.239352844997483771e+00
2.226040716999705182e+00
2.216502409999520751e+00
2.209872724000888411e+00
2.203321362998394761e+00
2.193423817996517755e+00
2.175403301000187639e+00
2.146099973000673344e+00
2.105435230001603486e+00
8.090475354001682717e+00
8.038928018999285996e+00
7.956998166999255773e+00
7.848457007999968482e+00
7.716802906001248630e+00
7.568525544000294758e+00
7.411319404000096256e+00
7.253371714999957476e+00
7.101463945000432432e+00
6.962081955000030575e+00
6.837522106998221716e+00
6.728680729000188876e+00
6.634291336999012856e+00
6.552142430002277251e+00
6.479271869997319300e+00
6.412247726999339648e+00
6.347658433998731198e+00
6.281674320998718031e+00
6.211292865998984780e+00
6.134490264001215110e+00
6.048930369001027429e+00
5.953716034000535728e+00
5.849055414000758901e+00
5.735515814998507267e+00
5.614684814001520863e+00
5.489232940999499988e+00
5.359578531999432016e+00
5.226205470997228986e+00
5.088371752000966808e+00
4.943893522999132983e+00
4.791647677000582917e+00
4.632784673998685321e+00
4.469123946997569874e+00
4.305290477997914422e+00
4.146347835001506610e+00
3.999426239999593236e+00
3.872202948998165084e+00
3.772770316001697211e+00
3.708132040999771561e+00
3.683029386000271188e+00
3.699895707999530714e+00
3.757739352000498911e+00
3.853956538001511944e+00
3.983963927999866428e+00
4.140946873001666972e+00
4.318456564000371145e+00
4.509798007002245868e+00
4.709306017000926659e+00
4.910197205001168186e+00
5.105986135000421200e+00
5.290729702999669826e+00
5.457424952001019847e+00
5.600058767999144038e+00
5.713474755000788718e+00
5.793913591998716583e+00
5.838032752999424702e+00
5.845223181000619661e+00
5.816444652999052778e+00
5.754167850998783251e+00
5.662500222002563532e+00
5.545430134003254352e+00
5.407980801999656251e+00
5.253689128003316000e+00
5.086883934000070440e+00
4.911203494000801584e+00
4.730138344002625672e+00
4.547136281002167379e+00
4.364701892998709809e+00
4.184932871998171322e+00
4.008353106000868138e+00
3.835106123999139527e+00
3.664410657998814713e+00
3.496265918998687994e+00
3.330721539001388010e+00
3.168888675001653610e+00
3.015480411999305943e+00
2.875485806998767657e+00
2.755402139002399053e+00
2.662538171000051079e+00
2.603934765997109935e+00
2.584578704001614824e+00
2.607149339997704374e+00
2.672613554001145530e+00
2.779807653998432215e+00
2.925577832000271883e+00
3.104531289998703869e+00
3.309695706000638893e+00
3.531697492002422223e+00
3.758310876997711603e+00
3.976935733000573236e+00
4.174246299000515137e+00
4.336922503000096185e+00
4.455194710000796476e+00
4.521145503000298049e+00
4.531073424001078820e+00
4.486307164999743691e+00
4.391716764999728184e+00
4.256232627001736546e+00
4.090681249002955155e+00
3.907262750999507261e+00
3.717712323999876389e+00
3.532557984002778539e+00
3.359980721997999353e+00
3.205238542999722995e+00
3.070836957998835715e+00
2.956348520998290041e+00
2.858727676000853535e+00
2.773787750000337837e+00
2.697189427999546751e+00
2.624949223998555681e+00
2.556854430000385037e+00
2.493509048003033968e+00
2.439307453998480923e+00
2.401317052997910650e+00
2.385509866999200312e+00
2.397718424999766285e+00
2.440984583001409192e+00
2.514752269999007694e+00
2.614271356000244850e+00
2.730469206999259768e+00
2.853568349000852322e+00
2.971178314997814596e+00
3.072485511002014391e+00
3.148985221003385959e+00
3.195645733998389915e+00
3.211360719997173874e+00
3.197947816999658244e+00
3.159942210000735940e+00
3.102354377002484398e+00
3.030506824001349742e+00
2.950072953997732839e+00
2.866685331999178743e+00
2.785681978002685355e+00
2.712642431997664971e+00
2.653440251000574790e+00
2.613772231998154894e+00
2.599738235003314912e+00
2.615582413996889954e+00
2.663582568999117939e+00
2.743351495999377221e+00
2.851097605998802464e+00
2.979190653997648042e+00
3.116380623003351502e+00
3.249831067998457002e+00
3.366226264999568230e+00
3.454292379999969853e+00
3.507453518002876081e+00
3.523062221000145655e+00
3.502760758998192614e+00
3.451361184001143556e+00
3.374875948000408243e+00
3.281054518000019016e+00
3.177822228000877658e+00
3.073535378000087803e+00
2.976500882999971509e+00
2.895088034998479998e+00
2.836017617999459617e+00
2.805178698999952758e+00
2.805970215998968342e+00
2.837867181999172317e+00
2.897979235996899661e+00
2.980488602002878906e+00
3.077419012999598635e+00
3.179252834997896571e+00
3.275963717998820357e+00
3.358179236998694250e+00
3.417943331001879415e+00
3.449854096001217840e+00
3.452311087999987649e+00
3.426213487000495661e+00
3.375001050997525454e+00
3.303268559000571258e+00
3.217433548001281451e+00
3.124262805999023840e+00
3.031304051000915933e+00
2.946390350000001490e+00
2.876246211999387015e+00
2.827416771000571316e+00
2.802545962997101014e+00
2.804089293000288308e+00
2.830269258000043919e+00
2.877118691998475697e+00
2.937612435998744331e+00
3.003101507001701975e+00
3.064796670998475747e+00
3.113671037001040531e+00
3.144249225999374175e+00
3.153393287000653800e+00
3.140849114999582525e+00
3.109224960997380549e+00
3.063260604001698084e+00
3.009177965999697335e+00
2.954413947998546064e+00
2.904782997000438627e+00
2.866632485998707125e+00
2.844350116996793076e+00
2.840806660999078304e+00
2.856676549999974668e+00
2.890923590999591397e+00
2.940120292001665803e+00
2.997972924997156952e+00
3.057910597999580204e+00
3.110427816998708295e+00
3.148717102998489281e+00
3.166575362000003224e+00
3.161583316999895032e+00
3.133496209000441013e+00
3.084839977997035021e+00
3.020304909001424676e+00
2.945131336000486044e+00
2.865409508001903305e+00
2.787139107000257354e+00
2.716005192996817641e+00
2.658103598001616774e+00
2.617955942001572112e+00
2.599518574999819975e+00
2.606007728998520179e+00
2.638121984000463272e+00
2.694584696000674739e+00
2.770888221999484813e+00
2.860473701999580953e+00
2.954801812000368955e+00
3.045817179001460318e+00
3.127065322001726599e+00
3.194236595998518169e+00
3.245722404000844108e+00
3.280982584001321811e+00
3.301175827000406571e+00
3.308169109001028119e+00
3.306420877001073677e+00
3.299813350000476930e+00
3.293273196999507491e+00
3.291611808999732602e+00
3.299100488002295606e+00
3.317747840002994053e+00
3.347963579002680490e+00
3.387238849001732888e+00
3.431189185001130681e+00
3.472897022998949979e+00
3.505405806998169282e+00
3.523191412998130545e+00
3.521971430000121472e+00
3.500472182997327764e+00
3.459990022001875332e+00
3.402772731998993549e+00
3.332259081998927286e+00
3.252579203999630408e+00
3.168267844001093181e+00
3.084781940997345373e+00
3.007694256000831956e+00
2.941736152999510523e+00
2.891855288002261659e+00
2.861292829999001697e+00
2.851183619997755159e+00
2.860412003999954322e+00
2.884988003002945334e+00
2.919541265997395385e+00
2.955911738001304911e+00
2.988024656002380652e+00
3.010965277000650531e+00
3.022331816002406413e+00
3.021721223001804901e+00
3.010741639998741448e+00
2.991052952998870751e+00
2.964256811999803176e+00
2.932968073000665754e+00
2.900476029000856215e+00
2.869528266997804167e+00
2.843819996000092942e+00
2.826454027999716345e+00
2.820649327000865014e+00
2.827590422999492148e+00
2.848508751001645578e+00
2.881923232998815365e+00
2.924869421000039438e+00
2.974085126999852946e+00
3.025386658002389595e+00
3.075480805000552209e+00
3.121885019001638284e+00
3.162520251000387361e+00
3.195922255999903427e+00
3.221576257001288468e+00
3.239548132998606889e+00
3.250330732000293210e+00
3.255063447999418713e+00
3.255199514998821542e+00
3.251851557997724740e+00
3.245600193000427680e+00
3.236623420998512302e+00
3.225090371000987943e+00
3.209399620998738101e+00
3.187633289999212138e+00
3.157260691998089897e+00
3.116619566000736086e+00
3.065348492000339320e+00
3.005917861002671998e+00
2.941613717997825006e+00
2.876106325998989632e+00
2.813208993000444025e+00
2.754994153998268303e+00
2.703018403000896797e+00
2.658662432000710396e+00
2.623679779997473815e+00
2.600075501999526750e+00
2.590856119000818580e+00
2.598984003001532983e+00
2.625014302000636235e+00
2.668027808002079837e+00
2.723585021001781570e+00
2.786862533997918945e+00
2.851680492000014056e+00
2.914168507999420399e+00
2.971754597998369718e+00
3.024721235000470188e+00
3.072260920002008788e+00
3.114302342997689266e+00
3.149637873000756372e+00
3.177843238001514692e+00
3.199732108001626329e+00
3.215743452998140128e+00
3.227742700000817422e+00
3.237215391000063391e+00
3.245323494000331266e+00
3.251265742001123726e+00
3.253992304998973850e+00
3.250527028001670260e+00
3.237178232997393934e+00
3.210638419997849269e+00
3.168177245999686420e+00
3.107843631001742324e+00
3.032251824999548262e+00
2.944880626997473883e+00
2.850091543001326500e+00
2.751251937999768415e+00
2.652260907998424955e+00
2.556774272001348436e+00
2.467938417998084333e+00
2.389780076999159064e+00
2.327507871999841882e+00
2.285623487998236669e+00
2.270460261002881452e+00
2.286025700999744004e+00
2.334372075998544460e+00
2.413448388997494476e+00
2.517856661001133034e+00
2.638320990001375321e+00
2.764843556997220730e+00
2.888397983999311691e+00
3.002824402003170690e+00
3.102956357000948628e+00
3.185487040998850716e+00
3.248414293000678299e+00
3.291621966000093380e+00
3.316239021998626413e+00
3.324669884001195896e+00
3.321327407000353560e+00
3.311690521000855369e+00
3.301240862001577625e+00
3.294977503999689361e+00
3.296575905998906819e+00
3.307745897000131663e+00
3.327729508000629721e+00
3.353540450996661093e+00
3.378862281999317929e+00
3.398539836998679675e+00
3.407396945000073174e+00
3.403928199997608317e+00
3.388434557000437053e+00
3.362926230998709798e+00
3.329834771000605542e+00
3.291658021000330336e+00
3.251122237001254689e+00
3.210575365999829955e+00
3.172743216000526445e+00
3.139002750998770352e+00
3.112266906002332689e+00
3.094661446000827709e+00
3.087512721998791676e+00
3.091908284997771261e+00
3.106873331002134364e+00
3.129146662999119144e+00
3.153701864001050126e+00
3.175473054998292355e+00
3.190815860001748661e+00
3.197600499999680324e+00
3.196198143999936292e+00
3.187454645998514025e+00
3.172834017001150642e+00
3.153010275997075951e+00
3.129358076999778859e+00
3.104233035999641288e+00
3.079912664998118998e+00
3.059301761000824627e+00
3.043821041999763111e+00
3.035416701000940520e+00
3.034193569001217838e+00
3.038892163000127766e+00
3.045740613000816666e+00
3.049966464001045097e+00
3.045903086000180338e+00
3.028679609000391793e+00
2.995760110999981407e+00
2.948460584997519618e+00
2.889829035000730073e+00
2.824468818002060289e+00
2.756974818999879062e+00
2.691249994000827428e+00
2.629388915000163252e+00
2.573821875001158332e+00
2.526489143001526827e+00
2.488190607000433374e+00
2.459836609999911161e+00
2.441148023001005640e+00
2.431869646999984980e+00
2.431052991996693891e+00
2.435829108002508292e+00
2.443073091999394819e+00
2.449174949000735069e+00
2.451422140999056865e+00
2.449679707002360374e+00
2.444950115997926332e+00
2.440570025999477366e+00
2.438411524999537505e+00
2.440452424998511560e+00
2.447635182001249632e+00
2.460477963002631441e+00
2.479362892001518048e+00
2.505754545996751403e+00
2.540443365996907232e+00
2.584599147998233093e+00
2.638082911002129549e+00
2.700948113000777084e+00
2.770718423998914659e+00
2.843169531999592436e+00
2.912521001002460252e+00
2.971210620999045204e+00
3.013461392001772765e+00
3.037246695999783697e+00
3.043665716999385040e+00
3.037071986000228208e+00
3.022352387000864837e+00
3.004565063998597907e+00
2.987724300000991207e+00
2.975863784999091877e+00
2.973249540002143476e+00
2.981936043001041980e+00
3.004217656998662278e+00
3.040910308001912199e+00
3.091473516000405652e+00
3.153464164999604691e+00
3.223809432998677948e+00
3.296916341001633555e+00
3.365974748998269206e+00
3.424251460000959923e+00
3.466172887001448544e+00
3.489250329999777023e+00
3.494918920998316025e+00
3.486112620001222240e+00
3.467286917999444995e+00
3.443379007003386505e+00
3.419142783997813240e+00
3.399573300997872138e+00
3.388570303999586031e+00
3.388823379002133152e+00
3.402479835000121966e+00
3.428109284002857748e+00
3.464671784000529442e+00
3.509562528000969905e+00
3.558888530998956412e+00
3.608083023998915451e+00
3.650449771997955395e+00
3.679797254000732210e+00
3.691455008000048110e+00
3.683722188001411268e+00
3.657289581002260093e+00
3.616235075001895893e+00
3.565003909003280569e+00
3.508664797998790164e+00
3.451950360999035183e+00
3.397739919997547986e+00
3.349797112001397181e+00
3.308740525000757771e+00
3.275516368001262890e+00
3.248480818998359609e+00
3.225052115001744824e+00
3.203111358001478948e+00
3.179547122999792919e+00
3.151709560999734094e+00
3.115655321998929139e+00
3.069062123002368025e+00
3.010498367999389302e+00
2.942492842998035485e+00
2.870166942000651034e+00
2.799724111999239540e+00
2.736878117997548543e+00
2.685745288999896729e+00
2.649215828001615591e+00
2.628540624999004649e+00
2.623687316998257302e+00
2.633275195999885909e+00
2.655963241999415914e+00
2.689107911999599310e+00
2.729630362002353650e+00
2.774084863998723449e+00
2.818379111999092856e+00
2.857769865997397574e+00
2.886765870000090217e+00
2.901056142000015825e+00
2.898178453000582522e+00
2.879159664000326302e+00
2.848619976000918541e+00
2.812242957999842474e+00
2.775621012002375210e+00
2.743502736000664299e+00
2.718941160001122626e+00
2.703307470001163892e+00
2.695818912001413992e+00
2.695201364000240574e+00
2.700408392000099411e+00
2.708531487998698140e+00
2.717770955001469702e+00
2.726409729999431875e+00
2.731654660998174222e+00
2.730635156000062125e+00
2.720499293998727808e+00
2.699439244002860505e+00
2.667124559997319011e+00
2.626127694999013329e+00
2.582410867998987669e+00
2.543291262998536695e+00
2.515382888999738498e+00
2.503317300001071999e+00
2.510695905999455135e+00
2.537688198997784639e+00
2.583981970001332229e+00
2.646954843999992590e+00
2.724099175997253042e+00
2.811863611997978296e+00
2.906586906003212789e+00
3.004431860001204768e+00
3.100388188999204431e+00
3.187933105000411160e+00
3.260332122998079285e+00
3.311018354001134867e+00
3.334625715997390216e+00
3.330484925998462131e+00
3.301050457997916965e+00
3.252222547998826485e+00
3.191968069997528801e+00
3.128830271998594981e+00
3.071070455996959936e+00
3.025675258002593182e+00
2.998375472998304758e+00
2.992700118000357179e+00
3.010825412002304802e+00
3.051663625999935903e+00
3.113222652002150426e+00
3.191030738002154976e+00
3.279028560002188897e+00
3.369278524001856567e+00
3.453386146000411827e+00
3.524586378000094555e+00
3.577089004000299610e+00
3.609483512002043426e+00
3.622344068000529660e+00
3.619018133998906706e+00
3.603759047997300513e+00
3.580671263000112958e+00
3.554947794997133315e+00
3.531408361999638146e+00
3.514356820996908937e+00
3.507120819002011558e+00
3.511625423998339102e+00
3.528527816000860184e+00
3.556196287998318439e+00
3.591659390996937873e+00
3.630553924002015265e+00
3.668321888002537889e+00
3.697890027000539703e+00
3.713868237002316164e+00
3.711687212999095209e+00
3.690430661998107098e+00
3.651681261999328854e+00
3.600452784001390683e+00
3.541899646999809192e+00
3.482255027000064729e+00
3.427429631999984849e+00
3.382607339000969660e+00
3.352779385000758339e+00
3.341332364001573296e+00
3.349282929997571046e+00
3.375489812002342660e+00
3.415849848999641836e+00
3.464236439998785499e+00
3.512389614003041061e+00
3.552677702999062603e+00
3.576593107998633059e+00
3.578122929000528529e+00
3.554261716999462806e+00
3.505691345999366604e+00
3.437267540000902954e+00
3.355764217998512322e+00
3.267493535997346044e+00
3.178954717001033714e+00
3.095206681999115972e+00
3.020046663001267007e+00
2.957643848996667657e+00
2.911356295000587124e+00
2.883186729999579256e+00
2.874099843997100834e+00
2.883947110000008252e+00
2.910820223998598522e+00
2.950649597001756774e+00
2.998051586000656243e+00
3.045374105000519194e+00
3.083712994997767964e+00
3.107646968001063215e+00
3.114363816002878593e+00
3.104220627999893622e+00
3.080791438002052018e+00
3.048720110000431305e+00
3.013446420001855586e+00
2.979662325000390410e+00
2.950555581999651622e+00
2.929119684999022866e+00
2.917862373000389198e+00
2.917432621001353255e+00
2.928522775000601541e+00
2.950477935999515466e+00
2.982988013998692622e+00
3.023804585001926171e+00
3.069045135001942981e+00
3.113002812999184243e+00
3.149558237000746885e+00
3.173475979998329422e+00
3.181877720999182202e+00
3.175792352001735708e+00
3.157702497999707703e+00
3.131407223998394329e+00
3.100688512000488117e+00
3.068402679000428179e+00
3.036822775000473484e+00
3.007722936999925878e+00
2.982010441999591421e+00
2.960303238000051351e+00
2.943511330999172060e+00
2.932970624999143183e+00
2.930211098999279784e+00
2.936564247000205796e+00
2.951036261001718231e+00
2.971612121000362094e+00
2.994462522001413163e+00
3.016326627999660559e+00
3.034860879000916611e+00
3.050713058000837918e+00
3.064419488000567071e+00
3.078061214000626933e+00
3.093153096000605728e+00
3.110643995001737494e+00
3.131056949001504108e+00
3.154227084000012837e+00
3.179413443998782896e+00
3.205613968999386998e+00
3.230964501999551430e+00
3.253079680998780532e+00
3.270347342000604840e+00
3.280884387000696734e+00
3.281303755000408273e+00
3.269060794002143666e+00
3.242608103999373270e+00
3.201991793997876812e+00
8.178410279000672745e+00
8.173440878999826964e+00
8.086517451003601309e+00
7.921409326001594309e+00
7.685580264002055628e+00
7.392833077999966918e+00
7.059314687001460698e+00
6.702329471001576167e+00
6.335527647999697365e+00
5.970535188000212656e+00
5.614233499996771570e+00
5.271336423997126985e+00
4.942734528001892613e+00
4.626293020999582950e+00
4.320957776002614992e+00
4.024744147001911188e+00
3.737176895003358368e+00
3.457946411002922105e+00
3.190222575001826044e+00
2.938517198002955411e+00
2.709147788998961914e+00
2.508983423002064228e+00
2.344597032999445219e+00
2.221947377998731099e+00
2.145045583001774503e+00
2.116024754999671131e+00
2.135862849998375168e+00
2.203163551999750780e+00
2.316367604002152802e+00
2.472257605000777403e+00
2.664890580999781378e+00
2.888727653000387363e+00
3.137120983999921009e+00
3.401813796997885220e+00
3.673858946000109427e+00
3.943287325997516746e+00
4.199077520999708213e+00
4.426054973999271169e+00
4.608005230998969637e+00
4.730532765999669209e+00
4.780242633001762442e+00
4.750119328000437235e+00
4.644122042001981754e+00
4.476044548999198014e+00
4.268823839000106091e+00
4.047199828000884736e+00
3.835220787001162535e+00
3.651004876002843957e+00
3.508791172997007379e+00
3.415588148000097135e+00
3.375718030001735315e+00
3.389339777000714093e+00
3.452393395997205516e+00
3.559098615998664172e+00
3.701473265999084106e+00
3.870356548999552615e+00
4.057399901001190301e+00
4.253508623001835076e+00
4.453651250998518663e+00
4.654509314001188613e+00
4.854910393998579821e+00
5.054651262002153089e+00
5.252679178000107640e+00
5.447420965996570885e+00
5.634870007997960784e+00
5.809968301997287199e+00
5.964993907997268252e+00
6.094201484000222990e+00
6.191312705999735044e+00
6.249859840001590783e+00
6.264888968999002827e+00
6.230797124000673648e+00
6.142901781000546180e+00
5.998188484998536296e+00
5.798568056001386140e+00
5.550125098001444712e+00
5.263100995998684084e+00
4.950843004000489600e+00
4.629092305996891810e+00
4.316511500001070090e+00
4.032504474002053030e+00
3.795824880002328428e+00
3.620072612997319084e+00
3.512660622000112198e+00
3.475327387997822370e+00
3.503810983998846496e+00
3.589501036000001477e+00
3.719001491001108661e+00
3.877296419999765931e+00
4.047866259999864269e+00
4.217404560000431957e+00
4.372635791998618515e+00
4.504655812001146842e+00
4.607828743999561993e+00
4.678098439002496889e+00
4.715901778999977978e+00
4.723767960000259336e+00
4.705837654000788461e+00
4.666246470998885343e+00
4.608313613000063924e+00
4.535582140000769868e+00
4.452834432999225101e+00
4.363739373999123927e+00
4.271602470998914214e+00
4.180422762001398951e+00
4.092482245996507118e+00
4.010079799998493399e+00
3.932288202999188798e+00
3.857836896000662819e+00
3.783787996999308234e+00
3.708134845001040958e+00
3.630690240999683738e+00
3.551215337000030559e+00
3.471639801002311287e+00
3.393819973000063328e+00
3.319860468000115361e+00
3.252172216001781635e+00
3.193118267001409549e+00
3.145685071001935285e+00
3.112219802998879459e+00
3.094278866999957245e+00
3.095469261999824084e+00
3.116069138002785621e+00
3.154929655996966176e+00
3.209487781001371332e+00
3.274817542001983384e+00
3.344244179999805056e+00
3.409752512998238672e+00
3.463026566998451017e+00
3.496488389002479380e+00
3.505444311998871854e+00
3.486677475997566944e+00
3.439226865997625282e+00
3.365207399998325855e+00
3.269974046001152601e+00
3.158959062999201706e+00
3.039755031000822783e+00
2.919250230999750784e+00
2.805334317999950144e+00
2.703609489999507787e+00
2.619263069002045086e+00
2.555712105000566225e+00
2.515261994998581940e+00
2.499447186000907095e+00
2.509166271000140114e+00
2.544985639000515221e+00
2.606312913998408476e+00
2.693960805998358410e+00
2.806182744996476686e+00
2.941587100998731330e+00
3.096613154000806389e+00
3.266562199001782574e+00
3.444757575998664834e+00
3.624678939999284921e+00
3.799174529001902556e+00
3.962368462998711038e+00
4.110203639997052960e+00
4.240344652000203496e+00
4.351871938997646794e+00
4.445820796001498820e+00
4.521489745999133447e+00
4.579222803000448039e+00
4.620341655998345232e+00
4.644677946002047975e+00
4.653495128000940895e+00
4.648320929001783952e+00
4.630840496996825095e+00
4.603461924001749139e+00
4.567325352996704169e+00
4.522724853999534389e+00
4.469261802001710748e+00
4.405201700999896275e+00
4.329521034000208601e+00
4.241547289999289205e+00
4.139983665998443030e+00
4.024637675000121817e+00
3.896313778001058381e+00
3.756233490999875357e+00
3.608152656001038849e+00
3.457417902998713544e+00
3.312322603000211529e+00
3.184130301000550389e+00
3.084266060999652836e+00
3.022859889002575073e+00
3.005664685002557235e+00
3.032733302999986336e+00
3.099521522999566514e+00
3.195890520997636486e+00
3.309175417001824826e+00
3.425541100001282757e+00
3.533142520002002129e+00
3.624382023001089692e+00
3.694523959999060025e+00
3.742885045998264104e+00
3.770730232001369586e+00
3.780428731002757559e+00
3.775586230000044452e+00
3.759067249000509037e+00
3.733436095997603843e+00
3.700697142998251365e+00
3.662163781998970080e+00
3.618398605001857504e+00
3.568430770999839297e+00
3.510961580999719445e+00
3.442942898000183050e+00
3.362241560000256868e+00
3.269813316001091152e+00
3.167557751999993343e+00
3.059893885998462792e+00
2.954114493000815855e+00
2.857978538999304874e+00
2.778228549999766983e+00
2.720110277001367649e+00
2.686635727997781942e+00
2.678043664000142599e+00
2.692629520999616943e+00
2.727223007001157384e+00
2.778370730000460753e+00
2.841382234000775497e+00
2.911939951998647302e+00
2.985813084000255913e+00
3.058564300998114049e+00
3.125585074001719477e+00
3.181821156998921651e+00
3.223047957999369828e+00
3.245237396000447916e+00
3.246736553999653552e+00
3.227187085001787636e+00
3.189385753001261037e+00
3.139164396998239681e+00
3.084946999999374384e+00
3.034944433999044122e+00
2.997935037998104235e+00
2.981238840002333745e+00
2.990076057001715526e+00
3.026164722999965306e+00
3.086650495002686512e+00
3.166701121001096908e+00
3.257662531999812927e+00
3.349897017997136572e+00
3.432556738996936474e+00
3.495822676002717344e+00
3.531545745998300845e+00
3.535025678000238258e+00
3.503036508998775389e+00
3.435394243002519943e+00
3.335005365999677451e+00
3.208375920999969821e+00
3.064173427999776322e+00
2.913690547997248359e+00
2.769088536999333883e+00
2.641986089001875371e+00
2.539559434000693727e+00
2.466581210999720497e+00
2.423501915000088047e+00
2.408475530999567127e+00
2.416360922001331346e+00
2.440488846001244383e+00
2.473874645998876076e+00
2.509057680999831064e+00
2.537216894001176115e+00
2.552434536999498960e+00
2.549839749000966549e+00
2.526924982001219178e+00
2.483418111001810757e+00
2.422218707000865834e+00
2.347920888998487499e+00
2.267339306999929249e+00
2.188294071002019336e+00
2.118107964000955690e+00
2.065279884001938626e+00
2.036358401001052698e+00
2.036957096999685746e+00
2.068655279999802588e+00
2.129111606998776551e+00
2.211436159999720985e+00
2.304163411998160882e+00
2.393619341000885470e+00
2.465978699001425412e+00
2.509935023001162335e+00
2.518102857000485528e+00
2.487373347001266666e+00
2.418781948999821907e+00
2.318561570002202643e+00
2.194893674000923056e+00
2.059877600997424452e+00
1.925876724002591800e+00
1.804436853002698626e+00
1.705791283999133157e+00
1.635881647998758126e+00
1.596999352997954702e+00
1.588779924997652415e+00
1.607833063000725815e+00
1.648271115998795722e+00
1.704223966000427026e+00
1.769163902998116100e+00
1.836397446000773925e+00
1.899650630999531131e+00
1.953921002001152374e+00
1.995800133001466747e+00
2.023999029002879979e+00
2.039261765999981435e+00
2.043575124000199139e+00
2.039947053999640048e+00
2.033763565999834100e+00
2.029090780000842642e+00
2.032002780000766506e+00
2.048403574000985827e+00
2.084356152001419105e+00
2.144366251999599626e+00
2.229073498998332070e+00
2.335531284003081964e+00
2.455845241998758866e+00
2.578208241997344885e+00
2.690267591999145225e+00
2.780488541000522673e+00
2.840051789997232845e+00
2.863983516999724088e+00
2.851605723000830039e+00
2.804662374001054559e+00
2.729238700998394052e+00
2.633003087001270615e+00
2.526666345998819452e+00
2.422345351998956176e+00
2.332377361002727412e+00
2.268557673000032082e+00
2.239801994001027197e+00
2.249460218998137861e+00
2.296322113998030545e+00
2.372139649000018835e+00
2.466139616000873502e+00
2.565648265001073014e+00
2.660079950997896958e+00
2.739862949998496333e+00
2.799481334001029609e+00
2.837062615999457194e+00
2.853900017002160894e+00
2.853441232000477612e+00
2.841571993001707597e+00
2.825153018999117194e+00
2.811563483999634627e+00
2.808947010998963378e+00
2.824543261001963401e+00
2.864689330999681260e+00
2.933591657001670683e+00
3.031840551000641426e+00
3.156373223999253241e+00
3.300220450000779238e+00
3.452151016997959232e+00
3.599075389000063296e+00
3.728456508997624042e+00
3.827481312000600155e+00
3.888214735001383815e+00
3.905533051001839340e+00
3.878856947001622757e+00
3.811248441001225729e+00
3.710063544000149705e+00
3.585018043002492050e+00
3.448599120001745177e+00
3.313917540999682387e+00
3.194451695999305230e+00
3.102167468001425732e+00
3.045846050001273397e+00
3.029244702000141842e+00
3.051768326000456000e+00
3.107876389000011841e+00
3.187172009998903377e+00
3.277467658001114614e+00
3.365556426000694046e+00
3.440756065003370168e+00
3.494133377000252949e+00
3.520162057000561617e+00
3.517239452001376776e+00
3.486307653998665046e+00
3.431658632998733083e+00
3.359882770000695018e+00
3.278438354001991684e+00
3.197680933000810910e+00
3.127796597000269685e+00
3.078246543998830020e+00
3.056167837999964831e+00
3.066015958000207320e+00
3.108461269999679644e+00
3.180115019000368193e+00
3.273463423000066541e+00
3.378483103999315063e+00
3.484499920999951428e+00
3.579815346001851140e+00
3.653987601999688195e+00
3.699359056001412682e+00
3.710764728999492945e+00
3.686334111000178382e+00
3.627418019001197536e+00
3.538191542000276968e+00
3.424952952998864930e+00
3.296109363000141457e+00
3.161640440001065144e+00
3.030967303999204887e+00
2.914464823999878718e+00
2.820841511002072366e+00
2.756322501998511143e+00
2.723886370000400348e+00
2.723345296999468701e+00
2.749946929001453100e+00
2.796576819000620162e+00
2.853444784999737749e+00
2.910140518000844168e+00
2.958359463002125267e+00
2.990560412003105739e+00
3.002728216997638810e+00
2.993645630998798879e+00
2.964183357998990687e+00
2.918088275000627618e+00
2.859894854998856317e+00
2.796160912002960686e+00
2.734277653999015456e+00
2.682308851999550825e+00
2.647398802000680007e+00
8.088296180001634639e+00
8.087656783001875738e+00
8.029126552999514388e+00
7.916847165997751290e+00
7.758979885998996906e+00
7.566216471997904591e+00
7.349836323999625165e+00
7.120944875998247880e+00
6.888073461999738356e+00
6.657648292999510886e+00
6.434323192002921132e+00
6.220582137997553218e+00
6.016440580002381466e+00
5.821062468003219692e+00
5.631701562997477595e+00
5.447035992001474369e+00
5.264710810999531532e+00
5.081982663999951910e+00
4.897462416000053054e+00
4.710631745001592208e+00
4.520577172002958832e+00
4.326627129001280991e+00
4.132109853999281768e+00
3.942752050003036857e+00
3.765610067999659805e+00
3.613539581998338690e+00
3.499456386001838837e+00
3.437983469997561770e+00
3.439083024000865407e+00
3.507748731997708092e+00
3.641815284998301649e+00
3.830723009999928763e+00
4.055980478002311429e+00
4.292670093000197085e+00
4.515415991998452228e+00
4.703152146001229994e+00
4.843828192999353632e+00
4.935019956999894930e+00
4.982673653001256753e+00
4.996496962998207891e+00
4.989737871001125313e+00
4.972156118998100283e+00
4.952986232998227933e+00
4.939598165998177137e+00
4.934184100002312334e+00
4.937300562000018544e+00
4.948117172996717272e+00
4.962522253001225181e+00
4.973430313999415375e+00
4.971679832997324411e+00
4.946776976001274306e+00
4.888630802000989206e+00
4.788734041001589503e+00
4.642337738998321583e+00
4.453556495998782339e+00
4.235156373997597257e+00
4.005194432000280358e+00
3.784137403999920934e+00
3.591294652000215137e+00
3.441974358000152279e+00
3.343027921000611968e+00
3.297555954002746148e+00
3.302219594999769470e+00
3.350865127002180088e+00
3.435127111002657330e+00
3.547072421999473590e+00
3.680374791001668200e+00
3.830046243998367572e+00
3.992310579000331927e+00
4.164248762997885933e+00
4.342235724998317892e+00
4.524268257002404425e+00
4.706482753001182573e+00
4.883919554999010870e+00
5.049984916000539670e+00
5.197881576998042874e+00
5.319563584002025891e+00
5.407053332000941737e+00
5.452574859999003820e+00
5.450339891001931392e+00
5.396834522001881851e+00
5.291203296001185663e+00
5.136717699999280740e+00
4.937913777997891884e+00
4.701961768001638120e+00
4.437812841002596542e+00
4.154357725001318613e+00
3.861111819998768624e+00
3.566185259001940722e+00
3.277487756000482477e+00
3.002076043001579819e+00
2.748812263002037071e+00
2.525654998000391060e+00
2.338495534000685439e+00
2.194071048001205781e+00
2.098088617000030354e+00
2.052877788999467157e+00
2.058276776999264257e+00
2.111453808000078425e+00
2.205364397999801440e+00
2.329940963998524239e+00
2.472617300001729745e+00
2.618944223002472427e+00
2.753399303001060616e+00
2.862715251998452004e+00
2.934987627999362303e+00
2.964069092002318939e+00
2.947984125003131339e+00
2.889926860996638425e+00
2.796804557998257224e+00
2.678696220002166228e+00
2.547267452999221859e+00
2.413082109000242781e+00
2.284508578999520978e+00
2.169841341998107964e+00
2.074320265001006192e+00
2.002575200000137556e+00
1.958244353998452425e+00
1.942530526001064572e+00
1.954372370000783121e+00
1.992262017000030028e+00
2.052675636998174014e+00
2.130251305003184825e+00
2.219905367001047125e+00
2.316425149998394772e+00
2.415942735002317932e+00
2.516080830999271711e+00
2.615851104998000665e+00
2.713856791997386608e+00
2.808797770998353371e+00
2.899177141000109259e+00
2.984392025999113685e+00
3.062826479999785079e+00
3.133158098000421887e+00
3.194415418998687528e+00
3.246684657002333552e+00
3.290645690001838375e+00
3.327103878000343684e+00
3.356417377999605378e+00
3.377980872002808610e+00
3.390263228000549134e+00
3.390506709001783747e+00
3.376036284000292653e+00
3.343951336002646713e+00
3.291536700999131426e+00
3.217345460998330964e+00
3.121178093999333214e+00
3.005743403999076691e+00
2.875214203999348683e+00
2.737562746002367930e+00
2.604469967998738866e+00
2.488144871000258718e+00
2.399744657999690389e+00
2.347927165999863064e+00
2.338339951998932520e+00
2.371885845997894648e+00
2.445444026998302434e+00
2.551411788001132663e+00
2.682216132001485676e+00
2.828501027997845085e+00
2.983878449998883298e+00
3.143684347996895667e+00
3.304094909999548690e+00
3.463991157001146348e+00
3.622670503998961067e+00
3.778841928000474581e+00
3.930465164998167893e+00
4.074732367997057736e+00
4.210630664001655532e+00
4.335716094999952475e+00
4.449549975000991253e+00
4.550503730999480467e+00
4.636736753000150202e+00
4.705227295002259780e+00
4.753840392000711290e+00
4.779716272998484783e+00
4.781276343001081841e+00
4.756884790000185603e+00
4.705970487997547025e+00
4.629887650000455324e+00
4.529198172996984795e+00
4.405929556996852625e+00
4.262096078000467969e+00
4.100658677998580970e+00
3.922524682999210199e+00
3.731120388001727406e+00
3.530517952000082005e+00
3.323255485996924108e+00
3.113868083997658687e+00
2.908016489000146976e+00
2.712408549999963725e+00
2.534329811998759396e+00
2.378858970001601847e+00
2.251397716998326359e+00
2.154645952999999281e+00
2.089950433997728396e+00
2.057080013997619972e+00
2.054422399000031874e+00
2.079383528998732800e+00
2.128801087997999275e+00
2.199231927999790059e+00
2.286423912999453023e+00
2.386146029002702562e+00
2.494774886999948649e+00
2.609312759999738773e+00
2.727047401000163518e+00
2.847074133998830803e+00
2.968127129999629688e+00
3.089157725000404753e+00
3.208307130000321195e+00
3.322580365998874186e+00
3.428039438997075194e+00
3.518854235997423530e+00
3.590086431999225169e+00
3.638748598001257051e+00
3.661461612002312904e+00
3.658937086001969874e+00
3.632264349998877151e+00
3.584970686999440659e+00
3.518952243000967428e+00
3.439409105001686839e+00
3.349640224001632305e+00
3.254774459997861413e+00
3.159764095002174145e+00
3.070014254000852816e+00
2.987708493001264287e+00
2.915582113997515989e+00
2.853579671998886624e+00
2.802186480999807827e+00
2.759228379996784497e+00
2.723063888999604387e+00
2.690271799998299684e+00
2.658374447000824148e+00
2.624953078997350531e+00
2.587658974000078160e+00
2.543677665998984594e+00
2.490938013997947564e+00
2.427507857999444241e+00
2.353869291000592057e+00
2.271420329001557548e+00
2.184666897002898622e+00
2.100144004001776921e+00
2.026391953000711510e+00
1.970554498002456967e+00
1.938750727000297047e+00
1.934230426002613967e+00
1.957249036000575870e+00
2.006076009001844795e+00
2.076923938999243546e+00
2.162616487999912351e+00
2.254859970002144109e+00
2.342713996000384213e+00
2.416583931997593027e+00
2.467046755999035668e+00
2.487582549998478498e+00
2.474259479000465944e+00
2.425208377997478237e+00
2.342013808000046993e+00
2.227847579000808764e+00
2.090794752999499906e+00
1.940358379997633165e+00
1.788092390997917391e+00
1.645714725000289036e+00
1.524431068999547279e+00
1.431517082000937080e+00
1.372115088997816201e+00
1.349455845000193221e+00
1.362699301000247942e+00
1.409692486999119865e+00
1.486671916001796490e+00
1.588111738998122746e+00
1.706674811000993941e+00
1.835027053999510827e+00
1.965952922000724357e+00
2.092897841997910291e+00
2.208815844998753164e+00
2.306036748999758856e+00
2.378872422999847913e+00
2.423955091999232536e+00
2.441186414998810505e+00
2.432482658998196712e+00
2.403143850999185815e+00
2.358633468000334688e+00
2.305568674000824103e+00
2.251186779001727700e+00
2.201404661998822121e+00
2.160655648000101792e+00
2.130997625001327833e+00
2.111275294002552982e+00
2.099568942001496907e+00
2.092506264998519327e+00
2.087722543998097535e+00
2.083631135003088275e+00
2.081226310998317786e+00
2.081984698001178913e+00
2.088080797002476174e+00
2.101235762998840073e+00
2.122523075999197317e+00
2.151598848999128677e+00
2.187496530001226347e+00
2.227046014002553420e+00
2.268263198999193264e+00
2.308188109000184340e+00
2.344072276999213500e+00
2.372439194001344731e+00
2.391066156000306364e+00
2.397258576002059272e+00
2.388447051002003718e+00
2.363793223998072790e+00
2.323820115001581144e+00
2.270995173999835970e+00
2.210426835001271684e+00
2.147828030996606685e+00
2.087984914000116987e+00
2.036210606001986889e+00
1.995078027997806203e+00
1.966879750998486998e+00
1.951689257999532856e+00
1.949506338998617139e+00
1.959016774002520833e+00
1.977989782997610746e+00
2.003572159999748692e+00
2.031576759000017773e+00
2.055940309997822624e+00
2.071878022998134838e+00
2.074702105997857871e+00
2.060401442999136634e+00
2.027252179999777582e+00
1.976533943001413718e+00
1.912211606002529152e+00
1.841026393001811812e+00
1.770749536000948865e+00
1.709347159001481486e+00
1.664164429999800632e+00
1.640488531000301009e+00
1.642215779000252951e+00
1.669615562997933012e+00
1.720511070998327341e+00
1.790835969997715438e+00
1.873791576999792596e+00
1.961311606002709595e+00
2.044814961998781655e+00
2.115450803998101037e+00
2.166328743001940893e+00
2.191634751998208230e+00
2.189978743997926358e+00
2.162983180001901928e+00
2.115515902998595266e+00
2.056261141999129904e+00
1.994054794002295239e+00
1.938763547997950809e+00
1.896345133001887007e+00
1.871537537001131568e+00
1.865850463000242598e+00
1.878631827999925008e+00
1.906910483998217387e+00
1.946744330998626538e+00
1.992688182999700075e+00
2.039439963999029715e+00
2.081475416998728178e+00
2.113659476999600884e+00
2.130969841000478482e+00
2.130600677999609616e+00
2.110425363000103971e+00
2.072539451000920963e+00
2.016215226001804695e+00
1.958640748998732306e+00
1.900696271000924753e+00
1.847765064998384332e+00
1.803922962000797270e+00
1.773058881000906695e+00
1.756525019998662174e+00
1.755123515002196655e+00
1.768278365998412482e+00
1.794140711997897597e+00
1.830604956998286070e+00
1.873978030998841859e+00
1.920052189001580700e+00
1.963942449998285156e+00
2.000890256997081451e+00
2.026016124997113366e+00
2.037564703001407906e+00
2.034688953001023037e+00
2.018970986999192974e+00
1.993081131997314515e+00
1.961645716997736599e+00
1.927563634999387432e+00
1.892985136997594964e+00
1.860061190000124043e+00
1.829003855000337353e+00
1.800028637000650633e+00
1.772621725001954474e+00
1.747810064000077546e+00
1.725975618999655126e+00
1.706947082002443494e+00
1.690552682997804368e+00
1.675977599999896483e+00
1.662364080002589617e+00
1.649329543997737346e+00
1.635662819000572199e+00
1.622031486000196310e+00
1.608492105999175692e+00
1.596267428998544347e+00
1.587548684001376387e+00
1.583547988000646001e+00
1.584883038001862587e+00
1.591386645999591565e+00
1.602656248000130290e+00
1.617972209001891315e+00
1.635732597998867277e+00
1.675794138001947431e+00
1.724775849997968180e+00
1.766119005998916691e+00
1.795496874001401011e+00
1.809590034998109331e+00
1.807007554998563137e+00
1.788209627000469482e+00
1.755247927998425439e+00
1.712332841001625638e+00
1.664483362001192290e+00
1.616989844998897752e+00
1.575374356998509029e+00
1.544583830000192393e+00
1.528179586999613093e+00
1.528286165001190966e+00
1.545052904999465682e+00
1.577559552999446169e+00
1.622730439998122165e+00
1.677039635000255657e+00
1.735725555998214986e+00
1.792125017000216758e+00
1.838613159998203628e+00
1.868817965998459840e+00
1.877350988997932291e+00
1.862656330999016063e+00
1.825715926999691874e+00
1.770570749999023974e+00
1.702483102999394760e+00
1.628277969997725450e+00
1.555655653999565402e+00
1.491500751999410568e+00
1.441640143999393331e+00
1.409971395001775818e+00
1.398258967998117441e+00
1.406657220999477431e+00
1.433017526996991364e+00
1.475058549000095809e+00
1.529218202998890774e+00
1.590462571002717596e+00
1.651671873001760105e+00
1.706584515999566065e+00
1.748958643998776097e+00
1.774348920996999368e+00
1.780295935001049656e+00
1.766722608997952193e+00
1.736611563999758800e+00
1.693495501000143122e+00
1.642591069998161402e+00
1.589990014999784762e+00
1.541565013998479117e+00
1.501941005000844598e+00
1.475693399999727262e+00
1.464954366998426849e+00
1.470971966999059077e+00
1.493025930998555850e+00
1.527881154001079267e+00
1.571078304998081876e+00
1.616344090001803124e+00
1.657035288000770379e+00
1.686399207999784267e+00
1.698681265002960572e+00
1.691501366000011330e+00
1.664819156998419203e+00
1.621391371001664083e+00
1.566187738000735408e+00
1.505432924001070205e+00
1.445784446998004569e+00
1.393402237001282629e+00
1.353776837997429539e+00
1.330891161000181455e+00
1.327375119999487652e+00
1.343663906998699531e+00
1.379059522001625737e+00
1.431121941001038067e+00
1.495888213998114225e+00
1.568985170000814833e+00
1.644254494000051636e+00
1.715384873001312371e+00
1.776237788002617890e+00
1.821675313000014285e+00
1.848430496000219136e+00
1.856756563000089955e+00
1.849108497000997886e+00
1.830235099001583876e+00
1.806244007002533181e+00
1.784055919000820722e+00
1.769702699002664303e+00
1.766998524999507936e+00
1.778571522998390719e+00
1.805129224001575494e+00
1.845538923997082748e+00
1.896822088001499651e+00
1.956268172998534283e+00
2.019524106002791086e+00
2.081459321998408996e+00
2.137595317002705997e+00
2.182590879001509165e+00
2.211418300998047926e+00
2.221090622002520831e+00
2.208885496998846065e+00
2.175405398997099837e+00
2.124456733999977587e+00
2.061377635000098962e+00
1.992882637001457624e+00
1.926055011001153616e+00
1.866311825000593672e+00
1.817588870999315986e+00
1.782092074001411675e+00
1.760937046001345152e+00
1.753694539998832624e+00
1.759122145002038451e+00
1.776428073997522006e+00
1.802930095000192523e+00
1.836427169000671711e+00
1.873304421002103481e+00
1.911098557000514120e+00
1.945905355001741555e+00
1.974761339002725435e+00
1.994505826998647535e+00
2.003212741001334507e+00
1.999028963000455406e+00
1.981516628999088425e+00
1.952617954000743339e+00
1.914104495997889899e+00
1.869521215001441306e+00
1.822442767999746138e+00
1.775951765001082094e+00
1.733492653002031147e+00
1.697115004000806948e+00
1.669302849000814604e+00
1.650787604001379805e+00
1.641459033999126405e+00
1.640782320002472261e+00
1.648295080998650519e+00
1.662393313999928068e+00
1.682699601999047445e+00
1.708976060999702895e+00
1.741313924998394214e+00
1.779111424999427982e+00
1.821835383001598530e+00
1.866342711000470445e+00
1.908254019999731099e+00
1.940607088999968255e+00
1.957571812999958638e+00
1.954777779999858467e+00
1.932002278001164086e+00
1.892060582998965401e+00
1.838915426000312436e+00
1.777706558001227677e+00
1.712570252999285003e+00
1.647150910001073498e+00
1.583985998000571271e+00
1.524887085000955267e+00
1.473304660001304001e+00
1.432304555997689022e+00
1.405950265001592925e+00
1.399208759001339786e+00
1.415433173999190331e+00
1.457867269000416854e+00
1.525678711001091870e+00
1.615373583001201041e+00
1.719756398000754416e+00
1.828004950999456923e+00
1.928067945002112538e+00
2.008022171001357492e+00
2.057527815999492304e+00
2.070812466998177115e+00
2.047771460001968080e+00
1.992361798002093565e+00
1.912643386000127066e+00
1.817837080998288002e+00
1.718092383998737205e+00
1.623637381999287754e+00
1.544493216002592817e+00
1.488751016997412080e+00
1.462365758998203091e+00
1.469023702000413323e+00
1.510495365997485351e+00
1.585626523999962956e+00
1.689497325998672750e+00
1.814630832999682752e+00
1.951389063000533497e+00
2.088972913999896264e+00
2.214920562000770587e+00
2.316571478997502709e+00
2.383722769001906272e+00
2.407770937003078870e+00
2.385403314001450781e+00
2.318562542997824494e+00
2.216226312000799226e+00
2.090795295000134502e+00
1.957098823000706034e+00
1.829899477001163177e+00
1.721945507997588720e+00
1.643989077998412540e+00
1.603215221999562345e+00
1.602350722998380661e+00
1.639226555002096575e+00
1.708814273999450961e+00
1.803159451999817975e+00
1.913026202000764897e+00
2.028124373002356151e+00
2.138708867998502683e+00
2.234931097998924088e+00
2.309003880000091158e+00
2.352521026998147136e+00
2.359873833000165178e+00
2.328694962998270057e+00
2.261728071996913059e+00
2.167513033000432188e+00
2.059174021000217181e+00
1.951427665000665002e+00
1.857643907998863142e+00
1.787570329001027858e+00
1.746159995000198251e+00
1.734144322999782162e+00
1.747951689001638442e+00
1.781696589998318814e+00
1.827554768999107182e+00
1.877820522997353692e+00
1.925552992001030361e+00
1.964390234999882523e+00
1.989296726998873055e+00
1.996788057000230765e+00
1.983697769999707816e+00
1.947781718001351692e+00
1.888137418001861079e+00
1.805788562996895052e+00
1.705034700000396697e+00
1.593063021002308233e+00
1.480441302999679465e+00
1.377751340998656815e+00
1.294354547000693856e+00
1.236233866002294235e+00
1.205651674998080125e+00
1.202083792002667906e+00
1.222527283000090392e+00
1.262800945001799846e+00
1.317634945997269824e+00
1.380913462002354208e+00
1.446487744000478415e+00
1.508786897000391036e+00
1.563272184001107235e+00
1.606613456999184564e+00
1.636883825001859805e+00
1.652963894001004519e+00
1.654880165999202291e+00
1.643314683999051340e+00
1.620023775001754984e+00
1.588671392000833293e+00
1.556043897002382437e+00
1.528206612998474156e+00
1.510147814999072580e+00
1.504244603002007352e+00
1.511271908999333391e+00
1.529904784001701046e+00
1.557580747001338750e+00
1.591544905000773724e+00
1.628661138001916697e+00
1.665016144997935044e+00
1.698068762998445891e+00
1.725825972000166075e+00
1.747212548998504644e+00
1.762645748000068124e+00
1.772278698001173325e+00
1.776565473999653477e+00
1.774952271000074688e+00
1.765687172002799343e+00
1.747726089000934735e+00
1.721238210000592517e+00
1.688675204000901431e+00
1.654534043998864945e+00
1.623201018999679945e+00
1.598045129001548048e+00
1.582215009999345057e+00
1.576248402998317033e+00
1.579317570998682640e+00
1.589290248000907013e+00
1.603561437997996109e+00
1.621028456997009926e+00
1.642046213000867283e+00
1.668759880001744023e+00
1.704479176001768792e+00
1.752542800000810530e+00
1.813541075000102865e+00
1.885583826999209123e+00
1.963252953999472084e+00
2.037088556000526296e+00
2.097598981999908574e+00
2.135667103000741918e+00
2.144269280001026345e+00
2.121230332002596697e+00
2.068338016997586237e+00
1.990198231000249507e+00
1.894245615003455896e+00
1.788393753999116598e+00
1.681330244999116985e+00
1.580533910000667674e+00
1.493226056001731195e+00
1.425535521000711014e+00
1.383314165999763645e+00
1.369936520997725893e+00
1.386993386997346533e+00
1.433103375999053242e+00
1.503796491000684910e+00
1.591348901998571819e+00
1.686486167000111891e+00
1.777713429997675121e+00
1.853633491002256051e+00
1.905800088999967556e+00
1.928644439998606686e+00
1.922357851002743701e+00
1.889479219000349985e+00
1.836368314001447288e+00
1.770476800000324147e+00
1.698418061998381745e+00
1.627680483001313405e+00
1.564660194999305531e+00
1.515907148001133464e+00
1.487066612000489840e+00
1.484239980996790109e+00
1.511166599000716815e+00
1.568054151000978891e+00
1.653445730000385083e+00
1.761304839998047100e+00
1.883700037997186882e+00
2.009422824001376284e+00
2.126746600002661580e+00
2.224212549997901078e+00
2.292536494001979008e+00
2.326503617001435487e+00
2.324087351000343915e+00
2.287530803998379270e+00
2.221618501000193646e+00
2.132515368000895251e+00
2.026307751002605073e+00
1.910695427002792712e+00
1.792446035000466509e+00
1.679332947998773307e+00
1.579350295000040205e+00
1.499987010000040755e+00
1.448793507002847036e+00
1.431576857001346070e+00
1.451439672000560677e+00
1.508490958000038518e+00
1.600837906000379007e+00
1.722426902997540310e+00
1.864632692999293795e+00
2.015520958997512935e+00
2.161557434999849647e+00
2.288465568999527022e+00
2.382852672999433707e+00
2.434757095001259586e+00
2.438581323000107659e+00
2.394272830999398138e+00
2.306628091999300523e+00
2.184641856998496223e+00
2.040374830001383089e+00
1.888357950003410224e+00
1.741336566999962088e+00
1.612046836999070365e+00
1.508916555998439435e+00
1.438987758996518096e+00
1.405945485999836819e+00
1.410263339999801246e+00
1.450276749998010928e+00
1.521320153999113245e+00
1.616668578000826528e+00
1.728950013999565272e+00
1.848953119002544554e+00
1.967834999999467982e+00
2.077271828999073477e+00
2.169695709999359678e+00
2.237285469000198646e+00
2.274062710999714909e+00
2.276583152000966948e+00
2.243731995000416646e+00
2.179377000997192226e+00
2.090562924997357186e+00
1.988309219999791821e+00
1.883174899998266483e+00
1.785630989001219859e+00
1.703029658998275409e+00
1.639996521000284702e+00
1.597746827999799279e+00
1.574145811999187572e+00
1.564899431999947410e+00
1.565686687001289101e+00
1.573001728000235744e+00
1.584824505000142381e+00
1.600645233000250300e+00
1.622056887001235737e+00
1.650266551001550397e+00
1.687727544998779194e+00
1.735006046001217328e+00
1.792416616997797973e+00
1.858789493999211118e+00
1.931360995000432013e+00
2.006199133000336587e+00
2.078508701000828296e+00
2.142398903000866994e+00
2.193731783001567237e+00
2.228317599001456983e+00
2.244642628000292461e+00
2.242864369000017177e+00
2.224398530001053587e+00
2.193090865002886858e+00
2.153681724998023128e+00
2.110602241999004036e+00
2.067897490000177640e+00
2.029312184000445995e+00
1.998378084997966653e+00
1.977707463000115240e+00
1.970979914000054123e+00
1.981981867000286002e+00
2.012324999999691499e+00
2.063324400001874892e+00
2.135692793999623973e+00
2.228196628002478974e+00
2.338493480001488933e+00
2.462954200000240235e+00
2.594483011002012063e+00
2.724572891998832347e+00
2.843289432999881683e+00
2.940337722000549547e+00
3.007396106000669533e+00
3.038809218000096735e+00
3.032256662001600489e+00
2.991231324002001202e+00
2.922560494000208564e+00
2.835751982998772291e+00
2.741874788000131957e+00
2.650324993999674916e+00
2.568247172002884327e+00
2.500229739001952112e+00
2.449944096002582228e+00
2.419650938001723262e+00
2.409765246000461048e+00
2.420484143000066979e+00
2.449969132998376153e+00
2.496505102000810439e+00
2.558140734003245598e+00
2.632727632000751328e+00
2.716996815001039067e+00
2.807719589000043925e+00
2.898313518002396449e+00
2.982441772001038771e+00
3.050985009002033621e+00
3.096950180999556324e+00
3.113498503000300843e+00
3.095533288000297034e+00
3.041960065998864593e+00
2.954842423998343293e+00
2.840801643000304466e+00
2.708529743998951744e+00
2.569405587000801461e+00
2.432652582003356656e+00
2.307562639001844218e+00
2.200059417002194095e+00
2.114850182002555812e+00
2.053365864001534646e+00
2.014459629997872980e+00
1.996747738998237764e+00
1.997430408999207430e+00
2.013077957002678886e+00
2.040521058999729576e+00
2.076633331998891663e+00
2.118863921998126898e+00
2.165388235000136774e+00
2.214745895002124598e+00
2.266542566998396069e+00
2.319928491997416131e+00
2.375010676001693355e+00
2.430603712000447558e+00
2.485351908999291481e+00
2.536647917997470358e+00
2.580823738000617595e+00
2.614957466001214925e+00
2.637084328998753335e+00
2.647274236998782726e+00
2.646420573997602332e+00
2.635744146999059012e+00
2.616199209998740116e+00
2.588680087999819079e+00
2.554271116001473274e+00
2.513407529000687646e+00
2.467915148998145014e+00
2.419400922997738235e+00
2.370276411998929689e+00
2.324613662000047043e+00
2.285014160999708110e+00
2.255173681001906516e+00
2.239058651997765992e+00
2.238569437999103684e+00
2.256695697997201933e+00
2.295753564998449292e+00
2.357727349000924733e+00
2.445785825002531055e+00
2.558893318000627914e+00
2.693638960998214316e+00
2.842649914000503486e+00
2.994217708997894078e+00
3.134425414002180332e+00
3.249434402998303995e+00
3.327485442001488991e+00
3.361442888999590650e+00
3.349248589001945220e+00
3.293649937997543020e+00
3.199966596999729518e+00
3.077172151002741884e+00
2.934972366998408688e+00
2.783143382999696769e+00
2.631522219999169465e+00
2.488887704999797279e+00
2.363310895998438355e+00
2.263190079000196420e+00
2.196076426000217907e+00
2.166841887999908067e+00
2.177613247997214785e+00
2.225913389000197640e+00
2.306385980999039020e+00
2.409898877998784883e+00
2.525748973002919229e+00
2.641565869002079125e+00
2.744882723996852292e+00
2.824946305001503788e+00
2.872636344996863045e+00
2.882162665999203455e+00
2.851581228002032731e+00
2.783452700001362246e+00
2.684597003000817494e+00
2.565820335999887902e+00
2.440042821999668377e+00
2.322032241998385871e+00
2.224728071996651124e+00
2.158705816997098736e+00
2.130044936999183847e+00
2.140508830001635943e+00
2.187190660999476677e+00
2.263764185998297762e+00
2.363303690999600803e+00
2.477524996000283863e+00
2.598609226999542443e+00
2.719706015999690862e+00
2.834925405997637426e+00
2.938587063999875681e+00
3.025842232000286458e+00
3.092588359002547804e+00
3.135994772997946711e+00
3.155517543000314618e+00
3.154344982998736668e+00
3.139155403001495870e+00
3.119724427000619471e+00
3.106489194997266168e+00
3.108118141000886681e+00
3.129476065001654206e+00
3.171376170001167338e+00
3.231795077997958288e+00
3.305704652000713395e+00
3.387036551001074258e+00
3.470107260000077076e+00
3.549410733001423068e+00
3.620948659001442138e+00
3.681278938998730155e+00
3.727833125001779990e+00
3.759529445000225678e+00
3.776116565000847913e+00
3.778930560001754202e+00
3.769222523002099479e+00
3.750119150001410162e+00
3.722373707001679577e+00
3.686516888003097847e+00
3.642867044000013266e+00
3.591579814998112852e+00
3.533839383002487011e+00
3.470695790001627756e+00
3.403144820997113129e+00
3.332364763999066781e+00
3.260269608999806223e+00
3.188705200998811051e+00
3.118694627999502700e+00
3.052953736998460954e+00
2.992830507999315159e+00
2.941158280002127867e+00
2.898744582998915575e+00
2.866942790002212860e+00
2.846662525000283495e+00
2.840594737001083558e+00
2.851370641001267359e+00
2.880145397997694090e+00
2.926445240002067294e+00
2.986880233998817857e+00
3.055769036000128835e+00
3.125717359002010198e+00
3.189202540997939650e+00
3.238628408002114156e+00
3.269550400000298396e+00
3.278903829999762820e+00
3.264603298001020448e+00
3.227426366000145208e+00
3.168495125999470474e+00
3.090828938999038655e+00
3.000530774999788264e+00
2.905921115998353343e+00
2.818112127999484073e+00
2.748306212997704279e+00
2.707245231998967938e+00
2.702030237000144552e+00
2.735846237999794539e+00
2.807017556999198860e+00
2.910079133998806356e+00
3.035379474000365008e+00
3.172101965003093937e+00
3.307189903000107734e+00
3.427962665999075398e+00
3.521974053997837473e+00
3.580654623001464643e+00
3.598264746000495506e+00
3.574052556999959052e+00
3.510107656999025494e+00
3.412610439001582563e+00
3.290554119001171784e+00
3.155671496999275405e+00
3.020407666997925844e+00
2.897098830999311758e+00
2.795899545002612285e+00
2.724331299999903422e+00
2.687026705996686360e+00
2.686245888999110321e+00
2.719992471000296064e+00
2.784058420998917427e+00
2.871642519003216876e+00
2.975043045000347774e+00
3.086300377999577904e+00
3.197079087000020081e+00
3.298973298999044346e+00
3.384156353000435047e+00
3.446059349000279326e+00
3.480015318000369007e+00
3.484844784001325024e+00
3.461346141997637460e+00
3.413148212999658426e+00
3.345072167998296209e+00
3.262468935998185771e+00
3.170623279002029449e+00
3.074110474000917748e+00
2.978168604997335933e+00
2.885742202997789718e+00
2.800121783999202307e+00
2.721338276998721994e+00
2.650059108000277774e+00
2.585189829998853384e+00
2.525645777001045644e+00
2.470478663002722897e+00
2.418274285999359563e+00
2.367782990000705468e+00
2.318910595000488684e+00
2.272831330999906640e+00
2.231622430001152679e+00
2.199144494999927701e+00
2.179051088998676278e+00
2.175224099999468308e+00
2.190353442001651274e+00
2.226773958002013387e+00
2.285327343000972178e+00
2.364050635998864891e+00
2.459983018998173065e+00
2.566304652998951497e+00
2.673779472999740392e+00
2.772092865001468454e+00
2.850507129998732125e+00
2.899013718000787776e+00
2.910958889002358774e+00
2.882877010997617617e+00
2.814987698002369143e+00
2.712534239999513375e+00
2.583688665999943623e+00
2.437121602000843268e+00
2.282876225999643793e+00
2.130053902001236565e+00
1.986684557003172813e+00
1.859402464000595501e+00
1.752933019000920467e+00
1.670444120998581639e+00
1.611007258998142788e+00
1.572899761998996837e+00
1.551775723000901053e+00
1.543464040001708781e+00
1.544498695999209303e+00
1.551640847999806283e+00
1.564640202999726171e+00
1.584124125998641830e+00
1.611425536997558083e+00
1.647144881000713212e+00
1.691640492997976253e+00
1.743988815996999620e+00
1.802375272000062978e+00
1.865613079000468133e+00
1.932357253001100617e+00
2.000400979002733948e+00
2.067242797998915194e+00
2.128713520000019344e+00
2.179583093002293026e+00
2.214044857002591016e+00
2.226536505000694888e+00
2.212434912999015069e+00
2.170297515000129351e+00
2.100651754997670650e+00
2.007819824000762310e+00
1.897125262999907136e+00
1.776751656998385442e+00
1.654339444001379889e+00
1.536878498998703435e+00
1.430130750999524025e+00
1.338295385998208076e+00
1.265454012998816324e+00
1.215072000002692221e+00
1.191493784001067979e+00
1.198910072998842224e+00
1.239655344998027431e+00
1.314601964000758016e+00
1.421884284998668591e+00
1.556533557999500772e+00
1.710180255999148358e+00
1.873495047002506908e+00
2.034720989002380520e+00
2.183132314999966184e+00
2.307529378002072917e+00
2.399073430999123957e+00
2.451046639998821774e+00
2.459978914997918764e+00
2.425906666001537815e+00
2.353358898999431403e+00
2.251314519999141339e+00
2.130547862001549220e+00
2.004341468000347959e+00
1.885577318000287050e+00
1.784999296000023605e+00
1.709522747998562409e+00
1.662979067001288058e+00
1.646777301000838634e+00
1.658240050001040800e+00
1.694255836002412252e+00
1.749307605998183135e+00
1.819313157000578940e+00
1.899815000000671716e+00
1.987211719999322668e+00
2.078394405998551520e+00
2.170111392999388045e+00
2.258606529001554009e+00
2.339970165998238372e+00
2.410583510998549173e+00
2.467658584999298910e+00
2.508282030001282692e+00
2.532279833998472895e+00
2.539757972001098096e+00
2.532803345999127487e+00
2.514450815000600414e+00
2.488764865000121063e+00
2.459965153000666760e+00
2.431560360997536918e+00
2.405871899001795100e+00
2.385069665000628447e+00
2.368620845998520963e+00
2.355347475997405127e+00
2.343167090999486391e+00
2.330123772000661120e+00
2.314178823999100132e+00
2.294984734999161446e+00
2.272504045999085065e+00
2.248730412000440992e+00
2.225963950000732439e+00
2.207059298998501617e+00
2.195406676000857260e+00
2.193821151002339320e+00
2.205532512998615857e+00
2.231952111000282457e+00
2.274151749999873573e+00
2.330961882998963119e+00
2.400113520001468714e+00
2.477619974000845104e+00
2.557096017997537274e+00
2.631189989999256795e+00
2.692832180000550579e+00
2.734845192997454433e+00
2.752573798999947030e+00
2.744742282000515843e+00
2.712205965002794983e+00
2.659009129998594290e+00
2.590501403999951435e+00
2.514109165000263602e+00
2.436713200000667712e+00
2.366656072001205757e+00
2.310036096001567785e+00
2.273582312998769339e+00
2.262245229998370633e+00
2.279397056998277549e+00
2.327494370998465456e+00
2.405518287996528670e+00
2.510323249000066426e+00
2.635987713998474646e+00
2.773212083997350419e+00
2.912034110999229597e+00
3.041041787997528445e+00
3.150850229001662228e+00
3.233840298002178315e+00
3.286009388997626957e+00
3.305337331999908201e+00
3.293392330000642687e+00
3.254502892999880714e+00
4.767435572997783311e+00
4.564093978999153478e+00
4.385835109002073295e+00
4.235083339000993874e+00
4.114475382000819081e+00
4.028769071999704465e+00
3.982442067001102259e+00
3.978841218002344249e+00
4.020869723997748224e+00
4.108730878000642406e+00
4.238489335999474861e+00
4.402372665997972945e+00
4.587513507998664863e+00
4.775944594999600668e+00
4.947874705001595430e+00
5.080533938998996746e+00
5.154042203001154121e+00
5.159612552000908181e+00
5.100195601000450552e+00
4.984908854999957839e+00
4.823643919997266494e+00
4.625266139999439474e+00
4.397073396001360379e+00
4.146908394999627490e+00
3.881736392002494540e+00
3.609965277999435784e+00
3.342197949998080730e+00
3.088886118999653263e+00
2.862466369999310700e+00
2.673820250998687698e+00
2.532942286998149939e+00
2.446787688000767957e+00
2.419243569998798193e+00
2.449581070999556687e+00
2.532725304001360200e+00
2.659269137002411298e+00
2.816187689000798855e+00
2.991484236001269892e+00
3.173213901001872728e+00
3.354052853999746731e+00
3.527775685000960948e+00
3.690009419999114471e+00
3.839746049001405481e+00
3.979573389002325712e+00
4.113087959001859417e+00
4.243433924999408191e+00
4.373484236999502173e+00
4.503139994998491602e+00
4.631970858998101903e+00
4.758528079000825528e+00
4.878519331999996211e+00
4.984285821999947075e+00
5.068651741999929072e+00
5.124237348998576635e+00
5.145961384998372523e+00
5.129919897000945639e+00
5.074442228000407340e+00
4.980926940999779617e+00
4.852706364999903599e+00
4.696426020000217250e+00
4.519759216000238666e+00
4.330581502999848453e+00
4.138627724001707975e+00
3.952620637999643805e+00
3.780701339001097949e+00
3.630063166998297675e+00
3.506338530998618808e+00
3.412904291999439010e+00
3.351822376000200165e+00
3.324910711999109481e+00
3.332142471001134254e+00
3.371578455000417307e+00
3.442265002999192802e+00
3.540469475003192201e+00
3.663643809002678609e+00
3.807479033999698004e+00
3.967696101000910858e+00
4.138974374000099488e+00
4.314517678998527117e+00
4.486948056000983343e+00
4.647094263000326464e+00
4.786660671001300216e+00
4.897820244001195533e+00
4.973943926997890230e+00
5.010460612000315450e+00
5.006871262998174643e+00
4.963590560000739060e+00
4.883703873998456402e+00
4.772856712999782758e+00
4.636636797000392107e+00
4.483033783999417210e+00
4.320620608999888645e+00
4.157271148000290850e+00
3.999269219999405323e+00
3.851551520998327760e+00
3.718270391000260133e+00
3.602587772998958826e+00
3.506112700000812765e+00
3.430738721999659901e+00
3.378339437000249745e+00
3.350405450000835117e+00
3.348493049001262989e+00
3.373729987000842812e+00
3.426632128997880500e+00
3.506824490003054962e+00
3.612564094000845216e+00
3.741354221001529368e+00
3.889000225000927458e+00
4.049787337000452681e+00
4.215529737000906607e+00
4.377691980000236072e+00
4.524642094998853281e+00
4.645969172001059633e+00
4.730638170996826375e+00
4.772089067002525553e+00
4.767442840002331650e+00
4.718671421000180999e+00
4.632039665997581324e+00
4.516986547001579311e+00
4.383117177996609826e+00
4.240421630998753244e+00
4.098030909997760318e+00
3.964105262002703967e+00
3.845616392998636002e+00
3.748856376001640456e+00
3.678854040997975972e+00
3.639342940001370152e+00
3.631731965000653872e+00
3.655073892998188967e+00
3.708329389999562409e+00
3.787827235999429831e+00
3.888286991001223214e+00
4.004288593998353463e+00
4.129268155000318075e+00
4.256977820998145035e+00
4.381034679001459153e+00
4.493678030998125905e+00
4.587388693002139917e+00
4.653897178999613971e+00
4.686337494000326842e+00
4.680063458999939030e+00
4.634973832002287963e+00
4.555042238000169164e+00
4.447447241000190843e+00
4.323516462998668430e+00
4.193239557000197237e+00
4.067937349002022529e+00
3.957168875000206754e+00
3.865435130999685498e+00
3.794521733001602115e+00
3.742854997999529587e+00
3.706818530998134520e+00
3.680853661000583088e+00
3.661132447999989381e+00
3.644609965998824919e+00
3.629937873000017134e+00
3.616835215001628967e+00
3.606144314999255585e+00
3.599354548001429066e+00
3.598486413000500761e+00
3.604769673998816870e+00
3.617404977001569932e+00
3.636503205001645256e+00
3.660363634997338522e+00
3.686781002001225716e+00
3.712389853000786388e+00
3.733239094999589724e+00
3.743827664002310485e+00
3.739845312000397826e+00
3.717196060002606828e+00
3.675333104998571798e+00
3.617045535000215750e+00
3.546572462997573894e+00
3.469810516002326040e+00
3.393298386999958893e+00
3.321827414998551831e+00
3.261136183999042260e+00
3.213184751002700068e+00
3.179224940002313815e+00
3.159164267999585718e+00
3.151742530997580616e+00
3.154195258000981994e+00
3.163906969999516150e+00
3.176964967002277263e+00
3.190509897001902573e+00
3.201125437000882812e+00
3.205944233999616699e+00
3.201895051999599673e+00
3.185947729998588329e+00
3.154675935998966452e+00
3.105275639001774834e+00
3.034772055001667468e+00
2.943132462998619303e+00
2.832636441002250649e+00
2.708339016997342696e+00
2.577289474000281189e+00
2.446834176000265870e+00
2.325510264003241900e+00
2.218492961001174990e+00
2.130598089999693912e+00
2.064579838002828183e+00
2.021761818999948446e+00
2.002999629999976605e+00
2.006998224998824298e+00
2.032663133999449201e+00
2.077057200000126613e+00
2.136762922000343679e+00
2.207294603998889215e+00
2.283459009999205591e+00
2.357837427000049502e+00
2.423524622998229461e+00
2.473620300999755273e+00
2.495163185998535482e+00
2.489039224001317052e+00
2.466412508001667447e+00
2.426631163001729874e+00
2.379294276001019171e+00
2.334727477002161322e+00
2.302782347000174923e+00
2.289868120999017265e+00
2.298195160998147912e+00
2.327037867002218263e+00
2.372482942002534401e+00
2.430393745999026578e+00
2.495235043999855407e+00
2.561259368001628900e+00
2.624216044998320285e+00
2.679784243999165483e+00
2.724221450000186451e+00
2.756293578000622801e+00
2.774447072002658388e+00
2.778373732999170898e+00
2.769093098999292124e+00
2.748737779998918995e+00
2.720497398000588873e+00
2.688905426999554038e+00
2.660417184000834823e+00
2.640407647999381879e+00
2.631795352001063293e+00
2.634732992002682295e+00
2.646481597999809310e+00
2.662239697998302290e+00
2.676783536000584718e+00
2.685145734001707751e+00
2.684152764999453211e+00
2.672119009999732953e+00
2.648957634002726991e+00
2.615463458998419810e+00
2.573593392000475433e+00
2.524965787000837736e+00
2.472593958998913877e+00
2.417941539999446832e+00
2.364294947001326364e+00
2.314324261002184357e+00
2.270602619999408489e+00
2.235242974998982390e+00
2.209737543998926412e+00
2.193871749001118587e+00
2.186040856002364308e+00
2.182274106999102514e+00
2.177490777001366951e+00
2.166423001002840465e+00
2.145399820001330227e+00
2.112915641999279615e+00
2.070706222999433521e+00
2.022153906000312418e+00
1.972005864998209290e+00
1.925901082999189384e+00
1.888772719001281075e+00
1.865809248000005027e+00
1.861021187000005739e+00
1.876760464001563378e+00
1.913440460997662740e+00
1.970089985999948112e+00
2.042097446999832755e+00
2.123911071001202799e+00
2.209151208000548650e+00
2.290427669002383482e+00
2.361664172000018880e+00
2.417496791000303347e+00
2.455389415001263842e+00
2.474532504998933291e+00
2.474841666000429541e+00
2.458494128000893397e+00
2.429223590002948185e+00
2.391094989001430804e+00
2.349165380001068115e+00
2.308228704001521692e+00
2.274065543999313377e+00
2.252180125000450062e+00
2.247754177999013336e+00
2.265235802002280252e+00
2.306222259998321533e+00
2.368262593001418281e+00
2.445084620001580333e+00
2.526711384998634458e+00
2.601630422999733128e+00
2.658228899999812711e+00
2.688064125002711080e+00
2.687915029000578215e+00
2.659497501001169439e+00
2.607298744998843176e+00
2.537340384998969967e+00
2.458304398998734541e+00
2.377310885996848810e+00
2.301794065999274608e+00
2.238181767002970446e+00
2.192971623000630643e+00
2.169860035999590764e+00
2.172048568998434348e+00
2.199955733001843328e+00
2.253221445000235690e+00
2.328794393000862328e+00
2.421416385997872567e+00
2.524448222000501119e+00
2.628722069002833450e+00
2.725235705998784397e+00
2.803804707000381313e+00
2.856289108000055421e+00
2.876915134998853318e+00
2.864489655999932438e+00
2.822014884997770423e+00
2.755764558998635039e+00
2.674566413999855286e+00
2.586932727997918846e+00
2.501380358000460546e+00
2.426191217997256899e+00
2.366938809998828219e+00
2.327355673001875402e+00
2.309274188002746087e+00
2.312822569998388644e+00
2.337552230997971492e+00
2.381698809000226902e+00
2.442190638997999486e+00
2.515020563998405123e+00
2.593810751997807529e+00
2.670586316999106202e+00
2.736989223001728533e+00
2.783307691002846695e+00
2.801869771999918157e+00
2.786767010999028571e+00
2.737266804000682896e+00
2.656768873999681091e+00
2.553214014002151089e+00
2.436229648999869823e+00
2.315557723999518203e+00
2.199537755001074402e+00
2.095161376000760356e+00
2.007500360999983968e+00
1.941803452002204722e+00
1.901293564002116909e+00
1.887578327001392609e+00
1.899642666001454927e+00
1.934030796997831203e+00
1.985995257997274166e+00
2.048881857997912448e+00
2.117607614000007743e+00
2.185131656002340605e+00
2.244679693998477887e+00
2.288996186998701887e+00
2.310620362000918249e+00
2.303805577997991350e+00
2.265500970999710262e+00
2.197055977998388698e+00
2.103870259001269005e+00
1.995818984996731160e+00
1.883277873999759322e+00
1.777444229002867360e+00
1.686797131998901023e+00
1.617578669000067748e+00
1.573961531001259573e+00
1.557075398999586469e+00
1.566613254999538185e+00
1.600868633002392016e+00
1.656997324000258232e+00
1.732164540997473523e+00
1.822065338001266355e+00
1.921980473998701200e+00
2.026388321999547770e+00
2.128985054001532262e+00
2.223152733000461012e+00
2.302876366000418784e+00
2.361723375001020031e+00
2.395916057001159061e+00
2.404529788000218105e+00
2.390554607001831755e+00
2.359600381001655478e+00
2.319173039999441244e+00
2.276730814999609720e+00
2.237357512000016868e+00
2.204160708999552298e+00
2.177541617002134444e+00
2.157452537998324260e+00
2.142402378001861507e+00
2.130681135000486393e+00
2.120551246000104584e+00
2.110618446000444237e+00
2.100350395998248132e+00
2.090554864000296220e+00
2.083079747000738280e+00
2.080910167998808902e+00
2.086527834999287734e+00
2.103073422997113084e+00
2.132256980999954976e+00
2.174963097997533623e+00
2.230416017999232281e+00
2.294810475999838673e+00
2.363895272999798181e+00
2.431406453997624340e+00
2.491783372002828401e+00
2.539701936999335885e+00
2.571566531998541905e+00
2.585345401002996368e+00
2.580522631000349065e+00
2.558455787999264430e+00
2.521573874000750948e+00
2.473769010997784790e+00
2.419805534998886287e+00
2.365442726000765106e+00
2.316183758997794939e+00
2.279475759998604190e+00
2.261110585001006257e+00
2.266173902997252299e+00
2.298810889002197655e+00
2.360698067997873295e+00
2.451305588998366147e+00
2.568372170997463400e+00
2.707271291998040397e+00
2.859905035002157092e+00
3.016077026000857586e+00
3.163513378000061493e+00
3.289429830001608934e+00
3.381715079998684814e+00
3.430383400002028793e+00
3.430411205998098012e+00
3.380992055001115659e+00
3.287665410996851278e+00
3.159651142999791773e+00
3.008861428999807686e+00
2.847182219000387704e+00
2.686809298000298440e+00
2.537681322999560507e+00
2.407197808999626432e+00
2.301391008000791771e+00
2.222897616000409471e+00
2.173208307998720556e+00
2.150887861000228440e+00
2.153611940997507190e+00
2.177944176000892185e+00
2.219278284002939472e+00
2.273270972000318579e+00
2.335349199998745462e+00
2.403812241998821264e+00
2.476064504000532907e+00
2.549861472998600220e+00
2.624522020003496436e+00
2.696714199999405537e+00
2.764143421001790557e+00
2.822337213001446798e+00
2.865903750000143191e+00
2.890345933999924455e+00
2.892337018998659914e+00
2.870704720997309778e+00
2.826513527001225157e+00
2.763820751999446657e+00
2.687304025002958952e+00
2.601842549000139115e+00
2.512496559000283014e+00
2.423197644999163458e+00
2.337981990996922832e+00
2.258793267003056826e+00
2.188428199002373731e+00
2.128091106998908799e+00
2.079213879002054455e+00
2.043112207000376657e+00
2.021353609998186585e+00
2.014773775998037308e+00
2.024628883998957463e+00
2.049671350003336556e+00
2.088350810001429636e+00
2.137291258000914240e+00
2.191449089001253014e+00
2.244442877999972552e+00
2.290786686000501504e+00
2.324195244000293314e+00
2.340437715000007302e+00
2.337713024000549922e+00
2.315773796002758900e+00
2.277599598997767316e+00
2.226484571001492441e+00
2.166990760000771843e+00
2.103137086000060663e+00
2.038343525000527734e+00
1.974581676000525476e+00
1.914575631002662703e+00
1.860380000001896406e+00
1.813819325998338172e+00
1.777466856001410633e+00
1.754635988003428793e+00
1.747699614999874029e+00
1.759756523002579343e+00
1.792610617998434464e+00
1.848222898999665631e+00
1.926260903001093538e+00
2.025095796998357400e+00
2.141621327999018831e+00
2.271477864000189584e+00
2.408886399000039091e+00
2.546017278000363149e+00
2.674081838002166478e+00
2.783076120998885017e+00
2.864452514997537946e+00
2.912083515002450440e+00
2.922323021000920562e+00
2.895275029000913491e+00
2.834622140999272233e+00
2.747322455001267372e+00
2.642649215002165874e+00
2.530886079999618232e+00
2.421844495998811908e+00
2.324861596000118880e+00
2.246932933001517085e+00
2.192517977000534302e+00
2.164885293997940607e+00
2.164572603000124218e+00
2.190196272000321187e+00
2.239520109997101827e+00
2.308494657998380717e+00
2.392802694997953949e+00
2.487691801001346903e+00
2.588978633997612633e+00
2.693675801001518266e+00
2.799082088997238316e+00
2.904608578999614110e+00
3.010366729999077506e+00
3.117242577998695197e+00
3.223632905002887128e+00
3.327722911999444477e+00
3.427281543998105917e+00
3.519812036000075750e+00
3.601889244997437345e+00
3.669864012001198716e+00
3.721103193998715142e+00
3.754353248998086201e+00
3.769895763001841260e+00
3.770229550998919876e+00
3.757783750003000023e+00
3.735417799998685950e+00
3.704686332002893323e+00
3.668017349998990539e+00
3.625814792001619935e+00
3.578532960000302410e+00
3.526573310999083333e+00
3.469530358001065906e+00
3.406042122998769628e+00
3.336200764999375679e+00
3.260552556999755325e+00
3.180318253998848377e+00
3.099606228999618907e+00
3.024080459999822779e+00
2.959344419999979436e+00
2.911644954001531005e+00
2.884255267999833450e+00
2.879606929000146920e+00
2.899139282999385614e+00
2.940752219001296908e+00
3.000034419001167407e+00
3.071274314999755006e+00
3.148326796002947958e+00
3.222849461002624594e+00
3.286562860001140507e+00
3.331982552001136355e+00
3.351916224997694371e+00
3.342180625997571042e+00
3.300642672002140898e+00
3.228772367001511157e+00
3.130715829000109807e+00
3.013804786998662166e+00
2.886246423997363308e+00
2.756714946997817606e+00
2.632481660002667923e+00
2.520038021997606847e+00
2.422957632999896305e+00
2.343707836000248790e+00
2.282805532999191200e+00
2.240672081999946386e+00
2.215067942001041956e+00
2.203558101999078644e+00
2.203398727997409878e+00
2.211155001001316123e+00
2.224621229997865157e+00
2.241193960999225965e+00
2.260423043000628240e+00
2.281622246999177150e+00
2.304821508001623442e+00
2.328789998999127420e+00
2.352430468003149144e+00
2.372211395999329397e+00
2.384659177001594799e+00
2.385923062996880617e+00
2.373827583000093000e+00
2.347520059000089532e+00
2.307052758002100745e+00
2.254786909001268214e+00
2.192618066997965798e+00
2.124210713998763822e+00
2.052650338002422359e+00
1.980420068000967149e+00
1.910200603000703268e+00
1.845794430999376345e+00
1.790798464000545209e+00
1.749759898997581331e+00
1.726678902999992715e+00
1.726557130001310725e+00
1.753764037999644643e+00
1.811970142000063788e+00
1.901965832003043033e+00
2.023926985999423778e+00
2.175208909000502899e+00
2.349821878000511788e+00
2.538847388001158834e+00
2.730065165000269189e+00
2.909086368999851402e+00
3.061376259996904992e+00
3.173432895997393643e+00
3.235898736998933600e+00
3.244257272999675479e+00
3.199390645000676159e+00
3.108114932001626585e+00
2.980224651000753511e+00
2.828520635001041228e+00
2.666772272998059634e+00
2.508357803999388125e+00
2.364872327998455148e+00
2.245830536001449218e+00
2.157901262002269505e+00
2.104328322999208467e+00
2.085461313999985578e+00
2.097652389002178097e+00
2.135768880001705838e+00
2.193379554999410175e+00
2.263654351001605392e+00
2.339155441000912106e+00
2.412542287001997465e+00
2.477514521000557579e+00
2.528062501998647349e+00
2.559695683001336874e+00
2.568046320000576088e+00
2.552220712001144420e+00
2.513339590997929918e+00
2.454822231000434840e+00
2.381787483998778043e+00
2.299334453000483336e+00
2.215134005997242639e+00
2.134784059999219608e+00
2.062941984000644879e+00
2.002998785999807296e+00
1.957114397999248467e+00
1.924844883000332629e+00
1.905614684997999575e+00
1.898972314997081412e+00
1.903479225002229214e+00
1.917197976999887032e+00
1.939848484002141049e+00
1.970858510001562536e+00
2.010673575001419522e+00
2.060311322002235102e+00
2.120882758001243928e+00
2.193671968001581263e+00
2.277969450999080436e+00
2.372233209000114584e+00
2.472035047998360824e+00
2.571525662999192718e+00
2.664847088999522384e+00
2.744874257001356455e+00
2.807240756999817677e+00
2.847761068998806877e+00
2.864773899000283564e+00
2.859923461997823324e+00
2.836020775001088623e+00
2.797188927001116099e+00
2.748803053000301588e+00
2.695566383001278155e+00
2.642001969001285033e+00
2.592866552000486990e+00
2.552958537999074906e+00
2.526591814003040781e+00
2.516948854001384461e+00
2.526437042997713434e+00
2.555878785999084357e+00
2.603841180000017630e+00
2.667024717000458622e+00
2.740354573001241079e+00
2.816390214000421111e+00
2.887015862001135247e+00
2.943326607997732935e+00
2.977882455001235940e+00
2.985495515000366140e+00
2.964060893002169905e+00
2.915807413999573328e+00
2.845718787000805605e+00
2.762046933999954490e+00
2.673080328000651207e+00
2.586669634001736995e+00
2.510286687000188977e+00
2.449385584000992822e+00
2.408180818998516770e+00
2.389229232001525816e+00
2.392192196999531006e+00
2.415940617996966466e+00
2.457500682001409587e+00
2.514078420001169434e+00
2.581967024001642130e+00
2.657803033998789033e+00
2.738315476002753712e+00
2.820287573002133286e+00
2.900983196999732172e+00
2.977312619997974252e+00
3.046743590999540174e+00
3.106514532999426592e+00
3.155046329000469996e+00
3.191426801000488922e+00
3.213879312002973165e+00
3.221192910998070147e+00
3.214045775002887240e+00
3.193365993000043090e+00
3.161368253997352440e+00
3.121036074000585359e+00
3.075035004996607313e+00
3.024685697000677465e+00
2.970793344000412617e+00
2.914321988002484431e+00
2.855173530999309151e+00
2.793727091000619112e+00
2.730950236000353470e+00
2.668084133001684677e+00
2.608644457999616861e+00
2.556287693998456234e+00
2.515250115000526421e+00
2.490491453998401994e+00
2.485031766998872627e+00
2.500608785998338135e+00
2.537245998999424046e+00
2.592081943999801297e+00
2.660393473001022357e+00
2.734709737997036427e+00
2.807750939999095863e+00
2.870542186999955447e+00
2.916592721001507016e+00
2.940332542999385623e+00
2.938528115999361034e+00
2.911118318999797339e+00
2.860530448000645265e+00
2.791773869997996371e+00
2.711326541000744328e+00
2.626128619998780778e+00
2.543471558001328958e+00
2.469659146998310462e+00
2.408315649998257868e+00
2.361244903000624618e+00
2.328452170997479698e+00
2.308427431002201047e+00
2.298587983001198154e+00
2.296552217001590179e+00
2.300211011999635957e+00
2.307499216996802716e+00
2.317000030998315196e+00
2.327069448001566343e+00
2.335928679000062402e+00
2.341549531000055140e+00
2.342282130000967300e+00
2.336015962002420565e+00
2.321578126000531483e+00
2.298450356000103056e+00
2.267028202000801684e+00
2.229115646998252487e+00
2.186824050997529412e+00
2.141832459001307143e+00
2.096724220999021782e+00
2.053146223999647191e+00
2.013108619998092763e+00
1.977609764002409065e+00
1.947858588999224594e+00
1.925294074000703404e+00
1.911362597002153052e+00
1.907210383997153258e+00
1.914431794000847731e+00
1.934002115001931088e+00
1.965602005999244284e+00
2.008194106001610635e+00
2.059998272998200264e+00
2.117485057002340909e+00
2.175958138999703806e+00
2.230970104999869363e+00
2.276003009999840287e+00
2.307711986999493092e+00
2.322432307999406476e+00
2.319134272998780943e+00
2.298830535000888631e+00
2.262947998002346139e+00
2.214960151999548543e+00
2.158717889000399737e+00
2.098970684000960318e+00
2.039575711001816671e+00
1.984139332998893224e+00
1.936035855000227457e+00
1.898292219000722980e+00
1.873635732001275755e+00
1.864273428000160493e+00
1.870671311000478454e+00
1.894036839999898802e+00
1.933023400000820402e+00
1.985621875002834713e+00
2.048179220997553784e+00
2.114805679997516563e+00
2.179171063999092439e+00
2.234144855003250996e+00
2.272801791998062981e+00
2.288754256998799974e+00
2.278669057999650249e+00
2.242025637999176979e+00
2.181263559999933932e+00
8.200115920997632202e+00
8.216185016000963515e+00
8.171100079998723231e+00
8.068708760001754854e+00
7.915977138996822760e+00
7.723606152001593728e+00
7.502804343002935639e+00
7.265037179997307248e+00
7.021496105000551324e+00
6.780631852998340037e+00
6.547773612001037691e+00
6.327781697000318673e+00
6.122244238998973742e+00
5.930763533000572352e+00
5.752270097000291571e+00
5.582274641001276905e+00
5.416400895999686327e+00
5.250788504999945872e+00
5.079799033999734093e+00
4.897402247999707470e+00
4.699681805999716744e+00
4.483777802000986412e+00
4.253437462997680996e+00
4.018036016997939441e+00
3.791071231000387343e+00
3.588914341999043245e+00
3.428272294997441350e+00
3.322461257001123158e+00
3.282355096998799127e+00
3.309940276001725579e+00
3.400813739001023350e+00
3.543323895999492379e+00
3.720304978000058327e+00
3.914572626999870408e+00
4.113344437002524501e+00
4.308555668998451438e+00
4.496077912001055665e+00
4.673438640998938354e+00
4.839166754998586839e+00
4.993307877000916051e+00
5.133601505000115139e+00
5.257468750001862645e+00
5.361518671001249459e+00
5.442365732000325806e+00
5.496933187998365611e+00
5.521792309002194088e+00
5.514682966000691522e+00
5.473432581999077229e+00
5.397684668998408597e+00
5.289002055000310065e+00
5.150238515001547057e+00
4.984850692999316379e+00
4.796063105000939686e+00
4.587077938002039446e+00
4.360888041999714915e+00
4.120469886001956183e+00
3.872865612000168767e+00
3.629210228998999810e+00
3.405254280001827283e+00
3.217615261000901228e+00
3.083198148000519723e+00
3.013482189999194816e+00
3.014122178999969037e+00
3.082306353000603849e+00
3.209127999998599989e+00
3.376576865000970429e+00
3.563470491000771290e+00
3.746667889998207102e+00
3.907061778998468071e+00
4.031819840001844568e+00
4.114214344001084100e+00
4.154278327998326859e+00
4.154242348999105161e+00
4.118224328998621786e+00
4.051365396000619512e+00
3.957332576999760931e+00
3.838268693998543313e+00
3.696871743999508908e+00
3.536628351997933351e+00
3.363110080001206370e+00
3.185882925001351396e+00
3.019614659999206197e+00
2.882688755002163816e+00
2.793269082998449448e+00
2.767502243998023914e+00
2.816496919000201160e+00
2.944291920000978280e+00
3.147051189000194427e+00
3.410013906999665778e+00
3.709309215999383014e+00
4.015840164000110235e+00
4.303658287000871496e+00
4.549820416999864392e+00
4.738659025999368168e+00
4.862225016997399507e+00
4.919073138000385370e+00
4.912600920000841143e+00
4.848532639000040945e+00
4.735185727000498446e+00
4.580680269998993026e+00
4.394132642999466043e+00
4.184042026001407066e+00
3.959343649999937043e+00
3.728985570000077132e+00
3.498547484003211139e+00
3.274558764001994859e+00
3.065445498999906704e+00
2.878802928000368411e+00
2.722392333002062514e+00
2.601335832998302067e+00
2.521305140999174910e+00
2.485265650000656024e+00
2.492456111001956742e+00
2.538994588001514785e+00
2.618160017998889089e+00
2.721227445999829797e+00
2.840291296000941657e+00
2.969453233999956865e+00
3.103821502998471260e+00
3.238519141999859130e+00
3.370747007000318263e+00
3.496973322999110678e+00
3.610254832001373870e+00
3.701375242999347392e+00
3.758872439000697341e+00
3.771294779002346331e+00
3.730758326000795932e+00
3.635400243001640774e+00
3.489779265000834130e+00
3.306314576999284327e+00
3.096854692001215881e+00
2.875241981997533003e+00
2.652427500001067529e+00
2.437057054001343204e+00
2.237100573001953308e+00
2.060450750999734737e+00
1.912718184001278132e+00
1.799054324997996446e+00
1.723517632999573834e+00
1.687799485000141431e+00
1.691956472997844685e+00
1.734049981998396106e+00
1.811268464000022504e+00
1.919852588001958793e+00
2.054936694999923930e+00
2.212133060998894507e+00
2.387054685998009518e+00
2.574475105000601616e+00
2.768757317000563489e+00
2.962630244001047686e+00
3.147549203997186851e+00
3.314702626001235330e+00
3.454462490000878461e+00
3.557773714001086773e+00
3.618707937999715796e+00
3.634597827000106918e+00
3.607338314999651629e+00
3.542865046001679730e+00
3.451189046001672978e+00
3.342270565997750964e+00
3.224832367002818501e+00
3.105564251000032527e+00
2.988578843000141205e+00
2.875315789999149274e+00
2.766191154998523416e+00
2.660138775001541944e+00
2.557126971001707716e+00
2.455188460000499617e+00
2.354739963997417362e+00
2.256171356002596440e+00
2.160619366000901209e+00
2.069499984998401487e+00
1.985217386998556321e+00
1.908901697999681346e+00
1.843563964001077693e+00
1.791493859996990068e+00
1.753847625001071719e+00
1.730645006002305308e+00
1.720853433998854598e+00
1.719171421998908045e+00
1.722413979998236755e+00
1.726695760000438895e+00
1.729363900998578174e+00
1.727101279000635259e+00
1.718356961002427852e+00
1.702328216997557320e+00
1.679120327997225104e+00
1.649800395000056596e+00
1.616167893000238109e+00
1.580019697998068295e+00
1.544282761002250481e+00
1.510752190002676798e+00
1.481491359001665842e+00
1.458054680999339325e+00
1.441969826999411453e+00
1.432700511999428272e+00
1.429953738999756752e+00
1.431882408000092255e+00
1.436182640998595161e+00
1.440846879002492642e+00
1.444234129001415567e+00
1.445009686998673715e+00
1.441917893000209006e+00
1.435298861000774195e+00
1.426167058998544235e+00
1.415370741000515409e+00
1.404986283996549901e+00
1.397979309000220383e+00
1.396373504001530819e+00
1.403604056999029126e+00
1.422340278000774560e+00
1.455010457997559570e+00
1.504653865002183011e+00
1.571683386999211507e+00
1.655573501997423591e+00
1.755371243998524733e+00
1.866409370999463135e+00
1.984205286000360502e+00
2.101138727000943618e+00
2.209177724998880876e+00
2.300083649999578483e+00
2.365918195999256568e+00
2.401553379997494631e+00
2.403213658999447944e+00
2.371021079998172354e+00
2.308455307997064665e+00
2.221536091998132179e+00
2.118135677999816835e+00
2.005872599998838268e+00
1.893137404000299284e+00
1.788059908001741860e+00
1.694957932999386685e+00
1.618409020000399323e+00
1.560647891001281096e+00
1.522135029001219664e+00
1.500957257998379646e+00
1.494935982002061792e+00
1.501286161997995805e+00
1.517333310999674723e+00
1.541627957998571219e+00
1.572647516000870382e+00
1.609213447001820896e+00
1.651839057998586213e+00
1.700961218000884401e+00
1.757800336003128905e+00
1.823359227000764804e+00
1.897618390001298394e+00
1.978658109997923020e+00
2.063647590999607928e+00
2.148011856999801239e+00
2.226401007999811554e+00
2.293371536001359345e+00
2.344121497000742238e+00
2.374620482998579973e+00
2.382495924000977539e+00
2.367592423001042334e+00
2.332054558999516303e+00
2.282506827999895904e+00
2.225073063997115241e+00
2.167841835998842726e+00
2.119129483999131480e+00
2.085486217001744080e+00
2.071469670998340007e+00
2.079595444000005955e+00
2.109522644997923635e+00
2.160234064998803660e+00
2.227674621997721260e+00
2.308431834000657545e+00
2.396970850997604430e+00
2.488930452000204241e+00
2.579974069998570485e+00
2.665742388999206014e+00
2.741567390999989584e+00
2.801375178998569027e+00
2.839502055001503322e+00
2.850695268996787490e+00
2.832310834000963951e+00
2.785752069998125080e+00
2.715946917000110261e+00
2.630339053997886367e+00
2.538555618000827963e+00
2.449806344000535319e+00
2.371650671000679722e+00
2.309662421001121402e+00
2.267815052000514697e+00
2.248395160997461062e+00
2.251465443998313276e+00
2.276457080002728617e+00
2.320710185998905217e+00
2.381736003000696655e+00
2.453910845000791596e+00
2.532257569000648800e+00
2.609880848998727743e+00
2.679909977996430825e+00
2.737282054000388598e+00
2.777044930000556633e+00
2.796786799997789785e+00
2.796581416998378700e+00
2.777746171999751823e+00
2.743431488001078833e+00
2.698184895998565480e+00
2.648087720997864380e+00
2.598155487998155877e+00
2.555308914998022374e+00
2.523859086999436840e+00
2.506742293000570498e+00
2.504076615998201305e+00
2.514314159001514781e+00
2.533709234998241300e+00
2.557113196999125648e+00
8.427411917000426911e+00
8.398160187000030419e+00
8.343341128002066398e+00
8.277025854000385152e+00
8.204397031000553397e+00
7.861358787999051856e+00
7.745979221999732545e+00
7.589344473999517504e+00
7.396372398001403781e+00
7.173011029000917915e+00
6.926205833999119932e+00
6.662301555999874836e+00
6.386337283001921605e+00
6.101344508999318350e+00
5.811833337997086346e+00
5.520629745002224809e+00
5.233171427000343101e+00
4.958579066998936469e+00
4.710199516001011943e+00
4.500790956997661851e+00
4.345245591001003049e+00
4.252632631996675627e+00
4.229740842001774581e+00
4.277181340999959502e+00
4.391193569997994928e+00
4.560861420999572147e+00
4.770200929997372441e+00
4.999227281001367373e+00
5.227309289002732839e+00
5.435309204000077443e+00
5.606714003999513807e+00
5.728037802000471856e+00
5.791525784999976167e+00
5.793863524002517806e+00
5.737308706997282570e+00
5.627860639000573428e+00
5.473725054998794803e+00
5.283798499000113225e+00
5.066010574999381788e+00
4.827285688999836566e+00
4.574361140999826603e+00
4.313139506000879919e+00
4.051288401002238970e+00
3.797185655002977001e+00
3.559712255002523307e+00
3.348146341999381548e+00
3.172571774000971345e+00
3.041669667003588984e+00
2.962169703998370096e+00
2.938398507998499554e+00
2.971419271998456679e+00
3.057561114001146052e+00
3.189730180001788540e+00
3.358058539997728076e+00
3.551499274999514455e+00
3.757471852997696260e+00
3.963647548000153620e+00
4.155539078998117475e+00
4.319450014998437837e+00
4.441368111001793295e+00
4.510347723997256253e+00
4.518012675001955358e+00
4.460874003998469561e+00
4.340147528997476911e+00
4.160880306000763085e+00
3.930527493997942656e+00
3.658116683000116609e+00
3.354701416003081249e+00
3.032680959000572329e+00
2.705947728001774522e+00
2.388507268999092048e+00
2.096116059998166747e+00
1.843177773000206798e+00
1.643293811001058202e+00
1.507663361000595614e+00
1.443882641997333849e+00
1.456633492998662405e+00
1.547336108997114934e+00
1.711844229001144413e+00
1.940574430998822208e+00
2.219128267999622039e+00
2.528199061998748221e+00
2.846746207000251161e+00
3.152733429000363685e+00
3.425975377998838667e+00
3.650057009002921404e+00
3.812074337001831736e+00
3.903856554999947548e+00
3.922728861998621142e+00
3.871344430997851305e+00
3.757714690000284463e+00
3.592328663999069249e+00
3.389184111998474691e+00
3.162704810998548055e+00
2.927247396000893787e+00
2.696500121997814858e+00
2.482640250000258675e+00
2.297060061002412112e+00
2.149688760000572074e+00
2.048522912999032997e+00
1.998656235999078490e+00
2.001576083999680122e+00
2.054825127001095098e+00
2.153757203999703052e+00
2.289286186998651829e+00
2.449582382003427483e+00
2.619607411001197761e+00
2.781965526999556459e+00
2.920243377000588225e+00
3.021539691002544714e+00
3.076131873000122141e+00
3.081038881999120349e+00
3.038308620998577680e+00
2.955232521002471913e+00
2.842517520002729725e+00
2.712768877001508372e+00
2.578199769999628188e+00
2.451589496999076800e+00
2.344702826001594076e+00
2.268181324001488974e+00
2.230910969999968074e+00
2.240533437001431594e+00
2.301162528001441387e+00
2.414032182998198550e+00
2.576395355998101877e+00
2.780904197999916505e+00
3.016567954000493046e+00
3.270160035001026699e+00
3.527973359003226506e+00
3.777000663001672365e+00
4.005398058001446771e+00
4.203445382001518738e+00
4.362273736998758977e+00
4.475328343000001041e+00
4.537549824002780952e+00
4.546839834998536389e+00
4.504550941997877089e+00
4.415642836000188254e+00
4.287182045001827646e+00
4.128358277001098031e+00
3.948645096999825910e+00
3.757350905001658248e+00
3.563751368001248920e+00
3.375750621999031864e+00
3.201952275001531234e+00
3.051429400002234615e+00
2.933510037000814918e+00
2.860175482997874497e+00
2.841776092998770764e+00
2.886829885999759426e+00
2.999230540997814387e+00
3.175014054999337532e+00
3.402674446002492914e+00
3.663626112000201829e+00
3.934586211002169875e+00
4.191084474001399940e+00
4.410887112000636989e+00
4.575391674999991665e+00
4.674123355998744955e+00
4.703694121999433264e+00
4.667758161001984263e+00
4.574328351001895498e+00
4.434497700000065379e+00
4.259833850999712013e+00
4.061115527998481411e+00
3.846820591003051959e+00
3.624661349997040816e+00
3.399623531000543153e+00
3.175495343999500619e+00
2.955669320999732008e+00
2.743061472003319068e+00
2.541138929002045188e+00
2.353811775999929523e+00
2.186821035000320990e+00
2.047146389999397798e+00
1.941926860003150068e+00
1.880074010998214362e+00
1.867892333000781946e+00
1.908825391001300886e+00
2.002787253000860801e+00
2.143909570000687381e+00
2.323154437999619404e+00
2.525837790002697147e+00
2.735574512000312097e+00
2.932972979000624036e+00
3.098620648001087829e+00
3.216253648999554571e+00
3.270888376002403675e+00
3.254354204997071065e+00
3.166295046001323499e+00
3.012626632000319660e+00
2.805929515998286661e+00
2.561076342997694155e+00
2.295701320999796735e+00
2.027520771000126842e+00
1.773094891999789979e+00
1.548377938001067378e+00
1.367005374999280320e+00
1.238413707000290742e+00
1.169271872000535950e+00
1.161659461002273019e+00
1.214350972997635836e+00
1.322758845999487676e+00
1.480072872000164352e+00
1.676752496001427062e+00
1.901615291997586610e+00
2.141989630003081402e+00
2.383367793001525570e+00
2.608456605001265416e+00
2.798506160997931147e+00
2.935249557001952780e+00
3.003537333999702241e+00
2.993562653002300067e+00
2.902943298002355732e+00
2.736768399001448415e+00
2.509352203000162262e+00
2.239741628000047058e+00
1.951766370999393985e+00
1.669776886999898124e+00
1.417125467000005301e+00
1.213954020000528544e+00
1.076119157998618903e+00
1.014124661000096239e+00
1.033437748999858741e+00
1.133897715000784956e+00
1.309186226000747411e+00
1.546765949999098666e+00
1.828353150998736965e+00
2.133691172002727399e+00
2.440876317999936873e+00
2.731416409998928430e+00
2.987298645999544533e+00
3.193964631002017995e+00
3.338997535000089556e+00
3.413611879001109628e+00
3.412769426999147981e+00
3.338810647997888736e+00
3.200131566001800820e+00
3.012284398002520902e+00
2.796007901997654699e+00
2.574061367999092909e+00
2.369202223999309354e+00
2.198988346000987804e+00
2.076654756998323137e+00
2.009875065999949584e+00
1.999245985000015935e+00
2.042723932001536014e+00
2.133588605000113603e+00
2.262889802997960942e+00
2.419820733997767093e+00
2.591613092001352925e+00
2.765400977001263527e+00
2.928625633001502138e+00
3.069522640002105618e+00
3.177235674000257859e+00
3.243827242000406841e+00
3.263756104999629315e+00
3.236420118002570234e+00
3.165529468999011442e+00
3.059503346998099005e+00
2.931491624000045704e+00
2.798858178000955377e+00
2.677686877999803983e+00
2.583356460996583337e+00
2.529011214002821362e+00
2.521337208003387786e+00
2.562999785001011332e+00
2.651432498998474330e+00
2.779604721999930916e+00
2.937158650998753728e+00
3.110842031001084251e+00
3.286998809999204241e+00
3.452077133002603659e+00
3.594099627000105102e+00
3.702992385002289666e+00
3.769144532998325303e+00
3.786347080000268761e+00
3.752275989998452133e+00
3.670799259998602793e+00
3.550001935000182129e+00
3.403683892000117339e+00
3.247252119999757269e+00
3.097995186999469297e+00
2.972000107001804281e+00
2.882173533002060140e+00
2.839074671999696875e+00
2.848537182002473855e+00
2.910572805001720553e+00
3.021596759001113242e+00
3.172107996000704588e+00
3.348988899997493718e+00
3.537700964003306581e+00
3.722429847002786119e+00
3.888309639998624334e+00
4.020792900999367703e+00
4.107232399001077283e+00
4.139737943001819076e+00
4.114784364999650279e+00
4.035466067001834745e+00
3.909897033998277038e+00
3.750148685998283327e+00
3.571943932001886424e+00
3.393867361002776306e+00
3.234991010998783167e+00
3.113196045000222512e+00
3.043684799999027746e+00
3.036224854000465712e+00
3.095264958999905502e+00
3.218311332002485869e+00
3.394184927001333563e+00
3.606025869001314277e+00
3.832092722997913370e+00
4.047967278998839902e+00
4.229589225000381703e+00
4.355480639998859260e+00
4.411674879000202054e+00
4.389777563999814447e+00
4.291231290997529868e+00
4.123801907000597566e+00
3.901141637001273921e+00
3.640993603999959305e+00
3.363959595997584984e+00
3.094031224998616381e+00
2.853669164000166347e+00
2.665390016001765616e+00
2.546240037001552992e+00
2.506580294997547753e+00
2.549156586002936820e+00
2.667501445997913834e+00
2.846474812999076676e+00
3.063762724003026960e+00
3.291887027000484522e+00
3.501668434997554868e+00
3.668064075001893798e+00
3.773787779999111081e+00
3.810946412999328459e+00
3.780528892999427626e+00
3.690976795998722082e+00
3.555444867000915110e+00
7.886719875001290347e+00
7.908443385000282433e+00
7.913380387002689531e+00
7.899454852002236294e+00
7.857697580999229103e+00
7.766783598999609239e+00
7.629364073000033386e+00
7.450624523000442423e+00
7.241960286999528762e+00
7.014689668998471461e+00
6.778031252000801032e+00
6.538190004001080524e+00
6.298568516998784617e+00
6.060834369000076549e+00
5.825131736997718690e+00
5.590376310999999987e+00
5.355674998001632048e+00
5.119170926001970656e+00
4.879310887998144608e+00
4.636706250999850454e+00
4.393039530001260573e+00
4.153515962996607414e+00
3.929959565000899602e+00
3.740298557997448370e+00
3.606094883998594014e+00
3.542799366001418093e+00
3.557791390998318093e+00
3.647482922999188304e+00
3.797203823000018019e+00
3.983008574999985285e+00
4.177763784999115160e+00
4.354366584000672447e+00
4.493559819002257427e+00
4.584508126001310302e+00
4.625546218001545640e+00
4.623447427002247423e+00
4.587782829999923706e+00
4.530631032001110725e+00
4.463855313002568437e+00
4.398559638997539878e+00
4.344315173999348190e+00
4.307724852998944698e+00
4.291666074001113884e+00
4.298079222000524169e+00
4.325963565999700222e+00
4.373920961999829160e+00
4.437638284998683957e+00
4.511716077999153640e+00
4.590302271000837209e+00
4.667413507999299327e+00
4.737471865999395959e+00
4.794587267999304458e+00
4.834153387997503160e+00
4.853693986002326710e+00
4.852773389997310005e+00
4.832965428999159485e+00
4.798626534000504762e+00
4.754218584002956050e+00
4.706005266998545267e+00
4.660055021999141900e+00
4.619837838999956148e+00
4.588762791001499863e+00
4.567468584002199350e+00
4.555081057002098532e+00
4.548823658999026520e+00
4.544278624998696614e+00
4.535304516000906006e+00
4.515658555003028596e+00
4.478348756001651054e+00
4.417166146002273308e+00
4.326283954000246013e+00
4.202393660001689568e+00
4.046073515000898624e+00
3.861428486998192966e+00
3.656791711000551004e+00
3.444633705999876838e+00
3.241136757998901885e+00
3.064916136001556879e+00
2.932915834000596078e+00
2.859324705998005811e+00
2.851038286000402877e+00
2.908211727000889368e+00
3.025400909999007126e+00
3.188652499000454554e+00
3.380724567003198899e+00
3.585073802998522297e+00
3.785153905999322888e+00
3.965061639999476029e+00
4.113523413001530571e+00
4.221973812000214821e+00
4.285824867001792882e+00
4.304441146003227914e+00
4.280913685000996338e+00
4.220710542998858728e+00
4.129471200001717079e+00
4.014230936001695227e+00
3.882637293001607759e+00
3.741688802998396568e+00
3.597747249998064945e+00
3.457185513001604704e+00
3.327493742999649839e+00
3.217183835000469116e+00
3.134605021001334535e+00
3.088645437997911358e+00
3.085742635001224698e+00
3.128773682998144068e+00
3.216438239000126487e+00
3.343847729000117397e+00
3.500561382999876514e+00
3.672601505000784528e+00
3.845130179997795494e+00
4.003614957000536378e+00
4.136971649997576606e+00
4.237687447999633150e+00
4.303497245000471594e+00
4.334301859002152923e+00
4.331929691001278115e+00
4.300062542999512516e+00
4.242082292999839410e+00
4.161574607001966797e+00
4.060221543000807287e+00
3.941553540997119853e+00
3.807612995999079430e+00
3.660242374000517884e+00
3.501805048999813152e+00
3.334166462998837233e+00
3.158508230997540522e+00
2.976831754000158980e+00
2.792257773002347676e+00
2.608414497000921983e+00
2.432961010999861173e+00
2.276319027998397360e+00
2.149107049001031555e+00
2.063738331002241466e+00
2.030002401999809081e+00
2.053587513000820763e+00
2.135610565001115901e+00
2.269835443999909330e+00
2.444282415002817288e+00
2.644416072002059082e+00
2.853653991001920076e+00
3.057662421000713948e+00
3.246887695000623353e+00
3.417392811999889091e+00
3.565310163001413457e+00
3.686920236999867484e+00
3.776840952999918954e+00
3.829930200001399498e+00
3.841324971999711124e+00
3.806719059000897687e+00
3.722868593999010045e+00
3.590208367000741418e+00
3.412474574997759191e+00
3.198144011999829672e+00
2.961242440000205534e+00
2.722106556000653654e+00
2.502557320000050822e+00
2.324278836000303272e+00
2.204310835000796942e+00
2.153085807000024943e+00
2.172971797001082450e+00
2.259792778000701219e+00
2.401836876000743359e+00
2.582545831999595976e+00
2.785284443001728505e+00
2.995546043999638641e+00
3.202907914997922489e+00
3.400446755997108994e+00
3.583074333000695333e+00
3.746174062001955463e+00
3.888343291997443885e+00
4.006044082001608331e+00
4.096075825997104403e+00
4.155585402000724571e+00
4.183397452998178778e+00
4.178387787000247044e+00
4.140114967998670181e+00
4.069545466001727618e+00
3.967166512000403600e+00
3.836304551001376240e+00
3.683703185000922531e+00
3.517255325001315214e+00
3.349358486000710400e+00
3.196371879999787780e+00
3.075200442999630468e+00
3.000021144001948414e+00
2.979918934001034359e+00
3.018456443998729810e+00
3.111462234999635257e+00
3.249062295999465277e+00
3.417027552997751627e+00
3.599017037002340658e+00
3.779698990998440422e+00
3.945551057997363387e+00
4.086162951000005705e+00
4.195398273997852812e+00
4.270853793997957837e+00
4.312491636999766342e+00
4.321742125001037493e+00
4.300393076999171171e+00
4.250884604000020772e+00
4.175773640999977943e+00
4.078221252999355784e+00
3.961521273002290400e+00
3.830522254000243265e+00
3.690818602000945248e+00
3.551178399000491481e+00
3.422264904002076946e+00
3.316032629998517223e+00
3.244544262000999879e+00
3.216348961999756284e+00
3.235882261997176101e+00
3.302079876997595420e+00
3.407970939999358961e+00
3.541029031002835836e+00
3.685485527999844635e+00
3.824396744999830844e+00
3.943423166001593927e+00
4.032550699997955235e+00
4.086821183998836204e+00
4.104360594999889145e+00
4.087885916000232100e+00
4.041396553999220487e+00
3.969146764997276478e+00
3.875320605999149848e+00
3.762848523001594003e+00
3.635765374998300103e+00
3.497541725999326445e+00
3.351708613998198416e+00
3.206357301998650655e+00
3.070488610999746015e+00
2.956400417999248020e+00
2.876633525000215741e+00
2.841299755000363803e+00
2.854275997000513598e+00
2.913251310998020926e+00
3.008540646998881130e+00
3.125433171000622679e+00
3.247326521999639226e+00
3.358739519000664586e+00
3.448750297000515275e+00
3.510861284998100018e+00
3.543192287001147633e+00
3.546662987002491718e+00
3.524892696001188597e+00
3.481175156000972493e+00
3.419796267000492662e+00
3.344821030997991329e+00
3.259926751001330558e+00
3.170056855000439100e+00
3.079829688998870552e+00
2.996053809001750778e+00
2.925873938998847734e+00
2.877116216997819720e+00
2.858082676997582894e+00
2.875079770998127060e+00
2.931146032999095041e+00
3.025554549996741116e+00
3.152281929000309901e+00
3.300312400002439972e+00
3.454152805999910925e+00
3.596567789001710480e+00
3.711896706998231821e+00
3.789539620000141440e+00
3.823711634002393112e+00
3.813403223000932485e+00
3.763237772000138648e+00
3.680526837997604162e+00
3.575434755999594927e+00
3.457374691999575589e+00
3.336125674002687447e+00
3.220498555001540808e+00
3.118813521999982186e+00
3.037578584997390863e+00
2.982040406001033261e+00
2.955610809996869648e+00
2.959073003999947105e+00
2.991657222002686467e+00
3.047699546001240378e+00
3.119327636999514652e+00
3.196245677998376777e+00
3.266606968001724454e+00
3.319363614999019774e+00
3.346181029999570455e+00
3.342391242000303464e+00
3.307536256001185393e+00
3.244689277998986654e+00
3.160064608997345204e+00
3.061572650000016438e+00
2.958109027000318747e+00
2.857131590000790311e+00
2.764495515999442432e+00
2.685234343000047375e+00
2.621571368999866536e+00
2.574289866999606602e+00
2.543661508003424387e+00
2.529985982000653166e+00
2.533297658999799751e+00
2.554208420999202644e+00
2.592972908001684118e+00
2.647603923000133364e+00
2.713192313000035938e+00
2.782274584998958744e+00
2.844026745999144623e+00
2.888391811000474263e+00
2.908515145998535445e+00
2.901463764002983226e+00
2.868647450999560533e+00
2.814867855999182211e+00
2.747524436999810860e+00
2.673244919998978730e+00
2.598931955999432830e+00
2.529095747999235755e+00
2.465965433999372181e+00
2.411863730998447863e+00
2.368147658999077976e+00
2.338513123999291565e+00
2.326226900997426128e+00
2.334562771000491921e+00
2.363700763999077026e+00
2.412165850000747014e+00
2.474823784999898635e+00
2.543394194999564206e+00
2.607632104998629075e+00
2.656174491999991005e+00
2.679443589000584325e+00
2.671904130998882465e+00
2.634646305999922333e+00
2.572926369997730944e+00
2.495372412999131484e+00
2.411042894000274828e+00
2.329080568000790663e+00
2.256238313999347156e+00
2.198538665001251502e+00
2.160271216002001893e+00
2.145741280000947881e+00
2.158354669998516329e+00
2.200403655002446612e+00
2.273300996999751078e+00
2.376759570001013344e+00
2.506790733001253102e+00
2.658486878000985598e+00
2.823455482001008932e+00
2.990949848001037026e+00
3.147943538002436981e+00
3.280042382000829093e+00
3.374464779000845738e+00
3.422205252998537617e+00
3.420280236001417506e+00
3.371163204999902518e+00
3.283857597001770046e+00
3.168921785996644758e+00
3.038959333000093466e+00
2.906183052000415046e+00
2.782675865997589426e+00
2.677362439997523325e+00
2.597432780003146036e+00
2.548485059000086039e+00
2.533445099001255585e+00
2.553774298001371790e+00
2.608057074001408182e+00
2.693228995998651953e+00
2.804113207999762380e+00
2.933873125002719462e+00
3.072849362000852125e+00
3.208145388001867104e+00
3.324984514998504892e+00
3.409357133998128120e+00
3.450439842999912798e+00
3.443619286998000462e+00
3.391885351000382798e+00
3.303413011999509763e+00
3.190166311000211863e+00
3.064139763999264687e+00
2.939038014999823645e+00
2.826161965000210330e+00
2.736386661999858916e+00
2.677499014000204625e+00
2.654126073997758795e+00
2.668051863001892343e+00
2.717375634998461464e+00
2.797615135998057667e+00
2.900433120001252973e+00
3.014487035998172360e+00
3.126106946001527831e+00
3.220916861999285175e+00
3.284775740998156834e+00
3.306083089999447111e+00
3.279054173999611521e+00
3.204945230998418992e+00
3.091274530001101084e+00
2.951665086999128107e+00
2.800530926000647014e+00
2.652596071999141714e+00
2.519847179002681514e+00
2.411038507998455316e+00
2.332323127000563545e+00
2.286430342999665299e+00
2.272717560997989494e+00
2.288599535000685137e+00
2.328530480001063552e+00
2.384838679001404671e+00
2.448878623999917181e+00
2.511699007998686284e+00
2.565502854002261302e+00
2.604332541999610839e+00
2.624908267000137130e+00
2.623738770002091769e+00
2.599251688996446319e+00
2.551654658000188647e+00
2.483577998002147069e+00
2.400576186999387573e+00
2.309453042002132861e+00
2.218295625996688614e+00
2.133247050998761551e+00
2.059040894000645494e+00
1.998714853001729352e+00
1.954485066999041010e+00
1.926652393001859309e+00
1.915302706998772919e+00
1.919813690998125821e+00
1.939606980999087682e+00
1.973629493000771618e+00
2.020208598001772771e+00
2.077483968998421915e+00
2.143151624997699400e+00
2.213187642002594657e+00
2.283391815999493701e+00
2.349503723999077920e+00
2.406052832000568742e+00
2.448685329996806104e+00
2.473112783001852222e+00
2.477740418002213119e+00
2.463082919999578735e+00
2.432171645999915199e+00
2.388065703999018297e+00
2.335578475998772774e+00
2.278234126999450382e+00
2.219160358999943128e+00
2.161067892000573920e+00
2.106486828000925016e+00
2.059098678000736982e+00
2.022356968001986388e+00
1.999129107000044314e+00
1.991707061999477446e+00
2.002546235999034252e+00
2.031916596999508329e+00
2.079125869000563398e+00
2.140536621998762712e+00
2.210858118000032846e+00
2.283159856000565924e+00
2.348963512002228526e+00
2.399783925000519957e+00
2.427674135000415845e+00
2.427028686000994639e+00
2.394479259000945603e+00
2.330624657999578631e+00
2.238863499998842599e+00
2.125385172003007028e+00
1.997361341000214452e+00
1.864368036000087159e+00
1.735072465999110136e+00
1.619997852001688443e+00
1.527986239001620561e+00
1.466242247002810473e+00
1.439695077002397738e+00
1.450495848002901766e+00
1.497582028001488652e+00
1.576229411999520380e+00
1.678757716999825789e+00
1.794523754997499054e+00
1.911049528000148712e+00
2.015949075001117308e+00
2.096141902002273127e+00
2.141611240000202088e+00
2.145465956000407459e+00
2.105338751000090269e+00
2.024578708002081839e+00
1.912675958003092092e+00
1.781782870999450097e+00
1.646204979002504842e+00
1.519342425999639090e+00
1.413038804003008408e+00
1.335764143001142656e+00
1.291707495001901407e+00
1.282632643997203559e+00
1.307134052000037627e+00
1.360743799999909243e+00
1.438074132001929684e+00
1.531769155997608323e+00
1.633398210997256683e+00
1.733715699996537296e+00
1.822625887998583494e+00
1.890563076998660108e+00
1.930005047997838119e+00
1.936206802001834149e+00
1.908513299000333063e+00
1.852115220000996487e+00
1.776786923997860868e+00
1.694706764999864390e+00
1.618672879998484859e+00
1.558605869999155402e+00
1.521337670998036629e+00
1.509795489000680391e+00
1.523657321999053238e+00
1.560142275000544032e+00
1.614965995999227744e+00
1.683147283998550847e+00
1.759015251998789608e+00
1.837192087001312757e+00
1.912839137999981176e+00
1.980562704000476515e+00
2.036826943000050960e+00
2.078281076999701327e+00
2.103459208999993280e+00
2.112190528001519851e+00
2.104469923000579001e+00
2.083391343996481737e+00
2.053706117996625835e+00
2.021299200998328160e+00
1.992545704000804108e+00
1.971338050996564562e+00
1.958921834000648232e+00
1.954479830001218943e+00
1.955519343002379173e+00
1.958751778001897037e+00
1.960592488001566380e+00
1.957712784998875577e+00
1.947560664000775432e+00
1.928966177998518106e+00
1.901735421997727826e+00
1.867494222002278548e+00
1.828612713998154504e+00
1.788173034001374617e+00
1.747838950999721419e+00
1.708291037997696549e+00
1.669670757000858430e+00
1.631786836001992924e+00
1.596295362996897893e+00
1.564925126000161981e+00
1.538460625000880100e+00
1.517445089000830194e+00
1.499193602998275310e+00
1.482448218001081841e+00
1.465903816002537496e+00
1.448517520999303088e+00
1.430919818001711974e+00
1.413805540996690979e+00
1.399108235000312561e+00
1.389558721999492263e+00
1.387958186001924332e+00
1.396934742002486018e+00
1.418629828000121051e+00
1.451938733000133652e+00
1.493989643000531942e+00
1.538849691998620983e+00
1.581032744998083217e+00
1.616980028997204499e+00
1.645014051002362976e+00
1.666086497996730031e+00
1.680522847000247566e+00
1.689944133002427407e+00
1.695102239002153510e+00
1.698239528002886800e+00
1.701396360000217101e+00
1.707380152001860552e+00
1.718907153001055121e+00
1.737361807998240693e+00
1.764600548998714658e+00
1.801713431999814929e+00
1.849576846001582453e+00
1.907945027000096161e+00
1.973926740996830631e+00
2.041776168000069447e+00
2.103957210998487426e+00
2.153348955002002185e+00
2.185629755000263685e+00
2.199548469998262590e+00
2.197061901999404654e+00
2.180928705998667283e+00
2.154412162999506108e+00
2.121626421001565177e+00
2.086235425002087140e+00
2.051900185000704369e+00
2.022142294998047873e+00
1.999229007000394631e+00
1.985318648999964353e+00
1.981861617998220026e+00
1.990427020999050001e+00
2.010977752997860080e+00
2.040673519000847591e+00
2.075994408998667495e+00
2.110121833000448532e+00
2.135353014000429539e+00
2.144486176002828870e+00
2.133010408000700409e+00
2.100869237001461443e+00
2.051539800999307772e+00
1.990756712999427691e+00
1.924317013999825576e+00
1.857361313999717822e+00
1.795207420000224374e+00
1.742224349000025541e+00
1.702549248999275733e+00
1.678939191999234026e+00
1.673384378002083395e+00
1.685861329999170266e+00
1.714172473999497015e+00
1.755574759001319762e+00
1.805585903002793202e+00
1.859400032997655217e+00
1.911180727998726070e+00
1.953857475000404520e+00
1.980832376997568645e+00
1.987523308998788707e+00
1.973405206997995265e+00
1.942334126000787364e+00
1.901578113000141457e+00
1.858932522001850884e+00
1.821685064998746384e+00
1.795192116001999239e+00
1.783325953998428304e+00
1.787430352000228595e+00
1.807790136997937225e+00
1.841699425000115298e+00
1.886860807000630302e+00
1.939842900999792619e+00
1.997170774000551319e+00
2.054703375000826782e+00
2.109126604002085514e+00
2.156419995000760537e+00
2.191850674997112947e+00
2.210401357002410805e+00
2.208430605001922231e+00
2.184765928002889268e+00
2.142153820001112763e+00
2.085942131001502275e+00
2.021676525000657421e+00
1.956214153000473743e+00
1.894713580997631652e+00
1.842401181998866377e+00
1.802561850003257859e+00
1.777396502002375200e+00
1.767257285999221494e+00
1.771313741999620106e+00
1.786725210000440711e+00
1.810762610999518074e+00
1.840300908002973301e+00
1.872419364000961650e+00
1.902945123001700267e+00
1.928567389000818366e+00
1.944511895999312401e+00
1.944501533998845844e+00
1.925779894998413511e+00
1.888712559997657081e+00
1.836754191997897578e+00
1.776928817998850718e+00
1.715696596002089791e+00
1.660055862997978693e+00
1.614424096998845926e+00
1.582153354000183754e+00
1.565217196999583393e+00
1.564416361001349287e+00
1.580027488002087921e+00
1.611124017003021436e+00
1.656588801000907551e+00
1.713894708998850547e+00
1.780776227999012917e+00
1.852940040000248700e+00
1.924788046999310609e+00
1.988613962999806972e+00
2.036006631999043748e+00
2.059690783000405645e+00
2.055718378000165103e+00
2.025674219999928027e+00
1.975359236002987018e+00
1.912767165002151160e+00
1.844726166997133987e+00
1.778157520002423553e+00
1.718394999999873107e+00
1.670271102000697283e+00
1.636828497998067178e+00
1.620614010000281269e+00
1.622262404001958203e+00
1.641766476997872815e+00
1.678244417002133559e+00
1.729904209998494480e+00
1.794086673999117920e+00
1.865297731001192005e+00
1.937313459999131737e+00
2.002061567996861413e+00
2.051415661000646651e+00
2.079490117001114413e+00
2.085569697999744676e+00
2.073932544000854250e+00
2.051983452998683788e+00
2.026822354000614723e+00
2.005284618000587216e+00
1.993077392002305714e+00
1.993607406999217346e+00
2.009129689999099355e+00
2.040274076000059722e+00
2.087491869999212213e+00
2.150968218000343768e+00
2.229449374000978423e+00
2.321647273998678429e+00
2.422808703999180580e+00
2.528547551999508869e+00
2.631350429001031443e+00
2.721251341998140560e+00
2.788580776999879163e+00
2.823487770001520403e+00
2.820250406999548431e+00
2.780230996999307536e+00
2.709336946998519124e+00
2.617540158000338124e+00
2.515260602001944790e+00
2.411342005001642974e+00
2.312849334000929957e+00
2.224731532001896994e+00
2.150760145999811357e+00
2.093753021999873454e+00
2.055765254001016729e+00
2.036945060997823020e+00
2.036292758999479702e+00
2.051481413000146858e+00
2.079496214002574561e+00
2.115852898998127785e+00
2.154791764998662984e+00
2.189473571001144592e+00
2.212326601998938713e+00
2.216588399998727255e+00
2.196531327997945482e+00
2.151855708998482442e+00
2.087126233000162756e+00
2.010603464997984702e+00
1.931130350996681955e+00
1.857892874002573080e+00
1.797790726999664912e+00
1.755426559000625275e+00
1.733261103996483143e+00
1.730914261999714654e+00
1.748123182002018439e+00
1.782371476001571864e+00
1.831384372999309562e+00
1.892082190999644808e+00
1.961542503999226028e+00
2.035208276996854693e+00
2.108293173001584364e+00
2.174936982999497559e+00
2.227493373000470456e+00
2.258724699997401331e+00
2.263195821000408614e+00
2.238644189998012735e+00
2.186665475001063896e+00
2.112473078999755671e+00
2.023168801002611872e+00
1.926866141999198589e+00
1.830274955998902442e+00
1.737855847000901122e+00
1.651871009002206847e+00
1.573422879999270663e+00
1.502215696000348544e+00
1.438794783000048483e+00
1.383906820999982301e+00
1.339473261999955866e+00
1.308056244000908919e+00
1.293069542000012007e+00
1.297825335997913498e+00
1.324821254002017668e+00
1.374850438998691970e+00
1.447384297000098741e+00
1.538238371998886578e+00
1.641239614000369329e+00
1.747872818003088469e+00
1.847025479000876658e+00
1.927377447002072586e+00
1.979378265998093411e+00
1.995493313999759266e+00
1.974491421999118757e+00
1.918633396999211982e+00
1.835496140000032028e+00
1.733757758000137983e+00
1.622474510997562902e+00
1.510101670999574708e+00
1.403390544001013041e+00
1.307350868999492377e+00
1.226509141000860836e+00
1.164452371001971187e+00
1.124083310001878999e+00
1.107996216000174172e+00
1.116887566000514198e+00
1.151362197000707965e+00
1.210127112997724907e+00
1.291015301001607440e+00
1.391438102000392973e+00
1.508262884999567177e+00
1.637095368998416234e+00
1.772471009000582853e+00
1.908697599999868544e+00
2.038899244002095656e+00
2.153983162999793421e+00
2.245215191000170307e+00
2.304912648000026820e+00
2.328812147999997251e+00
2.317199124998296611e+00
2.277035743001761148e+00
2.217108369000925450e+00
2.149006277002627030e+00
2.083111837000615196e+00
2.027567854998778785e+00
1.988219662001938559e+00
1.967674973999237409e+00
1.966962957001669565e+00
1.985742139000649331e+00
2.023257353997905739e+00
2.079028419000678696e+00
2.152068867999332724e+00
2.241173966998758260e+00
2.344806737000908470e+00
2.459904292998544406e+00
2.583002258001215523e+00
2.709915503000956960e+00
2.835820136999245733e+00
2.954451353998592822e+00
3.058861677000095369e+00
3.141176053999515716e+00
3.193395571001019562e+00
3.209466445001453394e+00
3.186201497002912220e+00
3.125578868002776289e+00
3.032948420001048362e+00
2.916420603000005940e+00
2.784556694998173043e+00
2.645845617000304628e+00
2.508916953000152716e+00
2.381482373999460833e+00
2.268946455998957390e+00
2.175744145999487955e+00
2.104594604003068525e+00
2.056943152001622366e+00
2.034931705999042606e+00
2.039946319000591757e+00
2.073117258001730079e+00
2.132658930000616238e+00
2.215076299999054754e+00
2.313916435999999521e+00
2.420218396997370292e+00
2.523369227998045972e+00
2.611200965002353769e+00
2.672306480999395717e+00
2.698163264998584054e+00
2.683320252999692457e+00
2.628150088999973377e+00
2.538225869000598323e+00
2.423140984999918146e+00
2.292791399002453545e+00
2.156358525000541704e+00
2.022613896002440015e+00
1.899161051002010936e+00
1.792325888000050327e+00
1.707040997000149218e+00
1.646742188000644092e+00
1.614216366000619018e+00
1.610531880000053206e+00
1.634421965998626547e+00
1.682792414001596626e+00
1.752170519001083449e+00
1.836350195997511037e+00
1.929504543000803096e+00
2.024310484001034638e+00
2.113292592999641784e+00
2.187807795999106020e+00
2.239220396997552598e+00
2.260999067999364343e+00
2.247703807999641867e+00
2.199485059001744958e+00
2.120626652998907957e+00
2.019348050002008677e+00
1.905004583000845741e+00
1.788256287996773608e+00
1.679123866997542791e+00
1.585906369997246657e+00
1.513985594003315782e+00
1.467473501998028951e+00
1.447930577996885404e+00
1.454973757998232031e+00
1.487837805001618108e+00
1.544789022002078127e+00
1.623840119998931186e+00
1.721274510000512237e+00
1.833046353000099771e+00
1.952835097999923164e+00
2.073553098998672795e+00
2.187351751999813132e+00
2.285589161001553293e+00
2.361068648002401460e+00
2.407453772000735626e+00
2.421498571999109117e+00
2.404461653997714166e+00
2.362053002998436568e+00
2.302418338997085812e+00
2.234478930997283896e+00
2.166085092998400796e+00
2.103863596999872243e+00
2.052597791000152938e+00
2.016625850999844261e+00
1.998243696998542873e+00
1.999589246999676106e+00
2.021329135997802950e+00
2.063053047000721563e+00
2.122501915000611916e+00
2.194880661001661792e+00
2.275690275997476419e+00
2.358355412001401419e+00
2.435620594998908928e+00
2.500355977997969603e+00
2.544505244997708360e+00
2.560804174998338567e+00
2.543563491002714727e+00
2.489851919999637175e+00
2.402798671999335056e+00
2.289958584999112645e+00
2.162035377001302550e+00
2.029936964998341864e+00
1.903913112000736874e+00
1.792541129998426186e+00
1.701524719999724766e+00
1.635625939998135436e+00
1.597271593000186840e+00
1.586960514996462734e+00
1.604851275998953497e+00
1.648511474999395432e+00
1.714166679001209559e+00
1.796785747999820160e+00
1.890825250000489177e+00
1.989723671998945065e+00
2.086178310000832425e+00
2.172278877998905955e+00
2.239611437002167804e+00
2.280743815001187613e+00
2.289953013998456299e+00
2.267074396000680281e+00
2.216832870002690470e+00
2.148388009998598136e+00
2.071700347998557845e+00
1.996726465997198829e+00
1.932289958000183105e+00
1.884055750997504219e+00
1.855412511999020353e+00
1.846922544998960802e+00
1.856905548000213457e+00
1.882463578000169946e+00
1.919745146999048302e+00
1.965430451997235650e+00
2.016119490002893144e+00
2.069915291998768225e+00
2.123895168999297312e+00
2.174704144999850541e+00
2.217938321002293378e+00
2.248576391000824515e+00
2.259912779998558108e+00
2.245819494000897976e+00
2.202030828997521894e+00
2.128198886999598471e+00
2.028762999001628486e+00
1.912941399998089764e+00
1.791312604997074232e+00
1.673992322001140565e+00
1.569107949002500391e+00
1.481545195001672255e+00
1.412884457997279242e+00
1.362861349000013433e+00
1.330814009001187515e+00
1.315819228999316692e+00
2.005281743000523420e+00
1.973584202998608816e+00
1.919330224001896568e+00
1.851319345998490462e+00
1.778573921001225244e+00
1.708841201998438919e+00
1.648750499000016134e+00
1.601106445999903372e+00
1.566778362997865770e+00
1.545517588001530385e+00
1.535584442000981653e+00
1.536073663999559358e+00
1.546168716002284782e+00
1.565847908001160249e+00
1.593643508000241127e+00
1.628577029001462506e+00
1.667461016997549450e+00
1.705401788000017405e+00
1.735923615000501741e+00
1.752674742998351576e+00
1.748377115000039339e+00
1.718779928000003565e+00
1.662232860002404777e+00
1.581706467000913108e+00
1.483131101002072683e+00
1.373737080000864808e+00
1.261027145999833010e+00
1.152823762000480201e+00
1.055742273998475866e+00
9.748108200001297519e-01
9.148369759968772996e-01
8.791916190020856448e-01
8.697767669982567895e-01
8.882863090002501849e-01
9.344751770004222635e-01
1.007154704002459766e+00
1.103722251998988213e+00
1.219713831000262871e+00
1.347823399999469984e+00
1.478711266998288920e+00
1.601658292001957307e+00
1.704543512998498045e+00
1.776692855000874260e+00
1.811558514000353171e+00
1.807309580999572063e+00
1.767462733998399926e+00
1.701275964998785639e+00
1.617757972999243066e+00
1.527699711998138810e+00
1.439994428998033982e+00
1.361707119998754933e+00
1.298853945998416748e+00
1.255399860998295480e+00
1.234205297998414608e+00
1.235991905999981100e+00
1.262334662998910062e+00
1.311682511000981322e+00
1.383784684003330767e+00
1.475974799999676179e+00
1.585015239001222653e+00
1.704684042000735644e+00
1.828215087996795774e+00
1.947209941998153226e+00
2.053275108999514487e+00
2.138293157997395610e+00
2.194804835999093484e+00
2.218605282996577444e+00
2.209308314002555562e+00
2.170394495999062201e+00
2.109013875000528060e+00
2.034779020003043115e+00
1.957176908999826992e+00
1.885271907001879299e+00
1.827070870996976737e+00
1.788402382000640500e+00
1.771409230001154356e+00
1.776179176998994080e+00
1.801555704001657432e+00
1.844494911998481257e+00
1.902668603997881291e+00
1.974601907000760548e+00
2.057476279998809332e+00
2.148035383001115406e+00
2.240291098001762293e+00
2.328723999002249911e+00
2.406889403999230126e+00
2.468523333001940046e+00
2.508754561000387184e+00
2.523229114998684963e+00
2.509726819000206888e+00
2.467832205999002326e+00
2.401825172000826569e+00
2.317505831000744365e+00
2.223287509001238504e+00
2.126984500002436107e+00
2.035979538999526994e+00
1.956286130000080448e+00
1.891667963001964381e+00
1.844326841001020512e+00
1.815310529997077538e+00
1.803597808000631630e+00
1.806507715999032371e+00
1.821632638999290066e+00
1.845778074999543605e+00
1.876759825998306042e+00
1.912386730997241102e+00
1.950464186000317568e+00
1.989736659998015966e+00
2.027494527999806451e+00
2.060184071997355204e+00
2.084249326999270124e+00
2.095259485002316069e+00
2.091314217002945952e+00
2.071745248998922762e+00
2.039521292997960700e+00
1.998038273999554804e+00
1.952761409000231652e+00
1.906256613001460209e+00
1.859253691000049002e+00
1.812044439000601415e+00
1.763650990000314778e+00
1.713442070002201945e+00
1.661060990998521447e+00
1.607604503002221463e+00
1.554313062999426620e+00
1.504147984000155702e+00
1.460574757002177648e+00
1.427655808998679277e+00
1.409268565999809653e+00
1.408825010003056377e+00
1.428560172000288730e+00
1.468957727000088198e+00
1.528133406998676946e+00
1.600755809999100165e+00
1.678814846000022953e+00
1.752001535998715553e+00
1.807882500997948227e+00
1.836507328000152484e+00
1.830267984001693549e+00
1.786861200002022088e+00
1.708104088000254706e+00
1.600542627998947864e+00
1.472797607999382308e+00
1.334496823998051696e+00
1.195028838003054261e+00
1.062631142998725409e+00
9.456983509990095627e-01
8.511209839998628013e-01
7.848885240018717013e-01
7.504482170006667729e-01
7.511541269996087067e-01
7.873412129993084818e-01
8.575972770013322588e-01
9.582485819992143661e-01
1.083437811998010147e+00
1.225795760001346935e+00
1.375625065997155616e+00
1.522431583001889521e+00
1.654270098999404581e+00
1.760351196000556229e+00
1.830874669001786970e+00
1.859199278998858063e+00
1.842144410002219956e+00
1.781928652999340557e+00
1.685593021000386216e+00
1.563618983000196749e+00
1.429010436000680784e+00
1.294179567998071434e+00
1.170560958998976275e+00
1.066230529999302235e+00
9.867903800004569348e-01
9.355362409987719730e-01
9.133315559993206989e-01
9.194474249998165760e-01
9.526174599996011239e-01
1.010754926999652525e+00
1.091353740001068218e+00
1.190919477001443738e+00
1.304212146998906974e+00
1.425684126999840373e+00
1.549080534998211078e+00
1.668032071000197902e+00
1.775854590996459592e+00
1.867337786999996752e+00
1.938530620001984062e+00
1.986978521999844816e+00
2.011621705001743976e+00
2.013015349999477621e+00
1.994193941998673836e+00
1.959875800999725470e+00
1.916519012000208022e+00
1.870317269997030962e+00
1.827405676998751005e+00
1.791333807999762939e+00
1.765623086001141928e+00
1.751267019997612806e+00
1.747999668998090783e+00
1.754448728999705054e+00
1.768764958000247134e+00
1.790247885997814592e+00
1.817605701999127632e+00
1.851471563997620251e+00
1.891697283001121832e+00
1.939096227000845829e+00
1.994529923002119176e+00
2.056654780000826577e+00
2.123883547999867005e+00
2.192984277000505244e+00
2.258551531998818973e+00
2.315282613999443129e+00
2.357802717000595294e+00
2.381683119998342590e+00
2.383902894001948880e+00
2.363311106000764994e+00
2.320803598999191308e+00
2.259270538997952826e+00
2.183516182001767447e+00
2.098609267999563599e+00
2.010947093000140740e+00
1.926455889999488136e+00
1.850054702001216356e+00
1.787015549998614006e+00
1.739976920001936378e+00
1.711548306997428881e+00
1.703230925999378087e+00
1.715148735998809570e+00
1.745627655996941030e+00
1.791793983000388835e+00
1.849230327999975998e+00
1.912024796998593956e+00
1.973573235998628661e+00
2.027360748001228785e+00
2.066857466001238208e+00
2.088049181002133992e+00
2.088267311999516096e+00
2.068167125002219109e+00
2.031059152999660000e+00
1.981185351000021910e+00
1.924466837001091335e+00
1.865946819998498540e+00
1.810294425999018131e+00
1.761283875999652082e+00
1.721761442000570241e+00
1.693589244998292997e+00
1.677834679998341016e+00
1.674312584000290371e+00
1.683669525998993777e+00
1.705986821998521918e+00
1.740157131000160007e+00
1.784486601998651167e+00
1.836641146001056768e+00
1.893075054002110846e+00
1.950092219998623477e+00
2.003110524998191977e+00
2.048061298999527935e+00
2.082073663001210662e+00
2.103953432000707835e+00
2.114793579999968642e+00
2.116689135997148696e+00
2.113360882998676971e+00
2.109259146996919299e+00
2.108437653001601575e+00
2.114355940997484140e+00
2.130298415999277495e+00
2.158369339002092602e+00
2.198903762000554707e+00
2.252853687998140231e+00
2.319100918000913225e+00
2.396508429999812506e+00
2.482325938999565551e+00
2.573651877999509452e+00
2.666055221001442987e+00
2.755707930999051314e+00
2.836980692998622544e+00
2.905115011002635583e+00
2.955123636002099374e+00
2.984541805999469943e+00
2.992293418999906862e+00
2.980028853002295364e+00
2.951133504000608809e+00
2.910076838998065796e+00
2.862536366999847814e+00
2.813559636000718456e+00
2.768492549999791663e+00
2.732643074003135553e+00
2.710578341997461393e+00
2.706166159001440974e+00
2.721014491999085294e+00
2.756315449998510303e+00
2.810353240001859376e+00
2.879090001002623467e+00
2.956781287000922021e+00
3.034290429000975564e+00
3.103116167003463488e+00
3.154506514998502098e+00
3.180435915000998648e+00
3.176515374001610326e+00
3.141426637001131894e+00
3.077565370000229450e+00
2.989928086997679202e+00
2.886159518999193097e+00
2.774665416996867862e+00
2.664137007999670459e+00
2.562665430999913951e+00
2.477344376999099040e+00
2.414006544000585563e+00
2.377246932002890389e+00
2.369059067998023238e+00
2.388637461001053452e+00
2.433320482999988599e+00
2.498168702000839403e+00
2.575737630999356043e+00
2.658389299998816568e+00
2.737046687001566170e+00
2.803375556999526452e+00
2.849882827998953871e+00
2.870052558002498699e+00
2.861288857999170432e+00
2.825041301999590360e+00
2.766469443999085343e+00
2.693861779000144452e+00
2.616658971997821936e+00
2.544962035000935430e+00
2.487507040998025332e+00
2.450863662998017389e+00
2.438281337002990767e+00
2.450554076000116765e+00
2.485540017001767410e+00
2.538596267997490941e+00
2.603580266997596482e+00
2.673518126000999473e+00
2.741528780999942683e+00
2.800890010999864899e+00
2.847147245000087423e+00
2.876316898000368383e+00
2.886894883002241841e+00
2.878823895996902138e+00
2.852821803000551881e+00
2.812280735997774173e+00
2.761373036999430042e+00
2.705421310998644913e+00
2.649656789002619917e+00
2.598155833999044262e+00
2.554720239000744186e+00
2.521581323999271262e+00
2.497484601000905968e+00
2.480556155998783652e+00
2.467363823998312000e+00
2.454647716000181390e+00
2.439110686002095463e+00
2.417917393002426252e+00
2.390205804997094674e+00
2.356502913000440458e+00
2.319571086998621468e+00
2.284326900000451133e+00
2.255999486998916836e+00
2.241060847001790535e+00
2.244265746001474326e+00
2.268542475998401642e+00
2.313164196999423439e+00
2.375955529998464044e+00
2.450747212002170272e+00
2.529376030001003528e+00
2.603218774998822482e+00
2.663304935998894507e+00
2.703009934997680830e+00
2.717064325999672292e+00
2.703843848998076282e+00
2.663753377997636562e+00
2.601306060001661535e+00
2.521334290999220684e+00
2.432164902002114104e+00
2.341378104996692855e+00
2.257487817001674557e+00
2.188148627999908058e+00
2.140257527000358095e+00
2.118494366997765610e+00
2.126463972999772523e+00
2.165182806998927845e+00
2.233556874998612329e+00
2.327254685998923378e+00
2.440446065000287490e+00
2.564619774999300716e+00
2.691045166000549216e+00
2.810767040999053279e+00
2.914679197998339077e+00
2.994018770001275698e+00
3.042959461999998894e+00
3.057160946998919826e+00
3.035511363999830792e+00
2.979338294000626775e+00
2.893502319002436707e+00
2.785838713996781735e+00
2.665736564002145315e+00
2.544007820000842912e+00
2.429930555001192261e+00
2.332547478999913437e+00
2.256646022000495577e+00
2.204917847000615438e+00
2.177439559996855678e+00
2.172757075997651555e+00
2.188046524999663234e+00
2.220620807998784585e+00
2.267695221999019850e+00
2.326166145998286083e+00
2.392631709000852425e+00
2.463333284998952877e+00
2.535650786001497181e+00
2.607055483000294771e+00
2.674362953999661840e+00
2.734372468999936245e+00
2.784037718000035966e+00
2.819662776000768645e+00
2.836732801999460207e+00
2.831919173000642331e+00
2.800828094001190038e+00
2.741351390999625437e+00
2.654856057000870351e+00
2.544480792999820551e+00
2.415903537999838591e+00
2.275594827999157133e+00
2.131120478003140306e+00
1.988490908999665407e+00
1.853182918999664253e+00
1.728659024000080535e+00
1.617605505001847632e+00
1.522009790998708922e+00
1.443311377999634715e+00
7.788299869000184117e+00
7.740524352000647923e+00
7.656431379997229669e+00
7.535951849000412039e+00
7.383435499999905005e+00
7.205768764997628750e+00
7.010188989999733167e+00
6.804975161998299882e+00
6.597267929002555320e+00
6.393646015003469074e+00
6.199852894998912234e+00
6.020598932002030779e+00
5.859811778002040228e+00
5.721059408999281004e+00
5.607569757998135174e+00
5.520482968000578694e+00
5.460850412000581855e+00
5.426653452002938138e+00
5.415607516999443760e+00
5.424702697997417999e+00
5.448926553999626776e+00
5.483666634001565399e+00
5.523197235001134686e+00
5.561528161000751425e+00
5.592604170000413433e+00
5.611745597001572605e+00
5.615449369000998558e+00
5.602698815000621835e+00
5.574442492001253413e+00
5.535107579002215061e+00
5.490279267000005348e+00
5.446949042001506314e+00
5.411002043001644779e+00
5.388930739001807524e+00
5.385170251000090502e+00
5.400988465000409633e+00
5.437398824000410968e+00
5.492305192001367686e+00
5.562040828001045156e+00
5.639468719000433339e+00
5.716278070998669136e+00
5.782221258999925340e+00
5.826455541999166599e+00
5.841676512001868105e+00
5.823349179001525044e+00
5.770345101998827886e+00
5.684491799001989421e+00
5.567748625002423069e+00
5.420602554000652162e+00
5.242981427996710408e+00
5.035379234999709297e+00
4.798383489000116242e+00
4.534602034000272397e+00
4.248340711001219461e+00
3.942850446997908875e+00
3.624786651998874731e+00
3.299514794998685829e+00
2.972286462998454226e+00
2.648892115998023655e+00
2.342514129999472061e+00
2.069610380000085570e+00
1.850086173999443417e+00
1.704376713998499326e+00
1.647448802999861073e+00
1.688968529000703711e+00
1.830487241000810172e+00
2.064321346999349771e+00
2.372899832000257447e+00
2.731397883999306941e+00
3.110072096998919733e+00
3.480371866000496084e+00
3.819672171001002425e+00
4.113286527001037030e+00
4.351817270999163156e+00
4.535865759997250279e+00
4.666937264999432955e+00
4.748809586999414023e+00
4.784975118996953825e+00
4.776690353999583749e+00
4.724370291998639004e+00
4.627423890000500251e+00
4.486715776998607907e+00
4.304822936999698868e+00
4.086354938997828867e+00
3.839571476997662103e+00
3.573543971000617603e+00
3.298421763000078499e+00
3.025243354000849649e+00
2.767849891999503598e+00
2.539138428001024295e+00
2.353778897999291075e+00
2.225660010997671634e+00
2.165829058998497203e+00
2.180670204001216916e+00
2.270313736997195520e+00
2.429099942997709149e+00
2.645698715001344681e+00
2.903108990001783241e+00
3.183328675000666408e+00
3.469159137999668019e+00
3.746464202002243837e+00
4.004110166999453213e+00
4.232557397997879889e+00
4.423737397999502718e+00
4.569919867000862723e+00
4.665663747997314204e+00
4.704531249000865500e+00
4.683329766001406824e+00
4.600046856001426931e+00
4.455985455002519302e+00
4.257194693000201369e+00
4.011977758000284666e+00
3.735124675000406569e+00
3.442697694001253694e+00
3.152373501001420664e+00
2.883320418000948848e+00
2.653029045002767816e+00
2.476661909000540618e+00
2.365304393999394961e+00
2.324564225000358419e+00
2.354472969000198646e+00
2.450682304002839373e+00
2.603813662000902696e+00
2.801308961999893654e+00
3.029364035002799938e+00
3.273512809002568247e+00
3.520602690998202888e+00
3.757372003001364646e+00
3.973349950996635016e+00
4.158952657999179792e+00
4.306449488001817372e+00
4.410279911000543507e+00
4.466953931001626188e+00
4.474611948000529082e+00
4.434208744001807645e+00
4.348689235997881042e+00
4.223016924999683397e+00
4.063173807000566740e+00
3.875805964999017306e+00
3.668383051997807343e+00
3.448010568001336651e+00
3.221175767001113854e+00
2.993964801997208269e+00
2.770074457999726292e+00
2.555971435998799279e+00
2.355833445999451214e+00
2.175791299003321910e+00
2.022336205998726655e+00
1.901341904998844257e+00
1.818046126998524414e+00
1.775832336003077216e+00
1.777102149000711506e+00
1.823181746000045678e+00
1.914714230999379652e+00
2.049067673997342354e+00
2.222973719999572495e+00
2.428781126996909734e+00
2.655847141999402083e+00
2.891577507001784397e+00
3.121450337999704061e+00
3.330118845999095356e+00
3.502951959999336395e+00
3.629074559998116456e+00
3.702755459999025334e+00
3.723161287001858000e+00
3.693626955999206984e+00
3.621002412000962067e+00
3.513033925002673641e+00
3.378705691000504885e+00
3.227179278997937217e+00
3.066233689998625778e+00
2.903640764998272061e+00
2.746864488999563036e+00
2.603025165000872221e+00
2.475889739002013812e+00
2.368762107998918509e+00
2.282354035000025760e+00
2.215468557998974575e+00
2.166188439001416555e+00
2.131607769002584973e+00
2.110384886000247207e+00
2.102016654000181006e+00
2.107438588998775231e+00
2.127369955000176560e+00
2.163867182000103639e+00
2.217184272001759382e+00
2.288661933998810127e+00
2.377927983001427492e+00
2.484319940002023941e+00
2.606377699998120079e+00
2.741349338000873104e+00
2.884556960001646075e+00
3.029985994002345251e+00
3.169176929000968812e+00
3.292999249999411404e+00
3.392547912000736687e+00
3.460688741000922164e+00
3.494809172996610869e+00
3.496940739998535719e+00
3.472326492999854963e+00
3.428180741000687703e+00
3.372840252002788475e+00
3.314299044999643229e+00
3.258713373001228319e+00
3.211279774001013720e+00
3.174048827000660822e+00
3.147345149998727720e+00
3.131818472000304610e+00
3.128233581999666058e+00
3.138460391000990057e+00
3.162619693997839931e+00
3.199426667000807356e+00
3.243623539998225169e+00
3.287240866000502137e+00
3.320562386001256527e+00
3.332718647998262895e+00
3.314935908001643838e+00
3.262996558001759695e+00
3.176660459997947328e+00
3.059652433999872301e+00
2.917413691000547260e+00
2.756343581000692211e+00
2.583362112000031630e+00
2.406143562999204732e+00
2.232178131998807658e+00
2.069824189999053488e+00
1.927001674997882219e+00
1.810098801001004176e+00
1.723156430998642463e+00
1.668550450998736778e+00
1.645399316999828443e+00
1.651688862999435514e+00
1.682402023998292862e+00
1.731949267999880249e+00
1.793766243998106802e+00
1.862124775998381665e+00
1.932304931000544457e+00
2.001385757997923065e+00
2.068527463998179883e+00
2.135112027001014212e+00
2.203981141999975080e+00
2.278222090000781463e+00
2.360481236999476096e+00
2.455599731001711916e+00
2.567506598999898415e+00
2.699924854001437780e+00
2.855361244997766335e+00
3.033647112999460660e+00
3.230231419001938775e+00
3.437049829997704364e+00
3.642019143000652548e+00
3.830129598998610163e+00
3.984521573001984507e+00
4.089387731997703668e+00
4.133809377999568824e+00
4.114474619000247912e+00
4.036086530999455135e+00
3.909576707999804057e+00
3.749583477998385206e+00
3.571792986000218662e+00
3.388905271000112407e+00
3.212467337001726264e+00
3.050361377998342505e+00
2.907983476001390954e+00
2.790691755999432644e+00
2.702273270002478966e+00
2.645023238997964654e+00
2.621380011998553528e+00
2.631895835998875555e+00
2.674837995000416413e+00
2.747608708999905502e+00
2.843833254999481142e+00
2.957324856000923319e+00
3.078717127998970682e+00
3.197209491001558490e+00
3.301229880999017041e+00
3.379644181000912795e+00
3.423190768000495154e+00
3.425174044001323637e+00
3.382840384001610801e+00
3.299185479001607746e+00
3.183142900001257658e+00
3.046617071999207838e+00
2.904196743998909369e+00
2.768567308998171939e+00
2.649916315000155009e+00
2.555624027998419479e+00
2.490296021998801734e+00
2.454864535000524484e+00
2.448104582002997631e+00
2.467070074999355711e+00
2.507268134002515581e+00
2.563796376998652704e+00
2.631064433000574354e+00
2.703839923000487033e+00
2.777202946999750566e+00
2.847399570997367846e+00
2.911929385001712944e+00
2.969258701999933692e+00
8.140067979999003001e+00
8.154936017002910376e+00
8.150938216000213288e+00
8.121823093999410048e+00
8.061372729000140680e+00
7.961445764001837233e+00
7.819754419997479999e+00
7.643373112001427216e+00
7.441964005000045290e+00
7.226875835000100778e+00
7.008800497998890933e+00
6.795556244000181323e+00
6.592698114996892400e+00
6.402831142000650289e+00
6.225903882001148304e+00
6.059185245001572184e+00
5.897948050998820690e+00
5.736423523998382734e+00
5.567402422002487583e+00
5.383391835999645991e+00
5.179007827002351405e+00
4.949570083997969050e+00
4.691920151002705097e+00
4.406166966000455432e+00
4.093495852997875772e+00
3.759321599998656893e+00
3.413938052002777113e+00
3.071083359998738160e+00
2.748189433998049935e+00
2.464109819000441348e+00
2.236087818000669358e+00
2.078642289998242632e+00
2.001923277999594575e+00
2.008227911999711068e+00
2.095212191998143680e+00
2.254737705003208248e+00
2.474408097001287388e+00
2.739905886002816260e+00
3.035843227000441402e+00
3.349324562001129379e+00
3.670075746998918476e+00
3.989593239999521757e+00
4.303413053999975091e+00
4.604147414000181016e+00
4.884129155001573963e+00
5.132474961999832885e+00
5.336199262997979531e+00
5.480299793998710811e+00
5.551270351999846753e+00
5.542165361999650486e+00
5.454074755001784069e+00
5.295515549001720501e+00
5.079505992001941195e+00
4.822808166001777863e+00
4.540260656998725608e+00
4.246338297001784667e+00
3.953393865998805268e+00
3.670415393000439508e+00
3.411626822999096476e+00
3.189664221001294209e+00
3.016995616999338381e+00
2.904142195999156684e+00
2.859588727998925606e+00
2.883986461001768475e+00
2.973386493998987135e+00
3.116908783002145356e+00
3.300859617000241997e+00
3.509064945999853080e+00
3.724312039998039836e+00
3.931219736001366982e+00
4.116338372001337120e+00
4.268588505001389422e+00
4.380899376999877859e+00
4.449980702996981563e+00
4.473985918000835227e+00
4.452951342998858308e+00
4.388321922000613995e+00
4.283996769998339005e+00
4.147331309002765920e+00
3.986682998998730909e+00
3.810581065001315437e+00
3.627951987000415102e+00
3.447589780997077469e+00
3.278599798999493942e+00
3.128997250001702923e+00
3.005990461999317631e+00
2.915930900002422277e+00
2.861341457999515114e+00
2.842656483997416217e+00
2.857162596999842208e+00
2.899302672998601338e+00
2.962447235000581713e+00
3.037391611000202829e+00
3.116328576998057542e+00
3.191230787997483276e+00
3.254768843999045203e+00
3.301321152001037262e+00
3.327265661999263102e+00
3.330912617999274516e+00
3.310527106001245556e+00
3.265692116001446266e+00
3.196345051997923292e+00
3.104642941001657164e+00
2.995213824000529712e+00
2.875947893997363281e+00
2.756179126001370605e+00
2.645860976001131348e+00
2.554762970001320355e+00
2.490626878003240563e+00
2.458965645000716904e+00
2.459621532001619926e+00
2.489023130001442041e+00
2.540266971998789813e+00
2.603353587001038250e+00
2.668523099000594812e+00
2.726332951002405025e+00
2.769056429999182001e+00
2.792458288000489119e+00
2.793337390001397580e+00
2.771896119997109054e+00
2.727957503000652650e+00
2.664387939999869559e+00
2.584194626000680728e+00
2.491885753999667941e+00
2.393473167001502588e+00
2.297005270000227029e+00
2.210742495997692458e+00
2.144878857998264721e+00
2.108618436999677215e+00
2.107052875999215757e+00
2.143176419998781057e+00
2.214997308001329657e+00
2.315910183999221772e+00
2.436865057999966666e+00
2.565180801000678912e+00
2.688733818999025971e+00
2.794885039002110716e+00
2.873835230002441676e+00
2.918391423001594376e+00
2.924618526998528978e+00
2.892747686997608980e+00
2.827259704998141387e+00
2.735536752999905730e+00
2.627206755998486187e+00
2.515626395001163473e+00
2.414187417998618912e+00
2.336103880999871762e+00
2.292293083999538794e+00
2.289851042998634512e+00
2.330699466998339631e+00
2.411650602000008803e+00
2.525067059999855701e+00
2.660495304000505712e+00
2.807968832999904407e+00
2.955985087002773071e+00
3.094486951998987934e+00
3.213999897998291999e+00
3.306650491998880170e+00
3.367256112000177382e+00
3.392208016000950010e+00
3.382452199999534059e+00
3.342563944002904464e+00
3.280304251002235105e+00
3.205857891000050586e+00
3.130326966998836724e+00
3.064546153000264894e+00
3.020250227000360610e+00
3.003508683999825735e+00
8.072657734999665990e+00
8.062041645000135759e+00
8.000714665002305992e+00
7.892405823000444798e+00
7.743751517999044154e+00
7.562296086001879303e+00
7.356706927999766776e+00
7.137820245003240416e+00
6.915002469999308232e+00
6.696814962997450493e+00
6.489830095997604076e+00
6.298381361000792822e+00
6.125069388999691000e+00
5.969703930997638963e+00
5.830215074998704949e+00
5.701708872999006417e+00
5.575807085999258561e+00
5.446832237998023629e+00
5.307448122999630868e+00
5.152266830998996738e+00
4.976025613999809138e+00
4.774738890999287833e+00
4.548210688997642137e+00
4.300790536999556934e+00
4.042208822000247892e+00
3.786685824998130556e+00
3.554867266997462139e+00
3.367237029997340869e+00
3.238756799997645430e+00
3.177330394999444252e+00
3.183499242997640977e+00
3.250596704998315545e+00
3.367143391998979496e+00
3.519028742997761583e+00
3.690689840997947613e+00
3.868331618999945931e+00
4.041034082001715433e+00
4.201464368001325056e+00
4.344497403002606006e+00
4.467582281999057159e+00
4.570294739998644218e+00
4.651947872000164352e+00
4.711227039999357658e+00
4.747315352000441635e+00
4.759190038002998335e+00
4.745117542999651050e+00
4.704078850998484995e+00
4.636430392998590833e+00
4.545106097997631878e+00
4.431876995997299673e+00
4.300761399001203245e+00
4.155225353999412619e+00
3.998056545999133959e+00
3.831976518998999381e+00
3.661156489000859438e+00
3.490864563002105569e+00
3.329235655000957195e+00
3.187113855998177314e+00
3.076022485001885798e+00
3.008619721000286518e+00
2.994077143997856183e+00
3.037265808998199645e+00
3.136763387999963015e+00
3.284842070999729913e+00
3.467383301001973450e+00
3.668649848001223290e+00
3.872555894002289278e+00
4.066789617001631996e+00
4.242427665998548036e+00
4.393880902000091737e+00
4.518706915001530433e+00
4.615573636998306029e+00
4.685148102998937247e+00
4.726823499000602169e+00
4.743079296000360046e+00
4.733149927000340540e+00
4.697365427000477212e+00
4.634425951000594068e+00
4.545832414001779398e+00
4.432061103998421459e+00
4.292961093000485562e+00
4.129577862000587629e+00
3.944322370000008959e+00
3.743344409002020257e+00
3.534596777000842849e+00
3.327858468001068104e+00
3.134644170000683516e+00
2.968580064003617736e+00
2.843258930999581935e+00
2.767966104998777155e+00
2.749403632999019464e+00
2.787575489997834666e+00
2.878305440000985982e+00
3.012324433002504520e+00
3.176329818998055998e+00
3.357798280998395057e+00
3.544389052000042284e+00
3.721921506999933627e+00
3.883182016001228476e+00
4.021198677000938915e+00
4.132991773996764096e+00
4.218242023001948837e+00
4.275917579998349538e+00
4.305662106999079697e+00
4.308458674000576138e+00
4.283698877999995602e+00
4.232575977999658789e+00
4.155083967998507433e+00
4.051553026998590212e+00
3.922993899999710266e+00
3.773816182001610287e+00
3.610551908997877035e+00
3.443940766999730840e+00
3.285783909002930159e+00
3.149190936001105001e+00
3.044717151999066118e+00
2.979968307998206001e+00
2.956012370999815175e+00
2.969647222002095077e+00
3.012037737000355264e+00
3.072656004998862045e+00
3.139818843999819364e+00
3.202552900998853147e+00
3.254347833000792889e+00
3.290639236001879908e+00
3.308630462001019623e+00
3.304577710001467494e+00
3.276694035001128213e+00
3.223213616001885384e+00
3.143032690000836737e+00
2.622538755000277888e+00
2.837957068000832805e+00
3.049845266999909654e+00
3.249093151996930828e+00
3.431526300999394152e+00
3.594720359000348253e+00
3.738949507998768240e+00
3.863048998002341250e+00
3.033950749999348773e+00
2.825636937999661313e+00
2.646113675000378862e+00
2.512551912001072196e+00
8.257855266998376464e+00
8.229972624001675285e+00
8.145032198997796513e+00
7.993538544000330148e+00
7.790856628002075013e+00
7.549995921999652637e+00
7.286345594999147579e+00
7.014079917000344722e+00
6.745313928000541637e+00
6.489031163000618108e+00
6.254148899999563582e+00
6.046274436001112917e+00
5.868121221999899717e+00
5.718170061001728754e+00
5.593554009999934351e+00
5.489668132999213412e+00
5.402020154000638286e+00
5.326801510000223061e+00
5.260522988999582594e+00
5.202339587998721981e+00
5.150959706999856280e+00
5.105774827003187966e+00
5.064841154999157880e+00
5.026501295000343816e+00
4.987990354002249660e+00
4.948068985999270808e+00
4.906733676998555893e+00
4.862913518001732882e+00
4.816214496997417882e+00
4.767011668998748064e+00
4.711197532997175585e+00
4.645342209001682932e+00
4.566337741998722777e+00
4.471826542001508642e+00
4.359890789000928635e+00
4.230844367997633526e+00
4.088715867997962050e+00
3.942008220001298469e+00
3.802222905000235187e+00
3.682127629999740748e+00
3.591027635000500595e+00
3.535508693999872776e+00
3.518539339998824289e+00
3.538657077002426377e+00
3.593870278000395047e+00
3.680715255002724007e+00
3.793979226997180376e+00
3.929615398999885656e+00
4.083186686999397352e+00
4.248711425003421027e+00
4.420838564998121001e+00
4.591949035999277839e+00
4.754000384000391932e+00
4.897709850996761816e+00
5.012873566000052961e+00
5.089540566001232946e+00
5.119401849999121623e+00
5.097342007000406738e+00
5.021351088998926571e+00
4.893522768998082029e+00
4.718284432001382811e+00
4.502737671002250863e+00
4.256254037001781398e+00
3.987358313999720849e+00
3.706142065002495656e+00
3.420047225998132490e+00
3.137037466996844159e+00
2.863400234000437194e+00
2.605069327997625805e+00
2.367618962001870386e+00
2.157432346000859980e+00
1.982155281002633274e+00
1.849683256001299014e+00
1.768745770001260098e+00
1.745660335000138730e+00
1.784004761000687722e+00
1.884812371998123126e+00
2.046427633998973761e+00
2.262259985000127926e+00
2.523099587000615429e+00
2.815631331999611575e+00
3.126282870998693397e+00
3.441446007000195095e+00
3.746415386998705799e+00
4.029151091999665368e+00
4.278193055000883760e+00
4.485410403998685069e+00
4.644929611000407021e+00
4.753743486999155721e+00
4.809760870997706661e+00
4.813544759002979845e+00
4.766356206000637030e+00
4.669301565998466685e+00
4.525644216002547182e+00
4.338698186002147850e+00
4.115248386999155628e+00
1.730050930000288645e+00
1.698411718996794662e+00
1.692005428998527350e+00
1.709888030000001891e+00
1.749169693001022097e+00
1.805347535002510995e+00
1.872190875998057891e+00
1.943809147000138182e+00
2.012798102001397638e+00
2.072680425997532438e+00
2.119266710997180780e+00
2.149984154999401653e+00
2.166040200998395449e+00
2.170562266001070384e+00
2.169731788999342825e+00
2.169424979998439085e+00
2.175957139999809442e+00
2.194923651000863174e+00
2.231207708002330037e+00
2.287377214001026005e+00
2.365777742998034228e+00
2.465193624997482402e+00
2.579720355999597814e+00
2.700978411001415225e+00
2.817420245999528561e+00
2.916863872000249103e+00
2.987699613000586396e+00
3.021141999000974465e+00
3.012856554003519705e+00
2.962632152997684898e+00
2.875327986999764107e+00
2.758350952997716377e+00
2.621866417001001537e+00
2.476151866001600865e+00
2.331462173999170773e+00
2.196373262999259168e+00
2.080148603999987245e+00
1.989413037998019718e+00
1.930514489999040961e+00
1.908387447001587134e+00
1.926258065999718383e+00
1.984276019000390079e+00
2.080018676002509892e+00
2.208270846000232268e+00
2.360232584000186762e+00
2.525547213997924700e+00
2.692721687999437563e+00
2.850030110999796307e+00
2.986558560001867590e+00
3.093067154997697799e+00
3.163432028999523027e+00
3.195629123998514842e+00
3.191626831001485698e+00
3.158586089000891661e+00
3.105451506999088451e+00
3.044460728000558447e+00
2.986275875999126583e+00
2.940903115002583945e+00
2.915208250997238792e+00
2.913202472998818848e+00
2.935036790000594920e+00
2.977798628002346959e+00
3.037282299999787938e+00
3.107731240997964051e+00
3.183048192997375736e+00
3.256519690999994054e+00
3.321343440999044105e+00
3.372771416001342004e+00
3.406081106000783620e+00
3.421740612000576220e+00
3.422205605002091033e+00
3.411697876003017882e+00
3.395738617000461090e+00
3.379616171001543989e+00
3.367778463998547522e+00
3.363367144000221742e+00
3.367773631998716155e+00
3.381750838001607917e+00
3.403377758000715403e+00
3.430006360998959281e+00
3.457989018999796826e+00
3.483364042000175687e+00
3.501580053998623043e+00
3.508563130002585240e+00
3.500156171998241916e+00
3.474520877000031760e+00
3.431222396997327451e+00
3.372389547999773640e+00
3.301872316998924362e+00
3.226206964998709736e+00
3.152098677001049509e+00
3.086048481000034371e+00
3.033212906000699149e+00
2.997034144998906413e+00
2.978386620001401752e+00
2.976230502001271816e+00
2.987220448001608020e+00
3.006343859000480734e+00
3.027559690999623854e+00
3.044598956999834627e+00
3.052060947997233598e+00
3.044925755999429384e+00
3.021200515002419706e+00
2.979443852000258630e+00
2.921101108000584645e+00
2.849322347999986960e+00
2.767718162998789921e+00
2.682459930001641624e+00
2.599102708001737483e+00
2.523304819998884341e+00
2.460308846002590144e+00
2.413203336000151467e+00
2.384492558998317691e+00
2.374140571999305394e+00
2.381829951998952311e+00
2.406765544001245871e+00
2.447664541999984067e+00
2.501396142997691641e+00
2.565178273998753866e+00
2.634439031000511022e+00
2.704448951000813395e+00
2.769578077000915073e+00
2.824553787999320775e+00
2.865149197001301218e+00
2.888491257999703521e+00
2.893412014000205090e+00
2.880269006000162335e+00
2.849052983001456596e+00
2.802329534999444149e+00
2.744820526000694372e+00
2.682319553998240735e+00
2.620348616001137998e+00
2.565233174998866161e+00
2.522968311997829005e+00
2.498185129999910714e+00
2.492574183997930959e+00
2.506040967997250846e+00
2.535231578000093577e+00
2.574934951000614092e+00
2.618420455000887159e+00
2.658332593000523048e+00
2.687689147998753469e+00
2.701418445998569950e+00
2.697306174999539508e+00
2.674391402000765083e+00
2.634478975000092760e+00
2.580137354001635686e+00
2.516096440998808248e+00
2.447608122001838638e+00
2.380878145999304252e+00
2.322724696998193394e+00
2.278993072002776898e+00
2.255228337002336048e+00
2.254535561001830501e+00
2.277719019999494776e+00
2.322817487998690922e+00
2.384670093000750057e+00
2.456842520998179680e+00
2.531585758999426616e+00
2.600359726999158738e+00
2.655936711998947430e+00
2.690363101999537321e+00
2.698521149999578483e+00
2.678603480999299791e+00
2.631811047998780850e+00
2.563215809001121670e+00
2.479178067002067110e+00
2.388790245000564028e+00
2.299657609000860248e+00
2.219175249996624188e+00
2.153997257002629340e+00
2.107931020000251010e+00
2.084248383001977345e+00
2.083487085998058319e+00
2.104802306999772554e+00
2.146646723002049839e+00
2.206291385002259631e+00
2.281511903998762136e+00
2.368552772000839468e+00
2.463023543998133391e+00
2.559727989999373676e+00
2.653031365000060759e+00
2.735538250999525189e+00
2.800523342997621512e+00
2.842412983998656273e+00
2.857906257999275113e+00
2.846487191000051098e+00
2.809343182998418342e+00
2.751172726999357110e+00
2.677896642999257892e+00
2.596689076002803631e+00
2.515253541001584381e+00
2.440927463001571596e+00
2.381659044000116410e+00
2.343089448997488944e+00
2.329449592998571461e+00
2.340843039000901626e+00
2.376020738000079291e+00
2.430257475996768335e+00
2.497164854998118244e+00
2.568213026002922561e+00
2.635943620000034571e+00
2.692291092000232311e+00
2.731229102002544096e+00
2.748944285998732084e+00
2.741921748998720432e+00
2.709223877998738317e+00
2.651189258998783771e+00
2.570296427998982836e+00
2.471706615000584861e+00
2.362842777001787908e+00
2.251716597998893121e+00
2.148050273997796467e+00
2.059408265002275584e+00
1.992034311002498725e+00
1.948827612999593839e+00
1.929269348998786882e+00
1.930080171001463896e+00
1.946103182999650016e+00
1.971782520999113331e+00
2.001931684997543925e+00
2.033680446002108511e+00
2.065447672001027968e+00
2.096294376999139786e+00
2.126811072997952579e+00
2.155515871996612987e+00
2.186564098999951966e+00
2.222344710000470513e+00
2.267441535997932078e+00
2.324332462998427218e+00
2.392331234997982392e+00
[truncated: 328,576 more chars]
