# Supplementary material for: Simulating the Photochemical Birth of the Hydrated Electron in Liquid Water
Source: Nat Commun. 2026 Mar 10;17:3764. doi: 10.1038/s41467-026-70045-7 (PMC13106769; doi:10.1038/s41467-026-70045-7)
Supplement: Supplementary file 3 — Source Data [file 41467_2026_70045_MOESM3_ESM.zip › Figure_7/pes_ROKS.dat]

# LIP coord. [arb. unit]        ES0[eV]                   ES1[eV]
0.000000000000000000e+00 0.000000000000000000e+00 7.713039332531593573e+00
1.000000000000000000e+00 6.260839375682962782e-01 6.812254533034320048e+00
2.000000000000000000e+00 2.046043655615335410e+00 6.270780122103019494e+00
3.000000000000000000e+00 3.394826669072358527e+00 5.849039515608978945e+00
4.000000000000000000e+00 4.337636636149682090e+00 5.343997075824177045e+00
5.000000000000000000e+00 5.343569501426145507e+00 5.214723453954093202e+00
