# Supplementary material for: Simulating the Photochemical Birth of the Hydrated Electron in Liquid Water
Source: Nat Commun. 2026 Mar 10;17:3764. doi: 10.1038/s41467-026-70045-7 (PMC13106769; doi:10.1038/s41467-026-70045-7)
Supplement: Supplementary file 3 — Source Data [file 41467_2026_70045_MOESM3_ESM.zip › Figure_7/tddft_egap_evol_a.dat]

# Time [fs]                   Egap [eV]
0.000000000000000000e+00 7.719280000000000364e+00
5.000000000000000000e-01 7.701620000000000132e+00
1.000000000000000000e+00 7.636960000000000193e+00
1.500000000000000000e+00 7.517299999999999649e+00
2.000000000000000000e+00 7.343869999999999898e+00
2.500000000000000000e+00 7.123109999999999609e+00
3.000000000000000000e+00 6.864150000000000418e+00
3.500000000000000000e+00 6.576100000000000279e+00
4.000000000000000000e+00 6.262419999999999654e+00
4.500000000000000000e+00 5.923230000000000217e+00
5.000000000000000000e+00 5.557360000000000078e+00
5.500000000000000000e+00 5.166820000000000412e+00
6.000000000000000000e+00 4.756949999999999790e+00
6.500000000000000000e+00 4.335429999999999673e+00
7.000000000000000000e+00 3.913679999999999826e+00
7.500000000000000000e+00 3.502670000000000172e+00
8.000000000000000000e+00 3.109490000000000087e+00
8.500000000000000000e+00 2.740069999999999784e+00
9.000000000000000000e+00 2.394140000000000157e+00
9.500000000000000000e+00 2.072400000000000020e+00
1.000000000000000000e+01 1.773810000000000109e+00
1.050000000000000000e+01 1.495049999999999990e+00
