# Supplementary material for: Simulating the Photochemical Birth of the Hydrated Electron in Liquid Water
Source: Nat Commun. 2026 Mar 10;17:3764. doi: 10.1038/s41467-026-70045-7 (PMC13106769; doi:10.1038/s41467-026-70045-7)
Supplement: Supplementary file 3 — Source Data [file 41467_2026_70045_MOESM3_ESM.zip › Figure_7/tddft_egap_evol_b.dat]

# Time [fs]                   Egap [eV]
0.000000000000000000e+00 7.883239999999999803e+00
5.000000000000000000e-01 7.854849999999999888e+00
1.000000000000000000e+00 7.802369999999999806e+00
1.500000000000000000e+00 7.728760000000000296e+00
2.000000000000000000e+00 7.655999999999999694e+00
2.500000000000000000e+00 7.544319999999999915e+00
3.000000000000000000e+00 7.396729999999999805e+00
3.500000000000000000e+00 7.263510000000000133e+00
4.000000000000000000e+00 7.147829999999999906e+00
4.500000000000000000e+00 6.989930000000000199e+00
5.000000000000000000e+00 6.858780000000000321e+00
5.500000000000000000e+00 6.737320000000000420e+00
6.000000000000000000e+00 6.628759999999999764e+00
6.500000000000000000e+00 6.534410000000000274e+00
7.000000000000000000e+00 6.453129999999999811e+00
7.500000000000000000e+00 6.381109999999999616e+00
8.000000000000000000e+00 6.312170000000000059e+00
8.500000000000000000e+00 6.237790000000000390e+00
9.000000000000000000e+00 6.149020000000000152e+00
9.500000000000000000e+00 6.035540000000000127e+00
1.000000000000000000e+01 5.913020000000000387e+00
1.050000000000000000e+01 5.707770000000000010e+00
1.100000000000000000e+01 5.484880000000000422e+00
1.150000000000000000e+01 5.229639999999999844e+00
1.200000000000000000e+01 4.954369999999999941e+00
1.250000000000000000e+01 4.709559999999999746e+00
1.300000000000000000e+01 4.433580000000000076e+00
1.350000000000000000e+01 4.232890000000000263e+00
1.400000000000000000e+01 4.124089999999999812e+00
1.450000000000000000e+01 4.072189999999999976e+00
1.500000000000000000e+01 4.106830000000000425e+00
1.550000000000000000e+01 4.219389999999999752e+00
1.600000000000000000e+01 4.366959999999999731e+00
1.650000000000000000e+01 4.566010000000000346e+00
1.700000000000000000e+01 4.771539999999999893e+00
1.750000000000000000e+01 4.966560000000000308e+00
1.800000000000000000e+01 5.139660000000000117e+00
1.850000000000000000e+01 5.285549999999999748e+00
1.900000000000000000e+01 5.397380000000000067e+00
1.950000000000000000e+01 5.477420000000000400e+00
2.000000000000000000e+01 5.527800000000000047e+00
2.050000000000000000e+01 5.553399999999999892e+00
2.100000000000000000e+01 5.559779999999999944e+00
2.150000000000000000e+01 5.552909999999999791e+00
2.200000000000000000e+01 5.536419999999999675e+00
2.250000000000000000e+01 5.513980000000000103e+00
2.300000000000000000e+01 5.488850000000000229e+00
2.350000000000000000e+01 5.462139999999999773e+00
2.400000000000000000e+01 5.434179999999999566e+00
2.450000000000000000e+01 5.430900000000000283e+00
2.500000000000000000e+01 5.365999999999999659e+00
2.550000000000000000e+01 5.319799999999999862e+00
2.600000000000000000e+01 5.263090000000000046e+00
2.650000000000000000e+01 5.195479999999999876e+00
2.700000000000000000e+01 5.117390000000000327e+00
2.750000000000000000e+01 5.028760000000000119e+00
2.800000000000000000e+01 4.927719999999999878e+00
2.850000000000000000e+01 4.811259999999999870e+00
2.900000000000000000e+01 4.675329999999999764e+00
2.950000000000000000e+01 4.515390000000000015e+00
3.000000000000000000e+01 4.328739999999999810e+00
3.050000000000000000e+01 4.116080000000000183e+00
3.100000000000000000e+01 3.882600000000000051e+00
3.150000000000000000e+01 3.641379999999999839e+00
3.200000000000000000e+01 3.411989999999999856e+00
3.250000000000000000e+01 3.215749999999999886e+00
3.300000000000000000e+01 3.072210000000000107e+00
3.350000000000000000e+01 3.040639999999999787e+00
3.400000000000000000e+01 2.987880000000000091e+00
3.450000000000000000e+01 3.060470000000000024e+00
3.500000000000000000e+01 3.249210000000000154e+00
3.550000000000000000e+01 3.411099999999999799e+00
3.600000000000000000e+01 3.653620000000000090e+00
3.650000000000000000e+01 3.910299999999999887e+00
3.700000000000000000e+01 4.164329999999999643e+00
3.750000000000000000e+01 4.404329999999999856e+00
3.800000000000000000e+01 4.624620000000000175e+00
3.850000000000000000e+01 4.821320000000000050e+00
3.900000000000000000e+01 4.991069999999999673e+00
3.950000000000000000e+01 5.181090000000000195e+00
4.000000000000000000e+01 5.288319999999999688e+00
4.050000000000000000e+01 5.313410000000000188e+00
4.100000000000000000e+01 5.355699999999999683e+00
4.150000000000000000e+01 5.370669999999999611e+00
4.200000000000000000e+01 5.361449999999999605e+00
4.250000000000000000e+01 5.330849999999999866e+00
4.300000000000000000e+01 5.279239999999999711e+00
4.350000000000000000e+01 5.205639999999999823e+00
4.400000000000000000e+01 5.108220000000000205e+00
4.450000000000000000e+01 4.988550000000000040e+00
4.500000000000000000e+01 4.845519999999999605e+00
4.550000000000000000e+01 4.680920000000000414e+00
4.600000000000000000e+01 4.495350000000000179e+00
4.650000000000000000e+01 4.289489999999999803e+00
4.700000000000000000e+01 4.065269999999999939e+00
4.750000000000000000e+01 3.826670000000000016e+00
4.800000000000000000e+01 3.583639999999999937e+00
4.850000000000000000e+01 3.352380000000000138e+00
4.900000000000000000e+01 3.151920000000000055e+00
4.950000000000000000e+01 3.046920000000000073e+00
5.000000000000000000e+01 2.907760000000000122e+00
5.050000000000000000e+01 2.879599999999999937e+00
5.100000000000000000e+01 2.912609999999999921e+00
5.150000000000000000e+01 3.044779999999999820e+00
5.200000000000000000e+01 3.129249999999999865e+00
5.250000000000000000e+01 3.285989999999999966e+00
5.300000000000000000e+01 3.454619999999999802e+00
5.350000000000000000e+01 3.622290000000000010e+00
5.400000000000000000e+01 3.779949999999999921e+00
5.450000000000000000e+01 3.922940000000000094e+00
5.500000000000000000e+01 4.050480000000000302e+00
5.550000000000000000e+01 4.199220000000000397e+00
5.600000000000000000e+01 4.290790000000000326e+00
5.650000000000000000e+01 4.362040000000000362e+00
5.700000000000000000e+01 4.373689999999999856e+00
5.750000000000000000e+01 4.426330000000000098e+00
5.800000000000000000e+01 4.378730000000000011e+00
5.850000000000000000e+01 4.329119999999999635e+00
5.900000000000000000e+01 4.244189999999999685e+00
5.950000000000000000e+01 4.127270000000000216e+00
6.000000000000000000e+01 3.983830000000000204e+00
6.100000000000000000e+01 3.682380000000000209e+00
6.150000000000000000e+01 3.492090000000000138e+00
6.200000000000000000e+01 3.350439999999999863e+00
6.250000000000000000e+01 3.239170000000000105e+00
6.300000000000000000e+01 3.170720000000000205e+00
6.350000000000000000e+01 3.178269999999999929e+00
6.400000000000000000e+01 3.164520000000000000e+00
6.450000000000000000e+01 3.224790000000000045e+00
6.500000000000000000e+01 3.316920000000000091e+00
6.550000000000000000e+01 3.432069999999999954e+00
6.600000000000000000e+01 3.556179999999999897e+00
6.650000000000000000e+01 3.677309999999999857e+00
6.700000000000000000e+01 3.785429999999999851e+00
6.750000000000000000e+01 3.872079999999999966e+00
6.800000000000000000e+01 3.931039999999999868e+00
6.850000000000000000e+01 3.957139999999999880e+00
6.900000000000000000e+01 3.947820000000000107e+00
6.950000000000000000e+01 3.902759999999999785e+00
7.000000000000000000e+01 3.823640000000000150e+00
7.050000000000000000e+01 3.715520000000000156e+00
7.100000000000000000e+01 3.588260000000000005e+00
7.150000000000000000e+01 3.449829999999999952e+00
7.200000000000000000e+01 3.315659999999999830e+00
7.250000000000000000e+01 3.195749999999999869e+00
7.300000000000000000e+01 3.102419999999999956e+00
7.350000000000000000e+01 3.046250000000000124e+00
7.400000000000000000e+01 3.074250000000000149e+00
7.450000000000000000e+01 3.070390000000000175e+00
7.500000000000000000e+01 3.153049999999999908e+00
7.550000000000000000e+01 3.278399999999999981e+00
7.600000000000000000e+01 3.477939999999999809e+00
7.650000000000000000e+01 3.621780000000000221e+00
7.700000000000000000e+01 3.852189999999999781e+00
7.750000000000000000e+01 3.999010000000000176e+00
7.800000000000000000e+01 4.203050000000000175e+00
7.850000000000000000e+01 4.341280000000000250e+00
7.900000000000000000e+01 4.446390000000000065e+00
7.950000000000000000e+01 4.479860000000000397e+00
8.000000000000000000e+01 4.552599999999999980e+00
8.050000000000000000e+01 4.520529999999999937e+00
8.100000000000000000e+01 4.495160000000000267e+00
8.150000000000000000e+01 4.443010000000000126e+00
8.200000000000000000e+01 4.368520000000000181e+00
8.250000000000000000e+01 4.274709999999999788e+00
8.300000000000000000e+01 4.169900000000000162e+00
8.350000000000000000e+01 4.059260000000000090e+00
8.400000000000000000e+01 3.947299999999999809e+00
8.450000000000000000e+01 3.838900000000000201e+00
8.500000000000000000e+01 3.737800000000000011e+00
8.550000000000000000e+01 3.645430000000000170e+00
8.600000000000000000e+01 3.564020000000000188e+00
8.650000000000000000e+01 3.493939999999999824e+00
8.700000000000000000e+01 3.433499999999999996e+00
8.750000000000000000e+01 3.385709999999999997e+00
8.800000000000000000e+01 3.344100000000000072e+00
8.850000000000000000e+01 3.308679999999999843e+00
8.900000000000000000e+01 3.278290000000000148e+00
8.950000000000000000e+01 3.251739999999999853e+00
9.000000000000000000e+01 3.229969999999999786e+00
9.050000000000000000e+01 3.213960000000000150e+00
9.100000000000000000e+01 3.204099999999999948e+00
9.150000000000000000e+01 3.200219999999999843e+00
9.200000000000000000e+01 3.200349999999999806e+00
9.250000000000000000e+01 3.203590000000000160e+00
9.300000000000000000e+01 3.206210000000000004e+00
9.350000000000000000e+01 3.246100000000000207e+00
9.400000000000000000e+01 3.207230000000000025e+00
9.450000000000000000e+01 3.202599999999999891e+00
9.500000000000000000e+01 3.194139999999999979e+00
9.550000000000000000e+01 3.179990000000000094e+00
9.600000000000000000e+01 3.202749999999999986e+00
9.650000000000000000e+01 3.134110000000000174e+00
9.700000000000000000e+01 3.100519999999999943e+00
9.750000000000000000e+01 3.060049999999999937e+00
9.800000000000000000e+01 3.054030000000000022e+00
9.850000000000000000e+01 2.966369999999999951e+00
9.900000000000000000e+01 2.918719999999999981e+00
9.950000000000000000e+01 2.874499999999999833e+00
1.000000000000000000e+02 2.870159999999999823e+00
1.005000000000000000e+02 2.804720000000000102e+00
1.010000000000000000e+02 2.780050000000000132e+00
1.015000000000000000e+02 2.762399999999999967e+00
1.020000000000000000e+02 2.750669999999999948e+00
1.025000000000000000e+02 2.742669999999999941e+00
1.030000000000000000e+02 2.737420000000000186e+00
1.035000000000000000e+02 2.734910000000000174e+00
1.040000000000000000e+02 2.725169999999999870e+00
1.045000000000000000e+02 2.710679999999999978e+00
1.050000000000000000e+02 2.688450000000000006e+00
1.055000000000000000e+02 2.657300000000000217e+00
1.060000000000000000e+02 2.614770000000000039e+00
1.065000000000000000e+02 2.559039999999999981e+00
1.070000000000000000e+02 2.488280000000000047e+00
1.075000000000000000e+02 2.404990000000000183e+00
1.080000000000000000e+02 2.314229999999999787e+00
1.085000000000000000e+02 2.224009999999999820e+00
1.090000000000000000e+02 2.188520000000000021e+00
1.095000000000000000e+02 2.085609999999999964e+00
1.100000000000000000e+02 2.060270000000000046e+00
1.105000000000000000e+02 2.070240000000000080e+00
1.110000000000000000e+02 2.113719999999999821e+00
1.115000000000000000e+02 2.189090000000000202e+00
1.120000000000000000e+02 2.289390000000000036e+00
1.125000000000000000e+02 2.404910000000000103e+00
1.130000000000000000e+02 2.527429999999999843e+00
1.135000000000000000e+02 2.647400000000000198e+00
1.140000000000000000e+02 2.756200000000000205e+00
1.145000000000000000e+02 2.854940000000000033e+00
1.150000000000000000e+02 2.938540000000000152e+00
1.155000000000000000e+02 3.004119999999999902e+00
1.160000000000000000e+02 3.047309999999999963e+00
1.165000000000000000e+02 3.066710000000000047e+00
1.170000000000000000e+02 3.098390000000000200e+00
1.175000000000000000e+02 3.047849999999999948e+00
1.180000000000000000e+02 3.013840000000000074e+00
1.185000000000000000e+02 2.968459999999999877e+00
1.190000000000000000e+02 2.916630000000000056e+00
1.195000000000000000e+02 2.864730000000000221e+00
1.200000000000000000e+02 2.821429999999999882e+00
1.205000000000000000e+02 2.832279999999999909e+00
1.210000000000000000e+02 2.799570000000000114e+00
1.215000000000000000e+02 2.836699999999999999e+00
1.220000000000000000e+02 2.908889999999999976e+00
1.225000000000000000e+02 3.015249999999999986e+00
1.230000000000000000e+02 3.144289999999999807e+00
1.235000000000000000e+02 3.286900000000000155e+00
1.240000000000000000e+02 3.427439999999999820e+00
1.245000000000000000e+02 3.547060000000000102e+00
1.250000000000000000e+02 3.633080000000000087e+00
1.255000000000000000e+02 3.679769999999999985e+00
1.260000000000000000e+02 3.713239999999999874e+00
1.265000000000000000e+02 3.672579999999999956e+00
1.270000000000000000e+02 3.567790000000000017e+00
1.275000000000000000e+02 3.499890000000000168e+00
1.280000000000000000e+02 3.362239999999999895e+00
1.285000000000000000e+02 3.246630000000000127e+00
1.290000000000000000e+02 3.134399999999999853e+00
1.295000000000000000e+02 3.042759999999999909e+00
1.300000000000000000e+02 2.940589999999999815e+00
1.305000000000000000e+02 2.866969999999999796e+00
1.310000000000000000e+02 2.810420000000000140e+00
1.315000000000000000e+02 2.772100000000000009e+00
1.320000000000000000e+02 2.750370000000000203e+00
1.325000000000000000e+02 2.743440000000000101e+00
1.330000000000000000e+02 2.748600000000000154e+00
1.335000000000000000e+02 2.762160000000000171e+00
1.340000000000000000e+02 2.784170000000000034e+00
1.345000000000000000e+02 2.808549999999999880e+00
1.350000000000000000e+02 2.834060000000000024e+00
1.355000000000000000e+02 2.860529999999999795e+00
1.360000000000000000e+02 2.887929999999999886e+00
1.365000000000000000e+02 2.916069999999999940e+00
1.370000000000000000e+02 2.946930000000000049e+00
1.375000000000000000e+02 2.982549999999999812e+00
1.380000000000000000e+02 3.024910000000000210e+00
1.385000000000000000e+02 3.075899999999999856e+00
1.390000000000000000e+02 3.137519999999999865e+00
1.395000000000000000e+02 3.211320000000000174e+00
1.400000000000000000e+02 3.298880000000000035e+00
1.405000000000000000e+02 3.399840000000000195e+00
1.410000000000000000e+02 3.511810000000000098e+00
1.415000000000000000e+02 3.629869999999999930e+00
1.420000000000000000e+02 3.746680000000000010e+00
1.425000000000000000e+02 3.853499999999999925e+00
1.430000000000000000e+02 3.941910000000000025e+00
1.435000000000000000e+02 4.004340000000000011e+00
1.440000000000000000e+02 4.037169999999999703e+00
1.445000000000000000e+02 4.039080000000000226e+00
1.450000000000000000e+02 4.013539999999999885e+00
1.455000000000000000e+02 3.965689999999999937e+00
1.460000000000000000e+02 3.901180000000000092e+00
1.465000000000000000e+02 3.826540000000000052e+00
1.470000000000000000e+02 3.746579999999999799e+00
1.475000000000000000e+02 3.667030000000000012e+00
1.480000000000000000e+02 3.590599999999999792e+00
1.485000000000000000e+02 3.520249999999999879e+00
1.490000000000000000e+02 3.458860000000000046e+00
1.495000000000000000e+02 3.428690000000000015e+00
1.500000000000000000e+02 3.366880000000000095e+00
1.505000000000000000e+02 3.340730000000000199e+00
1.510000000000000000e+02 3.327789999999999804e+00
1.515000000000000000e+02 3.327920000000000211e+00
1.520000000000000000e+02 3.338999999999999968e+00
1.525000000000000000e+02 3.356539999999999857e+00
1.530000000000000000e+02 3.381559999999999899e+00
1.535000000000000000e+02 3.409199999999999786e+00
1.540000000000000000e+02 3.457149999999999945e+00
1.545000000000000000e+02 3.460669999999999913e+00
1.550000000000000000e+02 3.478930000000000078e+00
1.555000000000000000e+02 3.490000000000000213e+00
1.560000000000000000e+02 3.496550000000000047e+00
1.565000000000000000e+02 3.492389999999999883e+00
1.570000000000000000e+02 3.484249999999999847e+00
1.575000000000000000e+02 3.472999999999999865e+00
1.580000000000000000e+02 3.462509999999999977e+00
1.585000000000000000e+02 3.456440000000000179e+00
1.590000000000000000e+02 3.478079999999999838e+00
1.595000000000000000e+02 3.471130000000000049e+00
1.600000000000000000e+02 3.495670000000000055e+00
1.605000000000000000e+02 3.532080000000000108e+00
1.610000000000000000e+02 3.577510000000000190e+00
1.615000000000000000e+02 3.629480000000000040e+00
1.620000000000000000e+02 3.682770000000000099e+00
1.625000000000000000e+02 3.731660000000000199e+00
1.630000000000000000e+02 3.772860000000000102e+00
1.635000000000000000e+02 3.801099999999999923e+00
1.640000000000000000e+02 3.813600000000000101e+00
1.645000000000000000e+02 3.810529999999999973e+00
1.650000000000000000e+02 3.792409999999999837e+00
1.655000000000000000e+02 3.761950000000000127e+00
1.660000000000000000e+02 3.721719999999999917e+00
1.665000000000000000e+02 3.675710000000000033e+00
1.670000000000000000e+02 3.627460000000000129e+00
1.675000000000000000e+02 3.581290000000000084e+00
1.680000000000000000e+02 3.539579999999999949e+00
1.685000000000000000e+02 3.504199999999999982e+00
1.690000000000000000e+02 3.475420000000000176e+00
1.695000000000000000e+02 3.453289999999999971e+00
1.700000000000000000e+02 3.437190000000000190e+00
1.705000000000000000e+02 3.426149999999999807e+00
1.710000000000000000e+02 3.449269999999999836e+00
1.715000000000000000e+02 3.413370000000000015e+00
1.720000000000000000e+02 3.407449999999999868e+00
1.725000000000000000e+02 3.400529999999999831e+00
1.730000000000000000e+02 3.389110000000000067e+00
1.735000000000000000e+02 3.370150000000000201e+00
1.740000000000000000e+02 3.344100000000000072e+00
1.745000000000000000e+02 3.308660000000000156e+00
1.750000000000000000e+02 3.266849999999999810e+00
1.755000000000000000e+02 3.217999999999999972e+00
1.760000000000000000e+02 3.165929999999999911e+00
1.765000000000000000e+02 3.113649999999999807e+00
1.770000000000000000e+02 3.061780000000000168e+00
1.775000000000000000e+02 3.014499999999999957e+00
1.780000000000000000e+02 2.974709999999999965e+00
1.785000000000000000e+02 2.941819999999999879e+00
1.790000000000000000e+02 2.917050000000000143e+00
1.795000000000000000e+02 2.901380000000000070e+00
1.800000000000000000e+02 2.893829999999999902e+00
1.805000000000000000e+02 2.892590000000000217e+00
1.810000000000000000e+02 2.895150000000000112e+00
1.815000000000000000e+02 2.900189999999999824e+00
1.820000000000000000e+02 2.905190000000000161e+00
1.825000000000000000e+02 2.908999999999999808e+00
1.830000000000000000e+02 2.911029999999999784e+00
1.835000000000000000e+02 2.911010000000000097e+00
1.840000000000000000e+02 2.909409999999999830e+00
1.845000000000000000e+02 2.907560000000000144e+00
1.850000000000000000e+02 2.907210000000000072e+00
1.855000000000000000e+02 2.909689999999999888e+00
1.860000000000000000e+02 2.916939999999999866e+00
1.865000000000000000e+02 2.931210000000000093e+00
1.870000000000000000e+02 2.952809999999999935e+00
1.875000000000000000e+02 2.983919999999999906e+00
1.880000000000000000e+02 3.024690000000000101e+00
1.885000000000000000e+02 3.074930000000000163e+00
1.890000000000000000e+02 3.132839999999999847e+00
1.895000000000000000e+02 3.198560000000000070e+00
1.900000000000000000e+02 3.270319999999999894e+00
1.905000000000000000e+02 3.346330000000000027e+00
1.910000000000000000e+02 3.423820000000000086e+00
1.915000000000000000e+02 3.500830000000000108e+00
1.920000000000000000e+02 3.573539999999999939e+00
1.925000000000000000e+02 3.638920000000000154e+00
1.930000000000000000e+02 3.726230000000000153e+00
1.935000000000000000e+02 3.735349999999999948e+00
1.940000000000000000e+02 3.759300000000000086e+00
1.945000000000000000e+02 3.763090000000000046e+00
1.950000000000000000e+02 3.746170000000000222e+00
1.955000000000000000e+02 3.709999999999999964e+00
1.960000000000000000e+02 3.657779999999999809e+00
1.965000000000000000e+02 3.596820000000000128e+00
1.970000000000000000e+02 3.530170000000000030e+00
1.975000000000000000e+02 3.465780000000000083e+00
1.980000000000000000e+02 3.407200000000000006e+00
1.985000000000000000e+02 3.362760000000000193e+00
1.990000000000000000e+02 3.374060000000000059e+00
1.995000000000000000e+02 3.312780000000000058e+00
2.000000000000000000e+02 3.305709999999999926e+00
2.005000000000000000e+02 3.308780000000000054e+00
2.010000000000000000e+02 3.321299999999999919e+00
2.015000000000000000e+02 3.342610000000000081e+00
2.020000000000000000e+02 3.373339999999999783e+00
2.025000000000000000e+02 3.410229999999999873e+00
2.030000000000000000e+02 3.453160000000000007e+00
2.035000000000000000e+02 3.499880000000000102e+00
2.040000000000000000e+02 3.547959999999999781e+00
2.045000000000000000e+02 3.593659999999999854e+00
2.050000000000000000e+02 3.633389999999999898e+00
2.055000000000000000e+02 3.665309999999999846e+00
2.060000000000000000e+02 3.684979999999999922e+00
2.065000000000000000e+02 3.691429999999999989e+00
2.070000000000000000e+02 3.685109999999999886e+00
2.075000000000000000e+02 3.667009999999999881e+00
2.080000000000000000e+02 3.677049999999999930e+00
2.085000000000000000e+02 3.646269999999999900e+00
2.090000000000000000e+02 3.580709999999999837e+00
2.095000000000000000e+02 3.559270000000000156e+00
2.100000000000000000e+02 3.549760000000000026e+00
2.105000000000000000e+02 3.554050000000000153e+00
2.110000000000000000e+02 3.577269999999999950e+00
2.115000000000000000e+02 3.619689999999999852e+00
2.120000000000000000e+02 3.682889999999999997e+00
2.125000000000000000e+02 3.762030000000000207e+00
2.130000000000000000e+02 3.855890000000000040e+00
2.135000000000000000e+02 3.994099999999999984e+00
2.140000000000000000e+02 4.066849999999999632e+00
2.145000000000000000e+02 4.171039999999999637e+00
2.150000000000000000e+02 4.265019999999999811e+00
2.155000000000000000e+02 4.342080000000000162e+00
2.160000000000000000e+02 4.397260000000000169e+00
2.165000000000000000e+02 4.419080000000000119e+00
2.170000000000000000e+02 4.414250000000000007e+00
2.175000000000000000e+02 4.380560000000000009e+00
2.180000000000000000e+02 4.321299999999999919e+00
2.185000000000000000e+02 4.243599999999999817e+00
2.190000000000000000e+02 4.154130000000000322e+00
2.195000000000000000e+02 4.060509999999999842e+00
2.200000000000000000e+02 3.970270000000000188e+00
2.205000000000000000e+02 3.890779999999999905e+00
2.210000000000000000e+02 3.826499999999999790e+00
2.215000000000000000e+02 3.780850000000000044e+00
2.220000000000000000e+02 3.754599999999999937e+00
2.225000000000000000e+02 3.746119999999999894e+00
2.230000000000000000e+02 3.784330000000000194e+00
2.235000000000000000e+02 3.771520000000000206e+00
2.240000000000000000e+02 3.797419999999999796e+00
2.245000000000000000e+02 3.823749999999999982e+00
2.250000000000000000e+02 3.847579999999999778e+00
2.255000000000000000e+02 3.865969999999999906e+00
2.260000000000000000e+02 3.876920000000000144e+00
2.265000000000000000e+02 3.878299999999999859e+00
2.270000000000000000e+02 3.868939999999999824e+00
2.275000000000000000e+02 3.848230000000000040e+00
2.280000000000000000e+02 3.816930000000000156e+00
2.285000000000000000e+02 3.776839999999999975e+00
2.290000000000000000e+02 3.730750000000000011e+00
2.295000000000000000e+02 3.681509999999999838e+00
2.300000000000000000e+02 3.668740000000000112e+00
2.305000000000000000e+02 3.584270000000000067e+00
2.310000000000000000e+02 3.539489999999999803e+00
2.315000000000000000e+02 3.498330000000000162e+00
2.320000000000000000e+02 3.459499999999999797e+00
2.325000000000000000e+02 3.421209999999999862e+00
2.330000000000000000e+02 3.381380000000000052e+00
2.335000000000000000e+02 3.338200000000000056e+00
2.340000000000000000e+02 3.327100000000000168e+00
2.345000000000000000e+02 3.238080000000000069e+00
2.350000000000000000e+02 3.180369999999999919e+00
2.355000000000000000e+02 3.117770000000000152e+00
2.360000000000000000e+02 3.050689999999999902e+00
2.365000000000000000e+02 2.979709999999999859e+00
2.370000000000000000e+02 2.905359999999999943e+00
2.375000000000000000e+02 2.829009999999999803e+00
2.380000000000000000e+02 2.749210000000000154e+00
2.385000000000000000e+02 2.669649999999999856e+00
2.390000000000000000e+02 2.590370000000000061e+00
2.395000000000000000e+02 2.510200000000000209e+00
2.400000000000000000e+02 2.431239999999999846e+00
2.405000000000000000e+02 2.354560000000000208e+00
2.410000000000000000e+02 2.281050000000000022e+00
2.415000000000000000e+02 2.211699999999999999e+00
2.420000000000000000e+02 2.148839999999999861e+00
2.425000000000000000e+02 2.093980000000000175e+00
2.430000000000000000e+02 2.047639999999999905e+00
2.435000000000000000e+02 2.009279999999999955e+00
2.440000000000000000e+02 1.976960000000000051e+00
2.445000000000000000e+02 1.949359999999999982e+00
2.450000000000000000e+02 1.921289999999999942e+00
2.455000000000000000e+02 1.890980000000000105e+00
2.460000000000000000e+02 1.854379999999999917e+00
2.465000000000000000e+02 1.815989999999999993e+00
2.470000000000000000e+02 1.775309999999999944e+00
2.475000000000000000e+02 1.736140000000000017e+00
2.480000000000000000e+02 1.700290000000000079e+00
2.485000000000000000e+02 1.671219999999999928e+00
2.490000000000000000e+02 1.650449999999999973e+00
2.495000000000000000e+02 1.639040000000000052e+00
2.500000000000000000e+02 1.637049999999999894e+00
2.505000000000000000e+02 1.644500000000000073e+00
2.510000000000000000e+02 1.694360000000000088e+00
2.515000000000000000e+02 1.681079999999999908e+00
2.520000000000000000e+02 1.707910000000000039e+00
2.525000000000000000e+02 1.737630000000000008e+00
2.530000000000000000e+02 1.768880000000000008e+00
2.535000000000000000e+02 1.798789999999999889e+00
2.540000000000000000e+02 1.862829999999999986e+00
2.545000000000000000e+02 1.849480000000000013e+00
2.550000000000000000e+02 1.907520000000000104e+00
2.555000000000000000e+02 1.880130000000000079e+00
2.560000000000000000e+02 1.885550000000000059e+00
2.565000000000000000e+02 1.882470000000000088e+00
2.570000000000000000e+02 1.867850000000000010e+00
2.575000000000000000e+02 1.841229999999999922e+00
2.580000000000000000e+02 1.801830000000000043e+00
2.585000000000000000e+02 1.752520000000000078e+00
2.590000000000000000e+02 1.696749999999999980e+00
2.595000000000000000e+02 1.639410000000000034e+00
2.600000000000000000e+02 1.586929999999999952e+00
2.605000000000000000e+02 1.544850000000000056e+00
2.610000000000000000e+02 1.516720000000000068e+00
2.615000000000000000e+02 1.504820000000000046e+00
2.620000000000000000e+02 1.507319999999999993e+00
2.625000000000000000e+02 1.522129999999999983e+00
2.630000000000000000e+02 1.544499999999999984e+00
2.635000000000000000e+02 1.608049999999999979e+00
2.640000000000000000e+02 1.598479999999999901e+00
2.645000000000000000e+02 1.624610000000000110e+00
2.650000000000000000e+02 1.648279999999999967e+00
2.655000000000000000e+02 1.669480000000000075e+00
2.660000000000000000e+02 1.688960000000000017e+00
2.665000000000000000e+02 1.707980000000000054e+00
2.670000000000000000e+02 1.726949999999999985e+00
2.675000000000000000e+02 1.747800000000000020e+00
2.680000000000000000e+02 1.773470000000000102e+00
2.685000000000000000e+02 1.806270000000000042e+00
2.690000000000000000e+02 1.850060000000000038e+00
2.695000000000000000e+02 1.908369999999999900e+00
2.700000000000000000e+02 1.983940000000000037e+00
2.705000000000000000e+02 2.077609999999999957e+00
2.710000000000000000e+02 2.227430000000000021e+00
2.715000000000000000e+02 2.316500000000000004e+00
2.720000000000000000e+02 2.455090000000000217e+00
2.725000000000000000e+02 2.600750000000000117e+00
2.730000000000000000e+02 2.748450000000000060e+00
2.735000000000000000e+02 2.892189999999999817e+00
2.740000000000000000e+02 3.028399999999999981e+00
2.745000000000000000e+02 3.151390000000000136e+00
2.750000000000000000e+02 3.255510000000000126e+00
2.755000000000000000e+02 3.339449999999999807e+00
2.760000000000000000e+02 3.396939999999999849e+00
2.765000000000000000e+02 3.425260000000000193e+00
2.770000000000000000e+02 3.424189999999999845e+00
2.775000000000000000e+02 3.395329999999999959e+00
2.780000000000000000e+02 3.343240000000000212e+00
2.785000000000000000e+02 3.310690000000000133e+00
2.790000000000000000e+02 3.208419999999999828e+00
2.795000000000000000e+02 3.145280000000000076e+00
2.800000000000000000e+02 3.097679999999999989e+00
2.805000000000000000e+02 3.068169999999999842e+00
2.810000000000000000e+02 3.064480000000000093e+00
2.815000000000000000e+02 3.084140000000000104e+00
2.820000000000000000e+02 3.151920000000000055e+00
2.825000000000000000e+02 3.179990000000000094e+00
2.830000000000000000e+02 3.242309999999999803e+00
2.835000000000000000e+02 3.304959999999999898e+00
2.840000000000000000e+02 3.359399999999999942e+00
2.845000000000000000e+02 3.399820000000000064e+00
2.850000000000000000e+02 3.421839999999999993e+00
2.855000000000000000e+02 3.422789999999999999e+00
2.860000000000000000e+02 3.402340000000000142e+00
2.865000000000000000e+02 3.361979999999999968e+00
2.870000000000000000e+02 3.328879999999999839e+00
2.875000000000000000e+02 3.236850000000000005e+00
2.880000000000000000e+02 3.160620000000000207e+00
2.885000000000000000e+02 3.082489999999999952e+00
2.890000000000000000e+02 3.007610000000000117e+00
2.895000000000000000e+02 2.940469999999999917e+00
2.900000000000000000e+02 2.884500000000000064e+00
2.905000000000000000e+02 2.841979999999999951e+00
2.910000000000000000e+02 2.813109999999999999e+00
2.915000000000000000e+02 2.797109999999999985e+00
2.920000000000000000e+02 2.791830000000000034e+00
2.925000000000000000e+02 2.794099999999999806e+00
2.930000000000000000e+02 2.800920000000000076e+00
2.935000000000000000e+02 2.809550000000000214e+00
2.940000000000000000e+02 2.818360000000000198e+00
2.945000000000000000e+02 2.827210000000000001e+00
2.950000000000000000e+02 2.837260000000000115e+00
2.955000000000000000e+02 2.850750000000000117e+00
2.960000000000000000e+02 2.871459999999999901e+00
2.965000000000000000e+02 2.902470000000000105e+00
2.970000000000000000e+02 2.944739999999999913e+00
2.975000000000000000e+02 2.997549999999999937e+00
2.980000000000000000e+02 3.058399999999999785e+00
2.985000000000000000e+02 3.120979999999999865e+00
2.990000000000000000e+02 3.178710000000000147e+00
2.995000000000000000e+02 3.222739999999999938e+00
3.000000000000000000e+02 3.246379999999999821e+00
3.005000000000000000e+02 3.243770000000000042e+00
3.010000000000000000e+02 3.212919999999999998e+00
3.015000000000000000e+02 3.155009999999999870e+00
3.020000000000000000e+02 3.070790000000000131e+00
3.025000000000000000e+02 2.969599999999999795e+00
3.030000000000000000e+02 2.854890000000000150e+00
3.035000000000000000e+02 2.734049999999999869e+00
3.040000000000000000e+02 2.616019999999999790e+00
3.045000000000000000e+02 2.499800000000000022e+00
3.050000000000000000e+02 2.398629999999999818e+00
3.055000000000000000e+02 2.334159999999999791e+00
3.060000000000000000e+02 2.259980000000000100e+00
3.065000000000000000e+02 2.231630000000000003e+00
3.070000000000000000e+02 2.234379999999999811e+00
3.075000000000000000e+02 2.266630000000000145e+00
3.080000000000000000e+02 2.326830000000000176e+00
3.085000000000000000e+02 2.427779999999999827e+00
3.090000000000000000e+02 2.502839999999999954e+00
3.095000000000000000e+02 2.621490000000000098e+00
3.100000000000000000e+02 2.714469999999999938e+00
3.105000000000000000e+02 2.793620000000000214e+00
3.110000000000000000e+02 2.830159999999999787e+00
3.115000000000000000e+02 2.880900000000000016e+00
3.120000000000000000e+02 2.861720000000000041e+00
3.125000000000000000e+02 2.831560000000000077e+00
3.130000000000000000e+02 2.799760000000000026e+00
3.135000000000000000e+02 2.723980000000000068e+00
3.140000000000000000e+02 2.608260000000000023e+00
3.145000000000000000e+02 2.505220000000000002e+00
3.150000000000000000e+02 2.396630000000000038e+00
3.155000000000000000e+02 2.286470000000000002e+00
3.160000000000000000e+02 2.177360000000000184e+00
3.165000000000000000e+02 2.071899999999999853e+00
3.170000000000000000e+02 1.970069999999999988e+00
3.175000000000000000e+02 1.873390000000000111e+00
3.180000000000000000e+02 1.787300000000000111e+00
3.185000000000000000e+02 1.710979999999999945e+00
3.190000000000000000e+02 1.647839999999999971e+00
3.195000000000000000e+02 1.599150000000000071e+00
3.200000000000000000e+02 1.565739999999999910e+00
3.205000000000000000e+02 1.548229999999999995e+00
3.210000000000000000e+02 1.546280000000000099e+00
3.215000000000000000e+02 1.559399999999999897e+00
3.220000000000000000e+02 1.585450000000000026e+00
3.225000000000000000e+02 1.656279999999999974e+00
3.230000000000000000e+02 1.658740000000000103e+00
3.235000000000000000e+02 1.703519999999999923e+00
3.240000000000000000e+02 1.750709999999999988e+00
3.245000000000000000e+02 1.799309999999999965e+00
3.250000000000000000e+02 1.847150000000000070e+00
3.255000000000000000e+02 1.891219999999999901e+00
3.260000000000000000e+02 1.927650000000000086e+00
3.265000000000000000e+02 1.952690000000000037e+00
3.270000000000000000e+02 1.964860000000000051e+00
3.275000000000000000e+02 1.960560000000000080e+00
3.280000000000000000e+02 1.939079999999999915e+00
3.285000000000000000e+02 1.901450000000000085e+00
3.290000000000000000e+02 1.849839999999999929e+00
3.295000000000000000e+02 1.788140000000000063e+00
3.300000000000000000e+02 1.721749999999999892e+00
3.305000000000000000e+02 1.681750000000000078e+00
3.310000000000000000e+02 1.600449999999999928e+00
3.315000000000000000e+02 1.561139999999999972e+00
3.320000000000000000e+02 1.545390000000000041e+00
3.325000000000000000e+02 1.559360000000000079e+00
3.330000000000000000e+02 1.606759999999999966e+00
3.335000000000000000e+02 1.687889999999999890e+00
3.340000000000000000e+02 1.799600000000000088e+00
3.345000000000000000e+02 1.933810000000000029e+00
3.350000000000000000e+02 2.078399999999999803e+00
3.355000000000000000e+02 2.219390000000000196e+00
3.360000000000000000e+02 2.342330000000000023e+00
3.365000000000000000e+02 2.434489999999999821e+00
3.370000000000000000e+02 2.485930000000000195e+00
3.375000000000000000e+02 2.490590000000000082e+00
3.380000000000000000e+02 2.447639999999999816e+00
3.385000000000000000e+02 2.361029999999999962e+00
3.390000000000000000e+02 2.238910000000000178e+00
3.395000000000000000e+02 2.092639999999999834e+00
3.400000000000000000e+02 1.936139999999999972e+00
3.405000000000000000e+02 1.784759999999999902e+00
3.410000000000000000e+02 1.654320000000000013e+00
3.415000000000000000e+02 1.558529999999999971e+00
3.420000000000000000e+02 1.509489999999999998e+00
3.425000000000000000e+02 1.512199999999999989e+00
3.430000000000000000e+02 1.566889999999999894e+00
3.435000000000000000e+02 1.671319999999999917e+00
3.440000000000000000e+02 1.811949999999999950e+00
3.445000000000000000e+02 1.974310000000000009e+00
3.450000000000000000e+02 2.141220000000000123e+00
3.455000000000000000e+02 2.293280000000000207e+00
3.460000000000000000e+02 2.414140000000000175e+00
3.465000000000000000e+02 2.490619999999999834e+00
3.470000000000000000e+02 2.512799999999999923e+00
3.475000000000000000e+02 2.475220000000000198e+00
3.480000000000000000e+02 2.381470000000000198e+00
3.485000000000000000e+02 2.234980000000000189e+00
3.490000000000000000e+02 2.046419999999999906e+00
3.495000000000000000e+02 1.832810000000000050e+00
3.500000000000000000e+02 1.616009999999999946e+00
3.505000000000000000e+02 1.418830000000000036e+00
3.510000000000000000e+02 1.262240000000000029e+00
3.515000000000000000e+02 1.160369999999999902e+00
3.520000000000000000e+02 1.119769999999999932e+00
3.525000000000000000e+02 1.168109999999999982e+00
3.530000000000000000e+02 1.217359999999999998e+00
3.535000000000000000e+02 1.334889999999999910e+00
3.540000000000000000e+02 1.481379999999999919e+00
3.545000000000000000e+02 1.636390000000000011e+00
3.550000000000000000e+02 1.783269999999999911e+00
3.555000000000000000e+02 1.906060000000000088e+00
3.560000000000000000e+02 1.995700000000000029e+00
3.565000000000000000e+02 2.044760000000000133e+00
3.570000000000000000e+02 2.052470000000000017e+00
3.575000000000000000e+02 2.019470000000000098e+00
3.580000000000000000e+02 1.951419999999999932e+00
3.585000000000000000e+02 1.856139999999999901e+00
3.590000000000000000e+02 1.745160000000000045e+00
3.595000000000000000e+02 1.631650000000000045e+00
3.600000000000000000e+02 1.530540000000000012e+00
3.605000000000000000e+02 1.455119999999999969e+00
3.610000000000000000e+02 1.414449999999999985e+00
3.615000000000000000e+02 1.412490000000000023e+00
3.620000000000000000e+02 1.449400000000000022e+00
3.625000000000000000e+02 1.520350000000000090e+00
3.630000000000000000e+02 1.616989999999999927e+00
3.635000000000000000e+02 1.728350000000000053e+00
3.640000000000000000e+02 1.842999999999999972e+00
3.645000000000000000e+02 1.950010000000000021e+00
3.650000000000000000e+02 2.041020000000000056e+00
3.655000000000000000e+02 2.110759999999999970e+00
3.660000000000000000e+02 2.156019999999999825e+00
3.665000000000000000e+02 2.180590000000000028e+00
3.670000000000000000e+02 2.182630000000000070e+00
3.675000000000000000e+02 2.168010000000000215e+00
3.680000000000000000e+02 2.142970000000000041e+00
3.685000000000000000e+02 2.111240000000000006e+00
3.690000000000000000e+02 2.079279999999999795e+00
3.695000000000000000e+02 2.053030000000000133e+00
3.700000000000000000e+02 2.037360000000000060e+00
3.705000000000000000e+02 2.034429999999999961e+00
3.710000000000000000e+02 2.045900000000000052e+00
3.715000000000000000e+02 2.068849999999999856e+00
3.720000000000000000e+02 2.095749999999999780e+00
3.725000000000000000e+02 2.119920000000000027e+00
3.730000000000000000e+02 2.134009999999999962e+00
3.735000000000000000e+02 2.131850000000000023e+00
3.740000000000000000e+02 2.109440000000000204e+00
3.745000000000000000e+02 2.064579999999999860e+00
3.750000000000000000e+02 2.000789999999999846e+00
3.755000000000000000e+02 1.921359999999999957e+00
3.760000000000000000e+02 1.830529999999999990e+00
3.765000000000000000e+02 1.731870000000000021e+00
3.770000000000000000e+02 1.630919999999999925e+00
3.775000000000000000e+02 1.559309999999999974e+00
3.780000000000000000e+02 1.440350000000000019e+00
3.785000000000000000e+02 1.358079999999999954e+00
3.790000000000000000e+02 1.296790000000000109e+00
3.795000000000000000e+02 1.249940000000000051e+00
3.800000000000000000e+02 1.230220000000000091e+00
3.805000000000000000e+02 1.223980000000000068e+00
3.810000000000000000e+02 1.231929999999999970e+00
3.815000000000000000e+02 1.247570000000000068e+00
3.820000000000000000e+02 1.265370000000000106e+00
3.825000000000000000e+02 1.276159999999999961e+00
3.830000000000000000e+02 1.277130000000000098e+00
3.835000000000000000e+02 1.265660000000000007e+00
3.840000000000000000e+02 1.240099999999999980e+00
3.845000000000000000e+02 1.202760000000000051e+00
3.850000000000000000e+02 1.156849999999999934e+00
3.855000000000000000e+02 1.106659999999999977e+00
3.860000000000000000e+02 1.054890000000000105e+00
3.865000000000000000e+02 1.005779999999999896e+00
3.870000000000000000e+02 9.592300000000000271e-01
3.875000000000000000e+02 9.162500000000000089e-01
3.880000000000000000e+02 8.780900000000000372e-01
3.885000000000000000e+02 8.457999999999999963e-01
3.890000000000000000e+02 8.178900000000000059e-01
3.895000000000000000e+02 8.004000000000000004e-01
3.900000000000000000e+02 7.861299999999999955e-01
3.905000000000000000e+02 7.781799999999999828e-01
3.910000000000000000e+02 7.773099999999999454e-01
3.915000000000000000e+02 7.819700000000000539e-01
3.920000000000000000e+02 7.948399999999999910e-01
3.925000000000000000e+02 8.081899999999999640e-01
3.930000000000000000e+02 8.198699999999999877e-01
3.935000000000000000e+02 8.280199999999999783e-01
3.940000000000000000e+02 8.285900000000000487e-01
3.945000000000000000e+02 8.195299999999999807e-01
3.950000000000000000e+02 8.040000000000000480e-01
3.955000000000000000e+02 7.884999999999999787e-01
3.960000000000000000e+02 7.701299999999999812e-01
3.965000000000000000e+02 7.557300000000000129e-01
3.970000000000000000e+02 7.610599999999999588e-01
3.975000000000000000e+02 7.641799999999999704e-01
3.980000000000000000e+02 7.939599999999999991e-01
3.985000000000000000e+02 8.352100000000000080e-01
3.990000000000000000e+02 8.915499999999999536e-01
3.995000000000000000e+02 9.519400000000000084e-01
4.000000000000000000e+02 1.009239999999999915e+00
4.005000000000000000e+02 1.058449999999999891e+00
4.010000000000000000e+02 1.095180000000000042e+00
4.015000000000000000e+02 1.118509999999999893e+00
4.020000000000000000e+02 1.127250000000000085e+00
4.025000000000000000e+02 1.120789999999999953e+00
4.030000000000000000e+02 1.101410000000000000e+00
4.035000000000000000e+02 1.069609999999999950e+00
4.040000000000000000e+02 1.026729999999999920e+00
4.045000000000000000e+02 9.758099999999999552e-01
4.050000000000000000e+02 9.183200000000000252e-01
4.055000000000000000e+02 8.595500000000000362e-01
4.060000000000000000e+02 8.038800000000000390e-01
4.065000000000000000e+02 7.562600000000000433e-01
4.070000000000000000e+02 7.208099999999999508e-01
4.075000000000000000e+02 7.007100000000000550e-01
4.080000000000000000e+02 6.973700000000000454e-01
4.085000000000000000e+02 7.108700000000000019e-01
4.090000000000000000e+02 7.396099999999999897e-01
4.095000000000000000e+02 7.810500000000000220e-01
4.100000000000000000e+02 8.308600000000000430e-01
4.105000000000000000e+02 8.849500000000000144e-01
4.110000000000000000e+02 9.397299999999999542e-01
4.115000000000000000e+02 9.872499999999999609e-01
4.120000000000000000e+02 1.024680000000000035e+00
4.125000000000000000e+02 1.049160000000000093e+00
4.130000000000000000e+02 1.061090000000000089e+00
4.135000000000000000e+02 1.060389999999999944e+00
4.140000000000000000e+02 1.048170000000000046e+00
4.145000000000000000e+02 1.063290000000000068e+00
4.150000000000000000e+02 9.956199999999999495e-01
4.155000000000000000e+02 9.627999999999999892e-01
4.160000000000000000e+02 9.300899999999999723e-01
4.165000000000000000e+02 8.991900000000000448e-01
4.170000000000000000e+02 8.735300000000000287e-01
4.175000000000000000e+02 8.507299999999999862e-01
4.180000000000000000e+02 8.338799999999999546e-01
4.185000000000000000e+02 8.131500000000000394e-01
4.190000000000000000e+02 7.985999999999999766e-01
4.195000000000000000e+02 7.929800000000000182e-01
4.200000000000000000e+02 7.865199999999999969e-01
4.205000000000000000e+02 7.836899999999999977e-01
4.210000000000000000e+02 7.831799999999999873e-01
4.215000000000000000e+02 7.811099999999999710e-01
4.220000000000000000e+02 7.827199999999999713e-01
4.225000000000000000e+02 7.861900000000000555e-01
4.230000000000000000e+02 8.440199999999999925e-01
4.235000000000000000e+02 8.090899999999999759e-01
4.240000000000000000e+02 8.142099999999999893e-01
4.245000000000000000e+02 8.171899999999999720e-01
4.250000000000000000e+02 8.179699999999999749e-01
4.255000000000000000e+02 8.158400000000000096e-01
4.260000000000000000e+02 8.126799999999999580e-01
4.265000000000000000e+02 8.094999999999999973e-01
4.270000000000000000e+02 8.072000000000000286e-01
4.275000000000000000e+02 8.080300000000000260e-01
4.280000000000000000e+02 8.151500000000000412e-01
4.285000000000000000e+02 8.252399999999999736e-01
4.290000000000000000e+02 8.387299999999999756e-01
4.295000000000000000e+02 8.531900000000000039e-01
4.300000000000000000e+02 8.663199999999999790e-01
4.305000000000000000e+02 8.775800000000000267e-01
4.310000000000000000e+02 8.866899999999999782e-01
4.315000000000000000e+02 8.948099999999999943e-01
4.320000000000000000e+02 8.965999999999999526e-01
4.325000000000000000e+02 9.010000000000000231e-01
4.330000000000000000e+02 9.458699999999999886e-01
4.335000000000000000e+02 8.966800000000000326e-01
4.340000000000000000e+02 8.933100000000000485e-01
4.345000000000000000e+02 8.894699999999999829e-01
4.350000000000000000e+02 8.904100000000000348e-01
4.355000000000000000e+02 9.031700000000000284e-01
4.360000000000000000e+02 9.261399999999999633e-01
4.365000000000000000e+02 9.609600000000000364e-01
4.370000000000000000e+02 1.015300000000000091e+00
4.375000000000000000e+02 1.057299999999999907e+00
4.380000000000000000e+02 1.106959999999999944e+00
4.385000000000000000e+02 1.157939999999999969e+00
4.390000000000000000e+02 1.208040000000000003e+00
4.395000000000000000e+02 1.260170000000000012e+00
4.400000000000000000e+02 1.312340000000000062e+00
4.405000000000000000e+02 1.351869999999999905e+00
4.410000000000000000e+02 1.418439999999999923e+00
4.415000000000000000e+02 1.473919999999999897e+00
4.420000000000000000e+02 1.530839999999999979e+00
4.425000000000000000e+02 1.585860000000000047e+00
4.430000000000000000e+02 1.638919999999999932e+00
4.435000000000000000e+02 1.680739999999999901e+00
4.440000000000000000e+02 1.714409999999999989e+00
4.445000000000000000e+02 1.738769999999999927e+00
4.450000000000000000e+02 1.756269999999999998e+00
4.455000000000000000e+02 1.775889999999999969e+00
4.460000000000000000e+02 1.788620000000000099e+00
4.465000000000000000e+02 1.797960000000000003e+00
4.470000000000000000e+02 1.804089999999999971e+00
4.475000000000000000e+02 1.804890000000000105e+00
4.480000000000000000e+02 1.799800000000000066e+00
4.485000000000000000e+02 1.797569999999999890e+00
4.490000000000000000e+02 1.793930000000000025e+00
4.495000000000000000e+02 1.795360000000000067e+00
4.500000000000000000e+02 1.799940000000000095e+00
4.505000000000000000e+02 1.807360000000000078e+00
4.510000000000000000e+02 1.816740000000000022e+00
4.515000000000000000e+02 1.823360000000000092e+00
4.520000000000000000e+02 1.826729999999999965e+00
4.525000000000000000e+02 1.823020000000000085e+00
4.530000000000000000e+02 1.819209999999999994e+00
4.535000000000000000e+02 1.811679999999999957e+00
4.540000000000000000e+02 1.800650000000000084e+00
4.545000000000000000e+02 1.787090000000000067e+00
4.550000000000000000e+02 1.766199999999999992e+00
4.555000000000000000e+02 1.734529999999999905e+00
4.560000000000000000e+02 1.688989999999999991e+00
4.565000000000000000e+02 1.630700000000000038e+00
4.570000000000000000e+02 1.562380000000000102e+00
4.575000000000000000e+02 1.491849999999999898e+00
4.580000000000000000e+02 1.422860000000000014e+00
4.585000000000000000e+02 1.362780000000000102e+00
4.590000000000000000e+02 1.314550000000000107e+00
4.595000000000000000e+02 1.277619999999999978e+00
4.600000000000000000e+02 1.252690000000000081e+00
4.605000000000000000e+02 1.241090000000000027e+00
4.610000000000000000e+02 1.234769999999999923e+00
4.615000000000000000e+02 1.235519999999999952e+00
4.620000000000000000e+02 1.237610000000000099e+00
4.625000000000000000e+02 1.238650000000000029e+00
4.630000000000000000e+02 1.236080000000000068e+00
4.635000000000000000e+02 1.230709999999999971e+00
4.640000000000000000e+02 1.222210000000000019e+00
4.645000000000000000e+02 1.207370000000000054e+00
4.650000000000000000e+02 1.184770000000000101e+00
4.655000000000000000e+02 1.166320000000000023e+00
4.660000000000000000e+02 1.144600000000000062e+00
4.665000000000000000e+02 1.127280000000000060e+00
4.670000000000000000e+02 1.115839999999999943e+00
4.675000000000000000e+02 1.109420000000000073e+00
4.680000000000000000e+02 1.112349999999999950e+00
4.690000000000000000e+02 1.147960000000000091e+00
4.705000000000000000e+02 1.218360000000000110e+00
4.710000000000000000e+02 1.245489999999999986e+00
4.715000000000000000e+02 1.270590000000000108e+00
4.720000000000000000e+02 1.294669999999999987e+00
4.725000000000000000e+02 1.316049999999999942e+00
4.730000000000000000e+02 1.333820000000000006e+00
4.735000000000000000e+02 1.342270000000000074e+00
4.740000000000000000e+02 1.339029999999999943e+00
4.745000000000000000e+02 1.322040000000000104e+00
4.750000000000000000e+02 1.291930000000000023e+00
4.755000000000000000e+02 1.251430000000000042e+00
4.760000000000000000e+02 1.203989999999999894e+00
4.765000000000000000e+02 1.152409999999999934e+00
4.770000000000000000e+02 1.100079999999999947e+00
4.775000000000000000e+02 1.049749999999999961e+00
4.780000000000000000e+02 1.011319999999999997e+00
4.785000000000000000e+02 9.833899999999999864e-01
4.790000000000000000e+02 9.667400000000000437e-01
4.795000000000000000e+02 9.631399999999999961e-01
4.800000000000000000e+02 9.689799999999999525e-01
4.805000000000000000e+02 9.811299999999999466e-01
4.810000000000000000e+02 9.952100000000000390e-01
4.815000000000000000e+02 1.005509999999999904e+00
4.820000000000000000e+02 1.008659999999999890e+00
4.825000000000000000e+02 1.002499999999999947e+00
4.830000000000000000e+02 9.861799999999999455e-01
4.835000000000000000e+02 9.559800000000000519e-01
4.840000000000000000e+02 9.222200000000000397e-01
4.845000000000000000e+02 8.812999999999999723e-01
4.850000000000000000e+02 8.508499999999999952e-01
4.855000000000000000e+02 8.355099999999999749e-01
4.860000000000000000e+02 8.285599999999999632e-01
4.865000000000000000e+02 8.351199999999999735e-01
4.870000000000000000e+02 8.535500000000000309e-01
4.875000000000000000e+02 8.824600000000000222e-01
4.880000000000000000e+02 9.202000000000000179e-01
4.885000000000000000e+02 9.674199999999999466e-01
4.890000000000000000e+02 1.021130000000000093e+00
4.895000000000000000e+02 1.078379999999999894e+00
4.900000000000000000e+02 1.135930000000000106e+00
4.910000000000000000e+02 1.238569999999999949e+00
4.920000000000000000e+02 1.305209999999999981e+00
4.925000000000000000e+02 1.321430000000000105e+00
4.930000000000000000e+02 1.325660000000000061e+00
4.935000000000000000e+02 1.320440000000000058e+00
4.940000000000000000e+02 1.308270000000000044e+00
4.945000000000000000e+02 1.292049999999999921e+00
4.950000000000000000e+02 1.271519999999999984e+00
4.955000000000000000e+02 1.246529999999999916e+00
4.960000000000000000e+02 1.221309999999999896e+00
4.965000000000000000e+02 1.198110000000000008e+00
4.970000000000000000e+02 1.175010000000000110e+00
4.975000000000000000e+02 1.150579999999999936e+00
4.980000000000000000e+02 1.138349999999999973e+00
4.985000000000000000e+02 1.124049999999999994e+00
4.990000000000000000e+02 1.099669999999999925e+00
4.995000000000000000e+02 1.081990000000000007e+00
5.000000000000000000e+02 1.059080000000000021e+00
5.005000000000000000e+02 1.032000000000000028e+00
5.010000000000000000e+02 1.002979999999999983e+00
5.015000000000000000e+02 9.786000000000000254e-01
5.020000000000000000e+02 9.562500000000000444e-01
5.025000000000000000e+02 9.374700000000000255e-01
5.030000000000000000e+02 9.255200000000000093e-01
5.035000000000000000e+02 9.193999999999999950e-01
5.050000000000000000e+02 8.760400000000000409e-01
