# Supplementary material for: Simulating the Photochemical Birth of the Hydrated Electron in Liquid Water
Source: Nat Commun. 2026 Mar 10;17:3764. doi: 10.1038/s41467-026-70045-7 (PMC13106769; doi:10.1038/s41467-026-70045-7)
Supplement: Supplementary file 3 — Source Data [file 41467_2026_70045_MOESM3_ESM.zip › Figure_7/README.md]

# Figure 7A
- roks_egap_evol_a.dat contains the energy gap evolution for the HAT trajectory calculated at ROKS level.
- tddft_egap_evol_a.dat contains the energy gap evolution for the HAT trajectory calculated at TDDFT level.

# Figure 7B
- roks_egap_evol_b.dat contains the energy gap evolution for the PCET trajectory calculated at ROKS level.
- tddft_egap_evol_b.dat contains the energy gap evolution for the PCET trajectory calculated at TDDFT level.

# Figure 7D
- pes_CASPT2.dat contains the S0 and S1 potential energy surfaces, extracted from [Segarra2012].

# Figure 7E
- pes_ROKS.dat contains the S0 and S1 potential energy surfaces calculated with ROKS.

# Figure 7F
- pes_TD.dat contains the S0 and S1 potential energy surfaces calculated with TDDFT.


# Refrences
[Segarra2012] Segarra-Marti, J.; Roca-Sanjuan, D.; Merchan, M.; Lindh, R. On the photophysics and photochemistry of the water dimer. The Journal of Chemical Physics 2012, 137.
