# Supplementary material for: Simulating the Photochemical Birth of the Hydrated Electron in Liquid Water
Source: Nat Commun. 2026 Mar 10;17:3764. doi: 10.1038/s41467-026-70045-7 (PMC13106769; doi:10.1038/s41467-026-70045-7)
Supplement: Supplementary file 3 — Source Data [file 41467_2026_70045_MOESM3_ESM.zip › Figure_7/pes_TD.dat]

# LIP coord. [arb. unit]          ES0[eV]                  ES1[eV]
0.000000000000000000e+00 0.000000000000000000e+00 7.495580000000018117e+00
1.000000000000000000e+00 6.260839378859373028e-01 6.997943937886020649e+00
2.000000000000000000e+00 2.046043656574056513e+00 6.775563656574149718e+00
3.000000000000000000e+00 3.394826669381245665e+00 6.695006669381200481e+00
4.000000000000000000e+00 4.337636637197647360e+00 6.583686637197615710e+00
5.000000000000000000e+00 5.343569500548483120e+00 6.801079500548553369e+00
6.000000000000000000e+00 6.129601034772804269e+00 7.055281034772860949e+00
7.000000000000000000e+00 6.879011175613413798e+00 7.471101175613398482e+00
8.000000000000000000e+00 7.368168320338440935e+00 7.672848320338403028e+00
9.000000000000000000e+00 7.519180766235308511e+00 7.635980766235320516e+00
