# Supplementary material for: Simulating the Photochemical Birth of the Hydrated Electron in Liquid Water
Source: Nat Commun. 2026 Mar 10;17:3764. doi: 10.1038/s41467-026-70045-7 (PMC13106769; doi:10.1038/s41467-026-70045-7)
Supplement: Supplementary file 3 — Source Data [file 41467_2026_70045_MOESM3_ESM.zip › Figure_7/pes_CASPT2.dat]

# MEP coord. [arb. unit]    ES0[eV]                ES1[eV]
0.000000000000000       0.030405405405405     7.327702702702703 
0.301507537688442       0.454043867988591     7.052016840961565
0.595477386934673       1.181787314953144     6.806787314953145
0.896984924623115       2.000696047806602     6.500696047806602
1.206030150753769       2.819553850332746     6.164199375254653
1.500000000000000       3.516891891891893     5.949375254651637
1.801507537688442       4.122962786907511     5.734500203721311
2.095477386934674       4.485841369007199     5.580385033274481 
2.396984924623115       4.727047399157954     5.487233464620401
2.706030150753769       4.846580877359773     5.363523699578977
3.000000000000000       4.966216216216218     5.300675675675677
3.301507537688442       4.994584408529135     5.268233057177782
3.603015075376885       4.992547195436645     5.235790438679887
3.904522613065328       5.051320793154966     5.172942414776587
4.198492462311559       5.049334510389789     5.140550726606005
4.500000000000001       5.108108108108110     5.138513513513515
