# Supplementary material for: Simulating the Photochemical Birth of the Hydrated Electron in Liquid Water
Source: Nat Commun. 2026 Mar 10;17:3764. doi: 10.1038/s41467-026-70045-7 (PMC13106769; doi:10.1038/s41467-026-70045-7)
Supplement: Supplementary file 3 — Source Data [file 41467_2026_70045_MOESM3_ESM.zip › Supplementary_Figures/Figure_10/egap_PCET_CAM_DZVP.dat]

# Time [fs] Egap [eV]
0 8.2530598092051067318
5 6.9859042888043857748
10 6.2225679103574447406
15 4.4862797909999608592
20 5.9767420201250182224
25 5.8460884318743835922
30 4.9714649885058787418
35 3.7802844741480767352
40 6.0614014710671855212
45 5.5476099519491468564
50 3.6241463299138222356
55 4.6463931556994061658
60 4.5352092831916688826
65 3.7129162960601235232
70 4.0464290938133201132
75 3.3645209204761015808
80 4.6634638439120694858
85 3.6257332497005932232
90 3.0844614865948330420
95 3.4217626689113866470
100 2.8419292872983268732
105 2.5949837791603186044
110 2.3424593635960996032
115 2.9546816589072799716
120 3.1339618866867550496
125 3.9286058316232059946
130 2.7326233308612138924
135 2.4882405740401098808
140 3.1353124083211856678
145 4.2518799695702378212
150 3.2494885844370630264
155 3.1808790921949516634
160 3.2649921731450731998
165 4.0015964375867470988
170 3.4117428138071386716
175 2.9788708653085448316
180 2.5737842404840747132
185 2.6183228349817937662
190 3.1012975933898001488
195 3.9617259140445752808
200 3.4484039037043756840
205 3.6417769448146911482
210 3.5791642997344623738
215 4.3875105892945391298
220 4.1555709721934305206
225 4.0208988504898191102
230 3.8070266958874396250
235 3.2867321681049192496
240 2.4865923854890525052
245 1.9813792808822489008
250 1.6385043003134716438
255 1.8663444890248639468
260 1.7382154630522541162
265 1.7810981870445564014
270 2.2783472167287687952
275 3.4408360329578473890
280 3.3806257674976592540
285 3.5362028697284236770
290 3.0688273706362082732
295 2.9457420720768299058
300 3.4499680377546576644
305 2.4920299935600041206
310 2.8333522705460958508
315 2.5363239868440057640
320 1.6586539945460437234
325 2.0011254728726528090
330 1.8135263883482242376
335 2.2664702618010916206
340 2.1292099082406404358
345 2.2515124065319491092
350 1.8312664748405200888
355 1.8671061980699700224
360 1.7782176921208650320
365 2.1373932059932078654
370 2.3015994643876005834
375 2.0563912350771777582
380 1.4418298733446034830
385 1.1584916261009311072
390 .9536625002522638180
395 .7082508295918705338
400 1.2198386506483909788
405 .9030737048096271470
410 .8924884398481266374
415 .9902863415769326676
425 .8949302311941890058
430 .9378132957090257034
435 .8565086544779916104
440 1.2550571945058441276
445 1.8314350279870586958
450 1.7704882238718771964
455 1.7565886280798275418
460 1.0870114930205264212
465 1.1337321025058023988
470 1.1389995416667809438
480 .9045925065390275852
485 .6436112512705833438
490 .9845375565691809986
495 1.0457749585276859160
500 .9604733942061632436
505 .4792958793107590356
505.5 .4470411725381788338
