# Supplementary material for: Simulating the Photochemical Birth of the Hydrated Electron in Liquid Water
Source: Nat Commun. 2026 Mar 10;17:3764. doi: 10.1038/s41467-026-70045-7 (PMC13106769; doi:10.1038/s41467-026-70045-7)
Supplement: Supplementary file 3 — Source Data [file 41467_2026_70045_MOESM3_ESM.zip › Supplementary_Figures/Figure_10/egap_HAT_PBEh_TZV2P.dat]

# Time [fs]                  Egap [eV]
0.000000000000000000e+00  7.5927553927640310482
5.000000000000000000e-01  7.5400125942310746150
1.000000000000000000e+00  7.4295776336880657786
1.500000000000000000e+00  7.2577434404902041560
2.000000000000000000e+00  7.0296675865013387910
2.500000000000000000e+00  6.7525222165527802472
3.000000000000000000e+00  6.4353390215215144770
3.500000000000000000e+00  6.0888485785342743878
4.000000000000000000e+00  5.7179919082512870556
4.500000000000000000e+00  5.3252399469203152362
5.000000000000000000e+00  4.9098808377077370810
5.500000000000000000e+00  4.4716254228556135110
6.000000000000000000e+00  4.0110932614249104682
6.500000000000000000e+00  3.5317373764825356490
7.000000000000000000e+00  3.0425122855863064154
7.500000000000000000e+00  2.5544283355088437418
8.000000000000000000e+00  2.0784058052498669892
8.500000000000000000e+00  1.6237027582452653016
9.000000000000000000e+00  1.1961106320240471122
9.500000000000000000e+00  0.7985825805128882544
1.000000000000000000e+01  0.4300599195669478898
1.050000000000000000e+01  0.0865664635061460964
