# Supplementary material for: Simulating the Photochemical Birth of the Hydrated Electron in Liquid Water
Source: Nat Commun. 2026 Mar 10;17:3764. doi: 10.1038/s41467-026-70045-7 (PMC13106769; doi:10.1038/s41467-026-70045-7)
Supplement: Supplementary file 3 — Source Data [file 41467_2026_70045_MOESM3_ESM.zip › Supplementary_Figures/Figure_10/egap_PCET_PBEh_TZV2P.dat]

# Time [fs]   Egap [eV]
0 7.6514962783897132530
5 6.3875977336171435366
10 5.5462951626195040520
15 3.9129631256646337434
20 5.4501460373329229348
25 5.2810873050008303754
30 4.2993354203879489524
35 3.1756299273685373050
40 5.3432815828067277664
45 4.8488807902688382064
50 3.0021760665466102438
55 3.9599943917655029358
60 3.9710538209561908964
65 3.1420750829220531518
70 3.5618413853312101182
75 2.9812918537531615926
80 4.1891098205275968106
85 3.2955002689036209338
90 2.8109154581141626706
95 3.1312163111705407240
100 2.6321208548906767742
105 2.4066346778678858248
110 2.1992814672535349404
115 2.7684008987502846224
120 2.8393263910155198600
125 3.6156370176322945118
130 2.4990416248972878706
135 2.2627744220200508484
140 2.8532094584266075286
145 3.8659368134711359154
150 2.9600411036770378866
155 2.9174011276286675474
160 2.9762635927822109356
165 3.5868748308497683944
170 3.1028161174582111198
175 2.7256070571151690478
180 2.3436632360208320594
185 2.3821710767949676818
190 2.8427223840830084582
195 3.6008867277744284028
200 3.1386175547455847708
205 3.4069975299470740786
210 3.3965200948894285326
215 4.1453901815753218726
220 3.9086329643177672170
225 3.7897487391232477372
230 3.5706485508864742310
235 3.1036243491587823614
240 2.3575483199003079506
245 1.8632203498239016950
250 1.4832626516688471842
255 1.6445090415378418410
260 1.4887628066652854752
265 1.4953191443146996470
270 2.0357223356044106444
275 3.1869878540953198548
280 3.1838554559072405180
285 3.3123266275929669804
290 2.9210336816016486560
295 2.8164727101787467704
300 3.2618532835599706150
305 2.2629702295270225878
310 2.5604345703930828830
315 2.3118525179316915798
320 1.4499922741694537452
325 1.7822766191644559172
330 1.5668662911936176008
335 2.0342437187542951568
340 1.9061221391538934464
345 2.0217825258101296120
350 1.6600583072222170352
355 1.6856540410726175566
360 1.6014829952067211370
365 1.9100028106436872306
370 2.0410161011452442258
375 1.8101705578367676404
380 1.2821051908357978156
385 .9885483313965767870
390 .8139804770351851084
395 .5691193659005134596
400 1.0533795346454412844
405 .7329080479618485616
410 .7471054276449048614
415 .8502674092947590414
420 .6963414623996796606
425 .7161119347392759024
430 .7695293119833383054
435 .6575598474823026070
440 1.0456598338431484984
445 1.5683964724579486566
450 1.5325085533928375972
455 1.5405505556694030938
460 .9228246999325452902
465 .9385036979479274210
470 .9034257008339478566
475 1.0973002011711165502
480 .6901425288253933498
485 .4513208570986236216
490 .7616641393190998514
495 .7969173418489142324
500 .6091343931322980330
505 .2828955898567799730
505.5 .3754117375482300450
