# Supplementary material for: Simulating the Photochemical Birth of the Hydrated Electron in Liquid Water
Source: Nat Commun. 2026 Mar 10;17:3764. doi: 10.1038/s41467-026-70045-7 (PMC13106769; doi:10.1038/s41467-026-70045-7)
Supplement: Supplementary file 3 — Source Data [file 41467_2026_70045_MOESM3_ESM.zip › Supplementary_Figures/Figure_10/README.md]

# Supplementary Figure 10A
- egap_HAT_PBEh_DZVP.dat contains the energy gap evolution for a HAT representative trajectory, calculated using ROKS/PBEh and DZVP.
- egap_HAT_PBEh_TZV2P.dat contains the energy gap evolution for a HAT representative trajectory, calculated using ROKS/PBEh and TZV2P.

# Supplementary Figure 10B
- egap_PCET_PBEh_DZVP.dat contains the energy gap evolution for a PCET representative trajectory, calculated using ROKS/PBEh and DZVP.
- egap_PCET_PBEh_TZV2P.dat contains the energy gap evolution for a PCET representative trajectory, calculated using ROKS/PBEh and TZV2P.

# Supplementary Figure 10C
- egap_HAT_PBEh_DZVP.dat contains the energy gap evolution for a HAT representative trajectory, calculated using ROKS/PBEh and DZVP.
- egap_HAT_CAM_DZVP.dat contains the energy gap evolution for a HAT representative trajectory, calculated using ROKS/CAM and DZVP.

# Supplementary Figure 10D
- egap_PCET_PBEh_DZVP.dat contains the energy gap evolution for a PCET representative trajectory, calculated using ROKS/PBEh and DZVP.
- egap_PCET_CAM_DZVP.dat contains the energy gap evolution for a PCET representative trajectory, calculated using ROKS/CAM and DZVP.
