# Supplementary material for: Simulating the Photochemical Birth of the Hydrated Electron in Liquid Water
Source: Nat Commun. 2026 Mar 10;17:3764. doi: 10.1038/s41467-026-70045-7 (PMC13106769; doi:10.1038/s41467-026-70045-7)
Supplement: Supplementary file 3 — Source Data [file 41467_2026_70045_MOESM3_ESM.zip › Supplementary_Figures/Figure_10/egap_HAT_CAM_DZVP.dat]

# Time [fs]                  Egap [eV]
0.000000000000000000e+00  8.2158208536413323714
5.000000000000000000e-01  8.1616544314643891698
1.000000000000000000e+00  8.0444633862604374636
1.500000000000000000e+00  7.8582064019643262764
2.000000000000000000e+00  7.6067061379792214548
2.500000000000000000e+00  7.2989257880870795838
3.000000000000000000e+00  6.9457811126775858236
3.500000000000000000e+00  6.5595641155892410850
4.000000000000000000e+00  6.1471265790419736364
4.500000000000000000e+00  5.7135404455077890164
5.000000000000000000e+00  5.2608163440630052606
5.500000000000000000e+00  4.7904965862564574160
6.000000000000000000e+00  4.3042115556127971988
6.500000000000000000e+00  3.8061212312046376058
7.000000000000000000e+00  3.3042845247503325276
7.500000000000000000e+00  2.8089904801032417034
8.000000000000000000e+00  2.3300930477878897420
8.500000000000000000e+00  1.8748474859710448642
9.000000000000000000e+00  1.4477952902674113344
9.500000000000000000e+00  1.0500859444364092652
1.000000000000000000e+01  0.6800375674842766926
1.050000000000000000e+01  0.3334513834422882002
