# Supplementary material for: Simulating the Photochemical Birth of the Hydrated Electron in Liquid Water
Source: Nat Commun. 2026 Mar 10;17:3764. doi: 10.1038/s41467-026-70045-7 (PMC13106769; doi:10.1038/s41467-026-70045-7)
Supplement: Supplementary file 3 — Source Data [file 41467_2026_70045_MOESM3_ESM.zip › Supplementary_Figures/Figure_9/gdr_electron_H_ML.dat]

# Distance [A]            g(r)
0.00000000000000000   0.000000000000000
0.24179316888045532   0.036851118652589054
0.45725806451612905   0.05171804298642524
0.654767552182163   0.06777432126696858
0.7984108159392791   0.19444051659125172
0.8582621758380771   0.3431097599296131
0.9240986717267552   0.4932656957013575
0.965994623655914   0.6553151709401712
1.0019054395951932   0.8039844142785317
1.0378162555344719   0.9586004273504272
1.073727071473751   1.131056749622926
1.1096378874130297   1.3154066113624936
1.1455487033523089   1.4729960093011563
1.1754743833017078   1.6395055618401206
1.1806451612903224   1.7403846153846152
1.2113851992409865   1.8491291949472095
1.2472960151802657   1.965091204751131
1.2832068311195444   2.094433446455505
1.3251027830487037   2.231209150326797
1.4627609108159392   2.357578007164404
1.5884487666034157   2.172484799208145
1.642314990512334   2.040912518853695
1.6782258064516127   1.916030354449472
1.7141366223908918   1.7822280354449471
1.750047438330171   1.6573458710407238
1.7859582542694497   1.5324637066365006
1.8218690702087288   1.416501696832579
1.8580645161290323   1.2788461538461537
1.8936907020872866   1.1265966723227754
1.9595271979759643   0.9972544306184012
2.019378557874763   0.8679121889140271
2.1271110056925995   0.7326231774761185
2.288709677419355   0.6285547071392661
2.486219165085389   0.6689927413272998
2.665773244781784   0.7920908748114628
2.863282732447818   0.8723722662141777
3.078747628083492   0.8827791132478633
3.2942125237191657   0.9169730392156863
3.509677419354839   0.9734673516842633
3.7251423149905127   0.9927943533182502
3.940607210626186   0.9645471970839616
4.15607210626186   0.9541403500502765
4.371537001897534   0.9794141214177978
4.587001897533207   1.0091479700854702
4.802466793168881   1.0359084338863749
5.017931688804555   1.0701023598541979
5.233396584440228   1.0596955128205128
5.4309060721062625   1.0150947398190042
5.664326375711576   0.9541403500502765
5.879791271347249   0.9288665786827552
6.000000000000000   0.9288665786827552
