# Supplementary material for: Simulating the Photochemical Birth of the Hydrated Electron in Liquid Water
Source: Nat Commun. 2026 Mar 10;17:3764. doi: 10.1038/s41467-026-70045-7 (PMC13106769; doi:10.1038/s41467-026-70045-7)
Supplement: Supplementary file 3 — Source Data [file 41467_2026_70045_MOESM3_ESM.zip › Supplementary_Figures/Figure_9/gdr_electron_H_ROKS.dat]

# Distance [A]            g(r)
0.05 0.0
0.15000000000000002 0.0
0.25 0.0
0.35000000000000003 0.1332235339448053
0.45 0.17630774685989123
0.55 0.2560660132965089
0.65 0.46575786670467256
0.75 0.46667652127411
0.8500000000000001 0.9230766769640345
0.9500000000000001 0.9293023028675951
1.05 1.654372113095429
1.1500000000000001 1.974191562209833
1.25 2.194715046798837
1.35 2.131620825494828
1.4500000000000002 1.7718672433531468
1.55 1.5419897548267252
1.6500000000000001 1.3300858554798742
1.75 1.0766475248941676
1.85 0.9237201195328156
1.9500000000000002 0.9021221358007502
2.0500000000000003 0.9061812722725242
2.15 0.904308110763937
2.25 0.88384075557179
2.35 0.8113135605350678
2.45 0.8447263750682592
2.5500000000000003 0.9313728584599232
2.6500000000000004 0.9719449175789866
2.75 1.013740405878933
2.85 0.9995715980671112
2.95 0.952352753205309
3.0500000000000003 0.9498571965814238
3.1500000000000004 0.9699887242005137
3.25 1.0595549434691167
3.35 1.0768347783691108
3.45 1.0125578709763026
3.5500000000000003 1.0051488370387383
3.6500000000000004 0.9586779683442999
3.75 0.974298102618103
3.85 0.9756362708094206
3.95 0.9833460061990861
4.05 0.9908443423467345
4.15 0.9820902236300973
4.25 0.9749551613471725
4.3500000000000005 0.9488808710965316
4.45 0.958006271846242
4.55 1.0117411017226081
4.65 0.976846248581154
4.75 0.9640872160384653
4.8500000000000005 0.9762403365078468
4.95 0.9828549288075753
5.050000000000001 1.0459933512036657
5.15 1.0062747479914875
5.25 1.009655377194672
5.3500000000000005 0.9632370243969751
5.45 0.9970080085657861
5.550000000000001 1.0051443097410098
5.65 0.9445659463535817
5.75 0.9700058877009295
5.8500000000000005 0.9866659704896915
5.95 0.993988665162609
6.050000000000001 0.9694818765411971
6.15 1.005742313482691
6.25 1.0011024153807422
6.3500000000000005 1.014435048786826
6.45 0.9958572110925431
6.550000000000001 0.9969441216963868
6.65 0.9761917250075951
6.75 0.9666552395664758
6.8500000000000005 0.9707957253186954
6.95 0.9764293337444836
7.050000000000001 1.0177544919115902
7.15 1.0043740231488607
7.25 0.9953355960892366
7.3500000000000005 0.9774593465757179
7.45 0.9965350416293097
7.550000000000001 1.0498692617658758
7.65 1.076858859119405
7.75 1.0576678480620363
7.8500000000000005 1.0552032801694968
7.95 1.037323951872745
8.05 1.0048667334623211
8.15 1.0259768209083382
8.25 1.0451283215806821
8.35 1.0041963683424082
8.450000000000001 1.0031133946763715
8.55 1.064573542849279
8.65 0.9015942332495034
8.75 0.950550506286705
8.85 0.0
8.950000000000001 0.0
9.05 0.0
9.15 0.0
9.25 0.0
9.35 0.0
9.450000000000001 0.0
9.55 0.0
9.65 0.0
9.75 0.0
9.850000000000001 0.0
9.950000000000001 0.0
10.05 0.0
