# Supplementary material for: Simulating the Photochemical Birth of the Hydrated Electron in Liquid Water
Source: Nat Commun. 2026 Mar 10;17:3764. doi: 10.1038/s41467-026-70045-7 (PMC13106769; doi:10.1038/s41467-026-70045-7)
Supplement: Supplementary file 3 — Source Data [file 41467_2026_70045_MOESM3_ESM.zip › Supplementary_Figures/Figure_9/README.md]

# Supplementary Figure 9
- gdr_electron_H_ML.dat contains the radial distribution function for the electron--H distance for the ground state using Machine Learning.
- gdr_electron_O_ML.dat contains the radial distribution function for the electron--O distance for the ground state using Machine Learning.
- gdr_electron_H_ROKS.dat contains the radial distribution function for the electron--H distance for the excited state using ROKS.
- gdr_electron_O_ROKS.dat contains the radial distribution function for the electron--O distance for the excited state using ROKS.
