# Supplementary material for: Simulating the Photochemical Birth of the Hydrated Electron in Liquid Water
Source: Nat Commun. 2026 Mar 10;17:3764. doi: 10.1038/s41467-026-70045-7 (PMC13106769; doi:10.1038/s41467-026-70045-7)
Supplement: Supplementary file 3 — Source Data [file 41467_2026_70045_MOESM3_ESM.zip › Supplementary_Figures/Figure_9/gdr_electron_O_ML.dat]

# Distance [A]            g(r)
1.1815846530920062   0.01609934514346234
1.3599877450980395   0.014606912584853138
1.5383908371040729   0.01609934514346234
1.7019270047762696   0.050126807479748514
1.820862399446959   0.17131233123880119
1.9100639454499753   0.32055558709970455
1.9596203598960953   0.45188965225729927
2.014132415786828   0.5959093941630704
2.068644471677561   0.7653004895651954
2.118200886123681   0.9294680710121885
2.1217948717948723   1.0617760617760617
2.1479347347913524   1.1712421455068514
2.1925355077928614   1.2831745874025284
2.222269356460533   1.3816751362707245
2.266870129462042   1.5159940665455371
2.316426543908163   1.663744889847831
2.415539372800403   1.815973010825952
2.504740918803419   1.8383594992050876
2.608809389140272   1.704040568930275
2.663321445031004   1.5741989363312894
2.712877859477125   1.460774061877003
2.7628205128205128   1.3223938223938225
2.7872124811463053   1.207060526913468
2.8417245370370363   1.0787113268730915
2.8912809514831572   0.9608091547429782
2.950748648818502   0.8309675221439927
3.039950194821518   0.6906788616347437
3.1291517408245344   0.5742691220632392
3.2629540598290596   0.4683064104019983
3.441357151835094   0.453382084815908
3.590026395173455   0.5265112801877505
3.6940948655103067   0.6190420988215104
3.783296411513323   0.7264972430413605
3.872497957516341   0.8518615779645189
3.961699503519357   0.9772259128876777
4.050901049522373   1.0936356524591817
4.154969519859225   1.2115378245892952
4.303638763197586   1.3189929688091453
4.4820418552036205   1.3294399967194084
4.660444947209653   1.259295666464784
4.82398111488185   1.1587057120145352
4.987517282554048   1.059309703611174
5.168893759426849   0.9670773714891361
5.344323466566113   0.9085740151916619
5.522726558572147   0.8846950942539178
5.70112965057818   0.8951421221641809
5.879532742584214   0.9264832058949706
