# Supplementary material for: Simulating the Photochemical Birth of the Hydrated Electron in Liquid Water
Source: Nat Commun. 2026 Mar 10;17:3764. doi: 10.1038/s41467-026-70045-7 (PMC13106769; doi:10.1038/s41467-026-70045-7)
Supplement: Supplementary file 3 — Source Data [file 41467_2026_70045_MOESM3_ESM.zip › Supplementary_Figures/Figure_9/gdr_electron_O_ROKS.dat]

# Distance [A]            g(r)
0.05 0.0
0.15000000000000002 0.0
0.25 0.0
0.35000000000000003 0.0
0.45 0.0
0.55 0.0
0.65 0.0
0.75 0.0
0.8500000000000001 0.00826019397730674
0.9500000000000001 0.04299263322874964
1.05 0.04873763999299112
1.1500000000000001 0.07224028586702518
1.25 0.0917251390912868
1.35 0.06553791930806438
1.4500000000000002 0.10794541923434461
1.55 0.20634445731660447
1.6500000000000001 0.2424321435555066
1.75 0.36375862933470526
1.85 0.5122566935907293
1.9500000000000002 0.7446336828377078
2.0500000000000003 1.2643893987238155
2.15 1.577935267227979
2.25 1.6514487816057672
2.35 1.6172183639998874
2.45 1.3505669407571428
2.5500000000000003 1.22973373223047
2.6500000000000004 1.0514870180547464
2.75 1.0818760848246047
2.85 1.061355273002901
2.95 0.9381077940205373
3.0500000000000003 0.9395815271120257
3.1500000000000004 0.8742542691117923
3.25 0.8614451775809375
3.35 0.8618937121144703
3.45 0.8068840141749755
3.5500000000000003 0.8182463826100327
3.6500000000000004 0.9229139323366775
3.75 0.8824232679113483
3.85 0.9693886516407605
3.95 1.0078530717741416
4.05 1.0492150089623504
4.15 1.1539820306978092
4.25 1.1429881458982705
4.3500000000000005 1.1541915062951407
4.45 1.061115835944542
4.55 1.0644817952517736
4.65 0.9673824245194929
4.75 1.0515389232682288
4.8500000000000005 1.0378347898974256
4.95 1.0135177104977509
5.050000000000001 0.9981420399358031
5.15 0.9051291554577823
5.25 0.8724948512067504
5.3500000000000005 0.9049981838277261
5.45 0.9384728869088437
5.550000000000001 0.9554883963304392
5.65 0.9856014808536121
5.75 1.0334802611450897
5.8500000000000005 1.0885361985319022
5.95 1.0704817866847232
6.050000000000001 1.0646875514146916
6.15 0.9930653871613621
6.25 1.0011024153807533
6.3500000000000005 0.9685768086648916
6.45 1.0190166811178971
6.550000000000001 0.97929325365273
6.65 0.9563416925212651
6.75 0.9825303345397063
6.8500000000000005 1.039932906649753
6.95 1.0053296062807349
7.050000000000001 1.0079787352679033
7.15 1.0056285256758424
7.25 1.0062612888134763
7.3500000000000005 0.9855785528300393
7.45 0.9712695615577951
7.550000000000001 0.9315480823527014
7.65 1.0013309670182526
7.75 0.9665883285694972
7.8500000000000005 1.05241053436735
7.95 1.1136554668768517
8.05 1.1116613293689896
8.15 1.0862358490340966
8.25 1.107866624925978
8.35 1.1123748195429595
8.450000000000001 1.090385077546499
8.55 1.0791911585416585
8.65 1.021971282683843
8.75 0.9869648556771918
8.85 0.0
8.950000000000001 0.0
9.05 0.0
9.15 0.0
9.25 0.0
9.35 0.0
9.450000000000001 0.0
9.55 0.0
9.65 0.0
9.75 0.0
9.850000000000001 0.0
9.950000000000001 0.0
10.05 0.0
