# Supplementary material for: Simulating the Photochemical Birth of the Hydrated Electron in Liquid Water
Source: Nat Commun. 2026 Mar 10;17:3764. doi: 10.1038/s41467-026-70045-7 (PMC13106769; doi:10.1038/s41467-026-70045-7)
Supplement: Supplementary file 3 — Source Data [file 41467_2026_70045_MOESM3_ESM.zip › Supplementary_Figures/Figure_3/README.md]

# Supplementary Figure 3
- HB_defects_3.0_20.dat contains the data for the Hydrogen Bond analysis defects with a 3.0A and 20deg for the distance and angle cutoff, 
  which are used to construct the histogram.
- HB_defects_3.5_30.dat contains the data for the Hydrogen Bond analysis defects with a 3.5A and 30deg for the distance and angle cutoff, 
  which are used to construct the histogram.
- HB_defects_4.0_40.dat contains the data for the Hydrogen Bond analysis defects with a 4.0A and 40deg for the distance and angle cutoff, 
  which are used to construct the histogram.
