# Supplementary material for: Simulating the Photochemical Birth of the Hydrated Electron in Liquid Water
Source: Nat Commun. 2026 Mar 10;17:3764. doi: 10.1038/s41467-026-70045-7 (PMC13106769; doi:10.1038/s41467-026-70045-7)
Supplement: Supplementary file 3 — Source Data [file 41467_2026_70045_MOESM3_ESM.zip › Supplementary_Figures/Figure_8/gyration_firs_last.dat]

# Gyration Radius [A]         PDF first 50fs           PDF last 50fs
1.841640584548382309e+00 3.852586182204909816e-21 6.070114261315843682e-03
1.856943839998684620e+00 1.340833452353059371e-20 7.339764524999257099e-03
1.872247095448986709e+00 4.578209606247298614e-20 8.805575321931108021e-03
1.887550350899289020e+00 1.533630821829734232e-19 1.048718691659771343e-02
1.902853606349591109e+00 5.040301325035219624e-19 1.240571942949947153e-02
1.918156861799893420e+00 1.625208682753778808e-18 1.458413588390118643e-02
1.933460117250195509e+00 5.141447761556784180e-18 1.704767754519547276e-02
1.948763372700497820e+00 1.595851026696901462e-17 1.982437882868385085e-02
1.964066628150799909e+00 4.860009674871673478e-17 2.294567998337099929e-02
1.979369883601102220e+00 1.452202944540469120e-16 2.644716871590307647e-02
1.994673139051404309e+00 4.257657344970634978e-16 3.036949368821899309e-02
2.009976394501706398e+00 1.224828949996239123e-15 3.475949913222673576e-02
2.025279649952008931e+00 3.457402704217723756e-15 3.967162589346518581e-02
2.040582905402311020e+00 9.576417146062913587e-15 4.516960555809081818e-02
2.055886160852613109e+00 2.602818136196259738e-14 5.132843771585834936e-02
2.071189416302915198e+00 6.941954204303726237e-14 5.823658491914990992e-02
2.086492671753217731e+00 1.816881716646818937e-13 6.599824770587785217e-02
2.101795927203519820e+00 4.666473192828302323e-13 7.473549903831457064e-02
2.117099182653821909e+00 1.176193358915719153e-12 8.458997328342950095e-02
2.132402438104124442e+00 2.909427408504941576e-12 9.572373219603848293e-02
2.147705693554426531e+00 7.062958272930485631e-12 1.083188839334950082e-01
2.163008949004728620e+00 1.682782430749257224e-11 1.225755255914989655e-01
2.178312204455030709e+00 3.934992217296409814e-11 1.387076273890541500e-01
2.193615459905332798e+00 9.031236525660485271e-11 1.569365848237002925e-01
2.208918715355635332e+00 2.034470234116106818e-10 1.774823340590307719e-01
2.224221970805937421e+00 4.498524925288284759e-10 2.005521469484613795e-01
2.239525226256239510e+00 9.763780861621196318e-10 2.263274777540366378e-01
2.254828481706542043e+00 2.080223649620109449e-09 2.549494980170652347e-01
2.270131737156844132e+00 4.350726342158520529e-09 2.865041979285963269e-01
2.285434992607146221e+00 8.932838708525675649e-09 3.210081191318377991e-01
2.300738248057448310e+00 1.800570499789717238e-08 3.583958855630393070e-01
2.316041503507750843e+00 3.563209139427937478e-08 3.985106941026093086e-01
2.331344758958052932e+00 6.923113000637956240e-08 4.410988058569972892e-01
2.346648014408355021e+00 1.320716545223496364e-07 4.858088465608484952e-01
2.361951269858657554e+00 2.473921490052221770e-07 5.321964000975601961e-01
2.377254525308959643e+00 4.550417017972140757e-07 5.797339939359811289e-01
2.392557780759261732e+00 8.219157780710686862e-07 6.278261687056216900e-01
2.407861036209563821e+00 1.457931509032403775e-06 6.758289376996523545e-01
2.423164291659865910e+00 2.539829410832031123e-06 7.230726135022936818e-01
2.438467547110168443e+00 4.345649468916127789e-06 7.688867369020503384e-01
2.453770802560470532e+00 7.303211904358655560e-06 8.126257041694731065e-01
2.469074058010772621e+00 1.205618421646192200e-05 8.536936557778946888e-01
2.484377313461075154e+00 1.955112593315357029e-05 8.915672541118573324e-01
2.499680568911377243e+00 3.114801306173337682e-05 9.258151227524439308e-01
2.514983824361679332e+00 4.875487998026995483e-05 9.561129249072114478e-01
2.530287079811981421e+00 7.498413784330972291e-05 9.822533034879552538e-01
2.545590335262283510e+00 1.133237094038335677e-04 1.004150174205915347e+00
2.560893590712586043e+00 1.683104424617792849e-04 1.021837145199072205e+00
2.576196846162888132e+00 2.456867135912456151e-04 1.035460126198552988e+00
2.591500101613190221e+00 3.525144712264109258e-04 1.045264483489326324e+00
2.606803357063492754e+00 4.972153447652873526e-04 1.051577389360321302e+00
2.622106612513794843e+00 6.895023369883487244e-04 1.054786297652170024e+00
2.637409867964096932e+00 9.401696354663168593e-04 1.055314735509091717e+00
2.652713123414399021e+00 1.260713692440124664e-03 1.053596814380687752e+00
2.668016378864701554e+00 1.662771882082595938e-03 1.050052005419942480e+00
2.683319634315003643e+00 2.157384790626428080e-03 1.045061770319060779e+00
2.698622889765305732e+00 2.754113338851911681e-03 1.038949568054107431e+00
2.713926145215608265e+00 3.460069904707536396e-03 1.031965561023632239e+00
2.729229400665910354e+00 4.278949558165826700e-03 1.024277025050728263e+00
2.744532656116212443e+00 5.210168736514229210e-03 1.015965047190376058e+00
2.759835911566514532e+00 6.248229330363620250e-03 1.007027608895712190e+00
2.775139167016816621e+00 7.382422148450343627e-03 9.973886467853432247e-01
2.790442422467119155e+00 8.596962742579926028e-03 9.869122111287627064e-01
2.805745677917421244e+00 9.871614775577283729e-03 9.754204531737105111e-01
2.821048933367723333e+00 1.118280459428772078e-02 9.627139071214330102e-01
2.836352188818025866e+00 1.250517130407841244e-02 9.485924162492789247e-01
2.851655444268327955e+00 1.381343738556306718e-02 9.328750921624138215e-01
2.866958699718630044e+00 1.508443456564981071e-02 9.154178793218830101e-01
2.882261955168932133e+00 1.629908642116822959e-02 8.961275954865357551e-01
2.897565210619234222e+00 1.744413905822891908e-02 8.749716928877921962e-01
2.912868466069536755e+00 1.851344682108291631e-02 8.519833902065232500e-01
2.928171721519838844e+00 1.950866003250329578e-02 8.272622185105117376e-01
2.943474976970141377e+00 2.043922114412096910e-02 8.009703687761646762e-01
2.958778232420443466e+00 2.132164636769024596e-02 7.733254983353740064e-01
2.974081487870745555e+00 2.217814241902326886e-02 7.445908342285983972e-01
2.989384743321047644e+00 2.303467327093876998e-02 7.150634999564392524e-01
3.004687998771349733e+00 2.391864248842838492e-02 6.850619947702232260e-01
3.019991254221651822e+00 2.485638848813643068e-02 6.549136843147445042e-01
3.035294509671954355e+00 2.587070193807296942e-02 6.249430349008221475e-01
3.050597765122256444e+00 2.697856840012223187e-02 5.954611593025745941e-01
3.065901020572558977e+00 2.818931893008154443e-02 5.667570580769486499e-01
3.081204276022861066e+00 2.950334079468674986e-02 5.390907542812044539e-01
3.096507531473163155e+00 3.091146294824328317e-02 5.126883467090146418e-01
3.111810786923465244e+00 3.239508797770213056e-02 4.877388606872178900e-01
3.127114042373767333e+00 3.392709380889748910e-02 4.643926663922492426e-01
3.142417297824069422e+00 3.547347378601364842e-02 4.427611690411795697e-01
3.157720553274371955e+00 3.699562277318088621e-02 4.229174550243713915e-01
3.173023808724674488e+00 3.845311200366608589e-02 4.048975997914700531e-01
3.188327064174976577e+00 3.980673225031234469e-02 3.887023988403868202e-01
3.203630319625278666e+00 4.102153268812398779e-02 3.742993602763970418e-01
3.218933575075580755e+00 4.206955292517255279e-02 3.616248816822024148e-01
3.234236830525882844e+00 4.293194918764398071e-02 3.505866111135821361e-01
3.249540085976184933e+00 4.360026029083425431e-02 3.410660499485071440e-01
3.264843341426487466e+00 4.407664623285164479e-02 3.329214863815681547e-01
3.280146596876789555e+00 4.437305522592849272e-02 3.259913501390200308e-01
3.295449852327092088e+00 4.450941858683851032e-02 3.200980542098783577e-01
3.310753107777394177e+00 4.451111552669961141e-02 3.150523447666450649e-01
3.326056363227696266e+00 4.440606710797793261e-02 3.106581248690297725e-01
3.341359618677998355e+00 4.422188802445337075e-02 3.067176600138055154e-01
3.356662874128300444e+00 4.398353065593404304e-02 3.030370215423095481e-01
3.371966129578602533e+00 4.371179262861085713e-02 2.994315822288857176e-01
3.387269385028905067e+00 4.342293342697364777e-02 2.957313493219404510e-01
3.402572640479207156e+00 4.312947524042581859e-02 2.917859042731349994e-01
3.417875895929509689e+00 4.284207420623328821e-02 2.874687149952053766e-01
3.433179151379811778e+00 4.257217017066588366e-02 2.826805957060410934e-01
3.448482406830113867e+00 4.233498405477539861e-02 2.773521121753990126e-01
3.463785662280415956e+00 4.215235350039529816e-02 2.714447682479680934e-01
3.479088917730718045e+00 4.205489150581896707e-02 2.649508645803924090e-01
3.494392173181020578e+00 4.208301983228265875e-02 2.578919929107882369e-01
3.509695428631322667e+00 4.228655910518228089e-02 2.503162164246054422e-01
3.524998684081625200e+00 4.272273264658999620e-02 2.422940828105868694e-01
3.540301939531927289e+00 4.345263841217437972e-02 2.339137117393175480e-01
3.555605194982229378e+00 4.453643926868126185e-02 2.252752805723072238e-01
3.570908450432531467e+00 4.602769468167117184e-02 2.164852884750491646e-01
3.586211705882833556e+00 4.796738923239156349e-02 2.076509991719538428e-01
3.601514961333135645e+00 5.037829259779181418e-02 1.988754402519168352e-01
3.616818216783438178e+00 5.326030361686024533e-02 1.902532723571869200e-01
3.632121472233740267e+00 5.658738370750744651e-02 1.818677417204835334e-01
3.647424727684042800e+00 6.030657178874000712e-02 1.737888073131143019e-01
3.662727983134344889e+00 6.433939787096965013e-02 1.660724062313967408e-01
3.678031238584646978e+00 6.858578510476258383e-02 1.587607058282337336e-01
3.693334494034949067e+00 7.293026710934219503e-02 1.518831043578552642e-01
3.708637749485251156e+00 7.725007389082352849e-02 1.454576946138240456e-01
3.723941004935553245e+00 8.142438820103049812e-02 1.394929017068994026e-01
3.739244260385855778e+00 8.534388172732043643e-02 1.339890441766540263e-01
3.754547515836157867e+00 8.891954264817220066e-02 1.289396381785171131e-01
3.769850771286460400e+00 9.208982975979215779e-02 1.243323541668572285e-01
3.785154026736762489e+00 9.482534447003473921e-02 1.201496288870829293e-01
3.800457282187064578e+00 9.713049005322509089e-02 1.163690176969325862e-01
3.815760537637366667e+00 9.904195458175682476e-02 1.129634311159322946e-01
3.831063793087668756e+00 1.006242577603056326e-01 1.099014272399706227e-01
3.846367048537970845e+00 1.019629796685134759e-01 1.071477255325634509e-01
3.861670303988273822e+00 1.031565792788570884e-01 1.046640698362472227e-01
3.876973559438575911e+00 1.043078638999539454e-01 1.024105058898505671e-01
3.892276814888878000e+00 1.055161620806020217e-01 1.003470610089856468e-01
3.907580070339180089e+00 1.068710854579108666e-01 9.843573246444060898e-02
3.922883325789482178e+00 1.084484712222214681e-01 9.664261834522815120e-02
3.938186581239784267e+00 1.103087297438444664e-01 9.493997108940495366e-02
3.953489836690086356e+00 1.124974458740232303e-01 9.330792784875248380e-02
3.968793092140388445e+00 1.150477602704300939e-01 9.173567854085043494e-02
3.984096347590691423e+00 1.179838383364222726e-01 9.022187292898362077e-02
3.999399603040993512e+00 1.213246470590628040e-01 8.877413910804823893e-02
4.014702858491295601e+00 1.250873073249497980e-01 8.740767991042856788e-02
4.030006113941597690e+00 1.292894509758064359e-01 8.614301998580074782e-02
4.045309369391899779e+00 1.339502500787006223e-01 8.500308131270586931e-02
4.060612624842201868e+00 1.390900533770673131e-01 8.400985463199842074e-02
4.075915880292503957e+00 1.447288140030830728e-01 8.318099595262311297e-02
4.091219135742806046e+00 1.508836832897299529e-01 8.252670124667151053e-02
4.106522391193109023e+00 1.575662515955822962e-01 8.204719391349089841e-02
4.121825646643411112e+00 1.647799289919444077e-01 8.173109956331385539e-02
4.137128902093713201e+00 1.725178841606072044e-01 8.155488812592784353e-02
4.152432157544015290e+00 1.807618213107928529e-01 8.148344634558472854e-02
4.167735412994317379e+00 1.894817047276614597e-01 8.147171991547839942e-02
4.183038668444619468e+00 1.986363748127596418e-01 8.146725042675603823e-02
4.198341923894921557e+00 2.081748711252756068e-01 8.141334300018553127e-02
4.213645179345224534e+00 2.180382104586727487e-01 8.125254703539132317e-02
4.228948434795526623e+00 2.281613707665751389e-01 8.093012038921081064e-02
4.244251690245828712e+00 2.384752981708030961e-01 8.039717551526683048e-02
4.259554945696130801e+00 2.489088631483330205e-01 7.961326768568091627e-02
4.274858201146432890e+00 2.593908121247275322e-01 7.854826882690485457e-02
4.290161456596734979e+00 2.698518578536844847e-01 7.718346181470306377e-02
4.305464712047037068e+00 2.802270965641548983e-01 7.551187551052992997e-02
4.320767967497339157e+00 2.904589138121915770e-01 7.353794909149162506e-02
4.336071222947642134e+00 3.005004419567541829e-01 7.127665825182329107e-02
4.351374478397944223e+00 3.103194744609065747e-01 6.875225358211918547e-02
4.366677733848246312e+00 3.199025539810568253e-01 6.599675562311971277e-02
4.381980989298548401e+00 3.292587690894119845e-01 6.304832819961062040e-02
4.397284244748850490e+00 3.384226567579432521e-01 5.994962009206082632e-02
4.412587500199152579e+00 3.474555476222251915e-01 5.674613336030206318e-02
4.427890755649454668e+00 3.564447312811690471e-01 5.348465147176108270e-02
4.443194011099756757e+00 3.654999683140992550e-01 5.021174573133060232e-02
4.458497266550059734e+00 3.747471278106013215e-01 4.697237501106013569e-02
4.473800522000361823e+00 3.843190623942331907e-01 4.380859914597862864e-02
4.489103777450663912e+00 3.943442117283349480e-01 4.075843630596406170e-02
4.504407032900966001e+00 4.049338040337251421e-01 3.785490414604074372e-02
4.519710288351268090e+00 4.161688497918252239e-01 3.512528909569379715e-02
4.535013543801570179e+00 4.280883375358410237e-01 3.259068483720380799e-02
4.550316799251872268e+00 4.406800992722014199e-01 3.026582899835869589e-02
4.565620054702175246e+00 4.538756781865143086e-01 2.815924760444814268e-02
4.580923310152477335e+00 4.675501932707096797e-01 2.627369281157716785e-02
4.596226565602779424e+00 4.815276748187595213e-01 2.460683469611685617e-02
4.611529821053081513e+00 4.955916957920889487e-01 2.315214627846974571e-02
4.626833076503383602e+00 5.095004317207317834e-01 2.189990569584315816e-02
4.642136331953685691e+00 5.230046506351433422e-01 2.083823249023845567e-02
4.657439587403987780e+00 5.358666716855902123e-01 1.995407692181599968e-02
4.672742842854289869e+00 5.478781259241861656e-01 1.923409131394689803e-02
4.688046098304592846e+00 5.588744571875761125e-01 1.866532892851344508e-02
4.703349353754894935e+00 5.687445160283881584e-01 1.823573639848452208e-02
4.718652609205197024e+00 5.774342708729593987e-01 1.793442776470866029e-02
4.733955864655499113e+00 5.849444857143045740e-01 1.775174929390456804e-02
4.749259120105801202e+00 5.913230600510283042e-01 1.767916251556612278e-02
4.764562375556103291e+00 5.966534560340718274e-01 1.770898685563260591e-02
4.779865631006405380e+00 6.010411317061483683e-01 1.783405197860381264e-02
4.795168886456708357e+00 6.046000817089445256e-01 1.804731313982126800e-02
4.810472141907010446e+00 6.074414368550933307e-01 1.834148066392826334e-02
4.825775397357312535e+00 6.096656273262763825e-01 1.870870772586701730e-02
4.841078652807614624e+00 6.113589544673511122e-01 1.914036993260523345e-02
4.856381908257916713e+00 6.125946570066016506e-01 1.962695711731068937e-02
4.871685163708218802e+00 6.134378217573647207e-01 2.015808379722207680e-02
4.886988419158520891e+00 6.139528872069099918e-01 2.072261150112136505e-02
4.902291674608822980e+00 6.142121031802393327e-01 2.130886510431356101e-02
4.917594930059125957e+00 6.143031850218828582e-01 2.190491756069468457e-02
4.932898185509428046e+00 6.143345397705582966e-01 2.249891364451311188e-02
4.948201440959730135e+00 6.144368111886546746e-01 2.307940355938713911e-02
4.963504696410032224e+00 6.147600287912807770e-01 2.363566097144669670e-02
4.978807951860334313e+00 6.154662748630400637e-01 2.415796608547549421e-02
4.994111207310636402e+00 6.167184191939381055e-01 2.463784139234047321e-02
5.009414462760938491e+00 6.186660352445882971e-01 2.506823421056685389e-02
5.024717718211240580e+00 6.214300380689306014e-01 2.544364491660015826e-02
5.040020973661543557e+00 6.250878264780428406e-01 2.576020211490861675e-02
5.055324229111845646e+00 6.296607439092783975e-01 2.601568592438215435e-02
5.070627484562147735e+00 6.351054907780012693e-01 2.620949872471323855e-02
5.085930740012449824e+00 6.413107438017038309e-01 2.634258033042363029e-02
5.101233995462751913e+00 6.480997028410530048e-01 2.641726310997652774e-02
5.116537250913054002e+00 6.552386484436912850e-01 2.643706339634575853e-02
5.131840506363356091e+00 6.624509223441897854e-01 2.640640950989949290e-02
5.147143761813659069e+00 6.694351157500404437e-01 2.633031392879635682e-02
5.162447017263961158e+00 6.758857442035937080e-01 2.621400679289583383e-02
5.177750272714263247e+00 6.815143722992110797e-01 2.606255838798990365e-02
5.193053528164565336e+00 6.860690762576976409e-01 2.588052735016638586e-02
5.208356783614867425e+00 6.893503175048222298e-01 2.567167674692034246e-02
5.223660039065169514e+00 6.912217296936795652e-01 2.543879997967674403e-02
5.238963294515471603e+00 6.916149409780413260e-01 2.518369146640369802e-02
5.254266549965773692e+00 6.905282767712113134e-01 2.490728328563616284e-02
5.269569805416076669e+00 6.880199107460400754e-01 2.460994962434239972e-02
5.284873060866378758e+00 6.841966475912523160e-01 2.429195833604321300e-02
5.300176316316680847e+00 6.791999426846567767e-01 2.395402635166186608e-02
5.315479571766982936e+00 6.731909387478598461e-01 2.359791657721167779e-02
5.330782827217285025e+00 6.663362188798902519e-01 2.322700149123402974e-02
5.346086082667587114e+00 6.587956737909629323e-01 2.284671535670554018e-02
5.361389338117889203e+00 6.507134272565763267e-01 2.246482399723680884e-02
5.376692593568191292e+00 6.422122445008630054e-01 2.209145819615275161e-02
5.391995849018494269e+00 6.333913498453674906e-01 2.173888221016729433e-02
5.407299104468796358e+00 6.243271726411140365e-01 2.142099961587498602e-02
5.422602359919098447e+00 6.150762676826300179e-01 2.115263081816635971e-02
5.437905615369400536e+00 6.056795317191168149e-01 2.094862579616724174e-02
5.453208870819702625e+00 5.961668490496854211e-01 2.082289804914690817e-02
5.468512126270004714e+00 5.865614164048162937e-01 2.078747805235326568e-02
5.483815381720306803e+00 5.768831821601088095e-01 2.085168492778250240e-02
5.499118637170609780e+00 5.671510496897188558e-01 2.102150310862364521e-02
5.514421892620911869e+00 5.573837079728103383e-01 2.129922777242400714e-02
5.529725148071213958e+00 5.475991420344907823e-01 2.168341144715928148e-02
5.545028403521516047e+00 5.378130280936526120e-01 2.216910829586996382e-02
5.560331658971818136e+00 5.280363276192789890e-01 2.274837664874573145e-02
5.575634914422120225e+00 5.182724606036738235e-01 2.341096895834177474e-02
5.590938169872422314e+00 5.085144645554532383e-01 2.414511561236644746e-02
5.606241425322724403e+00 4.987425372142788582e-01 2.493829807525599698e-02
5.621544680773027380e+00 4.889223235298109649e-01 2.577790939098248760e-02
5.636847936223329469e+00 4.790042461863264212e-01 2.665171628564583922e-02
5.652151191673631558e+00 4.689240978144222916e-01 2.754806538226217683e-02
5.667454447123933647e+00 4.586050147522485743e-01 2.845581321973744346e-02
5.682757702574235736e+00 4.479608392689198304e-01 2.936400139949629784e-02
5.698060958024537825e+00 4.369007533479525862e-01 3.026133897791639590e-02
5.713364213474839914e+00 4.253349393311787741e-01 3.113558864677582264e-02
5.728667468925142003e+00 4.131809019486193391e-01 3.197297619317970852e-02
5.743970724375444981e+00 4.003699872050324182e-01 3.275775022403769332e-02
5.759273979825747070e+00 3.868535724188082447e-01 3.347200895024905754e-02
5.774577235276049159e+00 3.726083923446574797e-01 3.409588294975373496e-02
5.789880490726351248e+00 3.576405163468622805e-01 3.460811971308642293e-02
5.805183746176653337e+00 3.419875991215318711e-01 3.498706221858922244e-02
5.820487001626955426e+00 3.257191801680543453e-01 3.521195648442645293e-02
5.835790257077257515e+00 3.089349842192343765e-01 3.526446980629689004e-02
5.851093512527559604e+00 2.917613511256694769e-01 3.513026007664996758e-02
5.866396767977861693e+00 2.743460756721006755e-01 3.480041394371026497e-02
5.881700023428164670e+00 2.568520485088823802e-01 3.427257213077663373e-02
5.897003278878466759e+00 2.394501515441830042e-01 3.355158543301879626e-02
5.912306534328768848e+00 2.223118773425866723e-01 3.264959264505329362e-02
5.927609789779070937e+00 2.056021220418362827e-01 3.158547641680704843e-02
5.942913045229373026e+00 1.894725574571252125e-01 3.038372647792164302e-02
5.958216300679675115e+00 1.740559309641793451e-01 2.907281187229353997e-02
5.973519556129977204e+00 1.594615771080860889e-01 2.768322470623332809e-02
5.988822811580279293e+00 1.457723528788741618e-01 2.624539873997929276e-02
6.004126067030582270e+00 1.330431259242545738e-01 2.478772103162915630e-02
6.019429322480884359e+00 1.213008484135917886e-01 2.333484161086535683e-02
6.034732577931186448e+00 1.105461394466028674e-01 2.190644676627203150e-02
6.050035833381488537e+00 1.007561827191921777e-01 2.051660173495899880e-02
6.065339088831790626e+00 9.188863691533966094e-02 1.917369703623120897e-02
6.080642344282092715e+00 8.388617127680421393e-02 1.788095954873323776e-02
6.095945599732394804e+00 7.668119502812500987e-02 1.663742475534229354e-02
6.111248855182697781e+00 7.020035869779241156e-02 1.543921879840977861e-02
6.126552110632999870e+00 6.436847067719074500e-02 1.428097366726835925e-02
6.141855366083301959e+00 5.911158541869983296e-02 1.315719798155621893e-02
6.157158621533604048e+00 5.435916216779559940e-02 1.206344777708238253e-02
6.172461876983906137e+00 5.004534000398083715e-02 1.099718162160546152e-02
6.187765132434208226e+00 4.610949968161516532e-02 9.958235270957344412e-03
6.203068387884510315e+00 4.249636301590777737e-02 8.948904963898355810e-03
6.218371643334812404e+00 3.915590321379273930e-02 7.973677739947762980e-03
6.233674898785115381e+00 3.604330351565041002e-02 7.038685707954657825e-03
6.248978154235417470e+00 3.311911793455932923e-02 6.150985089802997810e-03
6.264281409685719559e+00 3.034967755837823106e-02 5.317768772957864876e-03
6.279584665136021648e+00 2.770767456010377397e-02 4.545614133384877700e-03
6.294887920586323737e+00 2.517276866281291034e-02 3.839849097593189386e-03
6.310191176036625826e+00 2.273201596095123997e-02 3.204093080579240634e-03
6.325494431486927915e+00 2.037992616486372990e-02 2.640000245082940039e-03
6.340797686937230004e+00 1.811800833333722383e-02 2.147204794979584545e-03
6.356100942387532982e+00 1.595375343407497495e-02 1.723445117362778231e-03
6.371404197837835071e+00 1.389910425228558892e-02 1.364827622233808196e-03
6.386707453288137160e+00 1.196855698519351009e-02 1.066182841809747281e-03
6.402010708738439249e+00 1.017710519106655373e-02 8.214652874505566941e-04
6.417313964188741338e+00 8.538263580442411946e-03 6.241533712460143029e-04
