# Supplementary material for: Simulating the Photochemical Birth of the Hydrated Electron in Liquid Water
Source: Nat Commun. 2026 Mar 10;17:3764. doi: 10.1038/s41467-026-70045-7 (PMC13106769; doi:10.1038/s41467-026-70045-7)
Supplement: Supplementary file 3 — Source Data [file 41467_2026_70045_MOESM3_ESM.zip › Supplementary_Figures/Figure_8/README.md]

# Supplementary Figure 8A
- gyration_evolution_avg.dat contains the mean and std gyration radius along the time for all the PCET trajectories.

# Supplementary Figure 8B
- gyration_first_last.dat contains the gyration radius for the first 50fs and the last 50fs for all PCET trajectories.
