# Supplementary material for: Simulating the Photochemical Birth of the Hydrated Electron in Liquid Water
Source: Nat Commun. 2026 Mar 10;17:3764. doi: 10.1038/s41467-026-70045-7 (PMC13106769; doi:10.1038/s41467-026-70045-7)
Supplement: Supplementary file 3 — Source Data [file 41467_2026_70045_MOESM3_ESM.zip › Supplementary_Figures/Figure_8/gyration_evolution_avg.dat]

# Mean gyration radius [A]     std
4.658945910206234053e+00 6.936051291182881995e-02
4.658533776777120217e+00 6.804979193377391766e-02
4.658121643348007268e+00 6.703075038637548722e-02
4.657709509918893431e+00 6.631683569640467457e-02
4.657297376489780483e+00 6.591796250264410351e-02
4.656885243060666646e+00 6.583985683845886006e-02
4.656473109631552809e+00 6.608365607932284447e-02
4.656060976202439861e+00 6.664582760686817153e-02
4.655648842773326024e+00 6.751841940012565102e-02
4.655236709344213075e+00 6.868960229518614180e-02
4.654824575915099238e+00 7.014442139573980051e-02
4.671345245359163734e+00 6.944014381614109499e-02
4.687865914803230005e+00 6.894984535360476618e-02
4.704386584247294500e+00 6.867810900266604901e-02
4.720907253691358996e+00 6.862753105638114137e-02
4.737427923135424379e+00 6.879859927660919583e-02
4.753948592579489762e+00 6.918966965355997922e-02
4.770469262023554258e+00 6.979704429222256812e-02
4.786989931467618753e+00 7.061514198745627580e-02
4.803510600911685025e+00 7.163674367741150462e-02
4.820031270355749520e+00 7.285328882290846575e-02
4.833075092128872541e+00 7.144850624577424314e-02
4.846118913901996450e+00 7.033370443299301333e-02
4.859162735675119471e+00 6.952283434857685351e-02
4.872206557448243380e+00 6.902660787354791827e-02
4.885250379221367290e+00 6.885182840908650459e-02
4.898294200994491199e+00 6.900093867547668625e-02
4.911338022767613332e+00 6.947185317088029610e-02
4.924381844540737241e+00 7.025810138320465192e-02
4.937425666313861150e+00 7.134925941469771882e-02
4.950469488086985059e+00 7.273160530440569982e-02
4.957861249368309409e+00 7.303762071881214624e-02
4.965253010649632870e+00 7.388708420229275764e-02
4.972644771930958107e+00 7.526159661547700275e-02
4.980036533212282457e+00 7.713309393410394676e-02
4.987428294493606806e+00 7.946647076677224031e-02
4.994820055774930267e+00 8.222241369570508496e-02
5.002211817056254617e+00 8.536000347534854205e-02
5.009603578337578966e+00 8.883881254394276894e-02
5.016995339618904204e+00 9.262040043460474659e-02
5.024387100900228553e+00 9.666924061281180480e-02
5.027058384870950469e+00 9.617363627984794328e-02
5.029729668841672385e+00 9.591608867910553227e-02
5.032400952812395190e+00 9.589851582421056453e-02
5.035072236783117994e+00 9.612104933183707178e-02
5.037743520753839910e+00 9.658202953758697473e-02
5.040414804724562714e+00 9.727806665494521943e-02
5.043086088695285518e+00 9.820416280498181494e-02
5.045757372666007434e+00 9.935388492610419675e-02
5.048428656636729350e+00 1.007195751836280628e-01
5.051099940607451266e+00 1.022925838856865999e-01
5.058665132987286484e+00 9.936638506638231783e-02
5.066230325367121701e+00 9.669086497657863877e-02
5.073795517746956030e+00 9.428736598444896477e-02
5.081360710126791247e+00 9.217716921374810579e-02
5.088925902506626464e+00 9.038082091817127572e-02
5.096491094886459905e+00 8.891734465802048071e-02
5.104056287266295122e+00 8.780338659659958633e-02
5.111621479646130339e+00 8.705236550627851178e-02
5.119186672025964668e+00 8.667371636346025976e-02
5.126751864405799886e+00 8.667231969825472948e-02
5.125467855943688811e+00 8.664514868785867796e-02
5.124183847481578624e+00 8.682079361316000221e-02
5.122899839019468438e+00 8.719802887284684723e-02
5.121615830557357363e+00 8.777425532702548550e-02
5.120331822095247176e+00 8.854558814718557769e-02
5.119047813633136990e+00 8.950698344632827819e-02
5.117763805171025915e+00 9.065239442069181197e-02
5.116479796708915728e+00 9.197494640368751584e-02
5.115195788246805542e+00 9.346712010611449295e-02
5.113911779784694467e+00 9.512093323298288772e-02
5.116319321917123908e+00 9.320072711226025375e-02
5.118726864049552461e+00 9.152336265230942569e-02
5.121134406181981014e+00 9.010240324158966252e-02
5.123541948314410455e+00 8.895013777631623209e-02
5.125949490446839896e+00 8.807711242276841657e-02
5.128357032579269337e+00 8.749168667268947264e-02
5.130764574711697890e+00 8.719965322593249690e-02
5.133172116844126442e+00 8.720395971746597308e-02
5.135579658976555883e+00 8.750456239465292940e-02
5.137987201108985325e+00 8.809842831257388984e-02
5.139363365216508051e+00 8.655899962844881834e-02
5.140739529324030777e+00 8.519557768511762386e-02
5.142115693431553503e+00 8.401673162183265209e-02
5.143491857539076229e+00 8.303032351267954081e-02
5.144868021646598955e+00 8.224327782692289479e-02
5.146244185754121681e+00 8.166135908557765888e-02
5.147620349861644407e+00 8.128897269975748907e-02
5.148996513969167133e+00 8.112900401429322395e-02
5.150372678076689859e+00 8.118270873167220125e-02
5.151748842184212585e+00 8.144966418938064112e-02
5.152485552972994043e+00 8.082319663632142603e-02
5.153222263761775501e+00 8.050708953850523042e-02
5.153958974550557848e+00 8.050499891873262592e-02
5.154695685339338418e+00 8.081694914648906991e-02
5.155432396128120764e+00 8.143933153755673893e-02
5.156169106916902223e+00 8.236510915866490645e-02
5.156905817705683681e+00 8.358420141181170659e-02
5.157642528494464251e+00 8.508400130505525127e-02
5.158379239283246598e+00 8.684996755326858386e-02
5.159115950072028056e+00 8.886623365162825416e-02
5.159312794574716143e+00 8.751949572104666952e-02
5.159509639077402454e+00 8.642086622544707664e-02
5.159706483580089653e+00 8.557990095283320164e-02
5.159903328082776852e+00 8.500424762967231929e-02
5.160100172585464939e+00 8.469931595430016391e-02
5.160297017088151250e+00 8.466803098700168007e-02
5.160493861590838449e+00 8.491069520004641824e-02
5.160690706093525648e+00 8.542497402717952326e-02
5.160887550596212847e+00 8.620600649480984756e-02
5.161084395098900046e+00 8.724662895534647522e-02
5.158519203057707614e+00 8.887060112379074894e-02
5.155954011016515182e+00 9.067186141737981764e-02
5.153388818975322749e+00 9.264006903299315532e-02
5.150823626934129429e+00 9.476482235903541107e-02
5.148258434892936997e+00 9.703583849175483056e-02
5.145693242851744564e+00 9.944309717427808615e-02
5.143128050810552132e+00 1.019769504750191041e-01
5.140562858769359700e+00 1.046282013107014824e-01
5.137997666728167268e+00 1.073881549315260503e-01
5.135432474686974835e+00 1.102486478757848665e-01
5.133857876997421243e+00 1.090685918248421593e-01
5.132283279307866763e+00 1.080139624212776983e-01
5.130708681618312283e+00 1.070884654120708990e-01
5.129134083928758692e+00 1.062954738535717841e-01
5.127559486239205100e+00 1.056379718201479329e-01
5.125984888549651508e+00 1.051185017485947865e-01
5.124410290860097028e+00 1.047391174325057184e-01
5.122835693170543436e+00 1.045013445955939452e-01
5.121261095480989844e+00 1.044061507532476202e-01
5.119686497791435364e+00 1.044539257232997009e-01
5.114335778660049847e+00 1.047761883801152649e-01
5.108985059528662553e+00 1.052355300587886067e-01
5.103634340397277036e+00 1.058301658548970181e-01
5.098283621265890631e+00 1.065578308048161504e-01
5.092932902134504225e+00 1.074158214119905891e-01
5.087582183003117819e+00 1.084010431510208927e-01
5.082231463871731414e+00 1.095100621206943764e-01
5.076880744740345897e+00 1.107391590087228178e-01
5.071530025608958603e+00 1.120843836271229327e-01
5.066179306477573085e+00 1.135416084570627093e-01
5.063377080589721579e+00 1.128067251132615079e-01
5.060574854701871850e+00 1.122198450769155975e-01
5.057772628814020344e+00 1.117832994947855207e-01
5.054970402926170614e+00 1.114988541705289604e-01
5.052168177038319108e+00 1.113676745527481804e-01
5.049365951150467602e+00 1.113903021262568349e-01
5.046563725262617872e+00 1.115666433071135638e-01
5.043761499374767254e+00 1.118959713680551527e-01
5.040959273486916636e+00 1.123769413026111941e-01
5.038157047599065130e+00 1.130076169256143959e-01
5.035730744327155506e+00 1.122966617559206931e-01
5.033304441055245881e+00 1.118192796027654284e-01
5.030878137783336257e+00 1.115784684931627746e-01
5.028451834511426632e+00 1.115757601933256987e-01
5.026025531239516120e+00 1.118111720052958336e-01
5.023599227967607384e+00 1.122832062185511737e-01
5.021172924695696871e+00 1.129888972566687744e-01
5.018746621423787246e+00 1.139239031058843776e-01
5.016320318151877622e+00 1.150826345958430308e-01
5.013894014879967997e+00 1.164584138789561268e-01
5.010659761657770161e+00 1.164248345399293977e-01
5.007425508435572326e+00 1.165545010963360273e-01
5.004191255213374490e+00 1.168468700808874966e-01
5.000957001991175765e+00 1.173007249052705897e-01
4.997722748768977930e+00 1.179142008946432590e-01
4.994488495546780094e+00 1.186848228530538174e-01
4.991254242324582258e+00 1.196095534328985160e-01
4.988019989102384422e+00 1.206848501796815992e-01
4.984785735880186586e+00 1.219067288835408852e-01
4.981551482657988750e+00 1.232708307954328980e-01
4.984156503335809951e+00 1.231424383346596957e-01
4.986761524013630265e+00 1.231679119454127530e-01
4.989366544691452354e+00 1.233471562986302450e-01
4.991971565369273556e+00 1.236795028325338996e-01
4.994576586047094757e+00 1.241637221366413552e-01
4.997181606724915959e+00 1.247980464138989942e-01
4.999786627402737160e+00 1.255802010772580635e-01
5.002391648080558362e+00 1.265074441938565109e-01
5.004996668758379563e+00 1.275766122386746415e-01
5.007601689436200765e+00 1.287841704718047375e-01
5.005159424623599307e+00 1.285289438996756739e-01
5.002717159810997849e+00 1.284435394397672459e-01
5.000274894998395503e+00 1.285282956226296014e-01
4.997832630185794045e+00 1.287828764840072138e-01
4.995390365373192587e+00 1.292062781885075229e-01
4.992948100560590241e+00 1.297968486487668660e-01
4.990505835747989671e+00 1.305523192554224887e-01
4.988063570935388213e+00 1.314698473216674990e-01
4.985621306122786756e+00 1.325460674429435881e-01
4.983179041310184409e+00 1.337771497019953904e-01
4.976456159468827245e+00 1.329085895575279619e-01
4.969733277627469192e+00 1.321776334119162954e-01
4.963010395786112028e+00 1.315865744329586529e-01
4.956287513944754863e+00 1.311373042579736525e-01
4.949564632103396811e+00 1.308312835888965631e-01
4.942841750262039646e+00 1.306695188764784021e-01
4.936118868420682482e+00 1.306525459442890447e-01
4.929395986579325317e+00 1.307804211663997906e-01
4.922673104737968153e+00 1.310527205349793778e-01
4.915950222896610988e+00 1.314685466535628899e-01
4.912682786358071318e+00 1.316520856836318476e-01
4.909415349819532537e+00 1.319767652152515625e-01
4.906147913280992867e+00 1.324415472376170022e-01
4.902880476742453197e+00 1.330449634480284915e-01
4.899613040203914416e+00 1.337851379984396349e-01
4.896345603665375634e+00 1.346598157796780881e-01
4.893078167126836853e+00 1.356663952810464868e-01
4.889810730588297183e+00 1.368019649620226541e-01
4.886543294049757513e+00 1.380633420302753156e-01
4.883275857511218732e+00 1.394471125332041594e-01
4.883820819294681037e+00 1.385466206319668492e-01
4.884365781078142454e+00 1.377294123823868677e-01
4.884910742861604760e+00 1.369969781923179586e-01
4.885455704645067065e+00 1.363506842095950355e-01
4.886000666428528483e+00 1.357917603796062189e-01
4.886545628211990788e+00 1.353212893137272776e-01
4.887090589995453094e+00 1.349401961908903713e-01
4.887635551778914511e+00 1.346492399032088727e-01
4.888180513562376817e+00 1.344490056376662634e-01
4.888725475345839122e+00 1.343398990597058362e-01
4.882249209800451517e+00 1.344629207416961902e-01
4.875772944255063912e+00 1.347140197871586342e-01
4.869296678709676307e+00 1.350924820182597685e-01
4.862820413164289590e+00 1.355972409981275328e-01
4.856344147618901985e+00 1.362268928389923361e-01
4.849867882073513492e+00 1.369797152743423563e-01
4.843391616528126775e+00 1.378536904058976498e-01
4.836915350982739170e+00 1.388465304507888187e-01
4.830439085437351565e+00 1.399557057633955826e-01
4.823962819891963960e+00 1.411784743898660266e-01
4.820004096044992359e+00 1.413614404393348234e-01
4.816045372198019869e+00 1.416904384933575789e-01
4.812086648351047380e+00 1.421644547104481959e-01
4.808127924504074002e+00 1.427820447784699798e-01
4.850620389243704977e+00 1.388761948116742917e-01
4.846760101686417244e+00 1.398113596676929804e-01
4.842899814129127734e+00 1.408936665482581341e-01
4.839039526571839112e+00 1.421197538318244025e-01
4.835179239014549601e+00 1.434859357552120129e-01
4.831318951457260091e+00 1.449882521599703544e-01
4.829521596080265766e+00 1.452440503172711672e-01
4.827724240703271441e+00 1.455874637807106353e-01
4.825926885326276228e+00 1.460178743750378538e-01
4.824129529949282791e+00 1.465345155015698175e-01
4.822332174572287578e+00 1.471364788178858019e-01
4.820534819195293252e+00 1.478227219812413840e-01
4.818737463818298039e+00 1.485920773067375689e-01
4.816940108441304602e+00 1.494432611799222099e-01
4.815142753064309389e+00 1.503748840572131651e-01
4.813345397687314176e+00 1.513854608861796291e-01
4.812834933314769081e+00 1.513352577171648838e-01
4.812324468942223099e+00 1.514502647402978797e-01
4.811814004569675340e+00 1.517301062824310820e-01
4.811303540197130246e+00 1.521738729744211149e-01
4.859117170565716570e+00 1.482621900129662273e-01
4.858541950399352771e+00 1.491083294686010308e-01
4.857966730232988972e+00 1.501236846737668273e-01
4.857391510066625173e+00 1.513048490193754092e-01
4.856816289900259598e+00 1.526479735442272945e-01
4.856241069733895799e+00 1.541488247479622098e-01
4.854617636395917479e+00 1.539910162951118877e-01
4.852994203057940936e+00 1.539611086308608490e-01
4.851370769719962617e+00 1.540591762437567291e-01
4.849747336381983409e+00 1.542849751005745951e-01
4.848123903044006866e+00 1.546379456714418177e-01
4.846500469706028547e+00 1.551172198177930284e-01
4.844877036368051115e+00 1.557216313468944568e-01
4.843253603030073684e+00 1.564497299374260353e-01
4.841630169692094476e+00 1.572997980560300046e-01
4.840006736354117933e+00 1.582698704184121452e-01
4.836568464971692904e+00 1.573278550916027696e-01
4.833130193589266987e+00 1.565471691399960841e-01
4.829691922206841070e+00 1.559302357348552048e-01
4.826253650824415153e+00 1.554790041756997643e-01
4.822815379441991013e+00 1.551949198110743888e-01
4.819377108059564208e+00 1.550789012194216943e-01
4.815938836677138291e+00 1.551313254769624561e-01
4.812500565294714150e+00 1.553520220583374800e-01
4.809062293912288233e+00 1.557402755986641574e-01
4.805624022529862316e+00 1.562948374132694662e-01
4.808075773054082624e+00 1.558165515972197990e-01
4.810527523578302045e+00 1.554192619956465127e-01
4.812979274102520577e+00 1.551035910122888217e-01
4.815431024626741774e+00 1.548700377366679093e-01
4.817882775150962082e+00 1.547189740472063590e-01
4.820334525675179727e+00 1.546506416730849265e-01
4.822786276199400035e+00 1.546651502685311708e-01
4.825238026723620344e+00 1.547624765351452159e-01
4.827689777247839764e+00 1.549424644085959368e-01
4.830141527772059185e+00 1.552048263062082989e-01
4.824199919881762000e+00 1.545969638730354256e-01
4.818258311991463927e+00 1.541631535884246118e-01
4.812316704101164966e+00 1.539048672571567689e-01
4.806375096210866005e+00 1.538229890559442703e-01
4.844515244673579524e+00 1.508937521974157148e-01
4.839052723246006771e+00 1.510391300376667523e-01
4.833590201818433130e+00 1.513706078248774067e-01
4.828127680390861265e+00 1.518869671315745962e-01
4.822665158963287624e+00 1.525863310260808237e-01
4.817202637535713095e+00 1.534661976071309553e-01
4.809877772164427689e+00 1.540027191028585929e-01
4.802552906793143173e+00 1.546639621353532168e-01
4.795228041421857768e+00 1.554483350987942158e-01
4.787903176050572362e+00 1.563539849054608188e-01
4.780578310679286957e+00 1.573788178755201050e-01
4.773253445308001552e+00 1.585205224733510776e-01
4.765928579936717036e+00 1.597765933539743444e-01
4.758603714565432519e+00 1.611443561891864329e-01
4.751278849194147114e+00 1.626209927675467959e-01
4.743953983822859932e+00 1.642035659022867689e-01
4.741835165832796406e+00 1.643367522992018881e-01
4.739716347842731992e+00 1.646221421905648963e-01
4.737597529852668465e+00 1.650589460905123873e-01
4.735478711862605827e+00 1.656459661795285365e-01
4.733359893872542301e+00 1.663816125072933028e-01
4.731241075882477887e+00 1.672639240584874176e-01
4.729122257892415249e+00 1.682905940458305494e-01
4.727003439902349946e+00 1.694589986961223260e-01
4.724884621912286420e+00 1.707662287333915063e-01
4.722765803922222005e+00 1.722091227388848900e-01
4.724322183424721544e+00 1.723519083356788439e-01
4.725878562927218418e+00 1.726019258331609463e-01
4.727434942429717957e+00 1.729587102102509710e-01
4.728991321932216607e+00 1.734216025060978938e-01
4.730547701434715258e+00 1.739897558360384844e-01
4.732104080937212132e+00 1.746621430015599941e-01
4.733660460439710782e+00 1.754375655377785614e-01
4.735216839942208544e+00 1.763146640176565805e-01
4.736773219444708083e+00 1.772919294141945823e-01
4.738329598947205845e+00 1.783677153104457069e-01
4.735197476671731742e+00 1.784475662042339095e-01
4.732065354396256751e+00 1.786700056970368100e-01
4.728933232120782648e+00 1.790345023166272642e-01
4.725801109845307657e+00 1.795401908659009504e-01
4.722668987569832666e+00 1.801858825906857142e-01
4.719536865294360339e+00 1.809700789252828845e-01
4.761731266020867714e+00 1.802888438771344803e-01
4.759874775726799179e+00 1.810716596877383899e-01
4.758018285432728867e+00 1.819884151496014013e-01
4.756161795138658555e+00 1.830370977324770054e-01
4.751680414186556511e+00 1.833316667111591358e-01
4.747199033234455356e+00 1.837572062841923148e-01
4.742717652282354202e+00 1.843128093030089731e-01
4.738236271330252158e+00 1.849973039113812223e-01
4.733754890378150115e+00 1.858092656605397075e-01
4.729273509426047184e+00 1.867470319058767980e-01
4.724792128473945141e+00 1.878087181563107277e-01
4.720310747521843986e+00 1.889922360175016469e-01
4.715829366569741943e+00 1.902953123536940960e-01
4.753420548655898692e+00 1.915018963760550252e-01
4.746360117216058327e+00 1.912791874965683869e-01
4.739299685776219739e+00 1.911108709433885500e-01
4.732239254336379375e+00 1.909970905165960797e-01
4.725178822896540787e+00 1.909379437108825739e-01
4.718118391456700422e+00 1.909334812989766372e-01
4.711057960016860946e+00 1.909837071140474130e-01
4.703997528577021470e+00 1.910885780332591266e-01
4.696937097137181105e+00 1.912480041626389848e-01
4.689876665697341629e+00 1.914618492214146261e-01
4.682816234257502153e+00 1.917299311219970714e-01
4.678168708168524148e+00 1.913153581127350622e-01
4.673521182079545255e+00 1.909627712052657522e-01
4.668873655990568139e+00 1.906725142694079833e-01
4.664226129901590134e+00 1.904448722966119445e-01
4.659578603812611242e+00 1.902800700156491720e-01
4.654931077723632349e+00 1.901782707910664172e-01
4.650283551634655232e+00 1.901395758169043271e-01
4.645636025545676340e+00 1.901640236149223506e-01
4.640988499456698335e+00 1.902515898431166586e-01
4.636340973367719442e+00 1.904021874167482475e-01
4.634342689113989167e+00 1.900267211201498441e-01
4.632344404860259779e+00 1.897460330328652189e-01
4.630346120606529503e+00 1.895605441783297096e-01
4.628347836352800115e+00 1.894705341526780051e-01
4.626349552099069840e+00 1.894761390266833934e-01
4.624351267845340452e+00 1.895773503197529242e-01
4.622352983591610176e+00 1.897740150639673218e-01
4.620354699337880788e+00 1.900658369570417949e-01
4.618356415084150512e+00 1.904523785840019634e-01
4.616358130830420237e+00 1.909330646689267053e-01
4.621516328320739220e+00 1.905898710251698880e-01
4.626674525811057315e+00 1.903005820999872644e-01
4.631832723301376298e+00 1.900654440304126447e-01
4.636990920791693505e+00 1.898846579849004790e-01
4.642149118282011599e+00 1.897583793098162885e-01
4.647307315772329694e+00 1.896867168655053948e-01
4.652465513262647789e+00 1.896697325585226246e-01
4.657623710752965884e+00 1.897074410746962814e-01
4.662781908243283091e+00 1.897998098157056834e-01
4.667940105733602074e+00 1.899467590398096206e-01
4.661927261452872173e+00 1.895500523472880838e-01
4.655914417172140496e+00 1.892828712187528684e-01
4.649901572891409707e+00 1.891457645457426118e-01
4.643888728610678918e+00 1.891390152009765346e-01
4.637875884329947240e+00 1.892626371305761723e-01
4.631863040049217339e+00 1.895163752103450061e-01
4.625850195768486550e+00 1.898997078695477958e-01
4.619837351487754873e+00 1.904118524195227147e-01
4.613824507207024972e+00 1.910517729610269888e-01
4.607811662926294183e+00 1.918181906861096409e-01
4.599737044415401321e+00 1.910700998614068835e-01
4.591662425904508460e+00 1.903848824430925124e-01
4.583587807393615599e+00 1.897632195225385510e-01
4.575513188882723625e+00 1.892057375533707786e-01
4.567438570371830764e+00 1.887130053322710332e-01
4.559363951860938791e+00 1.882855311988346214e-01
4.551289333350045041e+00 1.879237604854260280e-01
4.543214714839152180e+00 1.876280732460019474e-01
4.535140096328260206e+00 1.873987822903266376e-01
4.527065477817368233e+00 1.872361315469165677e-01
4.518154301656036154e+00 1.874784362557867234e-01
4.509243125494704962e+00 1.878034215165421128e-01
4.500331949333372883e+00 1.882106590336184437e-01
4.491420773172042580e+00 1.886996162756089113e-01
4.482509597010710500e+00 1.892696599019483561e-01
4.473598420849379309e+00 1.899200597735279938e-01
4.464687244688048118e+00 1.906499934893934323e-01
4.455776068526716038e+00 1.914585513858682309e-01
4.446864892365383959e+00 1.923447419301827777e-01
4.437953716204053656e+00 1.933074974380098177e-01
4.437669540621987707e+00 1.923560549452446033e-01
4.437385365039922647e+00 1.914990827142139529e-01
4.437101189457857586e+00 1.907378540945880163e-01
4.436817013875792526e+00 1.900735194254238036e-01
4.436532838293726577e+00 1.895070977215923824e-01
4.436248662711661517e+00 1.890394691192581744e-01
4.435964487129595568e+00 1.886713682063507203e-01
4.435680311547531396e+00 1.884033783528240857e-01
4.435396135965465447e+00 1.882359271408994561e-01
4.435111960383399499e+00 1.881692829777650844e-01
4.429389804472556591e+00 1.883310089567535872e-01
4.423667648561713683e+00 1.885961314936957234e-01
4.417945492650870776e+00 1.889642153835533189e-01
4.412223336740027868e+00 1.894346604454224536e-01
4.406501180829184960e+00 1.900067063606941942e-01
4.444822086955192653e+00 1.900648500171678301e-01
4.439248539108795910e+00 1.908417831498544492e-01
4.433674991262400056e+00 1.917222032948410482e-01
4.428101443416002425e+00 1.927046920375459493e-01
4.422527895569606571e+00 1.937876969443294017e-01
4.424816669557301907e+00 1.936097921040486058e-01
4.427105443544995467e+00 1.934925331651710378e-01
4.429394217532690803e+00 1.934360304164996769e-01
4.431682991520386139e+00 1.934403370975852077e-01
4.433971765508080587e+00 1.935054491482812722e-01
4.436260539495775035e+00 1.936313052278607616e-01
4.438549313483470371e+00 1.938177870034846761e-01
4.440838087471164819e+00 1.940647197048643302e-01
4.443126861458859267e+00 1.943718729390732369e-01
4.445415635446554603e+00 1.947389617566940567e-01
4.439006285231780424e+00 1.945650143197964199e-01
4.432596935017006246e+00 1.945167276587625449e-01
4.474663281865676190e+00 1.932081403198059044e-01
4.468314044425975240e+00 1.934073174290516228e-01
4.461964806986275178e+00 1.937388317722970876e-01
4.455615569546575117e+00 1.942020056281996143e-01
4.449266332106875055e+00 1.947958998430522892e-01
4.442917094667174105e+00 1.955193232226472566e-01
4.478443204976866987e+00 1.967645838596060459e-01
4.472465123165278555e+00 1.977089619416337873e-01
4.475615684038951159e+00 1.972809121718420156e-01
4.478766244912622874e+00 1.969735855527657842e-01
4.481916805786295477e+00 1.967875476917035071e-01
4.485067366659967192e+00 1.967231426913450820e-01
4.488217927533640683e+00 1.967804899807071295e-01
4.491368488407312398e+00 1.969594832105784066e-01
4.494519049280984113e+00 1.972597912372212881e-01
4.497669610154657605e+00 1.976808611731777632e-01
4.500820171028328431e+00 1.982219234399396346e-01
4.503970731902001035e+00 1.988819987156516533e-01
4.490702459881556585e+00 1.988179886267166518e-01
4.477434187861112136e+00 1.988520454476375987e-01
4.464165915840667687e+00 1.989841188249474035e-01
4.450897643820222349e+00 1.992140138119494197e-01
4.437629371799777900e+00 1.995413923031753023e-01
4.424361099779334339e+00 1.999657755072282161e-01
4.411092827758889001e+00 2.004865474160798244e-01
4.397824555738443664e+00 2.011029592127579479e-01
4.384556283718000103e+00 2.018141345449611934e-01
4.371288011697555653e+00 2.026190755798440990e-01
4.373770255085415393e+00 2.028935994919709995e-01
4.376252498473276020e+00 2.032556132900316115e-01
4.378734741861136648e+00 2.037046505265065477e-01
4.431292487247346479e+00 2.032456347846183509e-01
4.433937416619879279e+00 2.038612481595001025e-01
4.436582345992412968e+00 2.045667080388132442e-01
4.439227275364945768e+00 2.053610884979572004e-01
4.441872204737478569e+00 2.062433620624807840e-01
4.444517134110012258e+00 2.072124060358024045e-01
4.447162063482544170e+00 2.082670092213308732e-01
4.437315140661998392e+00 2.081008134238721552e-01
4.427468217841450837e+00 2.080324750184911753e-01
4.417621295020905059e+00 2.080620904295726603e-01
4.407774372200358393e+00 2.081896178547114618e-01
4.397927449379811726e+00 2.084148775592100933e-01
4.388080526559265060e+00 2.087375531391341965e-01
4.378233603738718394e+00 2.091571937322926344e-01
4.368386680918171727e+00 2.096732171413061563e-01
4.358539758097624173e+00 2.102849138187650457e-01
4.348692835277079283e+00 2.109914516517391592e-01
4.352433743159926038e+00 2.111688169950468319e-01
4.356174651042774570e+00 2.114164533912664401e-01
4.411232764687698094e+00 2.109956603017547339e-01
4.415212317558241395e+00 2.113454920135002524e-01
4.419191870428786473e+00 2.117685217894604843e-01
4.423171423299330662e+00 2.122643119923074695e-01
4.427150976169875740e+00 2.128323541392421470e-01
4.431130529040419930e+00 2.134720714509175665e-01
4.435110081910965008e+00 2.141828216941060181e-01
4.439089634781510085e+00 2.149639002864492388e-01
4.429088612444761708e+00 2.145334297460868012e-01
4.419087590108014219e+00 2.141516315417454075e-01
4.456409351255550710e+00 2.142968906827982800e-01
4.500340286233481812e+00 2.130389348257577808e-01
4.490011635962082970e+00 2.128627536698592948e-01
4.479682985690683239e+00 2.127413632484378703e-01
4.469354335419285285e+00 2.126748573817771604e-01
4.459025685147887330e+00 2.126632875617736895e-01
4.448697034876487599e+00 2.127066627528881870e-01
4.438368384605086980e+00 2.128049493574505069e-01
4.442479501291072275e+00 2.132663998761825386e-01
4.446590617977054904e+00 2.138203023438465522e-01
4.450701734663038422e+00 2.144659404330336860e-01
4.454812851349021940e+00 2.152024884855716358e-01
4.458923968035004570e+00 2.160290166345370244e-01
4.463035084720988976e+00 2.169444964476697768e-01
4.467146201406972494e+00 2.179478070156393443e-01
4.471257318092955124e+00 2.190377414055970362e-01
4.475368434778939530e+00 2.202130133991846150e-01
4.479479551464922160e+00 2.214722644345769043e-01
4.470424811724083902e+00 2.211334330419397476e-01
4.461370071983245644e+00 2.208528549891099202e-01
4.506679348173070032e+00 2.201349005358811672e-01
4.497616166352909950e+00 2.199637293176442132e-01
4.488552984532748980e+00 2.198548870334287586e-01
4.479489802712586233e+00 2.198084662732761596e-01
4.470426620892427039e+00 2.198245065822065913e-01
4.535739488434274769e+00 2.134226101310458534e-01
4.526676296083652851e+00 2.135764169131785517e-01
4.517613103733030044e+00 2.137981798167011560e-01
4.522899489880302326e+00 2.146218071376444214e-01
4.528185876027575496e+00 2.155167529201098831e-01
4.533472262174846890e+00 2.164821326657996314e-01
4.538758648322120948e+00 2.175170085808090514e-01
4.544045034469392341e+00 2.186203937524135998e-01
4.549331420616664623e+00 2.197912564027120486e-01
4.554617806763936905e+00 2.210285241814068380e-01
4.559904192911211851e+00 2.223310884618804883e-01
4.565190579058483245e+00 2.236978086070223748e-01
4.570476965205755526e+00 2.251275161738991171e-01
4.564827037577726898e+00 2.242485535457257040e-01
4.559177109949699158e+00 2.234374235252143404e-01
4.553527182321671418e+00 2.226948673214913244e-01
4.547877254693642790e+00 2.220215729756953860e-01
4.542227327065614162e+00 2.214181723287008130e-01
4.536577399437585534e+00 2.208852381751149618e-01
4.530927471809556906e+00 2.204232816321522181e-01
4.525277544181528278e+00 2.200327497506034957e-01
4.519627616553499649e+00 2.197140233932534936e-01
4.513977688925471909e+00 2.194674154037573321e-01
4.512077130451622509e+00 2.193816224431768547e-01
4.510176571977773108e+00 2.193563930024059194e-01
4.508276013503922819e+00 2.193917479753543509e-01
4.506375455030073418e+00 2.194876580852940517e-01
4.504474896556223129e+00 2.196440440059384269e-01
4.559763244572856422e+00 2.189591103027992702e-01
4.558028365428845596e+00 2.192096517208736717e-01
4.556293486284834771e+00 2.195240549281916309e-01
4.554558607140823057e+00 2.199020460072627081e-01
4.552823727996812231e+00 2.203432977101424384e-01
4.545048599611073215e+00 2.203237781933538031e-01
4.537273471225333310e+00 2.203875103539790214e-01
4.575960988803871032e+00 2.224778686116029303e-01
4.568635258138350252e+00 2.226230776030026226e-01
4.561309527472828584e+00 2.228548154971828898e-01
4.553983796807306028e+00 2.231728127449990329e-01
4.546658066141785248e+00 2.235767012819659671e-01
4.539332335476263580e+00 2.240660166404457865e-01
4.532006604810742800e+00 2.246402005863769868e-01
4.524680874145220244e+00 2.252986042460958238e-01
4.517067697949334715e+00 2.257206551293873265e-01
4.509454521753450074e+00 2.262499104003357631e-01
4.553596239703956883e+00 2.282252798346651179e-01
4.619863937830960054e+00 2.243982681329591278e-01
4.612401568627119808e+00 2.253103457486797523e-01
4.604939199423279561e+00 2.263410811192145822e-01
4.597476830219438426e+00 2.274888613614899358e-01
4.590014461015598179e+00 2.287519246375569471e-01
4.582552091811757045e+00 2.301283727568874116e-01
4.575089722607916798e+00 2.316161842587567687e-01
4.578109993551136014e+00 2.316957638397335317e-01
4.581130264494356119e+00 2.318543782125854491e-01
4.584150535437574447e+00 2.320918653373863771e-01
4.587170806380794552e+00 2.324079834248518328e-01
4.590191077324011992e+00 2.328024121606147578e-01
4.593211348267232097e+00 2.332747543142444369e-01
4.596231619210452202e+00 2.338245377143239601e-01
4.599251890153670530e+00 2.344512175669798970e-01
4.602272161096889747e+00 2.351541790917975605e-01
4.605292432040109851e+00 2.359327404461086797e-01
4.597531913648743362e+00 2.358782537922275713e-01
4.589771395257380426e+00 2.359037658448416286e-01
4.582010876866013938e+00 2.360092506609283436e-01
4.651186809995926374e+00 2.314699481719744989e-01
4.643094049773076826e+00 2.318731621922051345e-01
4.635001289550226389e+00 2.323621157003701310e-01
4.626908529327375064e+00 2.329362687731457160e-01
4.618815769104524627e+00 2.335949931754137676e-01
4.610723008881675078e+00 2.343375757166389350e-01
4.602630248658824641e+00 2.351632219934587931e-01
4.607192527271299021e+00 2.348788818187601823e-01
4.611754805883771624e+00 2.346631174252049867e-01
4.616317084496246004e+00 2.345161180904163090e-01
4.620879363108718607e+00 2.344380131674015655e-01
4.702269840434595949e+00 2.298675883519283869e-01
4.707891654972420348e+00 2.295635455930625790e-01
4.713513469510244747e+00 2.293296799321860868e-01
4.719135284048066481e+00 2.291662062180067072e-01
4.724757098585890880e+00 2.290732751521297184e-01
4.730378913123714391e+00 2.290509725967277699e-01
4.723427130536614449e+00 2.285570334594485276e-01
4.716475347949513619e+00 2.281351917837722565e-01
4.709523565362412789e+00 2.277858481267266422e-01
4.702571782775312847e+00 2.275093364536153184e-01
4.695620000188212018e+00 2.273059225591692323e-01
4.688668217601112076e+00 2.271758027993833196e-01
4.681716435014011246e+00 2.271191031480445377e-01
4.674764652426909528e+00 2.271358785884749487e-01
4.667812869839809586e+00 2.272261128473207215e-01
4.660861087252707868e+00 2.273897184733882360e-01
4.657196662819449884e+00 2.263820810286613361e-01
4.653532238386190123e+00 2.254447553311039465e-01
4.649867813952931250e+00 2.245786217646474348e-01
4.646203389519671489e+00 2.237845069549926069e-01
4.642538965086411729e+00 2.230631800733662573e-01
4.638874540653153744e+00 2.224153493079338018e-01
4.635210116219893983e+00 2.218416585384059558e-01
4.631545691786634222e+00 2.213426842485301804e-01
4.627881267353374461e+00 2.209189327096970357e-01
4.624216842920114701e+00 2.205708374668149951e-01
4.618199131648699662e+00 2.199584706291098923e-01
4.612181420377282848e+00 2.194720901839221916e-01
4.606163709105866921e+00 2.191125351170493674e-01
4.600145997834450995e+00 2.188804304378501042e-01
4.670465918860402965e+00 2.131450613053707810e-01
4.663920258832341403e+00 2.133666177514916273e-01
4.657374598804278953e+00 2.137276177709699632e-01
4.650828938776216503e+00 2.142273564251268858e-01
4.644283278748154942e+00 2.148648656696685033e-01
4.637737618720093380e+00 2.156389236040026081e-01
4.634450341911787952e+00 2.146883820065813853e-01
4.631163065103485188e+00 2.138538246470670645e-01
4.627875788295180648e+00 2.131366139728622378e-01
4.624588511486876108e+00 2.125379379487789822e-01
4.621301234678572456e+00 2.120588005042112201e-01
4.618013957870267916e+00 2.117000132903028853e-01
4.614726681061963376e+00 2.114621889014859091e-01
4.611439404253659724e+00 2.113457356914605345e-01
4.608152127445355184e+00 2.113508542849671656e-01
4.604864850637050644e+00 2.114775358544492556e-01
4.602221792176966808e+00 2.107597226936849533e-01
4.599578733716883860e+00 2.101693399064914758e-01
4.596935675256800025e+00 2.097074637477263637e-01
4.594292616796716189e+00 2.093749446668341230e-01
4.591649558336631465e+00 2.091723995773294154e-01
4.589006499876547629e+00 2.091002061777997301e-01
4.586363441416464681e+00 2.091584994453273283e-01
4.583720382956379957e+00 2.093471703768787218e-01
4.581077324496297010e+00 2.096658670059412533e-01
4.578434266036214062e+00 2.101139976723646607e-01
4.579953807628171170e+00 2.104827051888174538e-01
4.581473349220128277e+00 2.110763907813366091e-01
4.582992890812086273e+00 2.118931634170416189e-01
4.584512432404044269e+00 2.129304559155862087e-01
4.586031973996002264e+00 2.141850643856625658e-01
4.587551515587960260e+00 2.156531960145597615e-01
4.589071057179918256e+00 2.173305236100777360e-01
4.590590598771876252e+00 2.192122451641323466e-01
4.592110140363833359e+00 2.212931466699805116e-01
4.593629681955792243e+00 2.235676664731195973e-01
4.580259834791717388e+00 2.235745381504618545e-01
4.566889987627643421e+00 2.237313099050161902e-01
4.553520140463571231e+00 2.240376670564621087e-01
4.540150293299496376e+00 2.244929972049369005e-01
4.526780446135423297e+00 2.250963963142794122e-01
4.513410598971348442e+00 2.258466775911487090e-01
4.500040751807275363e+00 2.267423829589677586e-01
4.486670904643201396e+00 2.277817968726383036e-01
4.473301057479127429e+00 2.289629621768776435e-01
4.459931210315053463e+00 2.302836976790986478e-01
4.452713204088425414e+00 2.301057601596228630e-01
4.445495197861796477e+00 2.300470501266460577e-01
4.438277191635168428e+00 2.301076588398563716e-01
4.431059185408539491e+00 2.302874920897837463e-01
4.423841179181912331e+00 2.305862709284727807e-01
4.416623172955284282e+00 2.310035338254596837e-01
4.409405166728655345e+00 2.315386402103455921e-01
4.402187160502027297e+00 2.321907753389781670e-01
4.479163215914003793e+00 2.261934615066181486e-01
4.471836412481621004e+00 2.272158402306697078e-01
4.453886600525758688e+00 2.269033744215026571e-01
4.435936788569898148e+00 2.267977793660721775e-01
4.417986976614035832e+00 2.268993438868434076e-01
4.400037164658173516e+00 2.272077901757772744e-01
4.382087352702312089e+00 2.277222775799978560e-01
4.431893290698410759e+00 2.273089075356958533e-01
4.413041086137646118e+00 2.285872664479497995e-01
4.394188881576881478e+00 2.300758594684363945e-01
4.375336677016116838e+00 2.317706358213927342e-01
4.356484472455352197e+00 2.336671092363767355e-01
4.348895020087082841e+00 2.330976140665485530e-01
4.341305567718814373e+00 2.327034223990868678e-01
4.333716115350545017e+00 2.324854259455322314e-01
4.326126662982276549e+00 2.324441204375810588e-01
4.318537210614008082e+00 2.325796000147547227e-01
4.310947758245738726e+00 2.328915561546690272e-01
4.303358305877470258e+00 2.333792811741455253e-01
4.295768853509201790e+00 2.340416762089090330e-01
4.288179401140933322e+00 2.348772634634698486e-01
4.280589948772663966e+00 2.358842024163510798e-01
4.269253626916209576e+00 2.349130030631571553e-01
4.257917305059753410e+00 2.340886851645977151e-01
4.246580983203299020e+00 2.334128049002794358e-01
4.235244661346842854e+00 2.328866546544222371e-01
4.223908339490388464e+00 2.325112509024602758e-01
4.212572017633934074e+00 2.322873245179598312e-01
4.201235695777478796e+00 2.322153137124760569e-01
4.189899373921023518e+00 2.322953597660568636e-01
4.178563052064568240e+00 2.325273056449207176e-01
4.167226730208113850e+00 2.329106975377418787e-01
4.170028031369354515e+00 2.327711498942977575e-01
4.172829332530596069e+00 2.326751843025366973e-01
4.175630633691836735e+00 2.326228547001237268e-01
4.178431934853077401e+00 2.326141905365190221e-01
4.181233236014318955e+00 2.326491966901985398e-01
4.184034537175560509e+00 2.327278534549293842e-01
4.186835838336801174e+00 2.328501165951889773e-01
4.189637139498042728e+00 2.330159174703667624e-01
4.192438440659284282e+00 2.332251632269341513e-01
4.195239741820524948e+00 2.334777370573328792e-01
4.192254941146831726e+00 2.325260042561581586e-01
4.189270140473139392e+00 2.317916386071410817e-01
4.186285339799447058e+00 2.312767107167491287e-01
4.183300539125755613e+00 2.309826881622539241e-01
4.180315738452063279e+00 2.309104147938979279e-01
4.177330937778370945e+00 2.310600986947892177e-01
4.174346137104678611e+00 2.314313091963320912e-01
4.171361336430986277e+00 2.320229830485280864e-01
4.168376535757293055e+00 2.328334395401004675e-01
4.165391735083601610e+00 2.338604040711818877e-01
4.169737750916191033e+00 2.341385606090177485e-01
4.174083766748782232e+00 2.345231420526836530e-01
4.178429782581371654e+00 2.350136259346216061e-01
4.182775798413961077e+00 2.356093508630071887e-01
4.187121814246551388e+00 2.363095209163426913e-01
4.191467830079140811e+00 2.371132108504492297e-01
4.195813845911731121e+00 2.380193720401391766e-01
4.200159861744321432e+00 2.390268390692333877e-01
4.204505877576909967e+00 2.401343368761547359e-01
4.208851893409501166e+00 2.413404883581417582e-01
4.211960384418631520e+00 2.408621965503628670e-01
4.215068875427761874e+00 2.404726856800794843e-01
4.218177366436892228e+00 2.401723877016679887e-01
4.221285857446022582e+00 2.399616375495377540e-01
4.224394348455152048e+00 2.398406712832427401e-01
4.227502839464282403e+00 2.398096247708640938e-01
4.230611330473412757e+00 2.398685329277146783e-01
4.233719821482543111e+00 2.400173295202891188e-01
4.236828312491673465e+00 2.402558475380220937e-01
4.239936803500803819e+00 2.405838201279981159e-01
4.310421816418320340e+00 2.390636824524665360e-01
4.308997133671738311e+00 2.385653184573629515e-01
4.307572450925156282e+00 2.381257665381100730e-01
4.306147768178573365e+00 2.377453528963968388e-01
4.304723085431990448e+00 2.374243617956512953e-01
4.303298402685407531e+00 2.371630345144087326e-01
4.301873719938825502e+00 2.369615684491120922e-01
4.300449037192243473e+00 2.368201163740405457e-01
4.299024354445660556e+00 2.367387858647907739e-01
4.297599671699078527e+00 2.367176388903595718e-01
4.293335203759667706e+00 2.359060728089104886e-01
4.289070735820256886e+00 2.351564343544144398e-01
4.284806267880846065e+00 2.344693175072248004e-01
4.280541799941435244e+00 2.338452733971508601e-01
4.276277332002024423e+00 2.332848081893361958e-01
4.272012864062613602e+00 2.327883811051257024e-01
4.267748396123202781e+00 2.323564025952756518e-01
4.263483928183791960e+00 2.319892326819352757e-01
4.259219460244381139e+00 2.316871794846471211e-01
4.254954992304970318e+00 2.314504979441862897e-01
4.246456411616446935e+00 2.295442604762753247e-01
4.237957830927924441e+00 2.278269339698479334e-01
4.229459250239400170e+00 2.263028191872910322e-01
4.220960669550876787e+00 2.249758429423990846e-01
4.212462088862353404e+00 2.238495111647180735e-01
4.203963508173829133e+00 2.229268651267415913e-01
4.195464927485306639e+00 2.222104420303029071e-01
4.186966346796782368e+00 2.217022410912477537e-01
4.178467766108258985e+00 2.214036961479501631e-01
4.169969185419735602e+00 2.213156556517837381e-01
4.166805079638536746e+00 2.216928602560067352e-01
4.163640973857339667e+00 2.221635925936528422e-01
4.160476868076141699e+00 2.227272596550917694e-01
4.157312762294942843e+00 2.233831579294500991e-01
4.154148656513744875e+00 2.241304776984145708e-01
4.150984550732546019e+00 2.249683078876316689e-01
4.147820444951348939e+00 2.258956414100276311e-01
4.144656339170150972e+00 2.269113809309490082e-01
4.141492233388952116e+00 2.280143449821777357e-01
4.138328127607754148e+00 2.292032743505898196e-01
4.133967211367504113e+00 2.298436073049811845e-01
4.129606295127254079e+00 2.306060137478325445e-01
4.125245378887004044e+00 2.314892875407610906e-01
4.120884462646754010e+00 2.324920511057470274e-01
4.116523546406504863e+00 2.336127657478287989e-01
4.112162630166253940e+00 2.348497428678750498e-01
4.107801713926004794e+00 2.362011558854626436e-01
4.103440797685754760e+00 2.376650526895250637e-01
4.099079881445504725e+00 2.392393684366461715e-01
4.094718965205255579e+00 2.409219385232079791e-01
4.085644667569153121e+00 2.407401660696077694e-01
4.076570369933051552e+00 2.406416986919232004e-01
4.067496072296948206e+00 2.406266386585585726e-01
4.058421774660846637e+00 2.406950016256441394e-01
4.049347477024745068e+00 2.408467165557613698e-01
4.040273179388642610e+00 2.410816260864436789e-01
4.031198881752540153e+00 2.413994873440010736e-01
4.022124584116438584e+00 2.417999731928838769e-01
4.013050286480336126e+00 2.422826739056722634e-01
4.003975988844234557e+00 2.428470992339736567e-01
3.998636750514671601e+00 2.425481425092629040e-01
3.993297512185107312e+00 2.423220195482878314e-01
3.987958273855544800e+00 2.421689343746563916e-01
3.982619035525981843e+00 2.420890255449042183e-01
3.977279797196418443e+00 2.420823655232547666e-01
3.971940558866855486e+00 2.421489603535744439e-01
3.966601320537292086e+00 2.422887496319793554e-01
3.961262082207728685e+00 2.425016067803836550e-01
3.955922843878165285e+00 2.427873396181036425e-01
4.088487568681391515e+00 2.449140742929306891e-01
4.085970868300934811e+00 2.441924945557808480e-01
4.083454167920479883e+00 2.436406878127533315e-01
4.080937467540024954e+00 2.432598093977972331e-01
4.078420767159570026e+00 2.430506628843425720e-01
4.075904066779114210e+00 2.430136916691498783e-01
4.073387366398659282e+00 2.431489742908728713e-01
4.070870666018202577e+00 2.434562235980487210e-01
4.068353965637747649e+00 2.439347897869986737e-01
4.065837265257292721e+00 2.445836672349893381e-01
4.063320564876836904e+00 2.454015049621524336e-01
4.059395928906900153e+00 2.453232860739321675e-01
4.055471292936960737e+00 2.453352175349521047e-01
4.051546656967023097e+00 2.454372861977557607e-01
4.047622020997084569e+00 2.456293796957171593e-01
4.043697385027147817e+00 2.459112870603408774e-01
4.039772749057208401e+00 2.462826998756324215e-01
4.090961635351526127e+00 2.522626238460685122e-01
4.086503983786135663e+00 2.529731596865285037e-01
4.082046332220746088e+00 2.537762086614863133e-01
4.077588680655355624e+00 2.546708956126323975e-01
4.067304238848115538e+00 2.550909788815944323e-01
4.057019797040875453e+00 2.555870598571865493e-01
4.046735355233636255e+00 2.561586970047147749e-01
4.036450913426396170e+00 2.568053857708336718e-01
4.026166471619156972e+00 2.575265607577233440e-01
4.015882029811917775e+00 2.583215981205157497e-01
4.005597588004678578e+00 2.591898181650165167e-01
3.995313146197438936e+00 2.601304881215053544e-01
3.985028704390199294e+00 2.611428250695242981e-01
3.974744262582959209e+00 2.622259989880731390e-01
3.969350422846213533e+00 2.630359079442082249e-01
3.963956583109466525e+00 2.639632875146167845e-01
3.958562743372719961e+00 2.650069044530042328e-01
3.953168903635972953e+00 2.661653914857308179e-01
4.011934519830754553e+00 2.730045851756968678e-01
4.057388742341680121e+00 2.842092756926575259e-01
4.051903053635681040e+00 2.859635696875263977e-01
4.046417364929683735e+00 2.878414301410655018e-01
4.040931676223684654e+00 2.898404553222485580e-01
4.035445987517686461e+00 2.919581564123464590e-01
4.028220597716005713e+00 2.917253654225683834e-01
4.020995207914324965e+00 2.917128518418290462e-01
4.013769818112645105e+00 2.919206439976139711e-01
4.006544428310964356e+00 2.923482721306854826e-01
3.999319038509283608e+00 2.929947736857091978e-01
3.992093648707603748e+00 2.938587040739299439e-01
4.046461428660014903e+00 3.048243866097971599e-01
4.040720275313547383e+00 3.058986784762279254e-01
4.034979121967079863e+00 3.071948957563146454e-01
4.029237968620612342e+00 3.087102429912718105e-01
4.025825092214494028e+00 3.097119759174856712e-01
4.022412215808376601e+00 3.109402422061607885e-01
4.018999339402259174e+00 3.123923698128176496e-01
4.015586462996142636e+00 3.140652535840920967e-01
4.012173586590024321e+00 3.159553870373814077e-01
4.008760710183906895e+00 3.180588970372821844e-01
4.005347833777789468e+00 3.203715806196502092e-01
4.001934957371671153e+00 3.228889432148818184e-01
3.998522080965554171e+00 3.256062375471988624e-01
3.995109204559436744e+00 3.285185025327981845e-01
3.988984463164600758e+00 3.276261126021127734e-01
3.982859721769765216e+00 3.267746080042180923e-01
3.976734980374928341e+00 3.259643091490330713e-01
4.056346015272919381e+00 3.328309888954860685e-01
4.050249878280573590e+00 3.320267832593429280e-01
4.044153741288228687e+00 3.312685331720348625e-01
4.038057604295882896e+00 3.305565548803437448e-01
4.031961467303538882e+00 3.298911479788101397e-01
4.025865330311193091e+00 3.292725948073995657e-01
4.019769193318848188e+00 3.287011598756902075e-01
4.099257898417709711e+00 3.391438367738282000e-01
4.093066028235313070e+00 3.404447689045007053e-01
4.086874158052916428e+00 3.417958017964186634e-01
4.080682287870520675e+00 3.431963437674220296e-01
4.074490417688124033e+00 3.446457912458069650e-01
4.068298547505728280e+00 3.461435298687846052e-01
4.062106677323331638e+00 3.476889355660429115e-01
4.055914807140935885e+00 3.492813756250477408e-01
4.049722936958540132e+00 3.509202097349987115e-01
4.043531066776143490e+00 3.526047910066413271e-01
4.040369054120638737e+00 3.513034134814497222e-01
4.037207041465134871e+00 3.500618532929591353e-01
4.034045028809630118e+00 3.488807490567309433e-01
4.030883016154125364e+00 3.477607167553168344e-01
4.027721003498620611e+00 3.467023482733558870e-01
4.024558990843116746e+00 3.457062099567327906e-01
4.021396978187611992e+00 3.447728412032181611e-01
4.018234965532107239e+00 3.439027530921088260e-01
4.105525651692356170e+00 3.538453820617354362e-01
4.102427840977944662e+00 3.530090564450770740e-01
4.096032315011461478e+00 3.510069998782895939e-01
4.089636789044976517e+00 3.491216793571061405e-01
4.083241263078493333e+00 3.473549956930934157e-01
4.076845737112009260e+00 3.457087677092184896e-01
4.070450211145525188e+00 3.441847238204484016e-01
4.064054685179041115e+00 3.427844937478135012e-01
4.057659159212557043e+00 3.415096004489268644e-01
4.051263633246072082e+00 3.403614523501172773e-01
4.044868107279588898e+00 3.393413359660609196e-01
4.038472581313104826e+00 3.384504089919754266e-01
4.034373989620770651e+00 3.357163990667015874e-01
4.030275397928436476e+00 3.332589566204128828e-01
4.026176806236103189e+00 3.310842401007268454e-01
4.022078214543769015e+00 3.291978527092198625e-01
4.017979622851434840e+00 3.276047751843411682e-01
4.013881031159101553e+00 3.263093034664201753e-01
4.009782439466767379e+00 3.253149929588765032e-01
4.005683847774433204e+00 3.246246110030222010e-01
4.001585256082099029e+00 3.242400990066298672e-01
3.997486664389765743e+00 3.241625454131472628e-01
3.998958458918087988e+00 3.239865069070496650e-01
4.000430253446409345e+00 3.238767169704478421e-01
4.001902047974731147e+00 3.238332429845680593e-01
4.003373842503052948e+00 3.238561116558894559e-01
4.004845637031373862e+00 3.239453089341849390e-01
4.006317431559695663e+00 3.241007800556486296e-01
4.007789226088017465e+00 3.243224297108022181e-01
4.009261020616338378e+00 3.246101223359793564e-01
4.010732815144660179e+00 3.249636825263149675e-01
4.012204609672981093e+00 3.253828955673156997e-01
4.001753688252635222e+00 3.235307776609727126e-01
3.991302766832286686e+00 3.218613731923947729e-01
3.980851845411941259e+00 3.203775383916785957e-01
3.970400923991593611e+00 3.190818621478915817e-01
3.959950002571247296e+00 3.179766445682102316e-01
3.949499081150899649e+00 3.170638773546852196e-01
3.939048159730553333e+00 3.163452263726338476e-01
3.928597238310206130e+00 3.158220167555711444e-01
3.918146316889858927e+00 3.154952208506440758e-01
3.907695395469512611e+00 3.153654492566906886e-01
3.899580811563816862e+00 3.129067171299385053e-01
3.891466227658120669e+00 3.105291728840610666e-01
3.883351643752424920e+00 3.082346952339168333e-01
3.875237059846727838e+00 3.060251526046426918e-01
3.867122475941031645e+00 3.039023975790695054e-01
3.859007892035336340e+00 3.018682610490569518e-01
3.850893308129640591e+00 2.999245460947120856e-01
3.842778724223943509e+00 2.980730216210774053e-01
3.834664140318247316e+00 2.963154157876067285e-01
3.826549556412551567e+00 2.946534092714828135e-01
3.823379602539897171e+00 2.947886330989838433e-01
3.820209648667244107e+00 2.950215074405873050e-01
3.817039694794589266e+00 2.953518013145600696e-01
3.813869740921935314e+00 2.957791883586199932e-01
3.810699787049280918e+00 2.963032484322479232e-01
3.807529833176626521e+00 2.969234696618147651e-01
3.804359879303972125e+00 2.976392509055358904e-01
3.801189925431317285e+00 2.984499046109685416e-01
3.798019971558663332e+00 2.993546600340034058e-01
3.794850017686009380e+00 3.003526667851326715e-01
3.799315994390979778e+00 3.014340776340700412e-01
3.803781971095949732e+00 3.026360303306675492e-01
3.808247947800920130e+00 3.039570948843726139e-01
3.812713924505890528e+00 3.053957255559264783e-01
3.817179901210860926e+00 3.069502693045806363e-01
3.821645877915830436e+00 3.086189745390244266e-01
3.826111854620800834e+00 3.104000000739753906e-01
3.830577831325771232e+00 3.122914241976064154e-01
3.835043808030741186e+00 3.142912537597179479e-01
3.839509784735711140e+00 3.163974331965763720e-01
3.838965830944597979e+00 3.171695576246814086e-01
3.838421877153485262e+00 3.179885350081906314e-01
3.837877923362372545e+00 3.188540043214757036e-01
3.837333969571258496e+00 3.197655880631765091e-01
3.836790015780145335e+00 3.207228930234069519e-01
3.836246061989032619e+00 3.217255110674058782e-01
3.911767140242111029e+00 3.367461977133016648e-01
3.911977705927659255e+00 3.377646931772582128e-01
3.912188271613206592e+00 3.388308232272915221e-01
3.912398837298755705e+00 3.399441396900908519e-01
3.920041893666152077e+00 3.427034463997200575e-01
4.044511383403908589e+00 3.518467571320635368e-01
4.052047666838554996e+00 3.552590269782953669e-01
4.059583950273201403e+00 3.587791704897453360e-01
4.067120233707847810e+00 3.624040442483817404e-01
4.074656517142494216e+00 3.661305376233795483e-01
4.082192800577140623e+00 3.699555798413042274e-01
4.089729084011787918e+00 3.738761462216798614e-01
4.097265367446433437e+00 3.778892636129835281e-01
4.104801650881079844e+00 3.819920150695295114e-01
4.246458458789772017e+00 3.911207629854784873e-01
4.249825464152237053e+00 3.943293299154040921e-01
4.253192469514698537e+00 3.976099016465212688e-01
4.256559474877163574e+00 4.009607108007179344e-01
4.259926480239625946e+00 4.043800113592579404e-01
4.263293485602090094e+00 4.078660807552473844e-01
4.266660490964552466e+00 4.114172217311938828e-01
4.270027496327016614e+00 4.150317639723719032e-01
4.273394501689479874e+00 4.187080655273538454e-01
4.276761507051943134e+00 4.224445140275050470e-01
4.281180032992389251e+00 4.235907051324903083e-01
4.285598558932836255e+00 4.247824451003843760e-01
4.290017084873282371e+00 4.260193516782976864e-01
4.294435610813728488e+00 4.273010326355980437e-01
4.298854136754175492e+00 4.286270863193494263e-01
4.303272662694621609e+00 4.299971022110462560e-01
4.307691188635067725e+00 4.314106614831095254e-01
4.312109714575513841e+00 4.328673375536743473e-01
4.316528240515961734e+00 4.343666966382603301e-01
4.320946766456406962e+00 4.359082982969899600e-01
4.312919961203329322e+00 4.343864775318388438e-01
4.304893155950252570e+00 4.329142318735301198e-01
4.296866350697174930e+00 4.314920687713358349e-01
4.288839545444097290e+00 4.301204850088805043e-01
4.280812740191019650e+00 4.287999659442275902e-01
4.272785934937942010e+00 4.275309847497085203e-01
4.264759129684864369e+00 4.263140016538620181e-01
4.256732324431786729e+00 4.251494631879375596e-01
4.248705519178709977e+00 4.240378014394971529e-01
4.240678713925631449e+00 4.229794333157137487e-01
4.245267543331856075e+00 4.237253270905755875e-01
4.249856372738080701e+00 4.244957102421406669e-01
4.254445202144304439e+00 4.252904496881806939e-01
4.259034031550529953e+00 4.261094091474647572e-01
4.263622860956753691e+00 4.269524492470552768e-01
4.268211690362979205e+00 4.278194276305696819e-01
4.272800519769203831e+00 4.287101990672352314e-01
4.277389349175428457e+00 4.296246155615619511e-01
4.281978178581653083e+00 4.305625264634655447e-01
4.286567007987877709e+00 4.315237785786738556e-01
4.283084314210268140e+00 4.307043588285462965e-01
4.279601620432658571e+00 4.299781886872708347e-01
4.276118926655050778e+00 4.293457413058243133e-01
4.272636232877441209e+00 4.288074313790441461e-01
4.269153539099832528e+00 4.283636138050521680e-01
4.265670845322223848e+00 4.280145825274396798e-01
4.262188151544615167e+00 4.277605695689322141e-01
4.258705457767006486e+00 4.276017442638893051e-01
4.255222763989396029e+00 4.275382126955298290e-01
4.251740070211787348e+00 4.275700173422360417e-01
4.249129115334883799e+00 4.255692709853204359e-01
4.246518160457980251e+00 4.235959252751436144e-01
4.243907205581076703e+00 4.216503649212506311e-01
4.241296250704174042e+00 4.197329762986623525e-01
4.238685295827270494e+00 4.178441472279275093e-01
4.236074340950367834e+00 4.159842667439782593e-01
4.233463386073462509e+00 4.141537248537159321e-01
4.230852431196558960e+00 4.123529122822833792e-01
4.228241476319657188e+00 4.105822202080168792e-01
4.225630521442752752e+00 4.088420399861041332e-01
4.219864694652662784e+00 4.051007074077829229e-01
4.214098867862571929e+00 4.014529063986807533e-01
4.208333041072481961e+00 3.979012093484819435e-01
4.202567214282391106e+00 3.944482122882493336e-01
4.196801387492301139e+00 3.910965294977468143e-01
4.191035560702211171e+00 3.878487875762186010e-01
4.185269733912121204e+00 3.847076189717047456e-01
4.179503907122029460e+00 3.816756549700134893e-01
4.173738080331940381e+00 3.787555181513188041e-01
4.167972253541849526e+00 3.759498143299632722e-01
4.167631667375194304e+00 3.750230329965759668e-01
4.167291081208538195e+00 3.741326220654146439e-01
4.166950495041883862e+00 3.732788418079817094e-01
4.166609908875229529e+00 3.724619441256362129e-01
4.166269322708575196e+00 3.716821722043757714e-01
4.165928736541919086e+00 3.709397601763018137e-01
4.165588150375263865e+00 3.702349327887846098e-01
4.165247564208610420e+00 3.695679050823458822e-01
4.164906978041954311e+00 3.689388820782735778e-01
4.324067459836308025e+00 3.656738838012346116e-01
4.320774636592682683e+00 3.639808647104412209e-01
4.317481813349056452e+00 3.623862752433057999e-01
4.314188990105431110e+00 3.608914201284760814e-01
4.310896166861805767e+00 3.594975435079555415e-01
4.307603343618180425e+00 3.582058241883224192e-01
4.304310520374554194e+00 3.570173710127997890e-01
4.301017697130927964e+00 3.559332183930318250e-01
4.297724873887303509e+00 3.549543220396494947e-01
4.294432050643678167e+00 3.540815549303683585e-01
4.291139227400051936e+00 3.533157035534403856e-01
4.285468372078285348e+00 3.556006278406729226e-01
4.279797516756520537e+00 3.580342232103596034e-01
4.274126661434754837e+00 3.606134797604730324e-01
4.268455806112989137e+00 3.633352954311143135e-01
4.262784950791223437e+00 3.661964914537272908e-01
4.257114095469457737e+00 3.691938273129319881e-01
4.251443240147692038e+00 3.723240151062900960e-01
4.380117379388034138e+00 3.883721988838429451e-01
4.373894593610159198e+00 3.925393258661497020e-01
4.367671807832285147e+00 3.968400590055448096e-01
4.354514787129607711e+00 3.957224420251277963e-01
4.341357766426931164e+00 3.947928315294914614e-01
4.328200745724254617e+00 3.940525581007596201e-01
4.315043725021576293e+00 3.935026903063917336e-01
4.301886704318900634e+00 3.931440270752182831e-01
4.288729683616223198e+00 3.929770919346423086e-01
4.275572662913545763e+00 3.930021292052156556e-01
4.262415642210868327e+00 3.932191022168100014e-01
4.249258621508192668e+00 3.936276935766734320e-01
4.236101600805515233e+00 3.942273074848131054e-01
4.238415534260009387e+00 3.949173057933453301e-01
4.240729467714506207e+00 3.957329765108120734e-01
4.243043401169000362e+00 3.966735443860889831e-01
4.245357334623497181e+00 3.977381233528175519e-01
4.247671268077992224e+00 3.989257205988387955e-01
4.249985201532487267e+00 4.002352410483961953e-01
4.252299134986982310e+00 4.016654922115114879e-01
4.254613068441477353e+00 4.032151893525923736e-01
4.256927001895973284e+00 4.048829609287864506e-01
4.259240935350467439e+00 4.066673542478651537e-01
4.255617357627661690e+00 4.055285284245271349e-01
4.251993779904855053e+00 4.045371118056108606e-01
4.248370202182048416e+00 4.036941904419069638e-01
4.244746624459241779e+00 4.030006961181664682e-01
4.241123046736435143e+00 4.024574012905782205e-01
4.237499469013629394e+00 4.020649148359791147e-01
4.233875891290822757e+00 4.018236786666750660e-01
4.230252313568014344e+00 4.017339652544134609e-01
4.226628735845207707e+00 4.017958760956960584e-01
4.223005158122401070e+00 4.020093411385367022e-01
4.215895968590134046e+00 4.002521161798394678e-01
4.208786779057865246e+00 3.985409004690260160e-01
4.201677589525597334e+00 3.968762891422309425e-01
4.194568399993331198e+00 3.952588710154096852e-01
4.187459210461062398e+00 3.936892277493352910e-01
4.180350020928794486e+00 3.921679329978201012e-01
4.173240831396528350e+00 3.906955515412487423e-01
4.166131641864259549e+00 3.892726384076866664e-01
4.159022452331992525e+00 3.878997379840123938e-01
4.151913262799723725e+00 3.865773831196964716e-01
4.147815761232878984e+00 3.839956744109079834e-01
4.143718259666035131e+00 3.814806028438071372e-01
4.139620758099190390e+00 3.790334949302395784e-01
4.135523256532345648e+00 3.766556753391090973e-01
4.131425754965500907e+00 3.743484644077756385e-01
4.127328253398656166e+00 3.721131755218163306e-01
4.123230751831811425e+00 3.699511123683389968e-01
4.119133250264967572e+00 3.678635660695194765e-01
4.115035748698121942e+00 3.658518122045685828e-01
4.110938247131277201e+00 3.639171077299350188e-01
4.110904229488880901e+00 3.606404637393471613e-01
4.110870211846483713e+00 3.574377867253407670e-01
4.110836194204087413e+00 3.543110824931356984e-01
4.110802176561691113e+00 3.512623798262115571e-01
4.110768158919293924e+00 3.482937270325984769e-01
4.110734141276897624e+00 3.454071881196327243e-01
4.110700123634501324e+00 3.426048385889100545e-01
4.110666105992105024e+00 3.398887608464326027e-01
4.110632088349707836e+00 3.372610392267128554e-01
4.110598070707311535e+00 3.347237546338918124e-01
4.118293126873383336e+00 3.322870761161998421e-01
4.125988183039454249e+00 3.300474133037482605e-01
4.133683239205525162e+00 3.280088019247894837e-01
4.141378295371596963e+00 3.261750117479496613e-01
4.149073351537667875e+00 3.245495146728969438e-01
4.156768407703738788e+00 3.231354541009844872e-01
4.164463463869810589e+00 3.219356161667805138e-01
4.172158520035881502e+00 3.209524034079171972e-01
4.179853576201954191e+00 3.201878114278412513e-01
4.187548632368024215e+00 3.196434090632588876e-01
4.185137436773255892e+00 3.163258024857555917e-01
4.182726241178489346e+00 3.132460514575700072e-01
4.180315045583721911e+00 3.104112357246200382e-01
4.177903849988954477e+00 3.078281222520751759e-01
4.175492654394187042e+00 3.055030957440811878e-01
4.173081458799418719e+00 3.034420887814044399e-01
4.170670263204652173e+00 3.016505131002633067e-01
4.168259067609883850e+00 3.001331936625941665e-01
4.165847872015117304e+00 2.988943072348321794e-01
4.163436676420348981e+00 2.979373271872761131e-01
4.161527080766873610e+00 2.988021494679315992e-01
4.159617485113395574e+00 2.999735240227475730e-01
4.157707889459919315e+00 3.014478772448191402e-01
4.155798293806443944e+00 3.032207896385088475e-01
4.153888698152967685e+00 3.052870597247874795e-01
4.151979102499491425e+00 3.076407765472952138e-01
4.150069506846015166e+00 3.102753985520789737e-01
4.148159911192538907e+00 3.131838365744500363e-01
4.146250315539061759e+00 3.163585387327863541e-01
4.144340719885586388e+00 3.197915751854757405e-01
4.139584925786611969e+00 3.164986470407232799e-01
4.134829131687635773e+00 3.137867634517843007e-01
4.130073337588660465e+00 3.116710919806662261e-01
4.125317543489685157e+00 3.101638334094304339e-01
4.120561749390710737e+00 3.092738832394066328e-01
4.115805955291735430e+00 3.090065751285375750e-01
4.111050161192759234e+00 3.093635230780966139e-01
4.106294367093783926e+00 3.103425730863438314e-01
4.101538572994808618e+00 3.119378676088404578e-01
4.096782778895834198e+00 3.141400183784063271e-01
4.078319197714485256e+00 3.104796712379218615e-01
4.059855616533138090e+00 3.070059056747450055e-01
4.041392035351789147e+00 3.037251236698611523e-01
4.022928454170441981e+00 3.006436431047799229e-01
4.004464872989093926e+00 2.977676515209398689e-01
3.986001291807744984e+00 2.951031568913101699e-01
3.967537710626397818e+00 2.926559360137400145e-01
3.949074129445049319e+00 2.904314812875476437e-01
3.930610548263700821e+00 2.884349467793729804e-01
3.912146967082353655e+00 2.866710946124495507e-01
3.902936397247388278e+00 2.842090559543784534e-01
3.893725827412422458e+00 2.819130623521481360e-01
3.884515257577457081e+00 2.797872016393199712e-01
3.875304687742491261e+00 2.778353791648301430e-01
3.866094117907526773e+00 2.760612864352344209e-01
3.856883548072560952e+00 2.744683698698199836e-01
3.847672978237595576e+00 2.730598002046882855e-01
3.838462408402629755e+00 2.718384431142151225e-01
3.829251838567665267e+00 2.708068316342935322e-01
3.820041268732699002e+00 2.699671409689650692e-01
3.811104698473035235e+00 2.669192397125755289e-01
3.802168128213370579e+00 2.640187978003705194e-01
3.793231557953705924e+00 2.612707262450153500e-01
3.925390096955249319e+00 2.459504970240985744e-01
3.915969731265735998e+00 2.431028938956049934e-01
3.906549365576222232e+00 2.404680978997411345e-01
3.897128999886708467e+00 2.380531752523086242e-01
3.887708634197195146e+00 2.358648796259806002e-01
3.878288268507682268e+00 2.339095716026503569e-01
3.868867902818168503e+00 2.321931372516802261e-01
3.883318438164824027e+00 2.369413838596605426e-01
3.897768973511479995e+00 2.418148547842258189e-01
3.912219508858136408e+00 2.468061320424053962e-01
3.926670044204792820e+00 2.519082131324464902e-01
3.941120579551448788e+00 2.571145018933446713e-01
3.955571114898105201e+00 2.624187960771393047e-01
3.970021650244761169e+00 2.678152725214145158e-01
3.984472185591416693e+00 2.732984706640262940e-01
3.998922720938072661e+00 2.788632750100011326e-01
4.013373256284729074e+00 2.845048970435189450e-01
4.005201464841296577e+00 2.812175070409970168e-01
3.997029673397864524e+00 2.784355361285339447e-01
3.988857881954432472e+00 2.761742583591671463e-01
3.980686090511000863e+00 2.744465446485143123e-01
3.972514299067568366e+00 2.732625156273776335e-01
3.964342507624136314e+00 2.726292550566019601e-01
3.956170716180703817e+00 2.725506020295198062e-01
3.947998924737273096e+00 2.730270358569102940e-01
3.939827133293841044e+00 2.740556615711277622e-01
3.931655341850408547e+00 2.756302970607321101e-01
3.940190877735944674e+00 2.774546599257129986e-01
3.948726413621480802e+00 2.793207481414031190e-01
3.957261949507016485e+00 2.812277311026202820e-01
3.965797485392552613e+00 2.831747826185389560e-01
4.146104115881917629e+00 2.640514276091715518e-01
4.156932589659405153e+00 2.651371806451501278e-01
4.167761063436892677e+00 2.662675099147862601e-01
4.178589537214380201e+00 2.674418502211778348e-01
4.189418010991866836e+00 2.686596244339245487e-01
4.200246484769355249e+00 2.699202446834476632e-01
4.175020390758501065e+00 2.620510516775340082e-01
4.149794296747647770e+00 2.546454233653641652e-01
4.124568202736794476e+00 2.477449340689818202e-01
4.099342108725940292e+00 2.413929075864851836e-01
4.074116014715086997e+00 2.356337031699099194e-01
4.048889920704233703e+00 2.305117590631065028e-01
4.023663826693380408e+00 2.260703935137566567e-01
3.998437732682526669e+00 2.223503931655091415e-01
3.973211638671672929e+00 2.193884559828589431e-01
3.947985544660819635e+00 2.172155948741337494e-01
3.943839514387554868e+00 2.165152029801822586e-01
3.939693484114290101e+00 2.159960677709806820e-01
3.935547453841024890e+00 2.156594982129315941e-01
3.931401423567759679e+00 2.155063496798451106e-01
3.927255393294495356e+00 2.155370131582060866e-01
3.923109363021230145e+00 2.157514102756702412e-01
3.918963332747965822e+00 2.161489942994676838e-01
3.914817302474700611e+00 2.167287570751810777e-01
3.910671272201435400e+00 2.174892417017109669e-01
3.906525241928171077e+00 2.184285605743178926e-01
3.902840057828192766e+00 2.187458747870600628e-01
3.899154873728214010e+00 2.200168392236570014e-01
3.895469689628235255e+00 2.222250919482441356e-01
3.891784505528256499e+00 2.253430797354719628e-01
3.888099321428278188e+00 2.293336997079881423e-01
3.884414137328299432e+00 2.341523397334836776e-01
3.880728953228320677e+00 2.397490786789397699e-01
4.076764861169014154e+00 1.830299294924227216e-01
4.073545071380160643e+00 1.945400538755371056e-01
4.070325281591308020e+00 2.067326511030045111e-01
4.097399591918362560e+00 2.111336144472475695e-01
4.124473902245417989e+00 2.156386136639547868e-01
4.151548212572472529e+00 2.202412647351462971e-01
4.178622522899527070e+00 2.249355732587272616e-01
4.205696833226582498e+00 2.297159201670594120e-01
4.232771143553636151e+00 2.345770454989924703e-01
4.259845453880691579e+00 2.395140309204137619e-01
4.286919764207746120e+00 2.445222815538996286e-01
4.313994074534801548e+00 2.495975075612238692e-01
4.341068384861856089e+00 2.547357058229114957e-01
4.327076839593790858e+00 2.627893510571336355e-01
4.313085294325725627e+00 2.708744093713965073e-01
4.299093749057660396e+00 2.789881497320582660e-01
4.285102203789596054e+00 2.871281406356278043e-01
4.271110658521530823e+00 2.952922112318055459e-01
4.257119113253464704e+00 3.034784181763288125e-01
4.243127567985400361e+00 3.116850172831302501e-01
4.229136022717335130e+00 3.199104392077642411e-01
4.215144477449270788e+00 3.281532685267130045e-01
4.201152932181204669e+00 3.364122256856407200e-01
4.218474240585872614e+00 3.376765915044516175e-01
4.235795548990538784e+00 3.391780719697787272e-01
4.253116857395204953e+00 3.409135341343647596e-01
4.270438165799872010e+00 3.428794251666368309e-01
4.287759474204539067e+00 3.450718067953366108e-01
4.305080782609205237e+00 3.474863920834413977e-01
4.322402091013871406e+00 3.501185837928492695e-01
4.339723399418538463e+00 3.529635136197903367e-01
4.357044707823204632e+00 3.560160816203667422e-01
4.374366016227871690e+00 3.592709952022088982e-01
4.379417261522801752e+00 3.649013428260889924e-01
4.384468506817731814e+00 3.706593969988305481e-01
4.389519752112662765e+00 3.765392990848986932e-01
4.394570997407592827e+00 3.825354304005229578e-01
4.399622242702522890e+00 3.886424112891391780e-01
4.404673487997454728e+00 3.948550984577960943e-01
4.409724733292383902e+00 4.011685808835878664e-01
4.414775978587313965e+00 4.075781745662346300e-01
4.419827223882244915e+00 4.140794163706919551e-01
4.424878469177174978e+00 4.206680571728712015e-01
4.443369014767837299e+00 4.251165209630443087e-01
4.461859560358499621e+00 4.296026206916820911e-01
4.480350105949162831e+00 4.341251896099953544e-01
4.498840651539824265e+00 4.386830997907053553e-01
4.517331197130488363e+00 4.432752610617513578e-01
4.535821742721149796e+00 4.479006199326588389e-01
4.554312288311813894e+00 4.525581585189585310e-01
4.572802833902474440e+00 4.572468934693770248e-01
4.591293379493137650e+00 4.619658748999055375e-01
4.609783925083800860e+00 4.667141853382955619e-01
4.600086242284084470e+00 4.672838683996209386e-01
4.590388559484369857e+00 4.679578188089988378e-01
4.580690876684655244e+00 4.687355868182758178e-01
4.570993193884939743e+00 4.696166566069684967e-01
4.561295511085225129e+00 4.706004479630010451e-01
4.551597828285509628e+00 4.716863181508271219e-01
4.541900145485795015e+00 4.728735639532261059e-01
4.532202462686079514e+00 4.741614238720862629e-01
4.522504779886364012e+00 4.755490804726877907e-01
4.512807097086648511e+00 4.770356628553780176e-01
4.499701907909960497e+00 4.763162422327761880e-01
4.486596718733272482e+00 4.757547316209603805e-01
4.473491529556583579e+00 4.753516906152834287e-01
4.460386340379895564e+00 4.751075225125159784e-01
4.447281151203207550e+00 4.750224723013112826e-01
4.434175962026518647e+00 4.750966254359377250e-01
4.421070772849829744e+00 4.753299074075584829e-01
4.407965583673142618e+00 4.757220841180668791e-01
4.394860394496452827e+00 4.762727630521113587e-01
4.381755205319764812e+00 4.769813952336555141e-01
4.374855128391805792e+00 4.742735252274893343e-01
4.367955051463847660e+00 4.715909933498307338e-01
4.361054974535888640e+00 4.689342344401346008e-01
4.354154897607929620e+00 4.663036890220096375e-01
4.347254820679971488e+00 4.636998032190869923e-01
4.340354743752013356e+00 4.611230286589575456e-01
4.333454666824055224e+00 4.585738223646269596e-01
4.326554589896095315e+00 4.560526466329341555e-01
4.319654512968137183e+00 4.535599688993821044e-01
4.312754436040178163e+00 4.510962615888296501e-01
4.295402249323347910e+00 4.489185486975729167e-01
4.278050062606517656e+00 4.469096156779063800e-01
4.260697875889687403e+00 4.450717480152323047e-01
4.243345689172857149e+00 4.434070728491105728e-01
4.225993502456026896e+00 4.419175473990821224e-01
4.208641315739197530e+00 4.406049480216320813e-01
4.191289129022367277e+00 4.394708600332810633e-01
4.173936942305536135e+00 4.385166684300152440e-01
4.156584755588705882e+00 4.377435496256336100e-01
4.139232568871876516e+00 4.371524643211575079e-01
4.124246085471487966e+00 4.357010522687606024e-01
4.109259602071099415e+00 4.344217185584224872e-01
4.094273118670710865e+00 4.333159873389219596e-01
4.079286635270322314e+00 4.323851904643125632e-01
4.064300151869934652e+00 4.316304596565429530e-01
4.049313668469546101e+00 4.310527197395704890e-01
4.034327185069157551e+00 4.306526830376730675e-01
4.019340701668769000e+00 4.304308450161488109e-01
4.004354218268380450e+00 4.303874812261490601e-01
3.989367734867992343e+00 4.305226455973777955e-01
3.981632619215555557e+00 4.279714851735605952e-01
3.973897503563118772e+00 4.255119912459532361e-01
3.966162387910681542e+00 4.231457622255767048e-01
3.958427272258245200e+00 4.208743711700292378e-01
3.950692156605808858e+00 4.186993615340318664e-01
3.942957040953371628e+00 4.166222428209749307e-01
3.935221925300935730e+00 4.146444861568618911e-01
3.927486809648498500e+00 4.127675198102822018e-01
3.919751693996061270e+00 4.109927246841609816e-01
3.912016578343624928e+00 4.093214298069727253e-01
3.913650476553013569e+00 4.124546293979572398e-01
3.915284374762403541e+00 4.157295553218707806e-01
3.916918272971792625e+00 4.191428855034604051e-01
3.918552171181181709e+00 4.226912670164194030e-01
3.920186069390570793e+00 4.263713280691577290e-01
3.921819967599959877e+00 4.301796892354415314e-01
3.923453865809349850e+00 4.341129738969768947e-01
3.925087764018738934e+00 4.381678178784767508e-01
3.926721662228128018e+00 4.423408782679111306e-01
3.928355560437517546e+00 4.466288414254059314e-01
3.928159292881384879e+00 4.477421955526978414e-01
3.927963025325251323e+00 4.489462057692348296e-01
3.927766757769119099e+00 4.502401447913387256e-01
3.927570490212985987e+00 4.516232396586241093e-01
3.927374222656853764e+00 4.530946739133756007e-01
3.927177955100720652e+00 4.546535898554822097e-01
3.926981687544587540e+00 4.562990908594686812e-01
3.926785419988455317e+00 4.580302437402689053e-01
3.926589152432321761e+00 4.598460811546124516e-01
3.926392884876189537e+00 4.617456040252363447e-01
3.925188621417996071e+00 4.616433315164057416e-01
3.923984357959803937e+00 4.615714374085134186e-01
3.922780094501611359e+00 4.615299358980043398e-01
3.921575831043418336e+00 4.615188351839284997e-01
3.920371567585224870e+00 4.615381374598463426e-01
3.919167304127032736e+00 4.615878389116606639e-01
3.917963040668839714e+00 4.616679297213854283e-01
3.916758777210646691e+00 4.617783940768367401e-01
3.915554513752454557e+00 4.619192101872297007e-01
3.914350250294261535e+00 4.620903503046405736e-01
3.903985925364444221e+00 4.639966450987336177e-01
3.893621600434626906e+00 4.660355352541195040e-01
3.883257275504809591e+00 4.682052885378439333e-01
3.872892950574991833e+00 4.705040945077062498e-01
3.862528625645174518e+00 4.729300712798097939e-01
3.852164300715357204e+00 4.754812723246142347e-01
3.841799975785539889e+00 4.781556932429444351e-01
3.831435650855721686e+00 4.809512784766728499e-01
3.821071325925904372e+00 4.838659279124231105e-01
3.810707000996086613e+00 4.868975033405418262e-01
3.812472671402669544e+00 4.875948467301997602e-01
3.961157442227249970e+00 5.472992660025679523e-01
3.966789970412911259e+00 5.472678424835355493e-01
3.972422498598573437e+00 5.473798108536405138e-01
3.978055026784235171e+00 5.476350831600359514e-01
3.983687554969897349e+00 5.480334591511547560e-01
3.989320083155559526e+00 5.485746270605398323e-01
3.994952611341221260e+00 5.492581648223254787e-01
4.000585139526883438e+00 5.500835417073633993e-01
4.006217667712545172e+00 5.510501203652830027e-01
4.003181544592211871e+00 5.481668629885768640e-01
4.000145421471879459e+00 5.453530100754293564e-01
3.997109298351546602e+00 5.426096413752482528e-01
3.994073175231212858e+00 5.399378312582565620e-01
3.991037052110880001e+00 5.373386471582082269e-01
3.988000928990548033e+00 5.348131479603013272e-01
3.984964805870214732e+00 5.323623823374927788e-01
3.981928682749881432e+00 5.299873870389224528e-01
3.978892559629548575e+00 5.276891851346663387e-01
3.975856436509215275e+00 5.254687842215574056e-01
3.980458412956682679e+00 5.290340059004113860e-01
3.985060389404151859e+00 5.327273388818379862e-01
3.989662365851619708e+00 5.365461375972675473e-01
3.994264342299087556e+00 5.404877426309508959e-01
3.998866318746555404e+00 5.445494872675845643e-01
4.003468295194023696e+00 5.487287036576552479e-01
4.008070271641490656e+00 5.530227285903950296e-01
4.012672248088958504e+00 5.574289088687938154e-01
4.017274224536427241e+00 5.619446062852421209e-01
4.021876200983895089e+00 5.665672022000839414e-01
4.015275994859252684e+00 5.652186518907804658e-01
4.008675788734610279e+00 5.639091977876596884e-01
4.002075582609967874e+00 5.626391128616128334e-01
3.995475376485325913e+00 5.614086643094968743e-01
3.988875170360683509e+00 5.602181133002880342e-01
3.982274964236040660e+00 5.590677147229888844e-01
3.975674758111397811e+00 5.579577169368000744e-01
3.969074551986755850e+00 5.568883615240646234e-01
3.962474345862113889e+00 5.558598830465089069e-01
3.955874139737471040e+00 5.548725088053019228e-01
3.938065284545581246e+00 5.512958528146447712e-01
3.920256429353691896e+00 5.478217619511575043e-01
3.902447574161801658e+00 5.444521995894795463e-01
3.884638718969911864e+00 5.411891181853917265e-01
3.866829863778022514e+00 5.380344551054782043e-01
3.849021008586132719e+00 5.349901282761425625e-01
3.831212153394242481e+00 5.320580316648793051e-01
3.813403298202352687e+00 5.292400306091703532e-01
3.795594443010462893e+00 5.265379570108814633e-01
3.777785587818573543e+00 5.239536044165531425e-01
3.755615119457126116e+00 5.184435352793212992e-01
3.733444651095679134e+00 5.130886259101115066e-01
3.711274182734231264e+00 5.078937840506758672e-01
3.806657209561809196e+00 5.895365465686139839e-01
3.785344560066270958e+00 5.833577597684260763e-01
3.764031910570731831e+00 5.773855985754139386e-01
3.742719261075193149e+00 5.716265392901243025e-01
3.721406611579654022e+00 5.660870858954319962e-01
3.700093962084115340e+00 5.607737463831763414e-01
3.678781312588576213e+00 5.556930068535386180e-01
3.669136348138005932e+00 5.527754203513315368e-01
3.659491383687436095e+00 5.498649860985854732e-01
3.649846419236865813e+00 5.469618182686482033e-01
3.640201454786294644e+00 5.440660331836899566e-01
3.630556490335725250e+00 5.411777493565937958e-01
3.620911525885154525e+00 5.382970875334942562e-01
3.611266561434584244e+00 5.354241707369573611e-01
3.601621596984013962e+00 5.325591243097956839e-01
3.591976632533444125e+00 5.297020759595116868e-01
3.582331668082873843e+00 5.268531558033587858e-01
3.585889666001784715e+00 5.308815018528965091e-01
3.589447663920695586e+00 5.351555846116964332e-01
3.593005661839607345e+00 5.396695655440071349e-01
3.596563659758518661e+00 5.444174774102127357e-01
3.600121657677429532e+00 5.493932552796880753e-01
3.603679655596340403e+00 5.545907659579237814e-01
3.607237653515251274e+00 5.600038356356606961e-01
3.610795651434163922e+00 5.656262756179017970e-01
3.614353649353074793e+00 5.714519060375738979e-01
3.617911647271985665e+00 5.774745775014213933e-01
3.627954656270663492e+00 5.707478135031268662e-01
3.637997665269340875e+00 5.642081482167470297e-01
3.648040674268018257e+00 5.578621616019117102e-01
3.658083683266694752e+00 5.517165369259469099e-01
3.668126692265372579e+00 5.457780426376442895e-01
3.678169701264049962e+00 5.400535116732529950e-01
3.688212710262727345e+00 5.345498181210639466e-01
3.698255719261404728e+00 5.292738512087370450e-01
3.708298728260081667e+00 5.242324866228819102e-01
3.718341737258759938e+00 5.194325552232049725e-01
3.719573011896243564e+00 5.248698996938604422e-01
3.720804286533727634e+00 5.303258500059978564e-01
3.722035561171213036e+00 5.357998377804261692e-01
3.723266835808696662e+00 5.412913157879808423e-01
3.724498110446181620e+00 5.467997570687483933e-01
3.725729385083666134e+00 5.523246540888849809e-01
3.726960659721150648e+00 5.578655179336472481e-01
3.728191934358635162e+00 5.634218775352554109e-01
3.729423208996119232e+00 5.689932789342364572e-01
3.730654483633603746e+00 5.745792845729137399e-01
3.745592342596059332e+00 5.715422307757362930e-01
3.760530201558514030e+00 5.686076406400448757e-01
3.775468060520970059e+00 5.657771085531132504e-01
3.790405919483424757e+00 5.630522038546286190e-01
3.805343778445879899e+00 5.604344672686868423e-01
3.820281637408335484e+00 5.579254072671981923e-01
3.835219496370790182e+00 5.555264963799215749e-01
3.850157355333246212e+00 5.532391674677261673e-01
3.865095214295700909e+00 5.510648099769792641e-01
3.880033073258156495e+00 5.490047661941519497e-01
3.865952779353329927e+00 5.540745710909146249e-01
3.851872485448503802e+00 5.594695709377355275e-01
3.837792191543677234e+00 5.651804532456103924e-01
3.823711897638850665e+00 5.711977434361594774e-01
3.809631603734024541e+00 5.775118638886951317e-01
3.795551309829197972e+00 5.841131886953213614e-01
3.781471015924372292e+00 5.909920937994218582e-01
3.767390722019546168e+00 5.981390023305788173e-01
3.753310428114719599e+00 6.055444250710289023e-01
3.739230134209893031e+00 6.131989960935787520e-01
3.743046202852309712e+00 6.116945212064155424e-01
3.746862271494724617e+00 6.102139396989729736e-01
3.750678340137140854e+00 6.087574259072003890e-01
3.754494408779556203e+00 6.073251529918731739e-01
3.758310477421971996e+00 6.059172928554412696e-01
3.762126546064388233e+00 6.045340160579499855e-01
3.765942614706803138e+00 6.031754917321024978e-01
3.769758683349219375e+00 6.018418874975357546e-01
3.773574751991634280e+00 6.005333693743856172e-01
3.777390820634050073e+00 5.992501016962205052e-01
3.774589882523188500e+00 6.016280138192217075e-01
3.771788944412326039e+00 6.040529764447727379e-01
3.768988006301462690e+00 6.065244252312630424e-01
3.766187068190600229e+00 6.090417942662352813e-01
3.763386130079737768e+00 6.116045165256334126e-01
3.760585191968876195e+00 6.142120243178805783e-01
3.757784253858012846e+00 6.168637497125120106e-01
3.754983315747151273e+00 6.195591249531310352e-01
3.752182377636287924e+00 6.222975828545335153e-01
3.749381439525426352e+00 6.250785571838931576e-01
3.751011478442229041e+00 6.240463957496149572e-01
3.752641517359033507e+00 6.230254569084342497e-01
3.754271556275837529e+00 6.220157959205955267e-01
3.755901595192641107e+00 6.210174677932911447e-01
3.757531634109445129e+00 6.200305272685702196e-01
3.759161673026248707e+00 6.190550288111563715e-01
3.760791711943053173e+00 6.180910265961744310e-01
3.762421750859856751e+00 6.171385744967936571e-01
3.764051789776660772e+00 6.161977260717916849e-01
3.765681828693465238e+00 6.152685345530433114e-01
3.758557495083652444e+00 6.131775602705568096e-01
3.751433161473839650e+00 6.111728571753539674e-01
3.744308827864027300e+00 6.092552768722228063e-01
3.737184494254214062e+00 6.074256444748135086e-01
3.730060160644401712e+00 6.056847569939880493e-01
3.722935827034588918e+00 6.040333817466717603e-01
3.715811493424777012e+00 6.024722547918740512e-01
3.708687159814964218e+00 6.010020794006617484e-01
3.701562826205152312e+00 5.996235245669272462e-01
3.694438492595339518e+00 5.983372235658077631e-01
3.699212207357354121e+00 5.997441646517204239e-01
3.703985922119369611e+00 6.011952050522850755e-01
3.708759636881384214e+00 6.026900262462016045e-01
3.713533351643399705e+00 6.042283033011228710e-01
3.718307066405414307e+00 6.058097051866856431e-01
3.723080781167429798e+00 6.074338950876245757e-01
4.039428294230820171e+00 6.770118987698688917e-01
4.048253444513394861e+00 6.770715056071058280e-01
4.057078594795969551e+00 6.771665487771215686e-01
4.065903745078545128e+00 6.772970133618761990e-01
4.074452129009435097e+00 6.728156423793111296e-01
4.083000512940325066e+00 6.685747083559431259e-01
4.091548896871215035e+00 6.645788142709381230e-01
4.100097280802105004e+00 6.608324052313713226e-01
4.108645664732994973e+00 6.573397469585837705e-01
4.117194048663884942e+00 6.541049042476693165e-01
4.125742432594775799e+00 6.511317196172462518e-01
4.134290816525664880e+00 6.484237923797628866e-01
4.142839200456554849e+00 6.459844583720085742e-01
4.151387584387444818e+00 6.438167705906573390e-01
4.144859936529988076e+00 6.468560453767899787e-01
4.138332288672531334e+00 6.499018342630993317e-01
4.131804640815074592e+00 6.529540460919949219e-01
4.125276992957617850e+00 6.560125912119352254e-01
4.118749345100160220e+00 6.590773814512319584e-01
4.112221697242703478e+00 6.621483300922479387e-01
4.105694049385245847e+00 6.652253518459867454e-01
4.099166401527789105e+00 6.683083628270753973e-01
4.092638753670332363e+00 6.713972805291358315e-01
4.086111105812874733e+00 6.744920238005468471e-01
4.081605425085078842e+00 6.634525071756008918e-01
4.077099744357282951e+00 6.526440455783046879e-01
4.072594063629487060e+00 6.420783075484125524e-01
4.068088382901691169e+00 6.317674711979430757e-01
4.063582702173895278e+00 6.217242187237406181e-01
4.059077021446098499e+00 6.119617246818953582e-01
4.054571340718302608e+00 6.024936370185383083e-01
4.050065659990506717e+00 5.933340498102270821e-01
4.045559979262710826e+00 5.844974666538561570e-01
4.041054298534914935e+00 5.759987536701260957e-01
4.023746612512648646e+00 5.762341838546470862e-01
4.006438926490382357e+00 5.765421383658191345e-01
3.989131240468116069e+00 5.769225010657312858e-01
3.971823554445849780e+00 5.773751288513851998e-01
3.954515868423584379e+00 5.778998519225249098e-01
3.937208182401318091e+00 5.784964740979031683e-01
3.919900496379052246e+00 5.791647731786208064e-01
3.902592810356785513e+00 5.799045013569803508e-01
3.885285124334519669e+00 5.807153856691246174e-01
3.867977438312253380e+00 5.815971284895582460e-01
3.874491981891023507e+00 5.805637009655909564e-01
3.881006525469794077e+00 5.799657806027416207e-01
3.887521069048564648e+00 5.798047147455334116e-01
3.894035612627334331e+00 5.800808672865103155e-01
3.900550156206104457e+00 5.807936145674377215e-01
3.907064699784874584e+00 5.819413523994215742e-01
3.913579243363645155e+00 5.835215140184162319e-01
3.920093786942415726e+00 5.855305985103943511e-01
3.926608330521185408e+00 5.879642089798112758e-01
3.933122874099955979e+00 5.908170995073590559e-01
3.940298038946607129e+00 5.972569346252999400e-01
3.947473203793258278e+00 6.038041027188245646e-01
3.954648368639910316e+00 6.104551503399026080e-01
3.961823533486561466e+00 6.172067192661588875e-01
3.968998698333212172e+00 6.240555469286611645e-01
3.976173863179863321e+00 6.309984664101169205e-01
3.983349028026514915e+00 6.380324060623896454e-01
3.990524192873166509e+00 6.451543887891937334e-01
3.997699357719817659e+00 6.523615310366698283e-01
4.004874522566469253e+00 6.596510415313624476e-01
4.008233964707862640e+00 6.615338522478368954e-01
4.011593406849256027e+00 6.641698711898199603e-01
4.014952848990650303e+00 6.675501756218249483e-01
4.018312291132044578e+00 6.716635282633292015e-01
4.021671733273437965e+00 6.764965576228355593e-01
4.025031175414831353e+00 6.820339645515731686e-01
4.028390617556225628e+00 6.882587479853157220e-01
4.031750059697619903e+00 6.951524427092807823e-01
4.035109501839013291e+00 7.026953622168236047e-01
4.038468943980406678e+00 7.108668402783843154e-01
4.053709376526107633e+00 7.122053142295200479e-01
4.068949809071808588e+00 7.135806823165515844e-01
4.084190241617509542e+00 7.149927316295824342e-01
4.099430674163210497e+00 7.164412452812158882e-01
4.114671106708911452e+00 7.179260025561527980e-01
4.129911539254612407e+00 7.194467790612486535e-01
4.145151971800313362e+00 7.210033468758270114e-01
4.160392404346013429e+00 7.225954747020448821e-01
4.175632836891714383e+00 7.242229280151198934e-01
4.190873269437415338e+00 7.258854692132251651e-01
4.181960108051822722e+00 7.213972337157131820e-01
4.173046946666230106e+00 7.170066565860647723e-01
4.164133785280636602e+00 7.127155426557187923e-01
4.155220623895043985e+00 7.085256990932715659e-01
4.146307462509451369e+00 7.044389329008210465e-01
4.137394301123858753e+00 7.004570482731616865e-01
4.128481139738266137e+00 6.965818438223309039e-01
4.119567978352673521e+00 6.928151096710802870e-01
4.110654816967080905e+00 6.891586244199867650e-01
4.101741655581488288e+00 6.856141519941159057e-01
4.096783225020697472e+00 6.843133575146674863e-01
4.091824794459906656e+00 6.832277126623602648e-01
4.086866363899115839e+00 6.823582443593254609e-01
4.081907933338325023e+00 6.817057797605200475e-01
4.076949502777535095e+00 6.812709423504815787e-01
4.071991072216744278e+00 6.810541489792018011e-01
4.067032641655954350e+00 6.810556078698078997e-01
4.062074211095163534e+00 6.812753176201961081e-01
4.057115780534372718e+00 6.817130672097623245e-01
4.052157349973581901e+00 6.823684370111513520e-01
4.048303312945489729e+00 6.814507211306923828e-01
4.044449275917396669e+00 6.805515487983327949e-01
4.040595238889303609e+00 6.796709936107676597e-01
4.036741201861211437e+00 6.788091280188093268e-01
4.032887164833118376e+00 6.779660233000135428e-01
4.029033127805025316e+00 6.771417495315010804e-01
4.025179090776932256e+00 6.763363755630029672e-01
4.021325053748839196e+00 6.755499689901454108e-01
4.017471016720746135e+00 6.747825961279997342e-01
4.013616979692653075e+00 6.740343219849190826e-01
4.021949632791359086e+00 6.777702832317641368e-01
4.030282285890064209e+00 6.815069119695085220e-01
4.038614938988769332e+00 6.852441972786916802e-01
4.046947592087474455e+00 6.889821284748793850e-01
4.055280245186179577e+00 6.927206951024237336e-01
4.063612898284884700e+00 6.964598869284207572e-01
4.071945551383590711e+00 7.001996939368551054e-01
4.080278204482295834e+00 7.039401063229286937e-01
4.088610857581000957e+00 7.076811144875636561e-01
4.096943510679706080e+00 7.114227090320758284e-01
4.094187338684085908e+00 7.113286935091142071e-01
4.091431166688465737e+00 7.113536333240609855e-01
4.088674994692845566e+00 7.114975159678460503e-01
4.085918822697224506e+00 7.117602693074412956e-01
4.083162650701604335e+00 7.121417617665043442e-01
4.080406478705984163e+00 7.126418026542601369e-01
4.077650306710363992e+00 7.132601426407055856e-01
4.074894134714742933e+00 7.139964743753848264e-01
4.072137962719123649e+00 7.148504332461668165e-01
4.069381790723502590e+00 7.158215982736891858e-01
4.058581222884580342e+00 7.136616209382473652e-01
4.047780655045657205e+00 7.116033772487724285e-01
4.036980087206734957e+00 7.096477524025947003e-01
4.026179519367811821e+00 7.077955970015592513e-01
4.015378951528889573e+00 7.060477253317066770e-01
4.004578383689967325e+00 7.044049136852356119e-01
3.993777815851044188e+00 7.028678987322405369e-01
3.982977248012121052e+00 7.014373759496921323e-01
3.972176680173198804e+00 7.001139981150559244e-01
3.961376112334275668e+00 6.988983738718032024e-01
3.954264232031928117e+00 6.982275012597237707e-01
3.947152351729580122e+00 6.975589532992390041e-01
3.940040471427231683e+00 6.968927366806516588e-01
3.932928591124883688e+00 6.962288580964971496e-01
3.925816710822536582e+00 6.955673242413292767e-01
3.918704830520188143e+00 6.949081418115046205e-01
3.911592950217840148e+00 6.942513175049652707e-01
3.904481069915492597e+00 6.935968580210176704e-01
3.897369189613144602e+00 6.929447700601119031e-01
3.890257309310796607e+00 6.922950603236172062e-01
3.885260794286596209e+00 6.910540792738684157e-01
3.880264279262395810e+00 6.900403387113528408e-01
3.875267764238196300e+00 6.892548412974365268e-01
3.870271249213995013e+00 6.886983680032073840e-01
3.865274734189794614e+00 6.883714742519907448e-01
3.860278219165595104e+00 6.882744871580583901e-01
3.855281704141394705e+00 6.884075038934197588e-01
3.850285189117194751e+00 6.887703912016691632e-01
3.845288674092994352e+00 6.893627860645532568e-01
3.840292159068793953e+00 6.901840975134945211e-01
3.827744872217677230e+00 6.852941233084710593e-01
3.815197585366560951e+00 6.804177392761617815e-01
3.802650298515444227e+00 6.755552397118892438e-01
3.790103011664327504e+00 6.707069265950973413e-01
4.227437866522966381e+00 7.199895583082676076e-01
4.213345989213988396e+00 7.133490502274567602e-01
4.199254111905012188e+00 7.067250572887313620e-01
4.185162234596034203e+00 7.001180482539870464e-01
4.171070357287057107e+00 6.935285085229363489e-01
4.156978479978080010e+00 6.869569408114244435e-01
4.166907226752594617e+00 6.927245766898096901e-01
4.176835973527109225e+00 6.985312434062473930e-01
4.186764720301623832e+00 7.043759756854265364e-01
4.196693467076138440e+00 7.102578338001150904e-01
4.206622213850653047e+00 7.161759030221440669e-01
4.216550960625167654e+00 7.221292930689433565e-01
4.226479707399683150e+00 7.281171375475493646e-01
4.236408454174198646e+00 7.341385933978261669e-01
4.246337200948713253e+00 7.401928403364606002e-01
4.256265947723227860e+00 7.462790803031342790e-01
4.250540728347295349e+00 7.531271948186264442e-01
4.244815508971361950e+00 7.600462081845906770e-01
4.239090289595429439e+00 7.670342017793562173e-01
5.079023505161382346e+00 5.249045560821606893e-01
5.077105610203118680e+00 5.392228201067229554e-01
5.075187715244855013e+00 5.535410841312855545e-01
5.073269820286592235e+00 5.678593481558481537e-01
5.071351925328329457e+00 5.821776121804100868e-01
5.069434030370064903e+00 5.964958762049724639e-01
5.067516135411802125e+00 6.108141402295350630e-01
5.074986152010685814e+00 6.236798115251717123e-01
5.082456168609567726e+00 6.365454828208081395e-01
5.089926185208451415e+00 6.494111541164445667e-01
5.097396201807334215e+00 6.622768254120813269e-01
5.104866218406217904e+00 6.751424967077177541e-01
5.112336235005100704e+00 6.880081680033541813e-01
5.119806251603983505e+00 7.008738392989906085e-01
5.127276268202866305e+00 7.137395105946273688e-01
5.134746284801749994e+00 7.266051818902641291e-01
5.142216301400632794e+00 7.394708531859005562e-01
5.113559368472062161e+00 7.430155054613908350e-01
5.084902435543492416e+00 7.465601577368812247e-01
5.056245502614922671e+00 7.501048100123713924e-01
5.027588569686352038e+00 7.536494622878616712e-01
4.998931636757782293e+00 7.571941145633518389e-01
4.970274703829212548e+00 7.607387668388425617e-01
4.941617770900641915e+00 7.642834191143328404e-01
4.912960837972072170e+00 7.678280713898232301e-01
4.884303905043502425e+00 7.713727236653133978e-01
4.855646972114931792e+00 7.749173759408036766e-01
4.872519627854423163e+00 7.679040292196149808e-01
4.889392283593914534e+00 7.608906824984265072e-01
4.906264939333405906e+00 7.538773357772378114e-01
4.923137595072896389e+00 7.468639890560491157e-01
4.940010250812386872e+00 7.398506423348604200e-01
4.956882906551879131e+00 7.328372956136718352e-01
4.973755562291369614e+00 7.258239488924831395e-01
4.990628218030860985e+00 7.188106021712944438e-01
5.007500873770352356e+00 7.117972554501059701e-01
5.024373529509842840e+00 7.047839087289172744e-01
4.990669660985969536e+00 7.115994002170829003e-01
4.956965792462095344e+00 7.184148917052481931e-01
4.923261923938221152e+00 7.252303831934139300e-01
4.889558055414346960e+00 7.320458746815795559e-01
4.855854186890472768e+00 7.388613661697449597e-01
4.822150318366599464e+00 7.456768576579105856e-01
4.788446449842725272e+00 7.524923491460763225e-01
4.754742581318851080e+00 7.593078406342419484e-01
4.721038712794976888e+00 7.661233321224072412e-01
4.687334844271102696e+00 7.729388236105729781e-01
4.672519534058130475e+00 7.813845056615860152e-01
4.657704223845158253e+00 7.898301877125994963e-01
4.642888913632186032e+00 7.982758697636130885e-01
4.628073603419212922e+00 8.067215518146262365e-01
4.613258293206239813e+00 8.151672338656392736e-01
4.598442982993267591e+00 8.236129159166527547e-01
4.583627672780295370e+00 8.320585979676661248e-01
4.568812362567323149e+00 8.405042800186794949e-01
4.553997052354350039e+00 8.489499620696925319e-01
4.539181742141377818e+00 8.573956441207060131e-01
4.521634075095127159e+00 8.662989667667402305e-01
4.504086408048875612e+00 8.752022894127743369e-01
4.486538741002624953e+00 8.841056120588085543e-01
4.468991073956373405e+00 8.930089347048426607e-01
4.451443406910122746e+00 9.019122573508768781e-01
4.433895739863871199e+00 9.108155799969112065e-01
4.416348072817619652e+00 9.197189026429452019e-01
4.398800405771368993e+00 9.286222252889795303e-01
4.381252738725117446e+00 9.375255479350135257e-01
4.363705071678866787e+00 9.464288705810478541e-01
4.395744441055608576e+00 9.597918559117222248e-01
4.427783810432350364e+00 9.731548412423970396e-01
4.459823179809092153e+00 9.865178265730718543e-01
4.491862549185833053e+00 9.998808119037462250e-01
4.523901918562574842e+00 1.013243797234420596e+00
4.555941287939316631e+00 1.026606782565095521e+00
4.587980657316058419e+00 1.039969767895770225e+00
4.620020026692800208e+00 1.053332753226444707e+00
4.652059396069541108e+00 1.066695738557119189e+00
4.684098765446282897e+00 1.080058723887793892e+00
4.679152719906589653e+00 1.074390520711183239e+00
4.674206674366896408e+00 1.068722317534572808e+00
4.669260628827204052e+00 1.063054114357962376e+00
4.664314583287510807e+00 1.057385911181351723e+00
4.659368537747816674e+00 1.051717708004741292e+00
4.654422492208123430e+00 1.046049504828130639e+00
4.649476446668430185e+00 1.040381301651519985e+00
4.644530401128737829e+00 1.034713098474909554e+00
4.639584355589044584e+00 1.029044895298299123e+00
4.634638310049351340e+00 1.023376692121688691e+00
4.634228432851775104e+00 1.029949330911605898e+00
4.633818555654199756e+00 1.036521969701523327e+00
4.633408678456624408e+00 1.043094608491440978e+00
4.632998801259048172e+00 1.049667247281358184e+00
4.632588924061472824e+00 1.056239886071275613e+00
4.632179046863896588e+00 1.062812524861193264e+00
4.631769169666321240e+00 1.069385163651110915e+00
4.631359292468745892e+00 1.075957802441028122e+00
4.630949415271169656e+00 1.082530441230945328e+00
4.630539538073594308e+00 1.089103080020863201e+00
4.605012673692877812e+00 1.085420016584872416e+00
4.579485809312160427e+00 1.081736953148882296e+00
4.553958944931443931e+00 1.078053889712891733e+00
4.528432080550727434e+00 1.074370826276900948e+00
4.502905216170010938e+00 1.070687762840910606e+00
4.477378351789294442e+00 1.067004699404920043e+00
4.451851487408577057e+00 1.063321635968929479e+00
4.426324623027860561e+00 1.059638572532938916e+00
4.400797758647144065e+00 1.055955509096948575e+00
4.375270894266426680e+00 1.052272445660958011e+00
4.360530572562383966e+00 1.048212704953244367e+00
4.345790250858339476e+00 1.044152964245530946e+00
4.331049929154295874e+00 1.040093223537817302e+00
4.316309607450251384e+00 1.036033482830103436e+00
4.301569285746207782e+00 1.031973742122389792e+00
4.286828964042164181e+00 1.027914001414676370e+00
4.272088642338119691e+00 1.023854260706962505e+00
4.257348320634076089e+00 1.019794519999249083e+00
4.242607998930031599e+00 1.015734779291535439e+00
4.227867677225988885e+00 1.011675038583821795e+00
4.170572144535806380e+00 9.574692354562981400e-01
4.113276611845623876e+00 9.032634323287747069e-01
4.055981079155441371e+00 8.490576292012511628e-01
3.998685546465258867e+00 7.948518260737276186e-01
3.941390013775076362e+00 7.406460229462040745e-01
3.884094481084893857e+00 6.864402198186800863e-01
3.826798948394711353e+00 6.322344166911566532e-01
3.769503415704528848e+00 5.780286135636331091e-01
3.712207883014346343e+00 5.238228104361096760e-01
3.654912350324164283e+00 4.696170073085860208e-01
3.652930693008436869e+00 4.642077522312493265e-01
3.650949035692709010e+00 4.587984971539124102e-01
3.648967378376981152e+00 4.533892420765757159e-01
3.646985721061253294e+00 4.479799869992386330e-01
3.645004063745525880e+00 4.425707319219021052e-01
3.643022406429798465e+00 4.371614768445653554e-01
3.641040749114070607e+00 4.317522217672283280e-01
3.639059091798343193e+00 4.263429666898915782e-01
3.637077434482614890e+00 4.209337116125547174e-01
3.635095777166887920e+00 4.155244565352179675e-01
3.580720380741579500e+00 3.854450532042738575e-01
3.526344984316271081e+00 3.553656498733292479e-01
3.471969587890963105e+00 3.252862465423849714e-01
3.417594191465655129e+00 2.952068432114408614e-01
3.363218795040346265e+00 2.651274398804965848e-01
3.308843398615038289e+00 2.350480365495521140e-01
3.254468002189730313e+00 2.049686332186078375e-01
3.200092605764421894e+00 1.748892298876635609e-01
3.145717209339113474e+00 1.448098265567194232e-01
3.091341812913805498e+00 1.147304232257749940e-01
3.079518455653868614e+00 1.029955107026515465e-01
3.067695098393931730e+00 9.126059817952794639e-02
3.055871741133994401e+00 7.952568565640451281e-02
3.044048383874057073e+00 6.779077313328106535e-02
3.032225026614120189e+00 5.605586061015762483e-02
3.020401669354183305e+00 4.432094808703417738e-02
3.008578312094246421e+00 3.258603556391073686e-02
2.996754954834309537e+00 2.085112304078729287e-02
2.984931597574372653e+00 9.116210517663694488e-03
2.973108240314435324e+00 2.618702005459747333e-03
2.961052457619850031e+00 1.602280171175201814e-02
2.948996674925265182e+00 2.942690141804428505e-02
2.936940892230680333e+00 4.283100112433655543e-02
2.924885109536095484e+00 5.623510083062882581e-02
2.912829326841510635e+00 6.963920053692108925e-02
2.900773544146925342e+00 8.304330024321336656e-02
2.888717761452340049e+00 9.644739994950563000e-02
2.876661978757755644e+00 1.098514996557979073e-01
2.864606196063170351e+00 1.232555993620901708e-01
2.852550413368585502e+00 1.366596990683824342e-01
2.849134402105970576e+00 1.384994220198499104e-01
2.845718390843355650e+00 1.403391449713172479e-01
2.842302379580740279e+00 1.421788679227847241e-01
2.838886368318125353e+00 1.440185908742520338e-01
2.835470357055510426e+00 1.458583138257195100e-01
2.832054345792895056e+00 1.476980367771871527e-01
2.828638334530280130e+00 1.495377597286544902e-01
2.825222323267665203e+00 1.513774826801219664e-01
2.821806312005049833e+00 1.532172056315892761e-01
2.818390300742435350e+00 1.550569285830567523e-01
2.798815769354088268e+00 1.559838137577296835e-01
2.779241237965741185e+00 1.569106989324029477e-01
2.759666706577394102e+00 1.578375841070758789e-01
2.740092175189046575e+00 1.587644692817489767e-01
2.720517643800699936e+00 1.596913544564220744e-01
2.700943112412352853e+00 1.606182396310950056e-01
2.681368581024005326e+00 1.615451248057681033e-01
2.661794049635658244e+00 1.624720099804410345e-01
2.642219518247311161e+00 1.633988951551142710e-01
2.622644986858964078e+00 1.643257803297872022e-01
