# Supplementary material for: Simulating the Photochemical Birth of the Hydrated Electron in Liquid Water
Source: Nat Commun. 2026 Mar 10;17:3764. doi: 10.1038/s41467-026-70045-7 (PMC13106769; doi:10.1038/s41467-026-70045-7)
Supplement: Supplementary file 3 — Source Data [file 41467_2026_70045_MOESM3_ESM.zip › Supplementary_Figures/Figure_1/tddft_absorption.dat]

# Energy Gap [eV]            fosc [arb. unit]
7.995960000000000178e+00 3.889080000000000314e-02
7.737829999999999764e+00 7.638280000000000070e-02
7.909489999999999910e+00 6.023880000000000207e-02
7.807000000000000384e+00 2.984339999999999909e-02
7.929560000000000386e+00 1.237450000000000008e-02
7.928350000000000009e+00 1.077320000000000014e-02
7.808659999999999712e+00 4.057909999999999989e-02
7.324069999999999858e+00 1.490050000000000055e-02
7.815830000000000055e+00 3.066100000000000075e-02
7.883239999999999803e+00 7.590850000000000375e-02
8.027609999999999246e+00 4.872739999999999710e-02
7.699130000000000251e+00 1.213359999999999959e-02
7.460099999999999731e+00 1.272670000000000051e-02
7.860750000000000348e+00 5.754740000000000376e-03
7.843499999999999694e+00 4.640810000000000074e-02
7.638349999999999973e+00 3.486979999999999941e-02
7.636429999999999829e+00 4.685849999999999738e-02
7.565660000000000274e+00 4.843929999999999764e-02
8.022130000000000649e+00 1.482419999999999918e-02
7.719280000000000364e+00 1.888540000000000010e-02
7.556210000000000093e+00 2.969420000000000046e-02
7.959710000000000285e+00 5.113390000000000296e-02
7.743590000000000195e+00 1.054229999999999924e-02
7.754649999999999821e+00 4.859890000000000043e-02
7.560450000000000337e+00 6.096850000000000186e-02
7.791590000000000238e+00 2.701059999999999919e-02
7.832659999999999734e+00 3.883820000000000328e-02
7.936110000000000220e+00 4.302480000000000193e-02
7.712950000000000195e+00 3.716950000000000115e-02
7.750270000000000437e+00 7.751879999999999882e-02
7.763770000000000060e+00 3.836169999999999858e-02
7.897050000000000125e+00 4.807750000000000218e-02
7.961579999999999657e+00 1.037870000000000043e-01
7.912860000000000227e+00 4.661080000000000084e-02
7.584749999999999659e+00 4.137009999999999993e-02
7.701240000000000308e+00 2.762989999999999891e-02
7.633740000000000414e+00 2.314669999999999922e-02
7.738649999999999807e+00 6.731679999999999608e-02
7.872300000000000075e+00 4.889659999999999840e-02
7.809980000000000366e+00 6.352180000000000326e-02
7.539399999999999658e+00 2.285389999999999991e-02
7.496760000000000090e+00 3.968909999999999799e-02
7.523220000000000240e+00 5.619550000000000239e-02
7.831929999999999836e+00 2.358820000000000014e-02
7.600340000000000096e+00 3.986719999999999847e-02
7.710709999999999731e+00 1.041480000000000010e-02
7.787790000000000212e+00 6.379980000000000373e-03
7.730010000000000048e+00 6.554369999999999641e-02
7.727940000000000254e+00 2.545290000000000052e-02
7.899140000000000050e+00 4.720690000000000303e-02
7.882719999999999949e+00 6.380199999999999760e-02
7.717839999999999812e+00 8.075759999999999536e-03
8.014099999999999113e+00 4.828520000000000034e-02
7.628989999999999938e+00 7.351190000000000502e-02
7.569930000000000270e+00 3.774050000000000321e-02
7.545759999999999579e+00 2.546750000000000055e-02
7.907359999999999722e+00 1.790359999999999868e-02
7.184750000000000192e+00 3.395660000000000345e-02
7.522960000000000313e+00 1.929260000000000003e-02
7.840639999999999610e+00 6.616229999999999334e-02
7.767109999999999737e+00 1.570910000000000015e-02
7.493089999999999584e+00 9.253380000000000286e-03
7.874679999999999680e+00 6.561709999999999765e-02
7.726420000000000066e+00 7.256340000000000012e-03
7.806490000000000151e+00 2.852580000000000046e-02
7.861110000000000042e+00 2.152219999999999828e-02
7.409790000000000099e+00 1.626129999999999937e-02
7.662620000000000431e+00 6.019839999999999913e-02
7.829049999999999621e+00 6.371319999999999761e-02
7.681630000000000180e+00 3.251230000000000092e-02
7.981539999999999857e+00 9.031440000000000301e-02
7.735389999999999766e+00 2.391439999999999885e-02
7.724700000000000344e+00 2.252219999999999916e-02
7.669190000000000396e+00 2.466820000000000124e-02
7.710110000000000241e+00 2.874389999999999931e-02
7.713829999999999742e+00 3.399579999999999963e-02
7.721429999999999794e+00 3.454580000000000064e-03
7.527829999999999799e+00 8.824220000000000674e-03
7.790219999999999700e+00 7.385730000000000073e-02
7.223939999999999806e+00 4.216879999999999934e-02
7.803460000000000285e+00 2.500909999999999939e-02
8.130570000000000519e+00 1.011120000000000074e-02
8.032360000000000610e+00 4.133799999999999975e-02
7.603340000000000209e+00 8.862609999999999932e-03
7.736889999999999823e+00 1.454440000000000073e-02
7.971180000000000376e+00 6.502390000000000253e-03
7.325109999999999566e+00 4.785740000000000133e-02
7.958879999999999733e+00 4.719419999999999865e-02
7.852219999999999978e+00 1.204910000000000009e-02
7.813290000000000290e+00 2.305350000000000107e-02
7.625890000000000057e+00 3.712719999999999909e-02
8.069810000000000372e+00 2.716179999999999983e-02
7.588490000000000180e+00 7.107850000000000279e-02
7.847199999999999953e+00 4.469709999999999656e-02
7.547410000000000174e+00 2.624359999999999887e-02
7.976840000000000153e+00 8.236530000000000240e-02
7.742770000000000152e+00 1.863259999999999916e-02
7.889840000000000408e+00 8.941380000000000161e-02
7.817859999999999587e+00 4.228220000000000416e-03
7.671870000000000189e+00 1.641940000000000066e-02
7.648450000000000415e+00 6.717850000000000210e-02
