# Supplementary material for: Simulating the Photochemical Birth of the Hydrated Electron in Liquid Water
Source: Nat Commun. 2026 Mar 10;17:3764. doi: 10.1038/s41467-026-70045-7 (PMC13106769; doi:10.1038/s41467-026-70045-7)
Supplement: Supplementary file 3 — Source Data [file 41467_2026_70045_MOESM3_ESM.zip › Supplementary_Figures/Figure_4/time_decay_HAT.dat]

# Time [fs]
2.050000000000000000e+01
2.950000000000000000e+01
8.000000000000000000e+00
2.170000000000000000e+02
2.350000000000000000e+01
3.950000000000000000e+01
1.950000000000000000e+01
2.950000000000000000e+01
1.100000000000000000e+01
1.800000000000000000e+01
8.500000000000000000e+00
1.350000000000000000e+01
1.450000000000000000e+01
2.150000000000000000e+01
8.500000000000000000e+00
1.700000000000000000e+01
3.000000000000000000e+01
1.350000000000000000e+01
1.550000000000000000e+01
9.500000000000000000e+00
1.550000000000000000e+01
8.500000000000000000e+00
1.100000000000000000e+01
1.250000000000000000e+01
2.425000000000000000e+02
1.000000000000000000e+01
2.700000000000000000e+01
3.800000000000000000e+01
9.000000000000000000e+00
1.400000000000000000e+01
1.700000000000000000e+01
2.650000000000000000e+01
1.400000000000000000e+01
2.950000000000000000e+01
1.900000000000000000e+01
2.200000000000000000e+01
3.150000000000000000e+01
1.450000000000000000e+01
8.000000000000000000e+00
8.900000000000000000e+01
1.300000000000000000e+01
1.050000000000000000e+01
1.400000000000000000e+01
1.400000000000000000e+01
1.100000000000000000e+01
8.000000000000000000e+00
3.050000000000000000e+01
1.550000000000000000e+01
1.000000000000000000e+01
1.000000000000000000e+01
1.150000000000000000e+01
3.300000000000000000e+01
8.500000000000000000e+00
