# Supplementary material for: Simulating the Photochemical Birth of the Hydrated Electron in Liquid Water
Source: Nat Commun. 2026 Mar 10;17:3764. doi: 10.1038/s41467-026-70045-7 (PMC13106769; doi:10.1038/s41467-026-70045-7)
Supplement: Supplementary file 3 — Source Data [file 41467_2026_70045_MOESM3_ESM.zip › Supplementary_Figures/Figure_4/time_decay_PCET.dat]

# Time [fs]
3.020000000000000000e+02
4.645000000000000000e+02
4.435000000000000000e+02
4.375000000000000000e+02
5.590000000000000000e+02
3.530000000000000000e+02
7.570000000000000000e+02
5.060000000000000000e+02
8.975000000000000000e+02
2.920000000000000000e+02
5.105000000000000000e+02
6.540000000000000000e+02
2.265000000000000000e+02
5.500000000000000000e+02
3.855000000000000000e+02
5.035000000000000000e+02
2.665000000000000000e+02
7.310000000000000000e+02
6.375000000000000000e+02
2.180000000000000000e+02
3.495000000000000000e+02
9.070000000000000000e+02
2.515000000000000000e+02
1.175000000000000000e+02
2.420000000000000000e+02
4.285000000000000000e+02
8.135000000000000000e+02
6.220000000000000000e+02
1.475000000000000000e+02
4.380000000000000000e+02
1.275000000000000000e+02
2.865000000000000000e+02
1.000500000000000000e+03
2.565000000000000000e+02
2.830000000000000000e+02
4.200000000000000000e+02
2.915000000000000000e+02
1.685000000000000000e+02
2.295000000000000000e+02
1.000500000000000000e+03
3.075000000000000000e+02
3.225000000000000000e+02
4.200000000000000000e+02
4.555000000000000000e+02
4.520000000000000000e+02
2.570000000000000000e+02
2.690000000000000000e+02
1.750000000000000000e+02
