# Supplementary material for: Simulating the Photochemical Birth of the Hydrated Electron in Liquid Water
Source: Nat Commun. 2026 Mar 10;17:3764. doi: 10.1038/s41467-026-70045-7 (PMC13106769; doi:10.1038/s41467-026-70045-7)
Supplement: Supplementary file 3 — Source Data [file 41467_2026_70045_MOESM3_ESM.zip › Supplementary_Figures/Figure_7/README.md]

# Supplementary Figure 7
- amount_electron_OH.dat contains the amount of electron on the OH radical for all the trajectories at all frames, which are used to
  construct the histogram.
