# Supplementary material for: Simulating the Photochemical Birth of the Hydrated Electron in Liquid Water
Source: Nat Commun. 2026 Mar 10;17:3764. doi: 10.1038/s41467-026-70045-7 (PMC13106769; doi:10.1038/s41467-026-70045-7)
Supplement: Supplementary file 3 — Source Data [file 41467_2026_70045_MOESM3_ESM.zip › Supplementary_Figures/Figure_7/amount_electron_OH.dat]

8.281815017414577085e+01
9.822261711375122673e+01
9.596829805945131397e+01
9.758483278172674602e+01
9.585934809409178570e+01
9.454583072911941599e+01
9.339747581807878873e+01
9.337730370985175909e+01
9.292404136204096687e+01
9.127758912276185299e+01
9.343117647076091714e+01
9.392536871004315913e+01
9.374695891570445383e+01
9.329133705687770828e+01
9.335571906426476119e+01
9.374025388225416577e+01
9.381381958622675654e+01
9.394575591261597935e+01
9.412415862941928424e+01
9.433473114416656813e+01
9.444615561282752481e+01
9.403276147081103886e+01
9.394589389710650096e+01
9.456660456652163305e+01
9.470878716220609306e+01
9.476816370664353428e+01
9.495392605149804410e+01
9.505718239470402864e+01
9.516590402325664400e+01
9.503276615916820447e+01
9.517680613973496406e+01
9.530389032101260227e+01
9.556337202271704712e+01
9.553200594265449297e+01
9.636540175943170539e+01
9.579695053464422472e+01
9.684443153574255803e+01
9.628562366944373707e+01
9.591524527667158395e+01
9.614368067503905024e+01
9.625455385887998716e+01
9.636505142003650803e+01
9.603762862296972003e+01
9.607716748995002831e+01
9.636808667793805228e+01
9.711268704104021765e+01
9.698614658497277219e+01
9.759329350495214328e+01
9.707360304411646723e+01
9.668068899011053929e+01
9.618450305197633554e+01
9.575426353179030059e+01
9.508819101105910931e+01
9.521041612669641552e+01
9.546148763278031879e+01
9.579608440839592731e+01
9.563235289023069186e+01
9.535434378917545928e+01
9.536604936272605926e+01
9.494269200888119542e+01
9.519374442588215857e+01
9.518124735472099474e+01
3.388179428572933460e+01
1.004143694306567767e+02
1.031226841714614864e+02
9.676075847863910440e+01
9.591800494512767727e+01
4.886788507082518151e+01
9.203539166458200782e+01
9.340709850768313061e+01
8.889822033933150180e+01
9.175570740329843034e+01
8.654311797545122431e+01
7.845079035176385673e+01
8.299242016373453623e+01
8.395108323964119279e+01
8.344481385361476100e+01
8.522595053006067189e+01
8.477135340366326943e+01
8.726432029679068592e+01
8.961282728374632711e+01
8.878392495149513763e+01
8.971150091303748297e+01
8.699247581465806434e+01
8.779598824912994814e+01
8.554487717606293984e+01
8.893099649203956858e+01
8.931244644862385940e+01
9.067366316181093566e+01
9.101933092327391250e+01
9.274219934076478467e+01
9.335794762634195365e+01
9.307471915756021019e+01
9.334111012232824578e+01
9.376571510882115490e+01
9.464263503214198181e+01
9.563213519267178242e+01
9.582613342947236390e+01
9.594549559733978583e+01
9.568881760784842072e+01
9.529083015722281402e+01
9.514365687535661209e+01
9.505834794041862779e+01
9.530836092016477323e+01
9.507852419122144738e+01
9.545452496161126987e+01
9.526997408916540167e+01
9.525874329670180884e+01
9.523962991043464399e+01
9.526959662963152198e+01
9.536809331031783188e+01
9.539450713290838735e+01
9.550287101823032287e+01
9.555106579026954705e+01
9.555192714950092636e+01
9.559693793026836772e+01
9.546649118484477015e+01
9.541126603808226037e+01
9.514655616127785720e+01
9.523788477191283164e+01
9.540660403826174729e+01
9.556822779412989632e+01
9.548122207531636718e+01
9.543508301458642507e+01
9.553241430182939098e+01
9.566477934799669924e+01
9.576634849293456853e+01
9.570718405692450403e+01
9.548955555963632946e+01
9.539988923850589231e+01
9.514696754077596097e+01
9.523978227391968687e+01
9.541211967361898871e+01
9.545874764925686407e+01
9.530480438362403106e+01
9.557601464303967020e+01
9.519390291490068989e+01
9.475197764089249119e+01
9.461445004680388138e+01
9.460810935980880743e+01
9.492427157296918949e+01
9.517518939144839862e+01
9.495374463223160433e+01
9.422351448476491953e+01
9.482836503291561314e+01
9.463877724020554183e+01
9.502155689558890117e+01
9.472423479146269187e+01
9.503278000638422895e+01
9.454080578546583524e+01
9.502773448783298704e+01
9.491757621741648165e+01
9.513152930748537983e+01
9.501889347041465328e+01
9.488360863249518218e+01
9.491790819024215864e+01
9.475530656278175456e+01
9.499865824697135963e+01
9.501670522895943805e+01
9.512912449645902768e+01
9.494040931882267387e+01
4.599752512670158922e+01
9.462789196508578016e+01
9.783725080910038230e+01
9.410004755658351883e+01
9.507685627497635039e+01
9.259054327889033686e+01
9.488772640585078477e+01
9.484658764039284051e+01
9.501623570115346240e+01
9.446995941143775610e+01
9.442211254583244795e+01
9.351849993774679604e+01
9.495162368687768151e+01
9.443217231891884467e+01
9.489661503270417597e+01
9.493660744986901534e+01
9.477298624862694965e+01
9.525132543939976415e+01
9.513913243695886024e+01
9.487975308895454418e+01
9.468238796155388570e+01
9.514299853863509782e+01
9.574384632134743356e+01
9.624879768317352102e+01
9.636621190554602379e+01
9.609923681386236183e+01
9.597907805154976302e+01
9.592190733920233470e+01
9.606024460696615108e+01
9.621033977630422385e+01
9.658119624218687704e+01
9.716989827702312255e+01
9.797144687520888340e+01
9.803784921239946470e+01
9.835533032539231613e+01
9.741117945157046165e+01
9.800197267932337297e+01
9.721444097444955901e+01
9.881525285685425786e+01
9.751081538610583266e+01
9.795992433186006565e+01
9.697262845451038515e+01
9.701177877451269183e+01
9.639270930075602450e+01
9.603129910753608556e+01
9.593058684336823205e+01
9.566869330214116474e+01
9.569856240535527547e+01
9.562126527664077003e+01
9.591882668677988022e+01
9.591854940342112457e+01
9.591980676683813556e+01
9.604261334437572373e+01
9.604072339704605099e+01
9.619669774062195700e+01
9.599287941905993193e+01
9.604297345172329869e+01
9.596224699612685072e+01
9.587926514503941178e+01
9.576239410891236048e+01
9.570915610988521394e+01
9.568046520461132332e+01
9.565657510293257815e+01
9.544668693851279784e+01
9.520927711178423181e+01
9.521841286763277878e+01
9.526446317390887941e+01
9.493147981647463496e+01
9.474380691294349788e+01
9.467941101188405639e+01
9.444987992140642064e+01
9.384817278727943801e+01
9.348731644418853648e+01
9.340921708500434306e+01
9.351289805262348409e+01
9.336555540547782073e+01
9.342165626028376835e+01
9.321880135526890854e+01
9.347330953995286507e+01
9.342467187727476130e+01
9.383190046827655806e+01
9.325927747586030137e+01
9.352734610279530614e+01
9.294093765632396753e+01
9.345361456412028645e+01
9.396085122673267165e+01
9.439860362839571906e+01
9.436719347539492730e+01
9.456495549154463731e+01
9.452173462557732364e+01
2.411552401814761382e+01
9.729230599796478884e+01
9.569034753119443337e+01
9.610494591660010144e+01
9.651951437663709044e+01
9.645373022864575319e+01
9.578362399960806783e+01
9.576715607553589393e+01
9.587483581413255251e+01
9.511460047181373056e+01
9.560821592687335624e+01
9.492541095677172791e+01
9.405878754961980803e+01
9.469970100447932282e+01
9.524355068533564861e+01
9.532899676022974234e+01
9.521066899322040911e+01
9.539919678525488678e+01
9.591554987826789613e+01
9.600308949698013805e+01
9.615314869135301024e+01
9.608343096096973568e+01
9.591075863037596605e+01
9.594507861754819089e+01
9.625497428225713747e+01
9.608581991249937460e+01
9.598255998669333167e+01
9.572716163376875897e+01
9.574519879528341448e+01
9.564957255497543542e+01
9.572721574183695736e+01
9.565827408901961348e+01
9.564497629874581719e+01
9.556504954562066700e+01
9.577798532202839965e+01
9.563689592045226107e+01
9.582471067150642341e+01
9.566621097855109213e+01
9.563277895577557786e+01
9.558631494120692196e+01
9.573687650934346038e+01
9.581508737398382891e+01
9.591489937728574944e+01
9.611597590097615296e+01
9.613649306200080957e+01
9.609834925980231901e+01
9.606496221899884347e+01
9.609440009844530550e+01
9.607042917855704900e+01
9.608747088830320138e+01
9.616721096696279858e+01
9.612595506879665663e+01
9.604205287190305285e+01
9.585930866419346330e+01
9.602777599475214743e+01
9.604995164566638266e+01
9.610100304505263580e+01
9.625396754163561752e+01
9.643487551675244163e+01
9.659378193767666687e+01
9.657053850086545310e+01
9.648455765452030164e+01
9.660357455036636054e+01
9.652218790546946536e+01
9.630708634616897257e+01
9.612471370396119141e+01
9.597770610219822629e+01
9.598634305072302197e+01
9.597557975166617439e+01
9.603654757064450109e+01
9.602372079673003213e+01
9.598423090724044471e+01
9.593399841251901705e+01
9.572889614531206348e+01
9.574414170387566969e+01
9.582797825732038177e+01
9.608103153120983109e+01
9.610866220577021579e+01
9.640897013125720605e+01
9.595596657409808472e+01
9.600821683900807102e+01
9.584405703020198075e+01
9.591877242197681142e+01
9.580296723955747495e+01
9.580787987645520332e+01
9.591977577635101682e+01
9.586850630350252800e+01
9.602870524918674278e+01
9.599358965179419556e+01
9.877884235634581955e+01
1.044639008155156716e+02
9.945106379597029900e+01
9.767549804690941073e+01
1.010429715372361983e+02
9.606331024980816835e+01
9.592258034674888734e+01
1.002346203603757573e+02
1.014032112636903662e+02
9.686811705804299777e+01
9.789707220648256225e+01
9.704442153197874177e+01
9.555553841119406400e+01
9.633914893862500151e+01
9.566380006173623940e+01
9.618383942051829649e+01
9.601619702828540426e+01
9.592636243444508182e+01
9.597817733538211371e+01
9.598069807520084851e+01
9.516010484276216630e+01
9.576130008095822177e+01
9.074978347520954003e+01
9.123091325002124563e+01
9.550442865635507417e+01
9.392068217667990382e+01
9.643083841855896310e+01
9.600742506642696128e+01
9.661929437395359344e+01
9.586166438156502068e+01
9.625976074266785076e+01
9.583479953882270763e+01
9.597920242074712860e+01
9.578468697036797153e+01
9.593724808277045213e+01
9.578143807740259774e+01
9.584538766871828841e+01
9.530431124547096999e+01
9.572355424137856517e+01
9.559147392141561284e+01
9.599256003151540995e+01
9.587891098006193147e+01
9.657908390152559264e+01
9.606141628909253427e+01
9.623205730441243588e+01
9.592126175105455843e+01
9.588612224262868722e+01
9.569156020021776499e+01
9.422027082834112832e+01
9.503226181925718663e+01
9.222337049276696064e+01
9.498962295622540353e+01
9.193926222651049329e+01
9.561701896259529576e+01
9.472682762274543222e+01
9.591599134760086542e+01
9.633746386839725062e+01
9.601333783332009375e+01
9.640432255345946544e+01
9.594078939965052655e+01
9.606084858756990741e+01
9.535301226984613265e+01
9.585531842731941765e+01
9.509773673850232001e+01
9.502794935638819140e+01
9.580081513737090404e+01
9.559280452694368080e+01
9.611643769207094579e+01
9.605602469817532096e+01
9.663124318847023630e+01
9.582930386755965912e+01
9.554541048972473050e+01
9.620376875999589572e+01
9.644850865286808528e+01
9.577790370063158321e+01
9.538659737500843505e+01
9.513600882840138695e+01
9.493346433629048420e+01
9.527221440290887244e+01
9.537715310404605873e+01
9.552377961240209459e+01
9.572489750700219702e+01
9.567950728420932194e+01
9.585923752380087137e+01
9.602140123425020590e+01
9.588229161726057725e+01
9.623412809294258352e+01
9.570909576511805028e+01
9.550713275987033057e+01
9.569159247430607707e+01
9.563789860510252083e+01
9.502100707269030977e+01
9.501542842457492100e+01
9.479510176023498502e+01
9.562616645407732108e+01
9.552944085526661411e+01
9.567453302610422838e+01
9.571685014442266493e+01
9.564000217168292295e+01
9.541718826213701732e+01
9.544554388833320502e+01
9.546877424189325723e+01
9.548833343778288452e+01
9.511847118475618856e+01
9.446422839245251168e+01
9.410604184887498036e+01
9.419019718300060617e+01
9.473046811360484298e+01
9.510583224491355736e+01
9.532782205826202926e+01
9.536624891080305133e+01
9.509692772120153847e+01
9.543819711159287067e+01
9.520521113188827655e+01
9.539492514044317772e+01
9.554833424412097997e+01
9.555790827991503988e+01
9.574051549117784532e+01
9.545687517303291258e+01
9.532972467899989510e+01
9.740345096944214731e+01
9.811064639022517042e+01
9.572112278979591338e+01
9.602522356927080693e+01
9.665592599963373743e+01
9.631652857093558850e+01
9.565745731898888948e+01
9.531868986475765837e+01
9.514809340244005398e+01
9.541627138159117294e+01
9.363770627294036331e+01
9.271109005325224928e+01
9.300200337810036899e+01
9.242273508434053042e+01
9.200667328280601964e+01
9.237901181345370105e+01
9.289757015854441136e+01
9.437895763885245515e+01
9.565530284347936174e+01
9.587247122218391837e+01
9.606290490719574393e+01
9.597815388924340141e+01
9.594822611567417425e+01
9.633073377316220842e+01
9.640900688082071213e+01
9.617079543833955313e+01
9.585666248648256271e+01
9.585231362569211910e+01
9.563282856613845695e+01
9.553689332400978174e+01
9.529549997670989114e+01
9.484750805267148621e+01
9.402669883397693695e+01
9.336451338287672286e+01
9.284508340047447916e+01
9.314579584073729279e+01
9.317069630875678854e+01
9.387243384822521364e+01
9.412226369569370377e+01
9.490442775731847291e+01
9.505400072911416487e+01
9.508352962717744106e+01
9.471443404230376473e+01
9.439196584357550535e+01
9.412453834531928010e+01
9.424781545802716209e+01
9.452783578473096782e+01
9.444552013820771208e+01
9.410216081283157052e+01
9.426244936778378758e+01
9.344309675259820835e+01
9.402084790275905846e+01
9.420382872223345316e+01
9.484813167258435840e+01
9.494001740106389775e+01
9.479444177408748828e+01
9.456645074384547911e+01
9.392748065442285110e+01
9.349831337417161592e+01
9.387078285925845478e+01
9.387886097205334579e+01
9.429453512411735971e+01
9.473528271256220989e+01
9.479867886418725220e+01
9.437014822593448571e+01
9.440831054021023760e+01
9.436095654728633519e+01
9.433470169363930324e+01
9.458233072059350377e+01
9.438040667144879592e+01
9.521513814409857446e+01
9.506657478119188909e+01
5.102232673362869519e+01
9.564676020979106852e+01
9.771129802507499562e+01
9.499295781364807567e+01
9.514256454620525005e+01
9.448042448114718184e+01
9.453758531499377682e+01
9.403929091916538141e+01
9.022245355969474190e+01
9.280775176861200748e+01
9.309873747242285447e+01
9.371107789209050054e+01
9.201229239135683713e+01
9.253300834020910770e+01
9.279265926468922032e+01
9.261404521684559654e+01
9.199660282350261298e+01
9.282093641523154304e+01
9.180067321078010423e+01
9.358331298324922898e+01
9.349475049227096690e+01
9.458265964694744810e+01
9.445302318508935002e+01
9.499620053167468825e+01
9.519362186417555449e+01
9.542305901186247752e+01
9.569125697350524717e+01
9.569264044193474206e+01
9.537733792296151591e+01
9.525626464349952016e+01
9.546294723237021174e+01
9.563985109283808583e+01
9.558829299338466967e+01
9.567309476314363792e+01
9.553672367476609395e+01
9.580144532664334633e+01
9.572635525528112055e+01
9.566487899868469924e+01
9.547039827793773270e+01
9.550978792128464079e+01
9.538638245387322456e+01
9.538635648097100272e+01
9.544984315341443448e+01
9.539991819828412645e+01
9.525569031117963448e+01
9.516616058673915290e+01
9.523194003526440099e+01
9.543014948951868348e+01
9.539425194128415342e+01
9.532164876342895354e+01
9.528202480574729805e+01
9.551241716414361349e+01
9.537191325377166606e+01
9.532679987496706531e+01
9.533028774852529352e+01
9.548811985248669032e+01
9.519590552945965101e+01
9.515192192769603707e+01
9.520332655618315698e+01
9.544473581893591074e+01
9.561472178512281062e+01
9.565293993295946962e+01
9.560947166926521845e+01
9.555871830516983323e+01
9.558605919294238618e+01
9.562353342007217805e+01
9.573375837238383212e+01
9.588874465934462421e+01
9.584183087888101227e+01
9.595520035036703632e+01
9.581043549287657868e+01
9.615712915525755022e+01
9.609418206175298849e+01
9.672480911160756989e+01
9.668758990135583531e+01
9.716106338038234469e+01
9.681602030009671012e+01
9.702888466168677439e+01
9.663299528761584156e+01
9.649343415501519416e+01
9.620692844151767531e+01
9.611961863968716102e+01
9.610587175547917127e+01
9.601825206252834732e+01
9.611123967749733765e+01
9.673469777858662155e+01
9.638037782456699176e+01
9.645288308156241897e+01
9.617150986439384042e+01
9.614195890642488962e+01
9.578646794718787305e+01
9.593584526813928903e+01
9.573498028146025263e+01
9.559651486107796359e+01
9.560707474786018167e+01
9.540933321001759282e+01
9.554416990377659147e+01
9.549339780103140640e+01
9.562881165456791166e+01
9.561360150080979281e+01
9.593692391613909365e+01
9.571367410527949460e+01
9.579201215120255597e+01
9.567087093432812139e+01
9.552745181469381919e+01
9.514159557668645562e+01
9.535366013593224466e+01
9.555734630457152434e+01
9.570057060746628963e+01
9.537314394537631301e+01
9.552615578591733936e+01
9.540104484101114224e+01
9.546924502490199416e+01
9.544223334991663421e+01
9.549268481090176408e+01
9.503238841064128906e+01
9.450521123313858141e+01
9.472919732977031515e+01
9.460974495973376008e+01
9.538845807410402244e+01
9.513441060253340709e+01
9.536104905098062545e+01
9.512947583478717206e+01
9.519886771769093059e+01
9.518551641743238179e+01
9.530846179813144659e+01
9.521813127606478133e+01
9.503741849954290899e+01
9.507886695142532574e+01
9.526194023349185613e+01
9.523851676323512550e+01
9.516648352172664715e+01
9.522154423273379109e+01
9.510235255768773754e+01
9.487034965877279546e+01
9.463050154125828328e+01
9.474756429551202075e+01
9.484097707619370965e+01
9.514525205194907187e+01
9.462392532327316985e+01
9.482248416012575376e+01
9.468945742497719209e+01
9.501616557948008790e+01
9.517267524635441589e+01
9.543627911870026992e+01
9.522189898061493807e+01
9.531581422543142423e+01
9.520869557651042214e+01
9.529120093962687577e+01
9.494821888573497404e+01
9.503389768951693384e+01
9.504153432479458274e+01
9.500299477205363985e+01
9.643089383836027650e-01
6.919522615852971015e-01
7.441418720869212855e-01
7.775847084220571803e-01
7.504853465233312093e-01
7.155811818641369948e-01
6.609550494602935977e-01
5.779132863623021032e-01
7.386857953003705957e-01
7.596055041048341838e-01
5.017523895717185267e-01
4.590419040335734779e-01
4.531130593123609551e-01
3.957424247737168499e-01
3.561270163515845022e-01
2.215984248661525269e-01
2.135414136218739822e-01
1.034747572287499917e-01
1.037820058585611216e-01
1.116766201628009991e-01
1.764037301053115736e-01
2.385744366400520122e-01
2.683204545213943026e-01
3.002376002076519446e-01
4.513067999902898864e-01
7.777984991055754138e-01
5.640021837308251129e-01
7.147184840249329874e-01
1.377320914880422409e+00
2.471045357316160818e+00
2.249066173271219604e+00
2.293471896644986519e+00
3.522205671918205105e+00
5.198377215669185425e+00
6.168040895015622915e+00
5.932119335617437983e+00
7.106706215538674876e+00
7.619922298297460372e+00
1.013704073851932286e+01
1.213039740382189002e+01
1.228821727211111714e+01
1.212014506614337250e+01
2.061759834295809313e+01
2.344357503281476696e+01
2.987730173706943404e+01
4.755019073305300736e+01
6.097090998194545364e+01
4.109523835640921874e+01
4.051233161847294895e+01
5.380593248734349743e+01
4.616907544064551416e+01
4.917870973725033679e+01
5.313207741854033372e+01
3.533598198107325317e+01
3.396127291100488321e+01
3.556974859919802157e+01
4.936584523576827621e+01
3.094592075130738351e+01
4.457007952173623977e+01
5.715629855633681444e+01
7.385561649639984694e+01
8.395812859746105516e+01
8.689751093484416344e+01
8.475013104264968433e+01
9.091012456165692868e+01
8.973233578706741298e+01
9.071668515020509460e+01
8.671841118465924581e+01
8.807300959020459175e+01
8.873467944199813928e+01
8.806440180283402697e+01
8.700990935796455972e+01
8.654006909427495486e+01
8.591244132191455662e+01
8.764752734799110101e+01
8.750309774835763221e+01
8.895983335115444390e+01
9.001494367937097252e+01
9.141848337375094502e+01
9.176555610688026832e+01
9.136150693510228393e+01
9.218963496014107761e+01
9.206035339969254494e+01
9.287950131933558851e+01
9.267773937512741611e+01
9.384756807900083686e+01
9.406310367269571771e+01
9.389177266636198738e+01
9.377416835011382545e+01
9.436389584621466042e+01
9.444653485668693804e+01
9.501649170369709907e+01
9.512407582456586397e+01
9.518057673363951210e+01
9.507605461640820010e+01
9.503763958153459157e+01
9.515081270316613882e+01
9.532218178068154657e+01
9.546283688324945160e+01
9.550000724230230276e+01
9.546993586657524133e+01
9.549953499371483190e+01
9.546140334687562756e+01
1.120420185288389234e+02
1.252657305399529974e+02
1.031790149732154163e+02
3.067482518248634271e+00
9.576005515119211964e+01
9.566633956357371460e+01
9.614012997045821862e+01
9.630566682260713662e+01
9.607079812578992062e+01
9.612333787707402166e+01
9.547038046895499974e+01
9.536256441454059996e+01
9.564244796404210547e+01
9.549811264544376854e+01
9.551515162773559098e+01
9.536666535433879233e+01
9.580959174006015644e+01
9.554520455977703364e+01
9.572086057222661282e+01
9.573179794855475677e+01
9.543640832362530091e+01
9.544351963767633151e+01
9.449851857924274157e+01
9.422483953840536230e+01
9.324271790934982107e+01
9.080057669033557488e+01
9.069855390182411270e+01
8.951266365549408022e+01
8.787143010022488454e+01
8.661907110922737729e+01
8.758983908956594178e+01
9.016004137381952432e+01
9.120245193247401971e+01
9.390393282049838319e+01
9.479380212834477959e+01
9.491690748550928447e+01
9.472385700878000137e+01
9.477434701100867187e+01
9.513456451290025484e+01
9.515216966235341545e+01
9.570822839163756157e+01
9.600187002858132246e+01
9.606798442508916480e+01
9.585290937264974787e+01
9.602006023737989437e+01
9.579844665212718269e+01
9.584857102209161894e+01
9.568276986788168870e+01
9.572843772339768975e+01
9.567135030303248300e+01
9.578747372487907796e+01
9.573402270980128037e+01
9.577144772633589298e+01
9.567434537169292241e+01
9.583836269506464589e+01
9.576220614019955235e+01
9.532530341990165823e+01
9.472246678007795140e+01
9.496644531108609044e+01
9.503646118626505768e+01
9.528583466691448223e+01
9.544692369083789174e+01
9.560508434374939668e+01
9.569617348810783142e+01
9.575487037677760327e+01
9.561567507604861760e+01
9.562188375427238896e+01
9.555806452453099098e+01
9.542644359382705943e+01
9.533857342352240494e+01
9.561028218238810439e+01
9.556097038479136074e+01
9.552618797334191925e+01
9.547725270976681600e+01
9.560881672635960626e+01
9.559289000850610307e+01
9.577742504521728506e+01
9.557487562480021381e+01
9.560355290269927764e+01
9.526740142700472802e+01
9.510336236279229638e+01
9.545617983361800896e+01
9.509955106511102940e+01
9.489298993818029260e+01
9.496733589632508199e+01
9.520044419910553302e+01
9.525540640580958041e+01
9.497223889033254807e+01
9.503320302864899816e+01
9.502856233953225740e+01
9.525427315806311412e+01
9.503335367794556987e+01
9.502904378816032249e+01
9.482176223829389983e+01
9.503762098139580417e+01
9.510827608719819182e+01
9.506869279714342724e+01
9.520956770404200142e+01
9.505000875367973379e+01
9.514338095906263959e+01
9.509846790825693574e+01
9.506665876015814831e+01
9.508998019669712676e+01
9.490249407121528691e+01
9.469320378075647682e+01
9.479542309745612272e+01
9.466643070230030332e+01
9.462309523109320253e+01
9.494539544290215360e+01
9.493485058235108909e+01
9.508830287973653128e+01
9.496686503973145932e+01
9.490056740167297278e+01
9.453953734774682971e+01
9.434725864535987228e+01
9.417863395381975522e+01
9.415788877917317734e+01
9.424016930946189063e+01
9.457231433220917438e+01
9.450392920489633752e+01
9.481264247447587934e+01
9.455010858624936532e+01
9.465898586574652995e+01
9.488859739969922202e+01
9.504186681832635486e+01
9.524830903864173592e+01
9.533291085297787504e+01
9.550563983946743463e+01
9.536611135891219249e+01
9.538522779805150265e+01
9.528301585312851785e+01
9.525291100771025299e+01
9.527951974345305075e+01
9.527587759971328296e+01
9.498057859143365533e+01
9.482737680529668012e+01
9.420710663459610146e+01
9.400659924065153916e+01
9.263887606923776730e+01
9.313080984052183453e+01
9.237361368660690175e+01
9.308950161416625235e+01
9.294956547787420220e+01
9.336318589796496781e+01
9.343213533680997784e+01
9.390164481857479473e+01
9.380268410881041063e+01
9.396847207411136083e+01
9.443015648269346229e+01
9.471678502143085154e+01
9.500736081062319727e+01
9.519419766451632370e+01
9.557703960556341372e+01
9.572699734160154605e+01
9.585531507267607765e+01
9.589122542859395537e+01
9.598895614070225690e+01
9.588845648656159426e+01
9.593294131265146518e+01
9.590691434657897219e+01
9.606151016483752869e+01
9.592945390628666757e+01
9.587061139260836740e+01
9.583050614382386811e+01
9.583007095409172393e+01
9.582848326824876040e+01
9.587323531302602930e+01
9.595502241540265231e+01
9.603506883756543289e+01
9.626290239054362985e+01
9.618748696106723628e+01
9.603972938745661736e+01
9.602423411529950670e+01
9.561515379005682291e+01
9.566272550956405496e+01
9.564230030838255914e+01
9.563292255595105473e+01
9.542552717954593788e+01
9.528591428920944395e+01
9.549599495396272175e+01
9.556310899304715178e+01
9.560649865939566894e+01
9.560061779069299348e+01
9.557959202501953655e+01
2.857918961420958226e+01
9.647117816035036242e+01
9.369218915808885129e+01
9.554107032861162452e+01
9.483221976406672127e+01
9.394143434007557403e+01
9.245977423666720085e+01
9.554559783733054701e+01
9.553316686105901567e+01
9.556538741839122508e+01
9.559341898848354901e+01
9.569432664372766340e+01
9.561815684465879883e+01
9.575573722929598830e+01
9.543632523992727101e+01
9.503011274201757885e+01
9.561903870563227770e+01
9.486972770040171099e+01
9.520053578517479309e+01
9.445304786164857092e+01
9.488682113773688798e+01
9.438095917434530691e+01
9.479170860836087797e+01
9.483060486628880881e+01
9.487803493026891033e+01
9.500100285289559565e+01
9.517644915107148051e+01
9.528930973899065293e+01
9.541683523080892826e+01
9.550870548093912760e+01
9.577480079539732571e+01
9.594617531393210186e+01
9.617506552112017459e+01
9.594101284693199716e+01
9.594691045722522915e+01
9.593449802882177835e+01
9.575072171631447304e+01
9.562966581457807536e+01
9.553846932229720323e+01
9.559280642571317799e+01
9.523724492005621300e+01
9.539037685615198825e+01
9.482627195393226316e+01
9.517058986703064249e+01
9.513450108677751871e+01
9.529409278058315635e+01
9.533624831449212422e+01
9.534317748650583724e+01
9.567073635568473833e+01
9.576521743422055977e+01
9.585992223640820953e+01
9.611160436936883400e+01
9.630283231382222198e+01
9.629345410033310770e+01
9.575406896888543429e+01
9.532441308786893330e+01
9.516696305686610913e+01
9.518592700341483237e+01
9.525379934228766388e+01
9.538358054889158666e+01
4.647899490670427403e-01
9.444893362933416370e+01
1.022185319358634104e+02
1.002007926049939783e+02
9.657959493641669724e+01
9.414833968244616358e+01
9.522307801576708641e+01
9.469014800275408561e+01
9.382765075527102283e+01
9.419021631032549635e+01
9.368879946481986565e+01
9.501699635447347703e+01
9.482834458098207620e+01
9.567929580828767655e+01
9.596364371359254619e+01
9.624860052544835298e+01
9.616150464272520537e+01
9.636764978232902479e+01
9.637804404427789962e+01
9.635486609728388885e+01
9.651928305567258803e+01
9.624576203768776850e+01
9.649311005291485799e+01
9.644994774012816663e+01
9.641189294915933772e+01
9.603252028278892283e+01
9.592641159103865789e+01
9.570334733934357985e+01
9.561917293734897783e+01
9.553581122837745454e+01
9.570089534897958572e+01
9.587771490115298434e+01
9.585589710411491637e+01
9.602827076057427291e+01
9.608617004943521067e+01
9.613801841733875619e+01
9.603012452345895156e+01
9.600008206929615540e+01
9.617427158885388394e+01
9.620615254949177597e+01
9.603691335534689699e+01
9.601414317261283315e+01
9.575856981943913127e+01
9.571642913663505681e+01
9.564557695932994363e+01
2.046059292769008664e+01
1.019515972315771819e+02
9.664688076531933802e+01
9.655516754080480268e+01
9.755161622027191015e+01
9.590169186168768078e+01
9.558842818783892881e+01
9.570869200122326959e+01
9.544984198796839792e+01
9.484166639476198668e+01
9.505728962816054661e+01
9.497512809147966095e+01
9.497981946816138077e+01
9.470238578228857307e+01
9.330563374262004572e+01
9.013993773743052884e+01
9.288375553293012388e+01
9.499739962622125233e+01
9.565713512923730377e+01
9.559513098632216099e+01
9.562770971164705713e+01
9.521264295470837169e+01
9.498631173810132111e+01
9.563559228651318733e+01
9.531652007110486124e+01
9.560451523515541794e+01
9.548757409535058116e+01
9.532722221139796659e+01
9.521099831460546170e+01
9.526507134439344782e+01
9.562286252432733136e+01
9.572167467836794685e+01
9.589955867067888562e+01
9.581311426727688740e+01
9.593134230385076933e+01
9.544372083794607420e+01
9.561799451513599024e+01
9.543719578897290035e+01
9.573682771516500623e+01
9.555159347169667683e+01
9.577050739114511657e+01
9.565277226809297417e+01
9.582217039187086982e+01
9.566881969780837380e+01
9.543510060056844679e+01
9.550413859199346689e+01
9.504036987920375168e+01
9.495299427377462109e+01
9.457902279977929538e+01
9.436436717758239467e+01
9.483409570238940489e+01
9.420808319272862263e+01
9.326714879403461111e+01
9.411386683318602309e+01
9.460480528632362507e+01
9.473611741843377843e+01
9.522142442543716356e+01
9.520592570448486924e+01
9.533276782386923287e+01
9.543126882063367589e+01
9.517444235854775059e+01
9.528604561359074410e+01
9.504207325774881099e+01
9.529700914018665969e+01
9.508157297274533448e+01
9.514812325100554347e+01
9.513671993364397395e+01
9.522581632270245677e+01
9.535878635620993293e+01
9.548091150414968808e+01
9.570672875394488699e+01
9.563496376109024766e+01
9.582645527054516776e+01
9.569028632433459336e+01
9.584708147046818283e+01
9.582530057160674630e+01
9.607920298952751637e+01
9.582485282573117047e+01
9.568833524897783605e+01
9.570410759682252433e+01
9.583978157891463923e+01
9.586408918218936037e+01
9.581123046654285247e+01
9.575484724892875477e+01
9.568226919748886417e+01
9.574080083270403918e+01
9.579855818058426564e+01
9.576865560451996373e+01
9.573057536728740047e+01
9.577015604212279243e+01
9.499932705347902129e+01
9.481700444913784054e+01
9.463833884362379933e+01
9.505548457775240934e+01
9.508792029224979103e+01
9.527199650668985953e+01
9.539005332556678241e+01
9.558368254181455370e+01
9.532771204740639348e+01
9.555168059662088353e+01
9.550778434124124772e+01
9.555214219019225652e+01
9.538403859577762489e+01
7.582538318582813019e+01
1.096362064166135752e+02
1.156071835445381453e+02
1.190343348632762428e+02
1.238121243687740929e+02
1.031629662550613773e+02
8.875003841792631931e+01
9.912617797072861947e+01
9.686051675640968028e+01
9.737570550512438672e+01
9.784488155631946427e+01
9.612851544838432005e+01
9.506938066081961836e+01
9.511729590785374455e+01
9.529201020994996441e+01
9.685496711924653823e+01
1.091227688926907433e+02
1.139743581046076031e+02
1.085883076249254628e+02
9.979401010908497938e+01
9.115208150811218957e+01
9.825928278218512446e+01
9.623081641522219343e+01
1.003297003254995303e+02
9.739913958680851636e+01
9.602410158123817041e+01
9.500532259264718959e+01
8.601657386442765585e+01
1.177194473553094980e+02
9.989369684152774198e+01
9.888553377748408479e+01
8.987959644034640405e+01
1.058552287871008133e+02
1.130668157449189692e+02
1.075446458211447123e+02
1.004053287891729696e+02
9.832749034689584278e+01
1.328312380322732906e+02
1.075741556518680255e+02
4.525701355939626858e+00
9.805932668662644858e+01
1.010769639004234648e+02
9.764039900062161337e+01
9.776749083103578641e+01
9.821112148912256146e+01
9.776818035899972870e+01
9.699048975684654295e+01
9.644482896541607886e+01
9.614059390648276349e+01
9.670236335828580820e+01
9.636852815092774449e+01
9.292928435713696445e+01
9.429398241286403959e+01
9.485844059076798374e+01
9.433009512923888451e+01
9.565436467890027927e+01
9.588568862568183704e+01
9.592865403693630810e+01
9.635888220587553121e+01
9.699433901072821129e+01
9.693677529376437008e+01
9.636624852853157108e+01
9.652784231332714171e+01
9.647478215034699645e+01
9.655871028204704487e+01
9.683099144504033973e+01
9.661227964025691506e+01
9.718746213282571489e+01
9.682039554485591282e+01
9.694627938155787206e+01
9.657044525319832928e+01
9.690959798904384570e+01
9.678255870115711446e+01
9.680368769499521875e+01
9.670179389547791970e+01
9.694137246865294344e+01
9.682642608474691315e+01
9.692897913025954892e+01
9.686959033865110769e+01
9.701593797986751611e+01
9.696296277803993746e+01
9.697365392141256280e+01
9.691801021639680869e+01
9.700877356595168521e+01
9.699770289974473769e+01
9.709669728301470570e+01
9.699122295015138207e+01
9.703870383600424532e+01
9.698695772767307233e+01
9.715242476803589966e+01
9.698424429386510326e+01
9.700034463549678776e+01
9.674083299228273347e+01
9.667502909204627315e+01
9.647963577779214006e+01
9.653856563544437108e+01
9.640127730111389326e+01
9.635010275290204618e+01
9.621361370287799275e+01
9.632197661953331647e+01
9.623140178833156710e+01
9.603007115898797963e+01
9.579110999472574406e+01
9.575977407452886325e+01
9.582007588593828018e+01
9.598307348296363273e+01
9.610114037781288232e+01
9.628941944233957884e+01
9.638087964865862034e+01
9.628601505748210343e+01
9.617857331292677259e+01
9.620329463858917052e+01
9.616249009877063259e+01
9.617259806962799473e+01
9.631706704699341515e+01
9.639369103246275472e+01
9.648224290614544429e+01
9.651755308724182214e+01
9.677640784999108803e+01
9.668801995343673639e+01
9.667778390695605140e+01
9.651844089770754920e+01
9.641804111639413577e+01
9.661385127503294257e+01
9.666994314425934931e+01
9.677317713086270601e+01
9.673108348940408519e+01
9.671567151260501305e+01
9.670069395394695277e+01
9.671746379364753921e+01
9.662166258139619401e+01
9.672050697678733400e+01
9.667991546574381800e+01
9.672371942986002580e+01
9.662108053627180482e+01
9.674303111960433910e+01
9.648970182202857870e+01
9.647196963028613936e+01
9.629118862369044507e+01
9.664218968720902581e+01
9.680775356455264102e+01
9.680264100848771136e+01
9.650474297293770576e+01
9.614771858908429181e+01
9.588150201697810360e+01
9.554732801832651035e+01
9.547567023994577085e+01
9.543575989634919665e+01
9.536749006216497548e+01
9.481415698762982913e+01
9.441275206426166733e+01
9.330661969922707044e+01
9.324303166198363613e+01
9.317977515002310440e+01
9.393688502615916036e+01
9.390233032433368976e+01
9.412091319231463160e+01
9.521255260741737914e+01
9.561029395505413220e+01
9.608131174980840683e+01
9.612027573646089706e+01
9.632606237067500388e+01
9.590276660890302196e+01
9.580954863160246759e+01
9.583931006221069993e+01
9.580919924130333243e+01
9.593908226836713027e+01
9.573119463801002382e+01
9.568132744787813238e+01
9.572947166902223159e+01
9.542841371737335976e+01
9.964478398226496836e+01
1.236487167515463170e+02
1.174515497287452490e+02
1.022158567030529497e+02
5.311282412654407636e+01
9.506378184941270604e+01
9.500835901271912576e+01
9.363703568602336702e+01
9.005485153115152741e+01
9.230449826744792574e+01
9.437781855788468022e+01
9.384630200474950357e+01
9.390264160768914792e+01
9.176531558889959683e+01
9.090999248371134911e+01
9.081239814794184895e+01
9.205309012213001552e+01
9.177467999186912095e+01
9.127376080088977517e+01
9.184359094226851994e+01
9.270635265467282693e+01
9.202392844385327919e+01
9.289432553956454797e+01
9.264841579458814635e+01
9.281867598762511307e+01
9.321226417609929626e+01
9.321839846412147779e+01
9.380937853669165349e+01
9.429590176438026106e+01
9.474204936694910373e+01
9.528384887932368486e+01
9.533320481467997354e+01
9.533233725553328952e+01
9.534550898325439050e+01
9.528177548469514591e+01
9.511092533689674156e+01
9.501516321363176587e+01
9.466432438389635706e+01
9.446035556452409310e+01
9.447910713541489258e+01
9.425028281335752922e+01
9.461034608758508568e+01
9.488257021131248337e+01
9.541311485223998545e+01
9.547636684156670128e+01
9.559090002756582294e+01
9.549860724136786416e+01
9.560290943104379835e+01
9.567679092619508197e+01
9.554844242436443835e+01
9.548049537015654664e+01
9.332773381633677445e+01
1.150928676251698306e+02
1.197395708117610269e+02
1.019445555660887663e+02
1.964483397293713196e+01
1.079993903316296695e+02
1.127312500099028227e+02
1.104376035959674880e+02
1.015355669567891539e+02
9.928601513944268220e+01
7.926233022486454161e+01
9.804413232794843225e+01
9.557558757948642381e+01
9.609734018440570935e+01
9.554896871730379360e+01
9.525742670183440453e+01
9.531472886347259532e+01
9.533684622930678643e+01
9.514178712542037886e+01
9.480077141239650018e+01
9.125976848828936738e+01
9.446338098781752990e+01
9.466554675747930503e+01
9.503864911889560574e+01
9.553987375573494489e+01
9.507912708099345878e+01
9.559436482061691720e+01
9.511088934664724093e+01
9.527758978754825137e+01
9.394902107476295328e+01
9.550953364985645067e+01
9.525615157961276225e+01
9.562587754259328676e+01
9.548270594527093635e+01
9.562864624589462892e+01
9.563465822177235509e+01
9.562669099626513969e+01
9.574875149858790735e+01
9.595302654106131968e+01
9.549968324070286485e+01
9.546465588309925465e+01
9.542253483132914482e+01
9.532404594024561106e+01
9.511935017290285543e+01
9.524055249176529969e+01
9.503048958300470872e+01
9.548472774072455138e+01
9.491267766321944066e+01
9.464802797341094731e+01
9.413783258567464429e+01
9.479249164670639516e+01
9.473837505857460428e+01
9.484129157464323612e+01
9.495851425399051493e+01
9.530962955178033269e+01
9.569904224020663719e+01
9.542720777533200760e+01
9.548749865427411976e+01
9.559500580263862446e+01
9.534505211680750847e+01
9.547430752244335395e+01
9.569259159821532990e+01
9.570532598442184735e+01
9.547917771884145566e+01
9.542522256003006476e+01
9.562143738326632558e+01
9.576992837008842230e+01
9.565687782313719367e+01
9.565643660050845654e+01
9.507136690201308227e+01
9.555925375642037523e+01
9.525430629178930531e+01
9.573650843160916679e+01
9.553626501276116301e+01
9.594408104237426471e+01
9.586668546861393736e+01
9.575452435098753767e+01
9.581716650282017156e+01
9.534452228319902645e+01
9.558061548406011809e+01
9.578973160540064669e+01
9.598613806424195616e+01
9.569399885251397109e+01
9.547375153630792965e+01
9.541236144428758337e+01
9.571415617689233102e+01
9.595135184181668819e+01
9.612836851682212114e+01
9.656944884237348958e+01
9.635492980279053654e+01
9.624584972885206469e+01
9.607749481775876177e+01
9.557421367138655910e+01
9.598715932312332200e+01
9.596371885919707267e+01
9.585151865723716469e+01
9.610506322830187287e+01
9.616056680601302276e+01
9.628171898160925934e+01
9.610881155631058448e+01
9.622498265227409320e+01
9.597176396047464664e+01
9.598492232733150331e+01
9.589328654761908410e+01
9.613187787617731317e+01
9.630036870701600549e+01
9.642443276976560185e+01
9.630675253543647329e+01
9.607350992505429588e+01
9.606189647338179327e+01
9.584285479597618007e+01
9.584915221084723669e+01
9.562134917482434560e+01
9.561549538466894660e+01
9.535078169629100842e+01
9.517726137307333545e+01
9.497627263269467335e+01
9.474519236945960188e+01
9.471720992029584352e+01
9.456013902073108568e+01
9.430074532840495749e+01
1.101706218239549884e+02
1.185428160733657705e+02
1.003236639252777564e+02
5.166866080601371891e+01
1.039315110742923736e+02
1.071887265788281667e+02
9.930633413254187758e+01
9.653893814076577939e+01
9.689529840486748924e+01
9.497971797952047268e+01
9.555186979984370055e+01
9.557850780154831227e+01
9.414403709849112545e+01
9.285461746918160486e+01
9.257324919084958026e+01
9.445606925929746467e+01
9.536555713124027989e+01
9.544671715573781512e+01
9.555670766264140070e+01
9.566696209022519781e+01
9.565240856014037263e+01
9.514002919864779528e+01
9.516967172176255474e+01
9.515541873440555776e+01
9.576428355307965035e+01
9.554004689974236442e+01
9.569458239669363309e+01
9.502379848639444049e+01
9.404613928021080937e+01
9.415396782841516199e+01
9.377062011536706621e+01
9.528460959590805146e+01
9.519473112317500352e+01
9.571015189550527680e+01
9.617180508131048100e+01
9.541525446557859880e+01
9.651556451943119441e+01
9.550983872640411221e+01
9.543416562176926732e+01
9.523194052070338955e+01
9.454088518088437354e+01
9.455254329591046769e+01
9.455985616402649896e+01
9.494757542626558688e+01
9.455248949662690450e+01
9.462031806388878863e+01
9.472198099215816569e+01
9.417404492845450648e+01
9.431456016748417426e+01
9.352609418593435464e+01
9.311538144696964991e+01
9.296779930335203801e+01
9.333756039649895797e+01
9.435595397176818722e+01
9.439237083499830305e+01
9.436850507486215633e+01
9.431310243128679360e+01
9.408592116942814698e+01
9.438901205086482094e+01
9.403708435355042639e+01
9.437702787365820711e+01
9.377254571709005404e+01
9.392142938735642588e+01
9.345117415939454020e+01
9.396179128432071082e+01
9.390287598608445307e+01
9.393902002515901017e+01
9.390486279735962682e+01
9.379669753882792804e+01
9.400595963602941652e+01
9.379411253799439407e+01
9.409052980983490500e+01
9.392259264117623729e+01
9.356256504341932612e+01
9.276313809534835286e+01
9.330102822962315656e+01
9.326194053879463297e+01
9.273755168901274715e+01
9.251970617520713347e+01
9.288322900260820347e+01
9.243714226343338680e+01
5.687923809751952575e+01
9.773039440412001966e+01
1.008358987012601773e+02
9.980602601905846427e+01
9.706162732689867312e+01
9.452316928945538166e+01
9.426282001957969214e+01
9.660494127123953945e+01
9.646113117697093742e+01
9.320106685020505211e+01
8.736098985207993906e+01
9.049547968529427067e+01
9.108740934419681423e+01
9.296092567505829152e+01
9.417014348969901505e+01
9.596749358878888359e+01
9.667131016366332119e+01
9.702633980419511772e+01
9.674021255209704861e+01
9.679138207577597086e+01
9.676994578174452499e+01
9.688877376323073065e+01
9.679603798472987819e+01
9.736146337443881293e+01
9.698511208909677350e+01
9.676350519030822284e+01
9.659136123947581609e+01
9.675588349709076397e+01
9.695524865236683354e+01
9.694377439744809521e+01
9.695230202091670435e+01
9.697641034740554744e+01
9.750782191589141235e+01
9.728139525307747704e+01
9.684035351283854709e+01
9.725084484010564267e+01
9.721408490358427912e+01
9.774158628784562097e+01
9.712907987408570420e+01
9.749915713491435554e+01
9.693079121645318708e+01
9.676689388730683561e+01
9.664882865889255470e+01
9.658386156910634668e+01
9.648157746683591540e+01
9.649428817333178188e+01
9.687213955194232540e+01
9.652761750184872369e+01
9.671994512099261954e+01
9.637713265382068073e+01
9.655700532621028742e+01
9.660135808819727288e+01
9.656246553904983898e+01
9.653783165392363230e+01
9.696252300026341686e+01
9.721930783517316854e+01
9.721505761046978478e+01
9.824631316945011861e+01
9.729489810945077011e+01
9.750571364109481465e+01
9.686192439479384575e+01
9.628371738774123401e+01
9.700749250302843052e+01
9.709130165219440300e+01
9.780120020528525515e+01
9.696859442511888005e+01
9.760129419546190377e+01
9.691785632170751796e+01
9.686627800342348849e+01
9.665349498079255852e+01
9.656447319571691423e+01
9.654199274364565042e+01
9.649476691674951212e+01
9.645583464646593086e+01
9.615751188178563780e+01
9.603316745858899139e+01
9.592588182927266871e+01
9.586404490632854447e+01
9.575013273526693069e+01
9.563436160572096867e+01
9.578092535550203479e+01
9.590437324359174909e+01
9.607767507273629803e+01
9.618301534208461590e+01
9.610987925425872902e+01
9.629558644669337752e+01
9.597022218363620993e+01
9.601223926028094979e+01
9.580937429651649495e+01
9.577714430277768543e+01
9.568617066987047792e+01
9.597022464948334175e+01
9.560398944132666088e+01
9.502291065375916901e+01
9.433246872949122519e+01
9.448026484976566053e+01
9.349872289785668045e+01
9.409928853828982653e+01
9.362763178437610634e+01
9.453676384707573277e+01
9.451266462761374498e+01
9.468936559375069351e+01
5.677677696085076064e+01
1.145200271013410145e+02
1.213812480245419323e+02
1.069736913851472337e+02
1.027578450833641028e+02
9.270184802991211370e+01
9.763209687241106849e+01
9.596490896253033043e+01
9.539866460054363984e+01
9.489202127000145026e+01
9.589177146998522971e+01
9.533739423003824243e+01
8.769734000254622686e+01
9.423919827880317257e+01
9.349046051278496350e+01
9.251700915082072640e+01
9.333126052399749994e+01
9.336217759828254259e+01
9.314243828814855419e+01
9.339044162577411612e+01
9.271387778646834477e+01
8.880046856012970125e+01
8.980972389632620434e+01
9.046536820332407558e+01
8.909508146697540099e+01
8.774532724128893335e+01
9.078802692968518784e+01
9.198456011083317208e+01
9.215428555667047306e+01
9.264106909131562873e+01
9.363545374104396046e+01
9.375499433085745693e+01
9.354782252094068440e+01
9.332530109613584557e+01
9.380401016384098511e+01
9.380849669870792695e+01
9.419730144498375068e+01
9.423666097413114073e+01
9.455858900445851134e+01
9.431772396213871446e+01
9.447798029611121251e+01
9.489779261107018726e+01
9.453223012570461492e+01
9.513230439009659278e+01
9.473587328100003901e+01
9.528511520700170934e+01
9.519045898447696175e+01
9.573046095516576770e+01
9.569479991709276590e+01
9.560639499283961129e+01
9.537575095807240189e+01
9.557034375752986932e+01
9.555382594175245003e+01
9.546227130098831992e+01
9.549976147856700948e+01
9.533885575905620158e+01
9.514297474348055061e+01
9.498529513807424962e+01
9.508027065460859717e+01
9.510315971513581701e+01
5.499812198493738435e+01
1.042173901434694443e+02
9.956775045283556835e+01
9.581597515561007583e+01
9.691719296246871806e+01
9.628554847073650080e+01
9.432882568266461476e+01
7.302281150075185678e+01
1.116420740776328415e+02
1.150546610487921413e+02
1.006734194030748171e+02
1.007797237744930499e+02
1.009078478978810551e+02
9.900524090265409427e+01
9.640214336588634580e+01
9.715655572624362435e+01
9.663333858492015338e+01
9.601156621026805738e+01
9.589608842546650180e+01
9.357950396404916660e+01
9.528474907769364677e+01
9.496323385823045271e+01
9.479149992997759000e+01
9.481395962004330613e+01
9.516443365483920047e+01
9.499661350067282228e+01
9.484052529931260267e+01
9.460749005409562074e+01
9.285032378316326174e+01
9.365682686699571491e+01
9.416196667580774715e+01
9.419004957944366652e+01
9.373939741658121250e+01
9.419479124496179168e+01
9.466594612929789321e+01
9.381942366452607018e+01
9.356278357992312067e+01
9.411692858884281065e+01
9.476786360445036905e+01
9.537341637421074836e+01
9.534221112594275382e+01
9.547039563102947568e+01
9.558360636192166737e+01
9.564724679180365285e+01
9.562049076589532604e+01
9.571844136320174812e+01
9.568318377533333319e+01
9.578710724886900607e+01
9.559559209357551879e+01
9.562618992488674508e+01
9.569314817598282730e+01
9.567076445113461602e+01
9.550396896619501774e+01
9.557239816357227369e+01
9.533931254767446717e+01
9.519935732254684524e+01
9.508018174729463112e+01
9.495002401173597661e+01
9.503743380288007359e+01
9.473758638787165864e+01
9.474518083346836761e+01
9.424573907295628317e+01
9.429429526619891533e+01
9.421902375515294636e+01
9.456676883921090848e+01
9.446834009871093940e+01
9.478109329122457893e+01
9.483221485132852990e+01
9.516385822088317070e+01
9.529716223649114681e+01
9.550303653737202580e+01
9.557032869114428308e+01
9.553235106604486759e+01
9.571647221580515463e+01
9.550179075635814741e+01
9.550667386865467279e+01
9.518566847513196194e+01
9.524228162895474270e+01
9.501076566529640388e+01
9.483347068632710375e+01
9.480621734268788714e+01
9.477285919240071621e+01
9.486016847250066064e+01
9.461662915197346990e+01
9.465781287815190126e+01
9.461364835108129512e+01
9.478813958864944311e+01
9.481043586902856646e+01
9.471006638565208391e+01
9.469363484647855955e+01
9.428816594332424472e+01
9.422841451725419404e+01
9.359425828666667257e+01
9.371039578530533731e+01
9.312245552732260023e+01
9.377654392283409379e+01
9.344470705824470258e+01
9.415571462394936475e+01
9.371504570988410876e+01
9.398444287997168090e+01
9.400617186218373433e+01
9.476693642889671310e+01
9.495950433016685110e+01
9.506836544035307668e+01
9.523758068669650356e+01
9.508755372166501729e+01
9.515892600554836633e+01
9.530182933677505730e+01
9.522327144758297379e+01
9.544051213358982011e+01
9.512636622577599610e+01
9.517640961334585370e+01
9.501969160363006495e+01
9.517718469229905054e+01
9.498073589975145126e+01
9.509426279406847016e+01
9.444140470045350355e+01
9.462052892985136054e+01
9.464329406661808264e+01
9.465116680543252414e+01
9.471256667300991694e+01
9.450874295255705704e+01
9.481727808606498797e+01
9.492380996419959160e+01
9.519424907548149406e+01
9.511571974931761986e+01
9.551400609458129054e+01
9.559944656795651952e+01
9.538044260028932797e+01
9.574429501199068682e+01
9.543623977850313622e+01
9.548087279219078027e+01
9.541581760445323823e+01
9.517586155055828101e+01
9.529179971675387151e+01
9.510963704734146518e+01
9.506034101706539730e+01
9.511449020885910954e+01
9.493841838391385579e+01
9.508269115312312181e+01
9.507193106021529161e+01
9.517031636065549094e+01
9.490417081599514404e+01
9.461168560421781137e+01
9.512550608640654559e+01
9.503426068800553139e+01
9.501863528825589356e+01
9.495099078384990321e+01
9.497052286577977043e+01
9.516150090895244773e+01
9.517796326839039978e+01
9.531413391203689400e+01
9.540233581111749572e+01
9.535754727521657514e+01
9.542862000471151873e+01
9.522808832834806481e+01
9.533283066342396239e+01
9.533061890893974066e+01
9.532253357030509733e+01
1.033726792208561278e+02
1.108166703412127845e+02
1.025854891686550445e+02
9.897074350335329029e+01
9.898577881244008836e+01
9.725771182154481664e+01
9.773703843565130001e+01
9.692783581009439331e+01
9.639209589879847329e+01
9.634230733063652963e+01
9.526521267258553394e+01
9.277054259045760887e+01
8.993842645492773613e+01
8.930324988618558280e+01
9.367910023039995338e+01
9.583797361767368272e+01
9.725536300228631603e+01
9.794673356768822714e+01
9.761601593902224749e+01
9.714596325513504382e+01
9.699849647267687658e+01
9.650491110657794991e+01
9.644391125462192349e+01
9.599893608954165813e+01
9.575279980633833077e+01
9.521311613460582635e+01
9.514451180630790361e+01
9.488033128952554307e+01
9.523130461847586048e+01
9.529516695460445419e+01
9.502197768278982437e+01
9.472335902315710143e+01
9.484282619535319725e+01
9.548668361055318599e+01
9.606203169439240241e+01
9.622644567243712288e+01
9.632003186164949682e+01
9.642704657326386553e+01
9.628749041995905600e+01
9.603823276208953530e+01
9.576750456120227284e+01
9.568442914527054199e+01
9.572310602312293781e+01
9.591038577730236625e+01
9.598936236252956178e+01
9.622166354550797962e+01
9.595519727689155332e+01
9.606009680762581127e+01
9.555168520268718169e+01
9.540388290436101215e+01
9.538915693204650381e+01
9.547639910567689014e+01
9.551866261991619922e+01
9.560199305042095830e+01
9.553091711618813520e+01
9.565066182151726082e+01
9.574488611261892856e+01
9.589780787340838231e+01
9.612820635135851433e+01
9.607947173550294906e+01
9.588015610370426600e+01
9.589046218824222478e+01
9.602309589889405572e+01
9.566910481410303646e+01
9.596419194919455720e+01
9.562966044571213331e+01
9.577063899633192534e+01
9.566329344898663578e+01
9.587488502054101502e+01
9.592957822306527760e+01
9.598075966388599056e+01
9.598424130987463343e+01
9.583794888048650762e+01
9.577353464882898493e+01
9.613036154695528523e+01
9.570741372708228312e+01
9.576302103169794577e+01
9.562676876183384422e+01
9.545331199752267537e+01
9.561832854091613854e+01
9.557056688113843279e+01
9.585910313618687439e+01
9.556358824014856168e+01
9.578988501534507805e+01
9.566870692649769126e+01
9.574675793409667790e+01
9.574630962541179713e+01
9.576889946777794194e+01
9.572731953215603085e+01
9.545628118517609551e+01
9.530819144193569059e+01
9.544682987208435065e+01
9.589197469848713240e+01
9.578906395146107400e+01
9.587457185149858674e+01
9.583432227983929863e+01
9.540275562414360877e+01
9.531224020358921223e+01
9.543177327062183224e+01
9.583613655193111924e+01
9.581909106429048961e+01
9.578793312990751474e+01
9.590647483000525142e+01
9.571124933420387038e+01
9.579865305149601795e+01
9.570437921006505633e+01
9.592081082177314499e+01
9.568682965493573533e+01
9.577502540744055182e+01
9.554920836638724779e+01
9.528363927819830792e+01
9.515965510460922872e+01
9.525061281261687895e+01
9.531711138991794030e+01
9.512370675488325844e+01
9.499856104281157343e+01
9.482700320298781094e+01
9.509612358354094397e+01
9.475305636512992180e+01
9.505385419042497119e+01
9.459936636834625290e+01
9.483713931344868797e+01
9.464303511771773003e+01
9.485804253303213329e+01
9.450355219179165545e+01
9.401217465879450685e+01
9.392918551219538870e+01
9.461722159991134617e+01
9.475336429436325147e+01
1.036638861034609533e+02
1.061218359552721182e+02
1.002314279911782364e+02
9.728292298469678201e+01
9.971511066156915604e+01
9.840007404649639966e+01
9.659785314970122272e+01
9.666936352823771017e+01
9.650777141422963723e+01
9.640214370817943745e+01
9.656059447169110399e+01
9.589102663309564889e+01
9.574294714543458440e+01
9.547864743698582402e+01
9.544542668435013866e+01
9.561072471233944725e+01
9.547982847727296019e+01
9.543537225367427368e+01
9.522313021544080414e+01
9.500140935872455827e+01
9.520277103911062966e+01
9.528196627457388956e+01
9.543213344256176356e+01
9.465197226261243202e+01
9.457896068915127330e+01
9.515423267965692844e+01
9.460716810296695201e+01
9.516141020989039134e+01
9.535920063867821739e+01
9.529815706065369341e+01
9.486912191269448158e+01
9.496866060134004783e+01
9.457914468416059606e+01
9.483215926055883926e+01
9.505041637489723882e+01
9.522657622525879617e+01
9.512179642107720667e+01
9.510021391548320935e+01
9.511432117214371829e+01
9.513130686579846440e+01
9.531018714074707532e+01
9.515965230840016886e+01
9.515769759952377171e+01
9.528240176083654944e+01
9.521880390287947193e+01
4.951648382342228594e+00
9.924752671627082634e+01
9.801558353319641981e+01
9.870753067377371792e+01
9.799680508704339843e+01
9.691401906990823534e+01
9.678679732756368992e+01
9.630309100565499136e+01
9.615286721316689977e+01
9.634801861523641264e+01
9.626408262981581743e+01
9.654025316215785324e+01
9.657576795397389446e+01
9.672047048110557910e+01
9.668599657379721179e+01
9.653073939727528341e+01
9.656046297756604702e+01
9.664957849213682550e+01
9.650146255882270907e+01
9.635828971117710751e+01
9.624032850425534491e+01
9.635759643401904384e+01
9.620957638635604781e+01
9.661714771658354550e+01
9.677021034979806302e+01
9.673252867442818115e+01
9.668171154388622313e+01
9.668165671678774231e+01
9.657643533793155655e+01
9.651359878706691120e+01
9.647493132657378112e+01
9.640237184948766469e+01
9.628156367182802455e+01
9.570005816062602833e+01
9.592845384933734465e+01
9.581708445801616847e+01
9.612013827506757480e+01
9.583357619679404138e+01
9.570941948082707995e+01
9.569291172808034673e+01
9.584020064512863257e+01
9.584110269969097828e+01
9.600581109918321943e+01
9.607921284576742949e+01
9.602899858484769879e+01
9.596101551962441079e+01
9.589316076445525994e+01
9.582143014766720057e+01
9.631605578176699112e+01
9.616650740149613341e+01
9.619659883823238999e+01
9.597348843869394841e+01
9.561454216250774607e+01
9.588375501629491282e+01
9.589374566740092121e+01
9.597199662795181041e+01
9.568576416108666649e+01
9.616525991834076592e+01
9.638428119044223763e+01
9.639717983531083689e+01
9.642680366512212231e+01
9.623772795247840861e+01
9.639528711321045762e+01
9.630531047223996666e+01
9.647217671811829121e+01
9.632803157442701547e+01
9.636674689785284897e+01
9.632733399344802194e+01
9.622295345701913050e+01
9.632234560330826412e+01
9.638676516750211931e+01
6.566777837141191299e+01
1.154415158873837584e+02
1.160865630450932855e+02
1.010095398954418329e+02
4.220757753311116289e+01
9.938309868785579226e+01
9.751627221975449800e+01
9.569592618693188513e+01
9.611595382894947193e+01
9.546210321184784675e+01
9.483291742734139973e+01
9.379825334687068050e+01
9.448087691734414761e+01
9.266136023500814645e+01
9.326812002906834209e+01
8.983691957884096269e+01
9.126177033141553352e+01
9.433580151299138095e+01
9.486273671295734289e+01
9.544836142103454790e+01
9.542213056343111077e+01
9.540070824480883971e+01
9.554479595681331716e+01
9.600745201324507150e+01
9.623326542343905032e+01
9.601240811724322555e+01
9.629781600206000292e+01
9.609124814150023042e+01
9.608870839557236820e+01
9.606852617636879188e+01
9.582211341899915169e+01
9.577139241698688465e+01
9.578494636761331549e+01
9.565766985173426917e+01
9.594488414329292425e+01
9.574309778063091869e+01
9.587160323658677896e+01
9.577006465037996463e+01
9.600376331257355389e+01
9.622205462243420016e+01
9.598590114772250104e+01
9.609584276170008366e+01
9.621673681517664534e+01
9.618742178230009188e+01
9.589639144924332470e+01
9.591203947369906757e+01
9.565724751436654572e+01
9.592081235136834039e+01
9.564518909291436444e+01
9.576147668918362399e+01
9.562286794712730398e+01
9.567946635518094922e+01
9.563534644180886346e+01
9.573255864439629192e+01
9.582128303774018718e+01
9.596797272965265790e+01
9.591136177690847830e+01
9.587717083049864186e+01
9.589260445590828397e+01
9.601861027449548658e+01
9.600503176182068898e+01
9.604074998897849014e+01
9.597901338173575425e+01
9.590934543196016193e+01
9.575690935195294173e+01
9.584369493190833111e+01
9.586171880271854207e+01
9.603629058862905765e+01
9.594589372748880862e+01
9.600330420472373305e+01
9.576150052655296463e+01
9.571828684379947561e+01
9.554472139870001968e+01
9.564795947648045171e+01
9.555696762225505836e+01
9.566935094058752043e+01
9.570762371747333930e+01
9.569817590604711199e+01
9.559047049831373499e+01
9.570193006742152875e+01
9.557559394041773260e+01
9.548661652260111055e+01
9.555746874224836063e+01
9.502674605808132924e+01
9.532801289226937058e+01
9.524625444503593030e+01
9.506764673025767820e+01
9.529455445945174574e+01
9.523532159406798314e+01
9.556101386601282854e+01
9.534152235038629897e+01
9.538278293103263650e+01
9.543071462043685926e+01
9.546854460366085959e+01
9.559592681052112084e+01
9.538091153121915511e+01
9.552334509408069607e+01
9.539930057545149111e+01
9.542352108546083400e+01
9.516691794822837380e+01
9.543981385920875482e+01
9.530950921769371575e+01
9.530585119043860232e+01
9.528193062466215224e+01
9.531065308015624282e+01
9.552528423110248923e+01
9.533715606752876681e+01
9.543258234118383143e+01
9.520945898471097735e+01
9.536322835458642544e+01
9.520794664504650484e+01
9.529652048760138427e+01
9.538939592949827784e+01
9.538567202360187025e+01
9.553979905330946565e+01
9.532837071926452666e+01
9.541947064205697870e+01
9.537472659085820226e+01
9.527181151307954110e+01
9.537010278674624431e+01
9.517737144977688502e+01
9.538511256483103296e+01
9.540528916547104643e+01
9.542167113174842541e+01
9.567806077603981407e+01
9.563373533834858620e+01
9.581908217499839964e+01
9.560918484728767908e+01
9.584947574647601698e+01
9.545045927335851843e+01
9.572960546451524522e+01
9.533322728376553812e+01
9.546755947769285910e+01
9.513474001064635388e+01
9.463240514981241347e+01
9.499981715551518846e+01
9.474004361672847097e+01
9.460195357242511704e+01
9.438999884091950321e+01
9.437348291073980988e+01
9.465157378921857401e+01
9.409494283070358733e+01
9.458134518314264483e+01
9.437755862873822821e+01
9.518717633900151043e+01
9.495414218204865620e+01
9.507402037207802437e+01
9.513950813959563391e+01
9.521865727581180749e+01
9.538975432855056624e+01
9.526767804994420885e+01
9.550837066176023882e+01
9.496942307728484423e+01
9.457315114503906273e+01
9.487999010192932303e+01
9.459354999847045065e+01
9.496307115743989868e+01
9.502066713997503200e+01
9.519611989154120124e+01
9.541051507090276118e+01
9.505160902087580155e+01
9.503871294909713185e+01
9.499744631433748054e+01
9.536325776350568617e+01
9.539650543751346845e+01
9.531674021980569478e+01
9.543876172031602323e+01
9.553153226695194178e+01
9.563167688955905987e+01
9.522058421787311033e+01
9.498311516307114744e+01
9.497561694531361809e+01
9.501391859168548137e+01
9.523292212499269738e+01
9.526638667013520489e+01
9.495658785489153786e+01
9.482415131002380804e+01
9.513206324548878001e+01
9.499053896031874444e+01
9.497009720087793028e+01
9.509977395650788878e+01
9.545742609269589707e+01
9.550778684885050041e+01
9.539103449439298288e+01
9.543002131829862833e+01
9.531395565748483989e+01
9.532058370230728883e+01
8.457614625108325868e+01
1.060476989310925546e+02
1.014453986916712580e+02
9.632232828773530287e+01
8.653999789853786240e+01
8.484695639204626616e+01
9.278807511846167699e+01
9.003972442208642235e+01
8.726328774598735549e+01
9.348843990054372455e+01
9.274812593687373408e+01
9.204002944601124625e+01
9.410117833731627002e+01
9.121951540535374647e+01
9.266668966276709796e+01
9.474112406404081810e+01
9.341109379114904243e+01
9.535936957303457007e+01
9.566771650283247652e+01
9.532112785067121763e+01
9.494470151288497561e+01
9.430862200549154295e+01
9.517925063992980483e+01
9.527170166746859081e+01
9.593252332215365641e+01
9.629300131473289071e+01
9.655113095028356440e+01
9.630035325318188200e+01
9.619153312591176075e+01
9.558298203791630954e+01
9.548502571307224684e+01
9.486555438484063529e+01
9.531871679001199027e+01
9.549454731739996305e+01
9.556836737724567854e+01
9.546719126076273199e+01
9.525489957821223186e+01
9.560883465781141410e+01
9.560836355452796909e+01
9.582732942804499032e+01
9.571797056256599490e+01
9.600843741012884891e+01
9.610973257271106718e+01
9.614950995740464634e+01
9.627334622643340367e+01
9.618942224049395406e+01
9.617662015618984128e+01
9.602018319465300067e+01
9.616265567685438498e+01
9.613193973072647225e+01
9.589455252157954135e+01
9.583713029518233384e+01
1.105625789077780468e+02
1.290176064423347668e+02
1.083839368481650496e+02
3.084245910869449858e+01
9.289162463810110637e+01
9.794460383149576899e+01
9.528380094164100456e+01
9.570053113449623083e+01
9.479872449643760035e+01
9.546245563110704779e+01
9.520105946656768481e+01
9.469527370490257567e+01
9.504776953188883226e+01
9.506711189103540960e+01
9.497231000380534738e+01
9.502452392248352453e+01
9.458441875715705294e+01
9.435854319228589304e+01
9.413172703175496281e+01
9.366671545171868729e+01
9.428900626739398660e+01
9.389855570049174105e+01
9.390437735948327713e+01
9.442713140272255146e+01
9.469263387299639589e+01
9.501376903956885656e+01
9.505422278211939613e+01
9.516423133592222428e+01
5.448320108127027339e+01
1.071078447278243999e+02
1.301564118894000615e+02
1.027164349998322024e+02
1.051405090605317838e+02
1.217168689294744013e+02
1.006315717762365836e+02
8.073564333661006742e+01
1.223827204153578521e+02
1.047795709879751058e+02
1.021170796071846354e+02
1.043042329811874680e+02
1.191941663480339031e+02
1.102474323788231914e+02
1.010760685669341683e+02
8.050008642301766315e+01
9.555593641995004361e+01
9.616747557173376038e+01
9.573413857155060214e+01
9.720412285795809737e+01
9.585958131776941116e+01
9.524410983531178942e+01
9.453039153687137741e+01
9.474168096709895792e+01
9.504803470855055991e+01
9.457043657661935754e+01
9.473485303381546885e+01
9.437284348300767078e+01
9.403835789780065113e+01
9.489245270301675816e+01
9.497392983988677884e+01
9.523140213455963021e+01
9.532908770088666017e+01
9.518631288819914005e+01
9.550617310318736486e+01
9.565199605779341141e+01
9.534791415273573989e+01
9.533601996939262335e+01
9.510789797991549221e+01
9.527723123049160847e+01
9.486994765330301504e+01
9.452113103493529422e+01
9.515960442444810496e+01
9.492472101116533167e+01
9.544359693551677992e+01
9.537364385970771252e+01
9.511232348146346283e+01
9.548732135828940670e+01
9.548145445141756227e+01
9.574484020274083207e+01
9.581097267323640665e+01
9.581183201295291951e+01
9.560119921267499876e+01
9.545930937194776789e+01
9.572178243270627718e+01
9.572145015355269493e+01
9.600598816708860284e+01
9.539277016838050827e+01
9.563381732016776482e+01
9.543123249451166146e+01
9.606268476084733265e+01
9.586831646279344454e+01
9.626396080226160734e+01
9.617339592689319261e+01
9.616374674106248222e+01
4.813414468477547814e+01
1.047930880711531927e+02
1.010107907210183242e+02
9.716355512487982082e+01
9.631631602449148488e+01
9.570096581202855646e+01
9.582318711673217138e+01
9.537475003235722681e+01
9.551263743058761690e+01
9.320838352008517802e+01
9.465870921144117744e+01
9.505954936302632063e+01
9.525564360047256685e+01
9.519175668184007577e+01
9.512222056712667495e+01
9.473786366623406252e+01
9.491051536306778758e+01
9.503726737736005248e+01
9.499964643323673386e+01
9.478334554944829904e+01
9.435022353387594762e+01
9.423563177963985993e+01
9.399886412174096506e+01
9.480684709432021862e+01
9.558138615601899346e+01
9.526541414574553812e+01
9.573223333548168057e+01
9.593241142856182080e+01
9.551163831189204245e+01
9.581684044050868465e+01
9.570628108997948402e+01
9.571539053172033107e+01
9.551832615448552133e+01
9.556467445576762998e+01
9.567210697328059155e+01
9.588527256721529568e+01
9.572009777288019450e+01
9.549023962542727872e+01
9.522775423127094996e+01
9.508946605889747161e+01
9.508095153014943435e+01
9.431962730979498133e+01
9.533506585192080252e+01
9.547342382206160494e+01
9.562911090170635475e+01
9.544871265439921615e+01
9.555246562029185498e+01
9.539547725084732122e+01
9.479855699997844454e+01
9.423312023764741241e+01
9.389406859853778542e+01
9.455658963612634693e+01
9.388117698425780588e+01
9.435354138758307840e+01
9.443935363271164363e+01
9.454255030133953142e+01
9.435316207147394607e+01
9.457034420272790953e+01
9.450411462058936252e+01
9.496908955298984267e+01
9.481282041772027469e+01
9.468894981158676671e+01
9.498507071280897662e+01
9.465888724880090876e+01
9.501802021322698977e+01
9.468465377255859039e+01
9.480400635957650479e+01
9.456193090209782781e+01
9.441375891485202487e+01
9.383916068119411591e+01
9.449621276297553152e+01
9.455080520965869084e+01
9.485469555096958061e+01
9.501186039521404325e+01
9.509278922168213910e+01
9.548256388217420465e+01
9.538594481314993345e+01
9.557171624368929486e+01
9.552173023176233357e+01
9.552123780851030688e+01
9.564163873706630170e+01
9.544456022006578166e+01
9.577981804106639174e+01
9.561312323820234838e+01
9.571337691052410435e+01
9.573938038993310329e+01
9.568124624313117010e+01
8.713307720611177842e+01
9.966256575804723639e+01
9.701197781748011550e+01
9.680293258835668269e+01
9.582084111455696984e+01
9.524379323929269958e+01
9.560537703317386615e+01
9.373714185412801214e+01
9.376110476934574933e+01
9.265392411823843588e+01
9.305974198832191746e+01
8.821091682031830317e+01
9.345108700190209561e+01
9.378073239937182848e+01
9.398276947164441708e+01
9.180722069781933214e+01
9.204863413142493300e+01
9.418777914447493060e+01
9.472111350342687786e+01
9.480278703056988832e+01
9.488807213691825382e+01
9.481733924935005575e+01
9.497163959150121570e+01
9.522409361651408233e+01
9.540053874783824028e+01
9.543446733980745478e+01
9.548420183815034079e+01
9.473189078878304770e+01
9.471261248278204903e+01
9.460246311046689982e+01
9.567205534883794371e+01
9.555449110427667847e+01
9.559979726861681115e+01
9.569055403302915863e+01
9.565037428985071699e+01
9.585880605037702651e+01
9.568675650588563997e+01
9.571428961827142246e+01
9.569438967121843120e+01
9.561372374509264205e+01
9.564344464079958641e+01
9.559798468880825340e+01
9.580581878876847668e+01
9.549609131553650343e+01
9.572336934386179053e+01
9.549824118266258210e+01
9.581916325007091473e+01
9.567545890657595464e+01
9.545458644328138575e+01
9.586575516354695026e+01
9.558190588216368155e+01
9.533036325250711229e+01
9.469012914099505451e+01
9.438669738903926998e+01
9.385747869072075389e+01
9.325331755938294975e+01
9.346605458295813662e+01
9.415544500821016527e+01
9.413348612501742707e+01
9.404577982530673808e+01
9.334337034477754003e+01
9.337167702277022840e+01
9.245024366885587597e+01
9.148168554760691507e+01
9.240540903363121572e+01
9.172287484378995259e+01
9.352169572520465124e+01
9.318125049570898000e+01
9.346360444233042131e+01
9.363920894409932316e+01
9.388304524136074747e+01
9.418653626265540879e+01
9.486235918983955173e+01
9.503700602217189441e+01
9.493737195213493862e+01
9.479892498689275726e+01
9.490187795410368210e+01
9.491694431462998693e+01
9.504450898302293638e+01
9.517415847868853973e+01
9.523461593698654326e+01
9.551145630712862555e+01
9.557156196633498269e+01
9.573345748795428278e+01
9.556987849488346853e+01
9.511763950128299427e+01
9.493967926091060860e+01
9.483333231529728380e+01
9.500686283580301961e+01
9.462736855902258526e+01
9.500192253694187627e+01
9.508987688264426197e+01
9.530118879310390412e+01
9.493088217241189852e+01
9.476584446144353535e+01
9.477977347955950904e+01
9.441321089184570781e+01
9.398635949249832322e+01
9.401339901799795484e+01
9.410828530885929410e+01
9.398312508205131621e+01
9.339577675769751863e+01
9.371792861179619649e+01
9.332510467291416489e+01
9.388569602806434489e+01
9.347979549344729833e+01
9.399627283867117455e+01
9.409980168604687378e+01
9.422949753830364727e+01
9.420180981218096861e+01
9.425426889878622205e+01
9.449173365656668011e+01
9.476953971251481335e+01
9.447045372536068442e+01
9.433244006049625341e+01
9.463794818490136151e+01
9.531757489480087031e+01
9.528566444790327239e+01
9.527867668807463986e+01
9.534808395015848248e+01
9.519892469853188288e+01
9.506326369066972859e+01
9.440246471713663823e+01
9.406623219820350812e+01
9.385261843210768973e+01
9.422714788682733911e+01
9.456310669694711635e+01
9.496898449870954551e+01
9.508573567409763427e+01
9.532672495389040535e+01
9.534717167103976010e+01
9.535074106158043605e+01
9.541489187389261417e+01
9.518788114661472832e+01
9.535233931830121890e+01
9.523466194520894135e+01
9.550321239473971957e+01
9.551629969885536298e+01
9.517172069870225926e+01
9.552452563787643669e+01
9.537979539649458616e+01
9.552556979475681942e+01
9.531143678771994132e+01
9.530001431807107792e+01
9.541190945873930218e+01
9.520694441517612461e+01
9.523047026214480582e+01
9.510754601205714209e+01
9.534516958170036105e+01
9.502447137155853341e+01
9.485628070118642086e+01
9.530776237898986381e+01
9.511160956096259156e+01
9.526775397087693875e+01
9.503329178982671976e+01
9.501442910475081760e+01
9.527491624188864705e+01
9.494781161509862955e+01
9.519286357150849653e+01
9.512490347500754240e+01
9.527149206990553409e+01
9.522668988298188708e+01
9.518515316439176388e+01
9.524600409341977070e+01
1.011834323284010537e+02
1.096503916775504024e+02
9.795565579775413312e+01
1.033927683931946717e+02
1.021821192449858842e+02
9.717392206080008066e+01
1.013116454521373271e+02
9.815926748164663707e+01
9.639313031070139459e+01
9.625741935206434619e+01
9.645106734613762001e+01
9.611306861784137823e+01
9.455947728751772274e+01
9.279007710915179530e+01
9.192711624172524409e+01
9.157555798577054418e+01
9.181372187103575300e+01
9.082087363390506596e+01
9.243150203311654423e+01
9.013807130309965032e+01
9.167730691648155528e+01
9.102311124407926002e+01
9.277157131209371244e+01
9.489949928153451708e+01
9.477589354674081790e+01
9.618551081885458132e+01
9.643789938974501297e+01
9.673846683078699016e+01
9.611148442796412894e+01
9.665196450767270164e+01
9.661025096383231414e+01
9.677871914333651659e+01
9.681276575848136190e+01
9.654570613402779600e+01
9.647396271502825016e+01
9.680558241419639387e+01
9.689119063539777699e+01
9.658220956561484627e+01
9.490293639193517095e+01
9.218532102471642986e+01
8.908677617868441700e+01
8.876749789951854552e+01
8.921209606124095615e+01
9.063584905384225010e+01
9.212824088696287106e+01
9.392042482570410300e+01
9.626154555771319110e+01
9.713195476540025197e+01
9.703647762331891613e+01
9.674375446427615088e+01
1.462082265148139371e+01
1.218806649456767985e+02
9.803314393659782411e+01
4.536746892209112758e+01
8.034260161894994212e+01
9.390420261295679438e+01
9.171796915231146841e+01
9.430505842006930095e+01
9.394739681058862857e+01
9.325918780080054660e+01
9.420658335916417059e+01
9.396554665454117128e+01
9.243523024283322798e+01
9.404695015300792704e+01
9.430069089014536132e+01
9.329164941118676779e+01
9.372450304355255923e+01
9.326624418703313779e+01
9.342391717846606980e+01
9.324479753507381474e+01
9.364051274709071038e+01
9.399558547710972789e+01
9.440499549727316264e+01
9.480045283968811987e+01
9.511180699069977607e+01
9.587198355062513144e+01
9.608002181439705680e+01
9.658337261916162220e+01
9.621496314087443125e+01
9.621649504188810909e+01
9.600549129867492582e+01
9.608020829553727538e+01
9.612725956177796149e+01
9.603808128141670863e+01
9.599509696513557344e+01
9.603124902285163955e+01
9.603434017451685634e+01
9.610846738630284847e+01
9.600793736406465939e+01
9.612708069178343351e+01
9.577531969154061642e+01
9.594688527695645064e+01
9.530357237434495232e+01
9.558822661279668864e+01
9.530052277633436120e+01
9.534061158121168944e+01
9.534293124092660321e+01
9.557990119302004928e+01
9.583992981413662449e+01
9.584547176958018611e+01
9.583757035605897556e+01
9.581383956451891493e+01
9.583269533290773268e+01
9.596622723907786678e+01
9.597159134849196960e+01
9.601439477409834922e+01
9.597865751961245451e+01
9.625466557735717288e+01
9.637677703085415715e+01
9.697465472305148637e+01
9.689913482799200040e+01
9.725484135802705055e+01
9.711071373249916405e+01
9.703723205854169009e+01
9.687649578287189911e+01
9.705293530001013380e+01
9.711360324766077667e+01
9.710269582617758033e+01
9.659806932861521034e+01
9.664184929105337574e+01
9.651212360682838209e+01
9.654581024714272530e+01
9.638321830807305446e+01
9.623217544056257111e+01
9.620058866399581632e+01
9.611794126701653340e+01
9.629428140954578907e+01
9.626716845573568548e+01
9.661073924326792906e+01
9.699950874916044086e+01
9.717182248891251106e+01
9.726844958695846799e+01
9.706322108988658215e+01
9.730667150191709425e+01
9.723637134724208408e+01
9.776606889337172390e+01
9.756998956878888407e+01
9.790328476021075232e+01
9.774764210857119906e+01
1.000274555184311538e+02
1.002813615186448430e+02
1.018562360879753612e+02
1.003725897344739195e+02
1.000721687493033585e+02
1.022522502929138994e+02
1.033498415438094469e+02
1.020834607404931518e+02
1.015968744198521421e+02
1.010525373958847837e+02
1.006141178161696530e+02
9.920276042022429408e+01
9.876255616050943331e+01
9.814996487114923696e+01
9.868070798336100324e+01
9.783651810945332272e+01
9.776689821347314080e+01
9.751044834997034627e+01
9.817963500398573728e+01
9.752237403403569260e+01
9.750511121577235940e+01
9.550960881187887708e+01
9.585921661562557006e+01
9.425253978435425495e+01
9.325384440031163535e+01
9.340359210219735075e+01
9.294239532665633874e+01
9.325465505088105544e+01
9.314982887700136871e+01
9.357841682365697977e+01
9.451475392724427138e+01
9.493331605726885414e+01
9.535666901007822105e+01
9.492508349271190582e+01
9.489119490340939933e+01
9.503586875767213371e+01
9.518199314908694930e+01
9.523999643442193985e+01
9.535979632553183194e+01
9.531465182827410842e+01
8.339771909385605397e+01
1.100905196669464914e+02
9.794659350458334757e+01
9.845793191301875424e+01
1.118402476108895058e+02
1.067545294952444834e+02
1.018804125743544233e+02
8.999145875902060254e+01
9.713305786406631626e+01
9.565693047049343534e+01
9.502629692083928603e+01
9.547416122394952254e+01
9.583959772387491682e+01
9.673444381751109233e+01
9.588854869082419441e+01
9.567656160713249847e+01
9.463801832463390440e+01
9.341659182280953644e+01
9.391583734320408894e+01
9.390866535914051383e+01
9.431374210791081225e+01
9.492108208844007322e+01
9.539311916696421179e+01
9.548717856544627125e+01
9.496932821053979978e+01
9.406535842514949763e+01
9.395283355520268742e+01
9.298012666719753838e+01
9.259805179426260224e+01
9.203923594776506434e+01
9.065768105404541188e+01
9.073469936867250851e+01
8.988146494470673531e+01
9.075670050320533733e+01
8.975297805685592323e+01
9.014666073095631305e+01
8.869036293371694057e+01
8.972016265854469452e+01
4.458052606684665164e+01
1.084789895350874360e+02
1.083459512885720102e+02
9.740679120229852117e+01
1.054269137287836600e+02
1.041347089334589526e+02
1.115316895369445831e+02
1.099898083708138188e+02
1.020997882001635020e+02
1.067724548658763695e+02
1.371755447607330893e+02
1.118132171663679628e+02
7.486876397078291667e+00
1.117412499156066588e+02
1.221689553816359677e+02
1.069249404018131031e+02
9.195554061978221227e+01
1.152645187988339757e+02
1.248898042714627081e+02
1.161883563566393036e+02
1.070439366045237364e+02
4.759601502303794263e+01
1.026166689032931743e+02
1.068026592352594406e+02
9.567873427182409785e+01
9.645783899796178673e+01
9.459187288344342903e+01
9.474203943103815106e+01
9.173380528337841611e+01
9.479032962365113235e+01
9.505705684200282235e+01
9.469215492989842176e+01
9.500798289333289404e+01
9.431185484990996315e+01
9.470766009073679470e+01
9.403120783583632658e+01
9.440540678504176242e+01
9.452604082163134080e+01
9.397742025800943111e+01
9.418605999301308884e+01
9.429283121532054679e+01
9.452335522985315208e+01
9.461704960141416620e+01
9.420698650906733462e+01
9.443756764282053950e+01
9.396688791853652845e+01
9.443082949854589003e+01
9.356355652287450653e+01
9.395651050661118120e+01
9.392171730463199708e+01
9.446996840370380255e+01
9.473652445591399385e+01
9.485007988254101008e+01
9.482974648325155442e+01
9.475517925043087075e+01
9.474575591264806462e+01
9.467356269322118578e+01
9.435308909871713468e+01
9.420172265421518887e+01
9.425776444380498731e+01
9.391773736056508426e+01
9.404016407624047247e+01
9.368455603530692599e+01
9.393815923814975122e+01
9.403721422317816803e+01
9.438958633498339168e+01
9.443966726679859391e+01
9.467713396892187916e+01
9.503810978170594126e+01
9.512702649263853516e+01
9.532688673120065914e+01
9.541212493509215165e+01
9.525928311135955084e+01
9.483979984256333751e+01
9.435781158729029983e+01
9.412868036818942130e+01
9.446455654083013087e+01
9.501282683714067900e+01
9.504656047972339650e+01
9.510395869798522028e+01
9.511323150801977988e+01
9.537051924813847847e+01
9.526582156532113288e+01
9.555120072787556751e+01
9.551115613415529992e+01
9.568744289779864687e+01
9.567849483365556296e+01
9.579966522781974447e+01
9.557136126321192648e+01
9.562760255959834410e+01
9.540022271137708287e+01
9.580672901643212924e+01
9.586408938310414385e+01
9.573301871601154289e+01
9.568047390833369548e+01
9.548647132845023577e+01
9.537742284752827970e+01
9.532397419597387511e+01
9.533252483272046618e+01
9.525103274030441014e+01
9.498780288504413249e+01
9.456046817887033740e+01
9.457457491795545934e+01
9.483358687626812866e+01
9.493244234417360872e+01
9.487363694367226685e+01
9.485431707258233303e+01
9.476363040199068166e+01
9.461221392813618536e+01
9.444196700938411482e+01
7.019911224587468723e+01
9.589053852174622250e+01
9.581548995018501103e+01
9.678822497319016804e+01
9.597886304469966490e+01
9.559171087062298966e+01
9.539422659903431168e+01
8.404602453797815542e+01
1.153264333127886232e+02
1.124226045099371305e+02
9.965845220529753590e+01
8.430569866051664008e+01
1.006853501293840480e+02
9.729157958542545259e+01
1.013972033878159777e+02
1.061728553644265816e+02
1.052046286391174164e+02
9.843431963269938478e+01
9.036582921852905770e+01
1.124403758422269703e+02
1.178435043403857065e+02
1.257786675727934096e+02
1.053353823334780941e+02
9.080736965648196701e+01
1.046401486135225269e+02
9.921007071342286565e+01
1.002962378426032188e+02
9.991195432739456805e+01
9.745124032026394900e+01
9.687370867407248909e+01
9.641950777243253867e+01
9.663103333180569621e+01
9.564767518119744238e+01
9.540514531171106682e+01
9.520465101208809244e+01
9.529857401976219933e+01
9.586210826856707001e+01
9.638878627760061590e+01
9.666187250871465153e+01
9.600787942651375317e+01
9.638929559245687528e+01
9.608617108126134099e+01
9.583137354701351285e+01
9.570868221954658850e+01
9.543115709788753520e+01
9.540057902361591857e+01
9.515228740178332600e+01
9.516220229861825430e+01
9.507227313707375060e+01
9.503497850485139509e+01
9.657202279851182425e+01
1.018431348767763467e+02
9.730948414740288399e+01
9.774572704431200521e+01
9.841258347247806171e+01
9.662337222806944226e+01
9.707792800321743698e+01
9.652116777785484203e+01
9.579630588636763378e+01
9.555525132120770593e+01
9.548753473933912517e+01
9.506711091439711936e+01
9.344555215896188827e+01
9.342065196922527548e+01
9.408508048868293372e+01
9.467799211839692930e+01
9.514036590115199488e+01
9.578632647979394221e+01
9.596622223618743419e+01
9.514442612435719582e+01
9.477291110619424330e+01
9.446770576311762113e+01
9.487903301738084849e+01
9.475332349448004265e+01
9.438248943690663850e+01
9.454345017525844241e+01
9.502028421440262207e+01
9.535820736864545211e+01
9.550070117954513194e+01
9.558411110376987097e+01
9.537203318047940570e+01
9.537969454284899484e+01
9.523184920205510196e+01
9.533514904592502148e+01
9.550331772044552281e+01
9.563780116608741366e+01
9.575088887397104997e+01
9.571705506740256908e+01
9.595472609988689783e+01
9.583123840569885488e+01
9.578620889828211205e+01
9.573121819492459394e+01
9.572791738734549938e+01
9.572175783096203361e+01
9.564672994136145689e+01
9.572863587664967611e+01
9.632300817627580614e+01
9.662869781238708811e+01
9.645428473916211942e+01
9.587029481039182599e+01
9.509550546382122604e+01
9.416151591682677235e+01
9.346507933937300550e+01
9.288334796051181286e+01
9.249593275059920927e+01
9.293863808635840940e+01
9.207734166753350280e+01
9.241136657655063402e+01
9.242419364403636450e+01
1.503281377909149841e+00
1.007058613860838818e+02
9.899346568533665902e+01
1.037294808527370833e+02
9.893096510663296783e+01
9.777894536822570615e+01
9.283431639972391736e+01
1.001620989091012888e+02
9.653604043003426227e+01
9.540182433775396476e+01
9.528641972942530458e+01
9.525327561539889132e+01
9.532284969383263729e+01
9.478592934827720740e+01
9.385904598374844454e+01
9.395554473620505576e+01
9.449420961805266472e+01
9.478983616755812136e+01
9.494431935519817500e+01
9.471795177630497165e+01
9.498126171901965620e+01
9.517697496039170346e+01
9.478868880945745445e+01
9.473970525598059567e+01
9.501075332060631240e+01
9.521704299233567781e+01
9.548863253560678288e+01
9.552834322412446966e+01
9.563820258176775724e+01
9.561220440651102592e+01
9.586282449158404972e+01
9.582964597330014556e+01
9.574010994185522350e+01
9.583893695589507900e+01
9.561996792684043101e+01
9.586660071914364778e+01
9.576072759035997706e+01
9.589627868019130119e+01
9.578402334375995508e+01
9.591272721820064362e+01
9.567155993834258254e+01
9.572713831036341503e+01
9.545988465817498536e+01
9.525326346700951774e+01
9.499394681607802227e+01
9.506165380416659616e+01
9.512681434215016907e+01
9.491439786968932424e+01
9.457702704259538962e+01
9.462022094973880826e+01
9.492059569590080059e+01
9.571285042182221048e+01
9.595212976906708491e+01
9.597952194014821714e+01
9.591991165059801006e+01
9.581697066495237891e+01
9.566103839232459904e+01
9.559093269818819749e+01
9.565286114876697354e+01
9.585149267501756754e+01
9.597306900509778416e+01
9.572172830081133554e+01
9.566232528496232135e+01
9.577065440449136702e+01
9.584939455028695932e+01
9.588204566018970354e+01
9.604766475626534827e+01
9.589997521952913928e+01
9.612595517877851137e+01
9.617051151654510477e+01
9.626020874309635644e+01
9.622464374516262353e+01
9.611581414744308915e+01
9.609610621245104767e+01
9.627202290899585080e+01
9.639992543093171662e+01
9.634002386751051006e+01
9.630357359259230066e+01
9.634819649037982003e+01
9.623201676620584522e+01
9.616033827218399210e+01
9.600388212825188816e+01
9.590820018205027964e+01
9.533238937824982884e+01
9.463673388166637324e+01
9.389801344502171787e+01
9.373600570458415859e+01
9.433692182074521781e+01
9.505024715929934587e+01
9.521257013409484671e+01
9.500177770258571286e+01
9.470318900501740700e+01
9.420762304458420999e+01
9.480948060063883531e+01
9.481214357054886932e+01
9.516867839591972711e+01
9.520812687395276441e+01
9.554254134583671032e+01
9.545057466994526862e+01
9.531921902611367159e+01
9.493144633791303022e+01
9.430792768717820707e+01
9.358191640921691601e+01
9.350722962798890592e+01
9.364207178271360021e+01
9.352136426736797148e+01
9.323856927242444215e+01
9.325018777537059123e+01
9.405873176618442244e+01
9.435361647992158396e+01
9.443639065248203224e+01
9.456670688175320549e+01
9.464117553201896271e+01
9.470999899474172423e+01
9.503009399769086940e+01
9.520953700319928714e+01
9.534264066077649602e+01
9.506378255433075708e+01
9.496742422361032254e+01
9.484148532223817085e+01
9.480385318008603690e+01
9.493720297495215732e+01
9.530240977329491159e+01
9.572505640268545335e+01
9.595723907257143992e+01
9.658979412978681012e+01
9.633490742592505285e+01
9.611427471861571803e+01
9.571778307919892370e+01
9.561211061715934534e+01
9.538969938363459278e+01
9.555634715766740328e+01
9.542378125280403367e+01
9.560846803861559806e+01
9.518239604661170006e+01
9.480528425454211572e+01
9.467727366785577203e+01
9.485402337847776266e+01
9.485474070935356394e+01
9.485900697108004920e+01
9.497867453807397453e+01
9.526414598919916443e+01
9.556559995524727924e+01
9.536492607376325736e+01
9.519265180416167027e+01
9.531998556843939241e+01
9.535904582683744479e+01
9.521210460758132399e+01
9.514353422907605307e+01
9.558124005730115869e+01
9.586018396501006578e+01
9.605433669632881788e+01
9.621095579938102560e+01
9.615881287691007628e+01
9.623721252661609071e+01
9.609488272809166176e+01
9.612909127434549816e+01
9.631237658566132609e+01
9.664810199548688274e+01
9.665533447805684375e+01
9.619363820886158578e+01
9.594711516489688563e+01
9.569302512529046112e+01
9.580669169663154605e+01
9.580009072163898054e+01
9.558925862667405227e+01
9.473537473256912733e+01
9.450813519153541620e+01
9.297799983653325739e+01
9.278555733740515166e+01
9.211530278923139292e+01
9.250069057974280895e+01
9.296571038333924264e+01
9.291605847245266148e+01
9.355899185009265295e+01
9.370366587405092673e+01
9.390983025099943404e+01
9.471280365605778684e+01
9.496270986482022636e+01
9.561302209801895913e+01
9.542781363204639433e+01
9.580976958618269634e+01
9.560357103996399530e+01
9.540485942998147095e+01
9.522634781430421924e+01
9.523921620138305855e+01
9.522585302375107119e+01
9.542170768166444361e+01
9.548777982899409267e+01
9.555903941082645758e+01
9.547058047154528992e+01
9.564259891721864904e+01
9.567206185010918773e+01
9.569829835111112004e+01
9.557821386332990699e+01
9.574679101114111290e+01
9.568447181061806361e+01
9.570047401030852541e+01
9.556785682493146794e+01
9.552090147019436017e+01
9.553149070915509355e+01
9.500558110508534071e+01
9.474110565021256036e+01
9.467368688923508557e+01
9.449960207001272749e+01
9.476837822331418693e+01
9.474020900010252433e+01
8.396616666193405365e+01
1.052854496891610552e+02
1.080790772268645128e+02
1.057746816065337327e+02
1.066956410652283296e+02
1.068812668135447694e+02
1.024216118923871903e+02
1.011005414573626240e+02
1.889545557117378749e+01
1.015959046137580941e+02
9.635356756268927825e+01
9.519000013865954202e+01
9.626410917559890379e+01
9.574344961033597201e+01
9.587938118106026764e+01
9.551411146487096460e+01
9.513649251407998975e+01
9.338192776107852922e+01
9.279760479233081583e+01
9.467172907082530742e+01
9.566194701492081265e+01
9.547253387255331347e+01
9.568070900132872225e+01
9.551607665115407997e+01
9.391032340981186621e+01
9.538727633144003448e+01
9.551517795225689156e+01
9.588942305965525748e+01
9.573084986696296994e+01
9.560427396248873322e+01
9.538345800222018056e+01
9.566993622660724839e+01
9.585264885774203947e+01
9.536922080276841029e+01
9.527681998585882184e+01
9.537399958183070225e+01
9.529815685940519643e+01
9.501611141427130747e+01
9.530638809058177685e+01
9.519637908696803663e+01
9.525295502737749587e+01
9.554764088299560854e+01
9.542037046653578614e+01
9.573918643470651091e+01
9.568671425757942473e+01
9.576326497546578764e+01
9.566976772446042787e+01
9.537506117428171137e+01
9.509419927751787327e+01
9.484500075683295961e+01
9.523088595172497151e+01
9.540185376526402194e+01
9.542076961751095610e+01
9.535123883163396385e+01
9.538415976490824733e+01
9.520871463440961691e+01
9.528070786716298812e+01
9.568548747539112753e+01
9.547752346369900067e+01
9.559110388961795479e+01
9.555901153882955157e+01
9.557504100822001192e+01
9.929266166280274319e+01
9.691580206520761465e+01
9.881121613177973018e+01
9.750971383074841015e+01
9.632200298130165095e+01
9.714287688638525253e+01
9.608296052759064310e+01
9.582895934702676755e+01
9.618518538125599093e+01
9.578113615229639777e+01
9.600540876362934739e+01
9.617082848806872164e+01
9.542556499079908860e+01
9.479327296043477702e+01
9.563219656466668539e+01
9.511967516982987547e+01
9.456836087295390314e+01
9.455932961352246480e+01
9.534417181692182908e+01
9.570827554206275067e+01
9.534594119050066752e+01
9.559898158817719604e+01
9.595158148668407705e+01
9.610122980854822572e+01
9.603967531265971047e+01
9.593736723319939586e+01
9.578864365843027429e+01
9.571023573726343159e+01
9.600991108719712486e+01
9.593634623755207258e+01
9.581538368327942123e+01
9.499746416389737647e+01
9.489139692849815333e+01
9.510165292266262327e+01
9.557226449311798433e+01
9.587834770021294162e+01
9.573065601305796690e+01
9.517236033272355655e+01
9.522841399120554229e+01
9.544930938383605223e+01
9.567868566892171600e+01
9.572739582372618372e+01
9.570512348607628894e+01
9.584204861217820337e+01
9.615420057347144223e+01
9.605786118553523067e+01
9.602986755936888130e+01
9.590437493811324998e+01
9.592240368192538824e+01
9.570091748181437197e+01
9.593253778599492421e+01
9.581343950864329884e+01
9.604346514382585553e+01
9.588013308702950610e+01
9.595040569495270688e+01
9.591853535687346266e+01
9.590752701950164294e+01
5.950981845965773687e+01
1.216767030698067771e+02
1.267778535056058615e+02
1.020016149653172306e+02
1.064861575847480708e+02
1.262081789264695999e+02
1.044638003713184133e+02
5.115455073108532247e+01
1.036484852912566481e+02
1.040183812283869145e+02
9.721851114477321687e+01
9.741406481236411707e+01
9.765048043233213093e+01
9.701220239518491439e+01
9.674396746254537049e+01
9.572618272825735630e+01
9.657394558082501135e+01
9.555681989352724770e+01
9.538838833196828659e+01
9.546855748373522488e+01
9.588963125773867091e+01
9.619437301554513908e+01
9.602967389426851241e+01
9.567218712386534207e+01
9.571565833344205032e+01
9.539438096315261362e+01
9.504570119007502171e+01
9.532245691589965020e+01
9.546017276540025875e+01
9.578782943050626386e+01
9.582706505317943879e+01
9.554629712945926201e+01
9.591230510003940424e+01
9.579124219660752715e+01
9.500455146683468399e+01
9.577500165877277993e+01
9.627547109631964872e+01
9.571829316866154613e+01
9.514730836922706203e+01
9.514289307827243647e+01
9.509207487381979718e+01
9.509056715883768618e+01
9.506603657116203010e+01
9.532024372715160609e+01
9.496880822889770002e+01
9.472683576225207958e+01
9.414327573942948391e+01
9.527157553622919295e+01
9.529301259781010458e+01
9.531270063190797259e+01
9.535815335970579554e+01
9.532839324491037303e+01
9.489523113699996770e+01
9.432197804376815498e+01
9.397378202633461797e+01
9.423667702737489549e+01
9.417017737214963802e+01
9.442321935249339049e+01
9.468667515877561414e+01
9.450911487054311522e+01
9.408729034339431507e+01
9.380100056163588818e+01
9.406837162404673336e+01
9.401010578191780098e+01
9.483015296561154628e+01
9.505640119299528124e+01
9.567719841754995969e+01
9.562807410068290892e+01
9.561529922659275371e+01
9.528258392177136216e+01
9.532761997468841741e+01
9.533171011198152200e+01
9.537993896614817402e+01
9.571371809894898774e+01
9.580626323157086688e+01
9.572957785943441422e+01
9.574413075519507288e+01
9.558696678737290142e+01
9.541102566900153192e+01
9.491786504906410471e+01
9.477375123275312774e+01
9.482911483431678334e+01
9.481881399456439397e+01
9.468161930904604162e+01
9.449934128183518567e+01
9.471453372119540859e+01
9.429632601599465147e+01
9.448625779691190019e+01
9.400251110473107019e+01
9.475403843001308246e+01
9.435973980362717839e+01
9.484569731527608383e+01
1.428085706536282018e+01
9.306107487383277999e+01
9.074131082993339703e+01
8.291360924520391507e+01
9.068649941358883382e+01
9.013010724865712575e+01
8.949054536028728535e+01
8.988146544419495854e+01
8.381661060616880832e+01
7.768043547996825282e+01
8.032221729479003614e+01
7.960020873043676204e+01
8.127214507025075818e+01
8.230517862493471171e+01
8.444931346870562550e+01
8.621002697577537788e+01
8.810103082796969431e+01
8.963745209587818863e+01
9.062995150831545743e+01
2.643063620608350917e+01
9.307505648332860915e+01
9.925112943260899101e+01
9.801553469740082392e+01
9.882937243687078421e+01
9.799753419358594897e+01
9.723316250611479461e+01
9.699311115741171818e+01
9.664698521091980865e+01
9.603505375327124227e+01
9.601099402735668775e+01
9.549501333108618439e+01
9.606619645876061497e+01
9.634320847969809165e+01
9.637212004434941548e+01
9.594281052117111130e+01
9.555025722373845554e+01
9.571833725956150829e+01
9.602495100029403829e+01
9.578398053804775714e+01
9.615499259928195386e+01
9.614953348222434215e+01
9.606789847627304368e+01
9.577396011598821701e+01
9.586957493187422585e+01
9.569418234786782307e+01
9.534425871358010340e+01
9.509467699274377139e+01
9.547924660621571036e+01
9.596479511221495784e+01
9.598658956234230288e+01
9.608963405547503100e+01
9.624901877482838586e+01
9.639259718803529609e+01
9.640701928127680276e+01
9.562539832674370643e+01
9.569216760423223889e+01
9.543517512658509361e+01
9.563623729168115517e+01
9.528929709981399299e+01
9.568593363301755517e+01
9.583957593329687086e+01
9.555762226857996211e+01
9.556813088450182647e+01
9.545099635718811726e+01
9.540086050136206097e+01
9.489849396767218082e+01
9.457676138612703198e+01
9.451046553595720923e+01
9.460339661671255840e+01
9.439596701650062016e+01
9.477374421029136897e+01
9.440510786071308758e+01
9.448074556260887391e+01
9.413400967569582178e+01
9.491404779875045961e+01
9.528081466473774697e+01
9.520819337812721983e+01
9.462559972981404144e+01
9.475301811258384532e+01
3.860780457240552010e+01
9.845754329506348768e+01
9.664922183900132779e+01
9.804529874691206714e+01
9.661473085609053157e+01
9.645244051829318721e+01
9.629070113883533111e+01
9.556663201476143854e+01
9.548825976037326768e+01
9.579756504178429566e+01
9.551028307963706254e+01
9.545688949869801831e+01
9.577198471600419794e+01
9.596242844104492065e+01
9.597716527399988706e+01
9.595783963174140752e+01
9.608356496221148291e+01
9.599399325390237436e+01
9.624954211538415905e+01
9.599124801161742937e+01
9.620281686308710789e+01
9.575600636089785667e+01
9.569466697963025581e+01
9.569970790889927059e+01
9.626404262674229528e+01
9.589128858393030441e+01
9.558213511032019483e+01
9.573706364733584451e+01
9.577054001252442106e+01
9.616214335329146934e+01
9.509204600632989468e+01
9.418418789824902149e+01
9.388060961795372350e+01
9.498871251037313357e+01
9.498162710708143663e+01
3.535313036852598856e+01
1.173650503950695878e+02
1.217948076510300979e+02
1.028670401432770092e+02
8.625153669314049409e+01
9.884002316685977974e+01
9.634316938752016313e+01
9.405912541044666852e+01
9.386923334418325737e+01
7.828556758802194793e+01
8.970871300488263955e+01
9.088924296422960936e+01
8.783879082880996236e+01
8.558912768448743691e+01
8.184944011214608395e+01
8.148537278503016523e+01
8.469218430686838417e+01
8.194536466821543286e+01
8.177682719649156695e+01
8.393424457740239575e+01
8.374964388838006357e+01
8.812366401692980844e+01
9.090448120985585945e+01
9.191401854905851110e+01
9.196855805013029794e+01
9.394672231249285232e+01
9.444933885459333567e+01
9.513205272775161347e+01
9.547304738334970864e+01
9.560259377837138572e+01
9.556820968807170402e+01
9.528615924621242073e+01
9.511653327975770367e+01
9.499666414671465020e+01
9.484131579522939148e+01
9.497124465314664121e+01
9.325954356234825582e+01
9.390897657953257749e+01
9.315812070420689395e+01
9.422273439066428580e+01
9.217606665420134959e+01
9.277190935872674515e+01
9.171786034289650047e+01
9.285006351896460330e+01
9.244277703753132869e+01
9.324435766065953146e+01
9.392128857233544181e+01
9.419620728349170236e+01
9.492021682869379617e+01
9.530900867189255621e+01
9.562892846974449412e+01
1.161347814195772230e+02
1.357594593771890459e+02
1.006608751521705472e+02
3.725109268499646475e+01
2.094927414784938691e+01
1.027955363628210819e+02
1.000951110822294368e+02
9.837401896264344714e+01
9.657283850209198306e+01
9.632253303554398371e+01
9.612526332706026722e+01
9.585590465997269405e+01
9.565373581602358399e+01
9.557397386220341673e+01
9.562160867679395437e+01
9.571123240461147930e+01
9.567918340092795404e+01
9.560796201060254873e+01
9.561551451220346109e+01
9.538423789590055435e+01
9.529628068681500963e+01
9.487476328673865567e+01
9.502715314311014083e+01
9.505998978614704242e+01
9.476515793534444754e+01
9.486086597831040024e+01
9.525306510754121803e+01
9.546482824562703229e+01
9.567735479311669167e+01
9.569370637721713990e+01
9.566372597307764636e+01
9.568540656820977119e+01
9.549001780645372151e+01
9.556804370837451756e+01
9.582637523830806003e+01
9.591413602190293375e+01
9.610018374896668547e+01
9.628032011019350023e+01
9.636039743360042564e+01
9.595303070125820000e+01
9.575478800787287526e+01
9.537496961283787300e+01
9.557877247623972039e+01
9.547638166003719107e+01
9.552662679080235364e+01
9.543451844769920456e+01
9.534811962580243971e+01
9.478942549359112490e+01
9.401996267258543583e+01
9.447325011913019921e+01
9.458590267894244619e+01
9.456213883185917268e+01
9.470165508848852198e+01
9.426271474918863191e+01
9.397960016888336554e+01
9.448989103535609502e+01
9.433948448374763984e+01
9.399509151011980634e+01
9.368770135901330320e+01
9.347023758153348183e+01
9.258285052334773013e+01
9.389852607799498685e+01
9.298709587956290079e+01
9.274686771630690885e+01
9.296082196111252927e+01
9.290872619054619008e+01
9.367428004846827605e+01
9.425959441276332029e+01
9.556326693323620702e+01
9.517476342288935598e+01
9.510306701629914983e+01
9.486340271232757004e+01
9.477490564443392884e+01
9.456271242118235421e+01
9.449564865697995231e+01
9.437926362911002798e+01
9.473497131324249665e+01
9.510226828886010253e+01
9.523036648780745850e+01
9.531197873083969796e+01
9.572829198908301862e+01
9.582634149996866313e+01
9.615518610050212089e+01
9.626529113620705402e+01
9.616543408026898021e+01
9.590766976591849868e+01
9.577207455881855935e+01
9.580741471011876342e+01
9.563394815775910729e+01
9.593170486196589763e+01
9.617366644071961446e+01
9.615733396796028387e+01
9.590312133679520912e+01
9.553487705719194878e+01
9.549865698325945118e+01
9.570202155470623495e+01
9.575213225981880782e+01
9.595593537044540255e+01
9.577099334804498199e+01
9.579538075575626976e+01
9.559653409529681767e+01
9.573764123333297960e+01
9.541063527845506087e+01
9.554408550120052723e+01
9.522946527832559127e+01
9.526650083854623574e+01
9.525551147225782245e+01
9.577901641018658552e+01
9.552202008140940848e+01
9.580352729200089357e+01
9.558210608718843559e+01
9.557974800913078184e+01
9.545800524404162957e+01
9.567049387303480046e+01
9.440566361636224713e+01
9.517886234127524858e+01
9.514791177929032528e+01
9.557546133051656057e+01
9.549518672093232396e+01
9.554910915942630822e+01
9.523221379025228828e+01
9.539788383387592319e+01
9.514820306389884763e+01
9.531965103657682903e+01
9.510341321907043266e+01
9.546981429544781861e+01
9.548613216357068723e+01
9.557311203688433920e+01
9.537053909672277996e+01
9.536294995350040438e+01
9.533368860428575431e+01
9.539526397764723242e+01
9.542611370185436215e+01
9.553692586431319000e+01
9.568171302166092573e+01
9.587952326955105775e+01
9.595847359222430839e+01
9.591301369127597809e+01
9.580853424539483854e+01
9.582460450690909681e+01
9.598893876780586254e+01
9.576120012079678645e+01
9.564073941546035940e+01
9.553791537920042742e+01
9.569618228475613364e+01
9.575642828909222715e+01
9.597195430295883511e+01
9.598187783588070943e+01
9.564034442334271091e+01
9.523888355874548495e+01
9.499328231727015748e+01
9.460444399490116041e+01
9.382342569934428411e+01
9.379918306660319161e+01
9.330951012327281546e+01
9.297001266845813916e+01
9.308954287720140996e+01
9.324983193021053296e+01
9.287935241115229701e+01
9.308331472071823498e+01
9.309283754263010735e+01
9.390155436263553668e+01
9.420451975965265490e+01
9.445393814612013728e+01
9.463489034187404059e+01
9.449994442526239879e+01
9.424170733180066861e+01
9.365058196735826357e+01
9.257594596787780006e+01
9.228351614946997472e+01
9.223816966874568379e+01
9.235601080032479615e+01
9.225640121583757036e+01
9.347755174606416517e+01
9.376285757558993339e+01
9.427669185171940569e+01
9.406163737385314505e+01
9.502737102235774103e+01
9.528505871928896909e+01
9.554419753082474642e+01
9.569425387232752200e+01
9.585605726830799256e+01
9.580467682662792583e+01
9.583803093682703889e+01
9.555511733256606988e+01
9.561273382356215222e+01
9.580435004857514514e+01
9.593150381489297729e+01
9.533802737935869231e+01
9.566442375651350005e+01
9.590165717447574423e+01
9.611213501199131315e+01
9.590837024676773126e+01
9.580350679056746799e+01
9.584298500571601664e+01
9.605071810345049244e+01
9.598711609579315507e+01
9.595135708275422814e+01
9.606996794673806050e+01
9.630377220734582977e+01
9.636400453800094112e+01
9.642010673932404075e+01
9.608673488060675538e+01
9.605901003586659215e+01
8.607828485304389687e+01
1.030085445878226693e+02
9.639668115746155763e+01
9.856146605813400186e+01
1.116739972580670184e+02
1.117325495348430877e+02
1.002609493863402434e+02
1.036023640125324476e+02
9.745432130184863695e+01
9.830475088180527621e+01
9.681163098495335362e+01
9.654282874996188468e+01
9.634602281651473277e+01
9.715409859513374613e+01
9.627532060053874829e+01
9.637183336735365913e+01
9.603465870576687280e+01
9.634119585621638748e+01
9.596528935262182358e+01
9.601379307291392706e+01
9.571880056982787721e+01
9.692259560321940626e+01
9.724590718575744575e+01
9.709436100128311864e+01
9.730550269442841227e+01
9.697804822699214355e+01
9.792523213592076559e+01
9.709141218617027391e+01
9.904925601423477133e+01
9.707850808571978973e+01
9.881402429111159336e+01
9.636570253042710021e+01
9.862786767667751064e+01
9.570072906851389405e+01
9.904473957814833796e+01
9.573593593859234829e+01
9.775132679816285020e+01
9.485129950846138058e+01
9.559200330846923066e+01
9.441545546344956108e+01
9.449715659818348001e+01
9.455783897223372492e+01
9.502978214680469193e+01
9.556845139160922997e+01
9.689487595201137538e+01
9.731279079955658062e+01
9.712585367466833475e+01
9.789150239292830236e+01
9.637325621081004101e+01
9.614298487166526286e+01
9.570395252141807418e+01
9.648768999577389138e+01
9.572819007999511598e+01
9.588140750047421079e+01
9.567977354610836471e+01
9.589381079136040853e+01
9.572840382281150085e+01
9.582278946755508287e+01
9.538718292603908822e+01
9.532788682132743929e+01
9.541604981322836920e+01
9.546493558681778779e+01
9.546020771226241663e+01
2.515820438182515417e+01
3.093351328799673894e+01
1.203516118982632293e+02
1.011353521063346648e+02
9.808401706729206637e+01
1.105607209041501449e+02
1.147847534606140698e+02
1.001077171588593160e+02
4.143395372139502264e+00
1.209480848426160975e+02
1.069948169850187298e+02
1.038120636815641262e+02
9.795803659990363599e+01
1.201676823675330326e+02
1.040598021247762119e+02
3.195767662243368790e+01
9.693198076910861971e+01
9.671782301678227611e+01
9.411501124864366830e+01
9.736539821688262464e+01
9.546689558034101708e+01
9.492980542344793093e+01
9.545523984511454785e+01
9.535471231860122998e+01
9.514413316608801097e+01
9.540755037678661665e+01
9.466916502782800080e+01
9.533047240870322980e+01
9.544674721927897565e+01
9.560565957855502006e+01
9.603737687160742098e+01
9.648715526230371609e+01
9.565618009228970209e+01
9.498257433245169068e+01
9.462669389568610256e+01
9.527798236559682721e+01
9.559629652984298787e+01
9.562005593153067196e+01
9.548846884821819003e+01
9.570881544519842521e+01
9.593893723174149102e+01
9.568575464666247399e+01
9.530711034268507831e+01
9.538991062033760215e+01
9.538757677372498733e+01
9.546213828853643690e+01
9.527829712594152056e+01
9.499295116697625474e+01
9.503215315949215380e+01
9.424240780472503332e+01
9.416353535061537627e+01
9.331195407717700618e+01
9.294673007182548474e+01
9.209857934483397912e+01
9.232937143085227660e+01
9.067813874997411006e+01
8.144731139802389919e+01
8.637430333626139145e+01
8.711268566379996514e+01
8.104775620710876183e+01
8.460079985704371097e+01
8.260963347741694918e+01
8.389940235705523719e+01
8.799174516143075664e+01
8.744111114810894492e+01
9.077550130925158101e+01
9.091204205776027436e+01
9.351289923956478845e+01
9.388446721914252180e+01
9.444652098383997441e+01
9.467669166048679585e+01
9.491069412966379559e+01
9.518766378251022786e+01
9.504548985046115206e+01
9.500279658392429383e+01
9.490598146108079902e+01
9.511811175458248613e+01
9.510597428580763335e+01
9.505310875683994709e+01
9.504437607405277788e+01
9.515878427120678396e+01
8.336085221328795569e+01
1.042601060050912594e+02
9.982418866655039835e+01
9.648408520689734758e+01
1.010954664363900406e+02
1.038100721272405593e+02
1.000836981710865814e+02
5.777874178968362884e+01
9.721519470992102185e+01
1.176147137421810385e+02
1.003305018480767501e+02
6.213939165218140914e+01
1.005218690632777765e+02
1.080979862857085720e+02
1.090602543784582394e+02
1.075823478021644917e+02
9.730458581290913855e+01
9.722428842027615303e+01
9.707249605157203121e+01
9.553347786908580019e+01
9.698870194231847108e+01
9.695184024498050235e+01
9.539110297019092854e+01
9.549631190359389166e+01
9.488843247153143068e+01
9.523241197814161296e+01
9.447881348849810479e+01
9.481765109357372978e+01
9.477567288626809727e+01
9.517085356758950354e+01
9.541058024042236241e+01
9.484193448227192391e+01
9.486984808940981395e+01
9.512569670307901504e+01
9.505673884018148101e+01
9.511995328497982882e+01
9.522743503856256098e+01
9.496333518079271130e+01
9.411725149846726879e+01
9.479981972778044508e+01
9.524600065647985048e+01
9.586889006349308318e+01
9.562757907953218250e+01
9.544530697869599578e+01
9.518381834569194666e+01
9.519749395843678030e+01
9.545598361117205854e+01
9.510529765702419525e+01
9.519600225189701348e+01
9.516200034076712200e+01
9.545358751114450513e+01
9.558471693549240911e+01
9.594590726569687433e+01
9.612285819274262622e+01
9.604330263124853673e+01
9.612487209585498249e+01
9.595635717787294539e+01
9.583314528903726170e+01
9.567639826471521758e+01
9.536863855551757752e+01
9.526708885370722157e+01
9.529984576382985040e+01
9.539491404482490111e+01
9.549144541045222923e+01
9.545058128605586489e+01
9.550283746269356300e+01
9.541311691121723015e+01
9.525701453834331289e+01
9.520375361954450000e+01
9.499872079085837129e+01
9.517802012805324807e+01
9.530630820024751415e+01
9.535480683540438918e+01
9.522750856352404014e+01
9.509072345454575270e+01
9.488147237628363939e+01
9.482859333147247582e+01
9.489982606028982559e+01
9.498728590826411278e+01
9.516523657292043481e+01
9.512476553264190215e+01
9.541546656178940111e+01
9.529969762735342442e+01
9.549451542757655886e+01
9.528008070869667279e+01
9.521694523777637187e+01
9.517988499689484172e+01
9.516711480504636711e+01
9.508879520918573292e+01
9.510977078531682594e+01
9.529935115311094762e+01
9.504732145346746108e+01
9.518694553157898497e+01
9.501219105584777935e+01
9.489764984540478565e+01
9.452715396566887307e+01
1.106217707805765968e+02
1.345362724792320535e+02
1.036280903493396153e+02
5.983924647587149082e+01
1.293598165977823555e+02
1.008061226815638207e+02
3.353390600710536518e+01
1.143589554423349028e+02
1.047810242322867680e+02
1.007042865806595273e+02
4.345759751540958860e+01
9.591512784027641203e+01
9.714756684477596593e+01
9.612546358781237643e+01
9.650143460465029932e+01
9.589330877026837641e+01
9.611257782542413963e+01
9.560941126834374870e+01
9.552792431710763310e+01
9.528466977717062036e+01
9.540644216198613492e+01
9.435407630225783748e+01
9.539095591521669348e+01
9.460454438812649869e+01
9.572094310906027204e+01
9.548774831109280115e+01
9.553984743054219564e+01
9.513583453948231750e+01
9.525096327974840449e+01
9.566978604846224243e+01
9.582797302361565528e+01
9.551259423177891961e+01
9.521912910508498840e+01
9.526986318046768076e+01
9.534979152541372116e+01
9.553409473281944031e+01
9.547465776766925671e+01
9.542546923507394752e+01
9.578989366392136162e+01
9.597934208884561258e+01
9.623233816038522548e+01
9.612133491665257168e+01
9.600107049927912328e+01
9.579729206274582509e+01
9.569406122880469923e+01
9.575056451208152453e+01
9.559373523652369897e+01
9.560840023220029593e+01
9.525871705012495738e+01
9.563046537201455521e+01
9.574600391717085301e+01
9.573574760576923381e+01
9.548832211690053384e+01
9.563138906941841810e+01
9.544276285023681794e+01
9.533006736062742448e+01
9.521063500157194426e+01
9.514282757346545338e+01
9.485595920455297403e+01
9.493074783145632978e+01
9.497442135812286779e+01
9.520340084706386108e+01
9.514074860619118112e+01
9.513059179453728120e+01
9.526883328806663087e+01
9.518470128133827757e+01
9.516823702930197726e+01
9.508192891702594807e+01
9.517528826299803768e+01
9.521078612675202635e+01
9.528040689735459523e+01
9.503809380983506117e+01
9.504771043758097449e+01
9.513732990398602851e+01
9.499381688123457934e+01
9.521780414046122587e+01
9.508175065723088437e+01
9.529383554178446047e+01
9.516007935197609413e+01
9.519247450645384845e+01
9.516042329156920232e+01
9.510776454258397905e+01
9.514195287720723115e+01
9.497102203628742245e+01
9.514193950905270469e+01
9.514413600340370181e+01
9.501814280627949927e+01
9.458636245783297625e+01
9.386923653795928146e+01
9.313524133457653420e+01
9.157310776346061232e+01
9.163581744494435100e+01
9.045317479039812270e+01
9.117515622056015445e+01
9.152779577277063083e+01
9.206490421672641844e+01
9.313508703991954008e+01
9.348605188038951042e+01
9.448550060455195876e+01
9.453455441283308858e+01
9.496507698747433324e+01
9.532254729941593041e+01
8.310820786848402975e+01
1.010164665365746117e+02
9.905130181129405287e+01
9.612609717289210209e+01
9.616960754196962569e+01
9.551052055968386867e+01
9.548603196411920635e+01
9.606759897962460570e+01
9.601513536399464499e+01
9.604626475198841717e+01
9.495227892485623045e+01
9.531548186949814294e+01
9.460537780541201869e+01
9.287317589383829386e+01
9.560899483726345238e+01
9.555928666244854242e+01
9.545675192166044098e+01
9.475655350142547206e+01
9.331074408022261935e+01
9.343589183074733739e+01
9.347395988385711973e+01
9.372970439841877521e+01
9.336648676764892230e+01
9.353538817336963973e+01
9.429462324278250662e+01
9.472895491712087335e+01
9.540537908609265116e+01
9.547201213211373272e+01
9.540043553048191427e+01
9.518931994682959896e+01
9.498275221447642025e+01
9.469870256014030474e+01
9.439833336974372457e+01
9.477657101626442682e+01
9.419500597943931552e+01
9.441510597596925436e+01
9.428485183380939816e+01
9.432701943766782904e+01
9.445919719642239443e+01
9.464628452277599990e+01
9.479713439778321060e+01
9.503476676710677395e+01
9.527838013954483642e+01
9.545728846400901091e+01
9.569539674030143317e+01
9.572030667217457278e+01
9.600870086592487951e+01
9.581860753228778549e+01
9.567973119026702022e+01
9.563830910220491432e+01
9.524028187151618852e+01
9.547493198177701856e+01
9.484459893661332330e+01
9.505296392188202503e+01
9.509770932036649072e+01
9.560556169800133830e+01
9.561353355301046975e+01
9.572980669143352372e+01
9.574585021170703669e+01
9.587510959341339856e+01
9.574010327078558191e+01
9.562641441816656140e+01
9.540102224277991638e+01
9.548016449295481323e+01
9.533878932397739447e+01
9.538340595048443049e+01
9.531678245088060919e+01
9.544798333038548321e+01
9.543775245405683449e+01
9.542669613636327597e+01
9.557314374950021829e+01
9.561008083750827780e+01
9.566654232470474994e+01
9.581040304434402799e+01
9.593101059903725059e+01
9.597217449918542798e+01
9.595610753084358180e+01
9.593325717301932798e+01
9.588128164065682313e+01
9.600528561642478564e+01
9.582030157401561610e+01
9.608727499208154654e+01
9.593323224379601299e+01
9.617173857442817564e+01
9.627668575391135164e+01
9.606060078709364802e+01
9.606377648617471721e+01
9.593570619109500797e+01
9.585661718243312635e+01
9.568978453393344807e+01
9.556749082657097460e+01
9.558070420079047835e+01
5.123905451600104755e+01
1.080845029286586083e+02
1.022231925598643585e+02
9.675935077298557019e+01
1.043195390333009556e+02
1.129626993917723752e+02
1.073303006135455746e+02
1.002014552727077188e+02
7.485600048727361866e+01
1.017430894989606429e+02
9.673370874569118882e+01
9.900214383290146714e+01
9.588237215046191864e+01
9.546483635795145517e+01
9.590332831331139118e+01
9.580772302686240494e+01
9.589949556960331734e+01
9.604079173110703493e+01
9.603423662917110448e+01
9.597903368275927960e+01
9.618365029167307512e+01
9.630245118875765797e+01
9.590863307474766941e+01
9.553576728803420792e+01
9.508351520966135695e+01
9.498603146103044992e+01
9.601713128331731184e+01
9.600182894220637309e+01
9.656826333901993564e+01
9.641860630928729847e+01
9.659802850873127511e+01
9.630948887293054383e+01
9.636238548980338692e+01
9.604578040621134960e+01
9.574610451824435131e+01
9.643150401107079972e+01
9.583803141789069002e+01
9.652744043464871027e+01
9.638983175267851777e+01
9.563838021698759917e+01
9.458425090178049288e+01
9.240361250141616267e+01
9.173202942445493591e+01
9.423398959875034109e+01
9.363169850055538745e+01
9.166388857389468114e+01
9.046032052781242783e+01
9.234749857569488540e+01
9.098416716611959032e+01
8.813386443895436173e+01
9.449635410116414391e+01
9.562204528130916970e+01
9.550317485016736896e+01
9.596897817595393576e+01
9.561878602694373797e+01
9.606906319281253559e+01
9.616195092054434213e+01
9.621407998539329753e+01
9.621389471073524646e+01
9.631700723348954796e+01
9.628119371683814620e+01
8.450416991047828219e+01
9.910157611269241329e+01
9.618503745969508145e+01
9.738066930355351758e+01
9.643802721911032449e+01
9.567662536694359687e+01
9.180901548706495419e+01
9.308793228658404928e+01
9.482410121648314316e+01
9.528984615044055317e+01
9.341978024924600277e+01
9.351000625729356841e+01
9.196615553615579586e+01
9.114818032610668297e+01
9.149356459546717701e+01
9.151265330152450872e+01
9.127803471722874917e+01
9.216796307488417028e+01
9.374627680256926965e+01
9.381353403280743919e+01
9.449054650159534674e+01
9.422888769716706747e+01
9.481166131146791543e+01
9.457291459983552784e+01
9.452775910287519423e+01
9.424405448115300032e+01
9.397493737029365946e+01
9.440242430194111023e+01
9.418014612882788583e+01
9.435335440701859966e+01
9.423219312804252468e+01
9.415900172676504098e+01
9.423728928329704502e+01
9.408080811137573107e+01
9.417080364679419802e+01
9.381695592902966041e+01
9.412686338893058746e+01
9.381089109629371592e+01
9.406958703894461848e+01
9.418628339441728770e+01
9.459649583444435450e+01
9.454491074852366239e+01
9.466901359850142228e+01
9.506454119100583000e+01
9.523260040121571990e+01
9.555880191000805723e+01
9.564534782790347833e+01
9.589113050837400465e+01
9.614301914291783646e+01
9.624648416955265873e+01
9.608894940779690330e+01
9.615556000513102219e+01
9.613481284864728593e+01
9.586591325628580762e+01
9.587432280488765457e+01
7.308968848439795352e+01
9.598891426205507571e+01
9.627913526519486709e+01
9.564602400126223358e+01
9.596511426453362503e+01
9.491256252878073951e+01
9.459939012151686200e+01
9.368376636972043059e+01
9.331011728087149493e+01
9.160436533175588636e+01
8.945175610862425231e+01
9.190928636391754480e+01
9.303178738922645152e+01
9.224323906231929016e+01
9.260523554646940170e+01
9.388568594584984339e+01
9.337406255594979143e+01
9.356364111589425647e+01
9.409452772929594744e+01
9.469987298747977889e+01
9.449171257311238037e+01
9.429936855951113728e+01
9.467185523103567846e+01
9.524502300908433483e+01
9.511119354791756564e+01
9.485220285986947886e+01
9.496772249485049144e+01
9.495999444199320294e+01
9.531515469347232283e+01
9.552098690076012133e+01
9.534700995650753441e+01
9.500575424148334491e+01
9.545484318369130960e+01
9.551819203362705935e+01
9.535239892960603925e+01
9.525353623344383891e+01
1.105542913609055091e+02
1.227282162338672435e+02
1.020312041413217656e+02
