# Supplementary material for: Simulating the Photochemical Birth of the Hydrated Electron in Liquid Water
Source: Nat Commun. 2026 Mar 10;17:3764. doi: 10.1038/s41467-026-70045-7 (PMC13106769; doi:10.1038/s41467-026-70045-7)
Supplement: Supplementary file 3 — Source Data [file 41467_2026_70045_MOESM3_ESM.zip › Supplementary_Figures/Figure_2/inverse_participation_ratio.dat]

# IPR 1.0 A 1.5 A 2.0 A
1.064193370856687082e+00	1.098248441257225316e+00	1.265373428977957682e+00
2.383116569823209296e+00	2.558310837605085819e+00	3.173783393185119817e+00
1.899158589563975985e+00	2.001419936186959792e+00	2.401289051432093036e+00
1.926531983844807616e+00	2.057415907069945593e+00	2.438951925858333425e+00
3.054476466157308057e+00	3.253937935564152006e+00	4.188878708861002664e+00
1.009554679325919579e+00	1.027322215497856295e+00	1.124837190061414693e+00
1.010350721953066300e+00	1.028855905477637167e+00	1.123163802572661352e+00
1.005384542595163078e+00	1.017610506790735281e+00	1.096892601188494742e+00
1.639205793958425916e+00	1.748041607661872332e+00	2.143392863377838964e+00
1.016141996333831843e+00	1.035210455101584603e+00	1.139689898655974698e+00
1.007415289235083389e+00	1.012571236922029883e+00	1.053416373845260434e+00
2.730039773922250834e+00	2.860722809455553683e+00	3.533465464944632650e+00
2.420686134598524220e+00	2.528883008850306702e+00	3.103285655038256152e+00
4.673008113965148702e+00	5.032232447935225395e+00	6.731445823775766613e+00
1.826495722250571108e+00	1.987537259089752872e+00	2.701314724812279522e+00
1.119883241966257659e+00	1.162873609671011943e+00	1.349394444966582229e+00
1.035812508185071090e+00	1.087719164689279205e+00	1.309878915415966461e+00
1.012776197824134083e+00	1.028509556953872028e+00	1.115522715535862464e+00
1.023286500459678949e+00	1.052693197118599100e+00	1.230965328673448766e+00
1.062057429085275118e+00	1.082209525104516068e+00	1.203038348973597849e+00
1.047429747406429135e+00	1.072090218062467404e+00	1.194997405761568432e+00
1.023180048782892593e+00	1.033869605598868979e+00	1.099853350230075799e+00
2.357580889873852836e+00	2.499661042599257144e+00	3.441848456461931605e+00
1.035647954820545724e+00	1.052616553162929902e+00	1.149410102578410697e+00
1.719406669477502092e+00	1.774181310922581911e+00	2.169276832971526847e+00
1.024286842056547409e+00	1.044583031906959336e+00	1.143681037437533909e+00
1.847583127935186642e+00	1.929461781829104661e+00	2.304505353476001606e+00
1.056409397275855699e+00	1.090616280424478335e+00	1.257630515403848515e+00
1.020026087644187118e+00	1.027718430250001092e+00	1.092239790788590792e+00
1.790241696479265343e+00	1.881069832526311325e+00	2.217568055540275918e+00
1.376411477417179396e+00	1.474909389648063396e+00	1.796090374805310974e+00
1.455916752040768536e+00	1.528919662887427755e+00	1.804554755873980509e+00
1.016014425155168821e+00	1.040561913089470325e+00	1.181056884980257182e+00
1.448539582219786626e+00	1.548150494937736266e+00	1.969927871946030917e+00
1.177526619402992747e+00	1.216168371574516627e+00	1.386100576534057494e+00
1.005372125229397895e+00	1.019604119946589726e+00	1.098224428027120947e+00
1.010144370345174680e+00	1.024115447970452397e+00	1.095955316759374076e+00
1.006703813234522071e+00	1.020496986879037671e+00	1.106915606964427035e+00
2.882422448996210029e+00	3.124737195818847901e+00	4.250847688329964846e+00
1.216492765818359745e+00	1.285275666132146277e+00	1.575743803268555787e+00
2.195944871646480667e+00	2.270547103989379423e+00	2.702202152314427508e+00
1.047931462185107243e+00	1.081363771616542957e+00	1.222118759050724313e+00
1.008638006173180557e+00	1.018527444672974624e+00	1.084555794634429304e+00
3.048369164287827893e+00	3.371361061213357324e+00	4.208619786218548597e+00
1.374779110818838301e+00	1.455715979740182409e+00	1.795823984749681301e+00
1.029786724920646046e+00	1.036253332586335008e+00	1.088995989095663752e+00
1.084263695195343047e+00	1.122120043145135915e+00	1.283066177719420553e+00
1.010978416528011792e+00	1.024906335249796019e+00	1.108652961485438793e+00
1.050018831175967504e+00	1.074218240656866774e+00	1.222940523668406776e+00
1.769388147339131523e+00	1.865279338280230181e+00	2.268297306459505336e+00
1.028516906192712854e+00	1.052600185485006223e+00	1.192425578463412572e+00
1.014422678185116444e+00	1.032171116755081108e+00	1.115241142216924830e+00
3.973749955612408069e+00	4.311147958587032925e+00	5.645634441271166537e+00
2.087408940956412717e+00	2.167272923860809275e+00	2.483702238107685201e+00
1.066927809089960766e+00	1.090215093076517316e+00	1.193476942197719826e+00
1.012639729292486246e+00	1.032919021931527626e+00	1.164196744290903140e+00
2.044399852251032712e+00	2.146716730288133146e+00	2.639647047554224635e+00
1.008058521045701372e+00	1.019871277480522087e+00	1.093680205669920191e+00
2.150814147220171169e+00	2.276062405626207319e+00	2.814024836826332088e+00
1.030325522989559595e+00	1.052515277443299313e+00	1.147562454828000122e+00
1.828721871330933890e+00	1.915407706248968056e+00	2.265381255696722995e+00
1.093971501193003570e+00	1.131177228261092571e+00	1.291636882845035306e+00
1.103705900516043892e+00	1.160451320113214946e+00	1.418503249829929702e+00
1.057306640130209807e+00	1.092550890827386878e+00	1.304135871872846408e+00
1.025704538830076507e+00	1.044613424704676552e+00	1.139895489914755311e+00
1.035301706999118165e+00	1.059214738067640660e+00	1.184949024642039994e+00
1.011732561145132436e+00	1.029082020305247092e+00	1.117090227229045940e+00
1.419181538026452527e+00	1.547676712314177250e+00	2.012505189287775220e+00
1.015703570553857515e+00	1.033794758779093659e+00	1.135019267639215457e+00
1.049238028114361621e+00	1.072407431560322921e+00	1.176852110546183772e+00
5.121052024605501352e+00	5.498203034747309204e+00	7.000083933115112345e+00
1.007609159772922647e+00	1.021810981709463606e+00	1.109736764015145649e+00
1.597845988841364750e+00	1.640262125707011576e+00	1.829672577378416376e+00
1.022027147358393284e+00	1.028794220543251647e+00	1.074859461904561941e+00
1.935702503292619836e+00	2.001363634289283322e+00	2.169464318261777880e+00
3.330051693380573496e+00	3.643598149884533122e+00	5.154005888938998581e+00
3.904416162579574134e+00	4.081557969676230080e+00	4.913425517923212027e+00
2.066874072497181469e+00	2.129844102852962884e+00	2.531189755194165780e+00
2.518863744847797292e+00	2.666932537583126539e+00	3.456051631039125382e+00
1.026913671791334970e+00	1.047078166903085306e+00	1.152181074466540167e+00
1.004161699639077199e+00	1.008288281287712085e+00	1.034321146239231659e+00
2.589959894781152627e+00	2.770078025030029423e+00	3.347939777791636207e+00
1.048473017184520684e+00	1.073956874367972825e+00	1.209966131175108650e+00
2.349447365172848023e+00	2.474666627765161664e+00	3.244001340340061823e+00
1.017932147990085356e+00	1.044268666563179293e+00	1.156858367868818460e+00
2.669436143660583127e+00	3.084908359146849577e+00	4.610528398593776167e+00
1.032672477271687095e+00	1.048017936945118800e+00	1.141729849463972712e+00
2.934429236305892807e+00	3.144075894979543762e+00	3.942597867000663392e+00
1.070059034660740593e+00	1.121653872416155107e+00	1.302498530851324388e+00
1.485222098779527045e+00	1.571302787142601076e+00	1.995849266930742383e+00
1.488368581573239480e+00	1.574904329514243084e+00	1.921289700755750562e+00
1.010657279561989919e+00	1.016866230404780858e+00	1.059887474940028218e+00
1.373757606147971266e+00	1.440357655772845691e+00	1.711332520208399766e+00
2.817261660180446547e+00	2.967449517810163417e+00	3.528343171491104435e+00
2.072037256073373523e+00	2.150088970738897043e+00	2.562122056637447187e+00
1.057723545787999431e+00	1.088995265713841532e+00	1.248925257170788061e+00
1.773730491167273104e+00	1.819554664007779765e+00	2.069879554432562330e+00
1.058016625395612920e+00	1.093315480291363606e+00	1.257472757962465382e+00
1.044814211410635352e+00	1.069431800094453822e+00	1.185862787469936785e+00
1.075739039317368251e+00	1.108110159096912684e+00	1.263458360710284056e+00
1.007782233338694988e+00	1.016216673365969214e+00	1.070735725331259713e+00
