# Supplementary material for: Simulating the Photochemical Birth of the Hydrated Electron in Liquid Water
Source: Nat Commun. 2026 Mar 10;17:3764. doi: 10.1038/s41467-026-70045-7 (PMC13106769; doi:10.1038/s41467-026-70045-7)
Supplement: Supplementary file 3 — Source Data [file 41467_2026_70045_MOESM3_ESM.zip › Supplementary_Figures/Figure_2/README.md]

# Supplementary Figure 2
- inverse_participation_ratio.dat contains the data of the inverse participation ratio for the 1.0, 1.5, 2.0 amgstron used for the
  radius cutoff.
