# Supplementary material for: Simulating the Photochemical Birth of the Hydrated Electron in Liquid Water
Source: Nat Commun. 2026 Mar 10;17:3764. doi: 10.1038/s41467-026-70045-7 (PMC13106769; doi:10.1038/s41467-026-70045-7)
Supplement: Supplementary file 3 — Source Data [file 41467_2026_70045_MOESM3_ESM.zip › Supplementary_Figures/Figure_6/avg_OH_OHd.dat]

# Mean distance [A]             std
1.004054525656234764e+00 2.753836482843473928e-03
1.007727367907961247e+00 2.839112128901477138e-03
1.016165760494350589e+00 2.973131767660164987e-03
1.029658010327862083e+00 3.153470142130586611e-03
1.047522960148218329e+00 3.548416561162520948e-03
1.070202963180870714e+00 4.163826954272814226e-03
1.096304148181151294e+00 5.030138388037126707e-03
1.125114911984454347e+00 6.072067579570621966e-03
1.156410353524593981e+00 7.270957899678558850e-03
1.189258400092497059e+00 8.707785637465605480e-03
1.223801320369805268e+00 1.037991750546141470e-02
1.259996289144461379e+00 1.225966280055137622e-02
1.297424752736008990e+00 1.432882667810027669e-02
1.336425651161073702e+00 1.655661780251006798e-02
1.376347497245753670e+00 1.892491121303251089e-02
1.417404245986676248e+00 2.139496643377590546e-02
1.440435847922695523e+00 2.207414964753577971e-02
1.452321036298809931e+00 2.100977673227179265e-02
1.483782526778108624e+00 2.265830330242107546e-02
1.513434924256130021e+00 2.428677605206173290e-02
1.523166247460903566e+00 2.350688507936831567e-02
1.540025302476607960e+00 2.286364472370529255e-02
1.542440815602555304e+00 2.171344705064384706e-02
1.554426232815916631e+00 2.206795859876020671e-02
1.568525260818691036e+00 2.296879821431140056e-02
1.574306495622632474e+00 2.363244581907464337e-02
1.577294955500898377e+00 2.427707928573984500e-02
1.574852387574115831e+00 2.519724869705682394e-02
1.556500221004486928e+00 2.486335131067341636e-02
1.545720462564184938e+00 2.478297185135448430e-02
1.546517246062650841e+00 2.574872313342873101e-02
1.521466272828648103e+00 2.370481126115107223e-02
1.518750833220217977e+00 2.408332246529034867e-02
1.516049479913354370e+00 2.468591105821327236e-02
1.498619383739065558e+00 2.344853210438867935e-02
1.496068805454417339e+00 2.387280727737158686e-02
1.487231587909448205e+00 2.343027768470079195e-02
1.487195684099780424e+00 2.378038399399900332e-02
1.480356860963366605e+00 2.345037750736001306e-02
1.472749130202607004e+00 2.290532760382068753e-02
1.474192000931425106e+00 2.381963393737753648e-02
1.479719127402275181e+00 2.539873621228259590e-02
1.484558078290431737e+00 2.700743396178299435e-02
1.481173051002575569e+00 2.768903049768816835e-02
1.472332535448116264e+00 2.647586225500775034e-02
1.478270708749375384e+00 2.815235801533565521e-02
1.484091994780037060e+00 2.979510070330994992e-02
1.480405767998449473e+00 3.012930531395672726e-02
1.484061808294870000e+00 3.112639153079053631e-02
1.487071370843418006e+00 3.198536247034128310e-02
1.488652922593455497e+00 3.273005312493880437e-02
1.488916308635932939e+00 3.342601753717629881e-02
1.488500635954640661e+00 3.400199739834058182e-02
1.486795644582821430e+00 3.510395888854526275e-02
1.476707100707989273e+00 3.522675483806574775e-02
1.474130441054203100e+00 3.558832738350696523e-02
1.471589712736336653e+00 3.605639118148120520e-02
1.469898267308981321e+00 3.662197285830243870e-02
1.468946688689082292e+00 3.735137416542019806e-02
1.435631362606636152e+00 3.142136936919612267e-02
1.431678748242413368e+00 3.224558911527219268e-02
1.419744563269498716e+00 3.101136890259331702e-02
1.420621617226824895e+00 3.156427595042826661e-02
1.413366343505930267e+00 3.084160865711289487e-02
1.416310008142926069e+00 3.067174254068643843e-02
1.418798976911846532e+00 3.055139706915854791e-02
1.410009966091815281e+00 2.907680909008455994e-02
1.411186158912016930e+00 2.891838061563446402e-02
1.413351086074551066e+00 2.883264274519042533e-02
1.417483345710561116e+00 2.882465079159043583e-02
1.422623272512991033e+00 2.889902319690739602e-02
1.428018750715089435e+00 2.912419071078594171e-02
1.433219342593273327e+00 2.946878533231711908e-02
1.437513098836091352e+00 2.985624037398376673e-02
1.440311629332213794e+00 3.018597718892376824e-02
1.441682256442117893e+00 3.031652990595526398e-02
1.430739433634462765e+00 2.906632640556862726e-02
1.427553212788615689e+00 2.877277128922943114e-02
1.424397471642187663e+00 2.838750001319599245e-02
1.421389574503177489e+00 2.881595573551154130e-02
1.419054234586485830e+00 2.853875626502122564e-02
1.417058221954776265e+00 2.843272326141616652e-02
1.414131354002546193e+00 2.855229319583531961e-02
1.410957519265031657e+00 2.874664161587923983e-02
1.408449842352211379e+00 2.877122184828821358e-02
1.405915426943162627e+00 2.863014643799969075e-02
1.402315622504555659e+00 2.845827421582041925e-02
1.398694683012840390e+00 2.832481294841878577e-02
1.395458422381411934e+00 2.818978741378490652e-02
1.392457154669249908e+00 2.810238799543984117e-02
1.390795457452408179e+00 2.799726583575632213e-02
1.390188061770903705e+00 2.797628202903048797e-02
1.392245218819340602e+00 2.756410712675267868e-02
1.395061635939302880e+00 2.715194001144806066e-02
1.397799974930346245e+00 2.685427613975035696e-02
1.400179460867981840e+00 2.669543103731992356e-02
1.402491529132673165e+00 2.654072079194640457e-02
1.404382866854003042e+00 2.640323986936455800e-02
1.405769498735032208e+00 2.638418678814606969e-02
1.406986814381721462e+00 2.650599166197851672e-02
1.408182653620189351e+00 2.675069888599927032e-02
1.408494672040106366e+00 2.723990065763611662e-02
1.409931381604964118e+00 2.753660635445035615e-02
1.410424513291038018e+00 2.795922573341333775e-02
1.410100188115559705e+00 2.842335541664529203e-02
1.410089198379022024e+00 2.857734053247330819e-02
1.411311286416878419e+00 2.828143761126554814e-02
1.412542516329970299e+00 2.795805212822058405e-02
1.415404166793348129e+00 2.747082109196795005e-02
1.419299756117865519e+00 2.699126488394742313e-02
1.423650106975522300e+00 2.653619334462481785e-02
1.428335742346718673e+00 2.616292786105363366e-02
1.433485721705670235e+00 2.577849758427913293e-02
1.439672699394100253e+00 2.535368764035036970e-02
1.447163491944164049e+00 2.489492881092111171e-02
1.455192674454371060e+00 2.462408877800918716e-02
1.463541057131859002e+00 2.445078603125256864e-02
1.471240701459031852e+00 2.447591945514198189e-02
1.477851818673663775e+00 2.462962167427337062e-02
1.482043485661480142e+00 2.487493853459548862e-02
1.484127384638907587e+00 2.520465417808977204e-02
1.484831245086261742e+00 2.560739913732929321e-02
1.484276990516576911e+00 2.614645842533004985e-02
1.483666868013283846e+00 2.664662498559172699e-02
1.482778473251062268e+00 2.711069170882732249e-02
1.481795515721130441e+00 2.752048294553795238e-02
1.480493782598521380e+00 2.792026148104659669e-02
1.478556857866230034e+00 2.824950296687263329e-02
1.476026554717770445e+00 2.851362071011903296e-02
1.473138429812490546e+00 2.870903963865541197e-02
1.470421441653603667e+00 2.889675891804818070e-02
1.467993082001773031e+00 2.909943228353454453e-02
1.466538347553650201e+00 2.941451642608077996e-02
1.467382403844323502e+00 2.968194807033081029e-02
1.469499286923405590e+00 2.992866138220378822e-02
1.472674115766243075e+00 3.035208228478902120e-02
1.477181986129189273e+00 3.080937142181551860e-02
1.483136207186974698e+00 3.134952916162259129e-02
1.490813386655273742e+00 3.189483002751517665e-02
1.499135683654765794e+00 3.250100582030261004e-02
1.508703381175774405e+00 3.290026923757119470e-02
1.518580495525939433e+00 3.315289229029295959e-02
1.528497651664754597e+00 3.331716661947858871e-02
1.538308595849613658e+00 3.339914414993262748e-02
1.548313823485446106e+00 3.333590822925591030e-02
1.558255372197270061e+00 3.336732376511999248e-02
1.567895335351142228e+00 3.348426088858977301e-02
1.577060952569639518e+00 3.366683422872872311e-02
1.585369717106068110e+00 3.389514364733738766e-02
1.592839006694339865e+00 3.416107691300680760e-02
1.599068442419117053e+00 3.451866496879717194e-02
1.603731822277436603e+00 3.498986700656357002e-02
1.606908117730083019e+00 3.558598469538500064e-02
1.608579755998627014e+00 3.628298575146254173e-02
1.609332296020028918e+00 3.695899829424861838e-02
1.609168469906440579e+00 3.776348728719874231e-02
1.607931368349925449e+00 3.865514309698240419e-02
1.606904323049422212e+00 3.936087498216202935e-02
1.606329085293404013e+00 4.001523333904819651e-02
1.605590640938692859e+00 4.059558700225506661e-02
1.604827195485148739e+00 4.106393728195178311e-02
1.604877508589494184e+00 4.144552760433350275e-02
1.606104607414290397e+00 4.176208448079996027e-02
1.609391713802217350e+00 4.193557007135876452e-02
1.614042660140559748e+00 4.212433698998376691e-02
1.620137936005573209e+00 4.242424772598311217e-02
1.627505198188999413e+00 4.281128767808261432e-02
1.635824437531721687e+00 4.329995115695034480e-02
1.644714422655213282e+00 4.387525071495795154e-02
1.653476168087440801e+00 4.451625434779364621e-02
1.662016570959469863e+00 4.513981360468200671e-02
1.669425152751008889e+00 4.574760936886755613e-02
1.675932821453417931e+00 4.624381699263022116e-02
1.681198940829462085e+00 4.669047501525950411e-02
1.685179897862295162e+00 4.709640371963196015e-02
1.688536338525000735e+00 4.746719746987276833e-02
1.691448833385491346e+00 4.781556199049295797e-02
1.694428207518279939e+00 4.813382651377361154e-02
1.695641525502472602e+00 4.936370265521979744e-02
1.699163784071436423e+00 4.965249941343064660e-02
1.703526893774863105e+00 4.985141165218222314e-02
1.708288896963510606e+00 5.006127136044232623e-02
1.713090303980242091e+00 5.028116355234463208e-02
1.718352886940067270e+00 5.054213211662830080e-02
1.723806356724916000e+00 5.088863616069335544e-02
1.730255389554427481e+00 5.124187875514624180e-02
1.737400138663135252e+00 5.171602424265012155e-02
1.744910176735140039e+00 5.231871464899389562e-02
1.752900249119074161e+00 5.299289322886389930e-02
1.760952754913787999e+00 5.375890530164090936e-02
1.768854192380463708e+00 5.441904558113034446e-02
1.775964362485014103e+00 5.503450975219061764e-02
1.781780205291138675e+00 5.559290602813769105e-02
1.786039928544107980e+00 5.605757284188429834e-02
1.789110784633805018e+00 5.640857387082399282e-02
1.790857409154852364e+00 5.667623489173727325e-02
1.791937262912846274e+00 5.692613209843370298e-02
1.792898524026486529e+00 5.710518059574741512e-02
1.794219283716200541e+00 5.722066443880648168e-02
1.796124351310786738e+00 5.736600990628601404e-02
1.798720183835674558e+00 5.754255473337218513e-02
1.802314255181555858e+00 5.778304692024360811e-02
1.807128853249512890e+00 5.809243457681915329e-02
1.813291222489002541e+00 5.845670918625835155e-02
1.820772925650741669e+00 5.891950665394925235e-02
1.829596991782812321e+00 5.942949564976678090e-02
1.839633969979890260e+00 5.996127692036377216e-02
1.850355157546014206e+00 6.047163482871360102e-02
1.861836123825774791e+00 6.079204685111600642e-02
1.873055738119761227e+00 6.111139368344287864e-02
1.883226729720016701e+00 6.133298695939257833e-02
1.892264894007055220e+00 6.156108688261882622e-02
1.899368965718091440e+00 6.173315674206002190e-02
1.904307320093411748e+00 6.189763979969660490e-02
1.907879086918476519e+00 6.209653930761665358e-02
1.909957787075182489e+00 6.240034480527682087e-02
1.912284211929188071e+00 6.268124963756911694e-02
1.914790913082606405e+00 6.307503137950518091e-02
1.917725869231588165e+00 6.358604099642463370e-02
1.921094109171613606e+00 6.421842161033294860e-02
1.925088903556223530e+00 6.492993044886097298e-02
1.929516871054820726e+00 6.570625302280037883e-02
1.934222548458135904e+00 6.656046169252637090e-02
1.939535175001117384e+00 6.743653089140709544e-02
1.945392107187281949e+00 6.831044272926754812e-02
1.952263657145813847e+00 6.904109399302026107e-02
1.960118385783050643e+00 6.950252854612548603e-02
1.968514922817589108e+00 6.994166407006055519e-02
1.976795824402876267e+00 7.030461558437722802e-02
1.984425898838739322e+00 7.063410960974342290e-02
1.991147434257633408e+00 7.098341990200843221e-02
1.996710850434799900e+00 7.139575334092883308e-02
2.000225224093685750e+00 7.192252955776273771e-02
2.002205900640053216e+00 7.257263002567178323e-02
2.002837357068598223e+00 7.333361591118660316e-02
1.981670391601752845e+00 7.243923905029128751e-02
1.981204808067931644e+00 7.319863635903164911e-02
1.980877903174635746e+00 7.407453697116203606e-02
1.981204248852100447e+00 7.502309374339886927e-02
1.982446521210704304e+00 7.600507648831553165e-02
1.985292484767014587e+00 7.683689933162034247e-02
1.989000686298669329e+00 7.752197959274671757e-02
1.993129189324024608e+00 7.819848329670835152e-02
1.997467727375169533e+00 7.883420206152179366e-02
2.002464746163554299e+00 7.922213477409666138e-02
2.007813180929794328e+00 7.954396072837154053e-02
2.013444071111980538e+00 7.981858765809957124e-02
2.019338476248084824e+00 8.006221237525393275e-02
2.025605757477545676e+00 8.033645525324105419e-02
2.031686311305104020e+00 8.065564548635331676e-02
2.037821552497299571e+00 8.106454277457462998e-02
2.043128879869708037e+00 8.152645293948669603e-02
2.047767163567713045e+00 8.211907767575477024e-02
2.051633381273461065e+00 8.267140379330011057e-02
2.054803399767450411e+00 8.329598131162432861e-02
2.058739681022452306e+00 8.577222601697892523e-02
2.060653158168125554e+00 8.668156413207621369e-02
2.062606477386121906e+00 8.769692852749076672e-02
2.064591094081004385e+00 8.880115525807112664e-02
2.067294788796906868e+00 8.991183060208744748e-02
2.070706066072610430e+00 9.090656599827745543e-02
2.074406797331608932e+00 9.177583953629631086e-02
2.078743467525178801e+00 9.247029041145639339e-02
2.083127788492263210e+00 9.304968199293381370e-02
2.087963366239096175e+00 9.352771819650684826e-02
2.093283567400041623e+00 9.394505751955893602e-02
2.098905174962256037e+00 9.429412970159080365e-02
2.105090989260846701e+00 9.460128430235680008e-02
2.111694208250241456e+00 9.489029758925557334e-02
2.118298408249726705e+00 9.518482106903711215e-02
2.125075753053300431e+00 9.549564621965050959e-02
2.131500155698368815e+00 9.573261496413552896e-02
2.137229062697408200e+00 9.608767158046181700e-02
2.141910878678137120e+00 9.651775710619671378e-02
2.145713126284863659e+00 9.710209409454169383e-02
2.148864912621567758e+00 9.778607690357746240e-02
2.151315110175505918e+00 9.861207017031628497e-02
2.153198139785053034e+00 9.949043784240457766e-02
2.154913825507663194e+00 1.003932078894374663e-01
2.156699465106561853e+00 1.012669117949910880e-01
2.158288952396062665e+00 1.020133269784763430e-01
2.159657870605774743e+00 1.026647057710325245e-01
2.160817507119765057e+00 1.032562457007300122e-01
2.161832241999589233e+00 1.037334369259969302e-01
2.163055841845858307e+00 1.041576608663493386e-01
2.165043277967304558e+00 1.044867790043636502e-01
2.167595930748348110e+00 1.048286678549021356e-01
2.170978271814524962e+00 1.051167267826467883e-01
2.175150893887537240e+00 1.053209345109278466e-01
2.179942682197627324e+00 1.054430803370500214e-01
2.184859915343578596e+00 1.055391482452046892e-01
2.189363898835685607e+00 1.056506430222131088e-01
2.193377177736565375e+00 1.057964763102938743e-01
2.196944785585617677e+00 1.060115896201032915e-01
2.200195108648269393e+00 1.062994864868402889e-01
2.190647749732116178e+00 1.082243522547475245e-01
2.193260390695672690e+00 1.087302166214366705e-01
2.196000714667737164e+00 1.092437634515446981e-01
2.198669652617913250e+00 1.097461527478377080e-01
2.200645980869372575e+00 1.102650137873086994e-01
2.201805579419627179e+00 1.107437119554570693e-01
2.202238712925537190e+00 1.111912524338280472e-01
2.202139327928179124e+00 1.115460386196894804e-01
2.201827288188510590e+00 1.118814909914177813e-01
2.201808853516798781e+00 1.121772979694710265e-01
2.201778525742494441e+00 1.124812830025705701e-01
2.202097509222064708e+00 1.127011622640798627e-01
2.202532902775514057e+00 1.129653760056287398e-01
2.202931926033395271e+00 1.132740653747934811e-01
2.202905120200722600e+00 1.136652269946545613e-01
2.202417194143564849e+00 1.141170220466092011e-01
2.201586576119105132e+00 1.146066012133292594e-01
2.200270687398162561e+00 1.151232268367560901e-01
2.198974668803941324e+00 1.156748480671258572e-01
2.198613998170783290e+00 1.160555253600859121e-01
2.199033092704079984e+00 1.163204516933135785e-01
2.199914022263298019e+00 1.165874236984967699e-01
2.201241337719153979e+00 1.167893193095373428e-01
2.202770060883683545e+00 1.169424952745651142e-01
2.204719023346264350e+00 1.169330021413995113e-01
2.206385746988868579e+00 1.168784020796270751e-01
2.207363158562656302e+00 1.168327178194533411e-01
2.208116993664652306e+00 1.167971065386051860e-01
2.209060185404906118e+00 1.167978225764858130e-01
2.210260468173089077e+00 1.168681999821833961e-01
2.212139387366002019e+00 1.169484213258738248e-01
2.214262750750675579e+00 1.171434123172889474e-01
2.216155042062036173e+00 1.174666052320228193e-01
2.217861761241984642e+00 1.178173133269779377e-01
2.219322680376444090e+00 1.182578982998271216e-01
2.219932580302814706e+00 1.187293541725238238e-01
2.220134482507039042e+00 1.192570090043131442e-01
2.220191885139193300e+00 1.197827191594970087e-01
2.220652231778246222e+00 1.201666005846489249e-01
2.221534324537216332e+00 1.205119972096266451e-01
2.223232463856517516e+00 1.207524308090427573e-01
2.225334098068558308e+00 1.209067113093111878e-01
2.246564933057016322e+00 1.221213624249869040e-01
2.249884060686281551e+00 1.220412648681959700e-01
2.253285802038849983e+00 1.218616393271566012e-01
2.256639755066843556e+00 1.216242406807338527e-01
2.259923864846607344e+00 1.213812319744644874e-01
2.262997165375462139e+00 1.212027940128529852e-01
2.266254380889773046e+00 1.210875843604518054e-01
2.269427537945873485e+00 1.210747903898906769e-01
2.272285949420872697e+00 1.211795835457465248e-01
2.274430177743490322e+00 1.214343776013400711e-01
2.275853868039825922e+00 1.218278614546140504e-01
2.276540425314746763e+00 1.222759221896649318e-01
2.277102072453304427e+00 1.227480282450867655e-01
2.280572801389437299e+00 1.259687505640904315e-01
2.280804565240578619e+00 1.265251784496962406e-01
2.281690565017487238e+00 1.269203511256405958e-01
2.283207389135497589e+00 1.272326707380799227e-01
2.285361112465317923e+00 1.274263909588354560e-01
2.287803216245703375e+00 1.275225256656796757e-01
2.290667564680426871e+00 1.275297048242736986e-01
2.293876245347394427e+00 1.274474119510992098e-01
2.297004866124067846e+00 1.273399300697774517e-01
2.299885162954566464e+00 1.272089865506444706e-01
2.302377588721376434e+00 1.271253522576118733e-01
2.304621751181702205e+00 1.271480798592938832e-01
2.306207497036025789e+00 1.273054790702944361e-01
2.307472352280638184e+00 1.276031240294855373e-01
2.308580849820594416e+00 1.280139299767232286e-01
2.309101620682810552e+00 1.285129954349158166e-01
2.309191201922153880e+00 1.291303899996105453e-01
2.308464922634173355e+00 1.298548887037667687e-01
2.307484666017056707e+00 1.306515433884767874e-01
2.306355122327354401e+00 1.314684701197514349e-01
2.305644658712245665e+00 1.322547632203924239e-01
2.305424172376717262e+00 1.329779028221908799e-01
2.306156625127722126e+00 1.335171952990791000e-01
2.308097615112323808e+00 1.338553594901420174e-01
2.312486160581410655e+00 1.338308865979473128e-01
2.317678345456856803e+00 1.336377338503244305e-01
2.323607958501025639e+00 1.334013076426947830e-01
2.330073695607900675e+00 1.331104225295236532e-01
2.336948148371939205e+00 1.328311651515850234e-01
2.343532369798154491e+00 1.326276537219451268e-01
2.349840531630824181e+00 1.325622619440213756e-01
2.355347751222074404e+00 1.326526098761653949e-01
2.360078734306680470e+00 1.329664091142633842e-01
2.363662780357926874e+00 1.334512325663233800e-01
2.366570870474313359e+00 1.340839522827327601e-01
2.368625360853862549e+00 1.347997188266764623e-01
2.369857334151940886e+00 1.356302848832874886e-01
2.370312144629207918e+00 1.365382796522424391e-01
2.370358318732632252e+00 1.374366257304992511e-01
2.370356605472522027e+00 1.383263172342585057e-01
2.370888604784008979e+00 1.391145723153721647e-01
2.372118804382103985e+00 1.397675159726461391e-01
2.374278315464195988e+00 1.402781322455235180e-01
2.377772002029978182e+00 1.405796181182550342e-01
2.382565895464461292e+00 1.407024036044368376e-01
2.388185266414439845e+00 1.407452194177844229e-01
2.394310137394401128e+00 1.407791185916474619e-01
2.400709798450549659e+00 1.408457747965963791e-01
2.406912584937640709e+00 1.409932795545718043e-01
2.412699409647284465e+00 1.412435006977492413e-01
2.417217931552139820e+00 1.416154699860533994e-01
2.420109397213066060e+00 1.421689149202549074e-01
2.421055355564376566e+00 1.429177497001394292e-01
2.420173018396922338e+00 1.437603565713112264e-01
2.417771591847202473e+00 1.447039222118079449e-01
2.414388684886699998e+00 1.456795494313379569e-01
2.410513245080214695e+00 1.465975734361657234e-01
2.407077412075156353e+00 1.473229658703451850e-01
2.404279060207299867e+00 1.479355532509010196e-01
2.402530695871971211e+00 1.483825278268557091e-01
2.401988012543132545e+00 1.486471311561964048e-01
2.402975236406344361e+00 1.486754998119995397e-01
2.405419185902443413e+00 1.485631283770133815e-01
2.409261942060185291e+00 1.483056923964609086e-01
2.415034986550019802e+00 1.478669398826426562e-01
2.421853474044884269e+00 1.473480732723135289e-01
2.429176939096052479e+00 1.468720143868895711e-01
2.436782928116582703e+00 1.464816868101811165e-01
2.443563128424603992e+00 1.462544386717703759e-01
2.449265318748645726e+00 1.461146496012241391e-01
2.453395384004336321e+00 1.461303663502866446e-01
2.455556500189806535e+00 1.462647360467162205e-01
2.456413561441416871e+00 1.465230722698920296e-01
2.455970995301116844e+00 1.467959836648815297e-01
2.454543768858178154e+00 1.470779601858590580e-01
2.453511923281034957e+00 1.472567002048132678e-01
2.452705985419283419e+00 1.473394346130335597e-01
2.452471372817278894e+00 1.473325749067589951e-01
2.452989856347831843e+00 1.472145296262096226e-01
2.454180762128609139e+00 1.470539808603138210e-01
2.455833468497103489e+00 1.468080040799518149e-01
2.458181904546493879e+00 1.464781660503888805e-01
2.461306871801731688e+00 1.460740024308172513e-01
2.464543697804042477e+00 1.456799337506831382e-01
2.408907806313404176e+00 1.361669584493941931e-01
2.411653381796395657e+00 1.358539195312535308e-01
2.426961835968808323e+00 1.382265613630253576e-01
2.428064266691578599e+00 1.382840298687718072e-01
2.427685851356666369e+00 1.385453995920478687e-01
2.425527967014300845e+00 1.389432447191461806e-01
2.422346629159973563e+00 1.393482409721240878e-01
2.417857592398105826e+00 1.398137088301133479e-01
2.412825287712208944e+00 1.402649247849459824e-01
2.407819841738846556e+00 1.406262229071706116e-01
2.403403643695216640e+00 1.408763286184692154e-01
2.399748814030558286e+00 1.409360944959285877e-01
2.397196956700584636e+00 1.408541149951726135e-01
2.396193644120855115e+00 1.405996349846765914e-01
2.396399468868096072e+00 1.402063903642004616e-01
2.397756645704702372e+00 1.397164901964882966e-01
2.400500891431370576e+00 1.391592720069540212e-01
2.404051667366501999e+00 1.385984136398710209e-01
2.408567383814534502e+00 1.380972623008317191e-01
2.430465969779999735e+00 1.398921659722874578e-01
2.434581862410558184e+00 1.396981470523329383e-01
2.438170905601624305e+00 1.396892560297700869e-01
2.440645226750312258e+00 1.398864554944216354e-01
2.441543276662110351e+00 1.402682803309955872e-01
2.440943950883465163e+00 1.408157224490096671e-01
2.437746212789009270e+00 1.449228342606938558e-01
2.434406803853627732e+00 1.456485527580763939e-01
2.430308496198652080e+00 1.463578062937250790e-01
2.426181623531904030e+00 1.469319467476775665e-01
2.422961718833829714e+00 1.473858623753886710e-01
2.420712058676433021e+00 1.476663326523680320e-01
2.419632242864774518e+00 1.477709253864359640e-01
2.419806454147515051e+00 1.477021169443945570e-01
2.421374243385933767e+00 1.475115936563324570e-01
2.424171369923490360e+00 1.472212294000570243e-01
2.427859238666317143e+00 1.469085804066636580e-01
2.432382766036096822e+00 1.466002615278031995e-01
2.437471699632860478e+00 1.463346914145408073e-01
2.442347583837970681e+00 1.462258801041293188e-01
2.446251560125726865e+00 1.462956543909715579e-01
2.449265194418562608e+00 1.465544634927984924e-01
2.451226375887489706e+00 1.469801457620749929e-01
2.451796499478142266e+00 1.475731459021021041e-01
2.451272259954390798e+00 1.482641412093015920e-01
2.449649239699670744e+00 1.489659693480041847e-01
2.447528577964286356e+00 1.495844139072700918e-01
2.445295814988815764e+00 1.501625640317868771e-01
2.443296921051135051e+00 1.505971820145846629e-01
2.442220167111562645e+00 1.508845205126653766e-01
2.442003190246950339e+00 1.510440074621548501e-01
2.420609272489591124e+00 1.530954522460916123e-01
2.417197498918187915e+00 1.567968463253299194e-01
2.421074384702000426e+00 1.566337854743999058e-01
2.426050642117278500e+00 1.564476689038998836e-01
2.431650884127994683e+00 1.563569373833181564e-01
2.437457988710955981e+00 1.563345289093888424e-01
2.442898517051961260e+00 1.564939426815228352e-01
2.447359247515917602e+00 1.568436761379533861e-01
2.450785000142460923e+00 1.573279456169587032e-01
2.452717286175415179e+00 1.580183842568741448e-01
2.453252310245097600e+00 1.587853156166973423e-01
2.452718219865750449e+00 1.596148491878667530e-01
2.451147690037625448e+00 1.604204679501570474e-01
2.448804816520680827e+00 1.611751650481042242e-01
2.445917860103651975e+00 1.618049308982680567e-01
2.442661301671766427e+00 1.623252468476894250e-01
2.439891625622282678e+00 1.625668008218841831e-01
2.437802911470280609e+00 1.626419303876447953e-01
2.436934284786250515e+00 1.625918793985444422e-01
2.447616307475964703e+00 1.663294581998774890e-01
2.449408826241457060e+00 1.660157525845152859e-01
2.452608847637863576e+00 1.657087960311900421e-01
2.456944668296125567e+00 1.653639675004747178e-01
2.461820775808010620e+00 1.651186255695385463e-01
2.466657308639570889e+00 1.649310701859829364e-01
2.471194272853364460e+00 1.648867442689689600e-01
2.475040533793833930e+00 1.649751524372926603e-01
2.477922027312280395e+00 1.650865218657572575e-01
2.480153217414843958e+00 1.652435449508009579e-01
2.487211407187104761e+00 1.698310817863721844e-01
2.512242643954059940e+00 1.730210401739209203e-01
2.512731973591291634e+00 1.731743150560975664e-01
2.512792265134459413e+00 1.732063908427673715e-01
2.512726085600133441e+00 1.731287326887499256e-01
2.512763836998545663e+00 1.729210449713536324e-01
2.513006462711944167e+00 1.726013695290644911e-01
2.513615999596131800e+00 1.722641231212097279e-01
2.514628722522697313e+00 1.719247295354805471e-01
2.516031490229424072e+00 1.716276822110204547e-01
2.518347603155482783e+00 1.713002440227421597e-01
2.521121121382043029e+00 1.710882706788069141e-01
2.523923112149701442e+00 1.710153805588326137e-01
2.526340817568120123e+00 1.711098318982051669e-01
2.527688646487700641e+00 1.713793731173819113e-01
2.527913551426938632e+00 1.717707922128593190e-01
2.526697330023391697e+00 1.722713408636047105e-01
2.524364798273527111e+00 1.728033590131443364e-01
2.521020909539296362e+00 1.733318501805398426e-01
2.516931615263379385e+00 1.737478923114817997e-01
2.533112063565273075e+00 1.778442739342093459e-01
2.528230948324571514e+00 1.780035806053173464e-01
2.523914445357291925e+00 1.778639460272885275e-01
2.520270640100734205e+00 1.774356969413879714e-01
2.517193153619718515e+00 1.768445505739850987e-01
2.527089097742024837e+00 1.808902234789255270e-01
2.524668212003227552e+00 1.801581683398306155e-01
2.523080239922927515e+00 1.793793256569583827e-01
2.522243215698774410e+00 1.786337384613777557e-01
2.521930794469123160e+00 1.780140864456589977e-01
2.521767612789037827e+00 1.774420238691395701e-01
2.521321181501772202e+00 1.770430909322610880e-01
2.520603288653194163e+00 1.767827045790206775e-01
2.519030080291434270e+00 1.764459258648009010e-01
2.516577749117424823e+00 1.762373942337380206e-01
2.512653500921939731e+00 1.761634215592656205e-01
2.507499795544920307e+00 1.761710383175907058e-01
2.502077538417563307e+00 1.761963180398735396e-01
2.496019631772267378e+00 1.762671178107982628e-01
2.490120961771321806e+00 1.763146621314466977e-01
2.484451263186871817e+00 1.762935025918911103e-01
2.479575415720295606e+00 1.761894053085558132e-01
2.475883331049814284e+00 1.760494603920530754e-01
2.473736223755153674e+00 1.758051356160397760e-01
2.472956953109600509e+00 1.755412782671627314e-01
2.474160833464546183e+00 1.752365054978092251e-01
2.476719266985014212e+00 1.749097292301303175e-01
2.480598255184793377e+00 1.746861349423832754e-01
2.485119760419505663e+00 1.745060611985695953e-01
2.489505093303321370e+00 1.743720797877094386e-01
2.493009604769345078e+00 1.743099141110220074e-01
2.495240109086726221e+00 1.743925892944854505e-01
2.495864717280813938e+00 1.742773007191306955e-01
2.488738500542147403e+00 1.793427069179044098e-01
2.486742967363789969e+00 1.794662161699933645e-01
2.483802861898130931e+00 1.796988280513025504e-01
2.480435564547233351e+00 1.800810870675635111e-01
2.476571016165046490e+00 1.805908450536220788e-01
2.473028294585995379e+00 1.811254905620778843e-01
2.469483230752349101e+00 1.813131873584739040e-01
2.487074591377719024e+00 1.857946911179237937e-01
2.485338418661453108e+00 1.856762508983536009e-01
2.484884779958197676e+00 1.854719333410129178e-01
2.485801370007035604e+00 1.851986332395186841e-01
2.487946449384501157e+00 1.848985862232198074e-01
2.491215105428709720e+00 1.845687926233248177e-01
2.495198479161206961e+00 1.841831803736431461e-01
2.499683894032167508e+00 1.838219399918862296e-01
2.503830806821113697e+00 1.834212788452727616e-01
2.507631807672972002e+00 1.829900792133947185e-01
2.539070344016838732e+00 1.861959639040343117e-01
2.518253735357931511e+00 1.910446653146694596e-01
2.515854041655989803e+00 1.907310183725780262e-01
2.512263352741213929e+00 1.905980365825309386e-01
2.507976509372670915e+00 1.905294052926277126e-01
2.503120117080047002e+00 1.903778797376858567e-01
2.497897435172025116e+00 1.901930630258243105e-01
2.493124458508385821e+00 1.899998305017317479e-01
2.489043947421351710e+00 1.897519252841985138e-01
2.486180000741193830e+00 1.894634738102880522e-01
2.484549985192076704e+00 1.892290649875657815e-01
2.484512609113477932e+00 1.889708879833204291e-01
2.485366242990770136e+00 1.887694953759992411e-01
2.487314539569623673e+00 1.886420432617365861e-01
2.490275279854102131e+00 1.885717603355023253e-01
2.493741641670096598e+00 1.885385128296545032e-01
2.497071451623662952e+00 1.885298148085828851e-01
2.499955596177441564e+00 1.885556166529381850e-01
2.502189915574460688e+00 1.886265911262668404e-01
2.503246289674244451e+00 1.887058598776997220e-01
2.503639164257319027e+00 1.887123091313202827e-01
2.519134211794376910e+00 1.946408347123254334e-01
2.518239412431908963e+00 1.948702809141180381e-01
2.517283704662561128e+00 1.950961339817193774e-01
2.516194111104107289e+00 1.950964597610690410e-01
2.515187700933605885e+00 1.950950103704842120e-01
2.514567856618715513e+00 1.949436741095070258e-01
2.514988905180890022e+00 1.947556608086044028e-01
2.516002300325533625e+00 1.945104966705712146e-01
2.517917600139643497e+00 1.942886497948979052e-01
2.520649030720900630e+00 1.941043716135366359e-01
2.524062488468029830e+00 1.939848912161796224e-01
2.556561369825096630e+00 1.986607421987292843e-01
2.559102266130218961e+00 1.983361580340955443e-01
2.560040877079859722e+00 1.974122474097120550e-01
2.560359456181944271e+00 1.964866853771509991e-01
2.559202608413143398e+00 1.956677937954355018e-01
2.557334119467140177e+00 1.949587496906504402e-01
2.554515305883993115e+00 1.944742469445437383e-01
2.550714080896025138e+00 1.941124094781802034e-01
2.546812294792286213e+00 1.939285509821608300e-01
2.542993667912512024e+00 1.938764424109566398e-01
2.539889593682600033e+00 1.939083975736766163e-01
2.537656438122010361e+00 1.939848591609689976e-01
2.536465242256153552e+00 1.940183464103360234e-01
2.536438448762286857e+00 1.939173565486836670e-01
2.537671573300737116e+00 1.936827553146462932e-01
2.539699141404202276e+00 1.933130972322014418e-01
2.542358718740896251e+00 1.927643330478512329e-01
2.545240039414848887e+00 1.920812333777053293e-01
2.548007280283086207e+00 1.913786988254868038e-01
2.550395222327010991e+00 1.906624959043975165e-01
2.552288279099372836e+00 1.899797690975161824e-01
2.553795217459085443e+00 1.894698654218341938e-01
2.554982196202795652e+00 1.891557146526394728e-01
2.555613859435939883e+00 1.889991376480240071e-01
2.556044667747463528e+00 1.891179491767180643e-01
2.556296746907121609e+00 1.894552689690229552e-01
2.556396030065379410e+00 1.900184820798964114e-01
2.556483918646730302e+00 1.907079428573994762e-01
2.556966126427620001e+00 1.914763579495739054e-01
2.557911023317264387e+00 1.922378433239346485e-01
2.560793966523976284e+00 2.000574199034390044e-01
2.564575253829915358e+00 2.006051671511636936e-01
2.568680397076969601e+00 2.009036187554188724e-01
2.573165447402466111e+00 2.009111879487802121e-01
2.577909022912823200e+00 2.005866836716053148e-01
2.582286218331258709e+00 2.000409763875384273e-01
2.586052113414052389e+00 1.992164231840073130e-01
2.589340295594476871e+00 1.982948453421959911e-01
2.591871317823212006e+00 1.973227667196000290e-01
2.593533579266055877e+00 1.964303646877522957e-01
2.594680837511771809e+00 1.956347955659118176e-01
2.595672502720950625e+00 1.950295288489393708e-01
2.595732613034629654e+00 1.946579513663219962e-01
2.595827348093345144e+00 1.945415991146216828e-01
2.595627331688350470e+00 1.947037966478165349e-01
2.595219643128283682e+00 1.950937135648498355e-01
2.595490155897556050e+00 1.956966486211497991e-01
2.596118962752557824e+00 1.964231873009095741e-01
2.597517309968883747e+00 1.972053801159405484e-01
2.599702229767026473e+00 1.979782468087380176e-01
2.602593413460831506e+00 1.986045804112446800e-01
2.606132720023670135e+00 1.990932174492297257e-01
2.610010123912169355e+00 1.993563171750561414e-01
2.614098220703466424e+00 1.993711247944120468e-01
2.618342421560852173e+00 1.992421616417922037e-01
2.622084205608003593e+00 1.989493297531544080e-01
2.625999988944583308e+00 1.985765758378133516e-01
2.629834670530792007e+00 1.982804589519588934e-01
2.633151374517098020e+00 1.980570356453463798e-01
2.636355892023644287e+00 1.980242204567489450e-01
2.639331791432304453e+00 1.982236400250950437e-01
2.642078990651788750e+00 1.986890381292702734e-01
2.644869321982286969e+00 1.994191196831336943e-01
2.647392466110855214e+00 2.003849605157187186e-01
2.650142518055658591e+00 2.015181513397229229e-01
2.653386042478789619e+00 2.027661378652315105e-01
2.657099181557492695e+00 2.040104840190959390e-01
2.661471477135642250e+00 2.052207067882795000e-01
2.666292048308116946e+00 2.063708863573367747e-01
2.671446292804892764e+00 2.074366845268872661e-01
2.676463382926524748e+00 2.083276724038945760e-01
2.681470703032388769e+00 2.090935281341567142e-01
2.685613223687825624e+00 2.093258482854001012e-01
2.690294081511440893e+00 2.095569903744327056e-01
2.695070399931383864e+00 2.098852471243564666e-01
2.699776251036349439e+00 2.102040821891323075e-01
2.704427465078797166e+00 2.105086997131637161e-01
2.708375884701017089e+00 2.107418727223049904e-01
2.711787754841955334e+00 2.110402729189441995e-01
2.713950138208570895e+00 2.111244455749036464e-01
2.715113790993680443e+00 2.112634562489248413e-01
2.714810702396843300e+00 2.115430245604452697e-01
2.713549752273961779e+00 2.117427977284490337e-01
2.712027981952999767e+00 2.120199898623788826e-01
2.716594305988766056e+00 2.202941544555485076e-01
2.714437579344206153e+00 2.204142459740710824e-01
2.712431789436922980e+00 2.204598290198648280e-01
2.710494046926875900e+00 2.204234546287623941e-01
2.708681494275480883e+00 2.203454376064469811e-01
2.706648595090870746e+00 2.202126424940517857e-01
2.704614001108924359e+00 2.200008530448261113e-01
2.746445128444169104e+00 2.240887213980474191e-01
2.745758783697620942e+00 2.236043274847212547e-01
2.745873992955898402e+00 2.229944550708320983e-01
2.746394795043615389e+00 2.223822825458302288e-01
2.747367935819667650e+00 2.217507993428637914e-01
2.748995831596594108e+00 2.211304156252186515e-01
2.750231717273740717e+00 2.206634669628416423e-01
2.750516574002426662e+00 2.203068383993520563e-01
2.749918923140906912e+00 2.200401196283579830e-01
2.748370726681292453e+00 2.199305261869163586e-01
2.745949738658464589e+00 2.198348719163100706e-01
2.743108526259092184e+00 2.198438803482754833e-01
2.740723353731052470e+00 2.198799798356558255e-01
2.738863903953754786e+00 2.199656623765803565e-01
2.737823504791316864e+00 2.200477163355429033e-01
2.737611483096119347e+00 2.202089850682996119e-01
2.737973875863273676e+00 2.203614063387909494e-01
2.738633751142810269e+00 2.205479664020015274e-01
2.740090848380445365e+00 2.207094363747713894e-01
2.741862997735424745e+00 2.208527239269926223e-01
2.744368199428056876e+00 2.209728441205393301e-01
2.747565350262802131e+00 2.209955624925751538e-01
2.751803471580728910e+00 2.210854435548614827e-01
2.756230549249871764e+00 2.211368842488065367e-01
2.760650156216386986e+00 2.212864094319793584e-01
2.764230663462180271e+00 2.215153808813679071e-01
2.766962418040234351e+00 2.218223629080657289e-01
2.768339069128938235e+00 2.222301364202726448e-01
2.768609816431712112e+00 2.226551705537476167e-01
2.767767177303114945e+00 2.230956828128726477e-01
2.766540379459710319e+00 2.235618436870585590e-01
2.765022126044176964e+00 2.239996930789094898e-01
2.763388391387183951e+00 2.242968531519377584e-01
2.762588779898489388e+00 2.246310319772382713e-01
2.761698102004270350e+00 2.249086172992056376e-01
2.761389133153189235e+00 2.250689330230609131e-01
2.761351439879031755e+00 2.251929755101609865e-01
2.762298177267325627e+00 2.252581363561024230e-01
2.763740249795351822e+00 2.252612733393048183e-01
2.765932123866896131e+00 2.252081211822661300e-01
2.768838623516878705e+00 2.251720548310698899e-01
2.771752483822949031e+00 2.251908247172883792e-01
2.774819251465936887e+00 2.253221943523551762e-01
2.777486282602182666e+00 2.255326202531870439e-01
2.779590378315062171e+00 2.259469750873712157e-01
2.780524276017922958e+00 2.263947800171200730e-01
2.780900711319303387e+00 2.270113789028021800e-01
2.780550699125772240e+00 2.276938198187362095e-01
2.779281541072308404e+00 2.283875684405553275e-01
2.778149774069316180e+00 2.291411401593879960e-01
2.775776362615181458e+00 2.290851286964593336e-01
2.771881101431166616e+00 2.276584810217920085e-01
2.768173257114836083e+00 2.262571827451440032e-01
2.765502882479539348e+00 2.249235716413340302e-01
2.763416352852165581e+00 2.236470201714512440e-01
2.762339095485665474e+00 2.225712723198065013e-01
2.762242888457458800e+00 2.216506896146452077e-01
2.762871726365663250e+00 2.208260549526907535e-01
2.763983530985696380e+00 2.201643313926976153e-01
2.765216007335030923e+00 2.196533771903461107e-01
2.766663553178589030e+00 2.191742999088375776e-01
2.767592053636653837e+00 2.188255839381901269e-01
2.767922762047812846e+00 2.185294399697771117e-01
2.767466049000212092e+00 2.182949846085479317e-01
2.766484185538820917e+00 2.180612878218971817e-01
2.797147562772698048e+00 2.244848164014251746e-01
2.794072499268516196e+00 2.242801790201440493e-01
2.790193922223522804e+00 2.240317051644682422e-01
2.786400940654782943e+00 2.236794315704962177e-01
2.782375154537015671e+00 2.232795682560989869e-01
2.779071235566626275e+00 2.228116560429258264e-01
2.776232180494539126e+00 2.223782872456931126e-01
2.774680159274804492e+00 2.220508080053677502e-01
2.773525388696862493e+00 2.218807277746360496e-01
2.773689533599991819e+00 2.218442032959662413e-01
2.774076928745687010e+00 2.220771561117983739e-01
2.775337097305173639e+00 2.224546883938477437e-01
2.776372299644490393e+00 2.229203990746813080e-01
2.777549034387346349e+00 2.235679026145501180e-01
2.778049617777121227e+00 2.242626138687375259e-01
2.778344101687918677e+00 2.250402674722859209e-01
2.778042789003215773e+00 2.258909186237690880e-01
2.777445621047812452e+00 2.267200792266569620e-01
2.776586835406642972e+00 2.274283010136126937e-01
2.775409420236736313e+00 2.280980052577164796e-01
2.774116435814578008e+00 2.286552134106388523e-01
2.772340178040543890e+00 2.290925391222453644e-01
2.770949160568856318e+00 2.293637409779332448e-01
2.769655335431478793e+00 2.294741828781808601e-01
2.769133171429493334e+00 2.296007649663781014e-01
2.768827320250506485e+00 2.296949195522183518e-01
2.769249399330818040e+00 2.297890651988651889e-01
2.770141922610524166e+00 2.300668399493154270e-01
2.771408715385421662e+00 2.304450049438516723e-01
2.772465201398106149e+00 2.309572470089815421e-01
2.773657311143062021e+00 2.317224748734978412e-01
2.774181745897082774e+00 2.324973878943541461e-01
2.774400460282317571e+00 2.333509519525549802e-01
2.773864045281319690e+00 2.342362559672114819e-01
2.772714394518526415e+00 2.351077666402653366e-01
2.771253320013928434e+00 2.359070073065317463e-01
2.769635966566236451e+00 2.366347422161924341e-01
2.767770706658966073e+00 2.372153248891060440e-01
2.765615455637439712e+00 2.376577715615096620e-01
2.763491082315283620e+00 2.380839674152013530e-01
2.761423855469818278e+00 2.382908250648606008e-01
2.760191358669003225e+00 2.383783972719193400e-01
2.759475522017384552e+00 2.383995182042303318e-01
2.759639693635987268e+00 2.383357891460314848e-01
2.760721998431758806e+00 2.382848659088084298e-01
2.762348541760509146e+00 2.382578289928780901e-01
2.764740302246012416e+00 2.383065197157355486e-01
2.767163735791959400e+00 2.384732821324498375e-01
2.769463076359094611e+00 2.387274547543373482e-01
2.770927728698387771e+00 2.390565786700568907e-01
2.771838904959095462e+00 2.394137190868992349e-01
2.771939838047195792e+00 2.397044433817481224e-01
2.771404112717966939e+00 2.399431206334181610e-01
2.770515148953162310e+00 2.399911978496733211e-01
2.769151222911919064e+00 2.399138629839730752e-01
2.767775668994794103e+00 2.396231535998320228e-01
2.766675027873180426e+00 2.391418031625682505e-01
2.765348364048163976e+00 2.385499933442915277e-01
2.764376692386175449e+00 2.378132913996526543e-01
2.763658042139123694e+00 2.369960824617398099e-01
2.763105633591235399e+00 2.361847800290039212e-01
2.763210719761958867e+00 2.353959114619981474e-01
2.763522910532628885e+00 2.346871179205000379e-01
2.764439313942246290e+00 2.341793320593678618e-01
2.765410099779032294e+00 2.338614949518546815e-01
2.766770440653677721e+00 2.337190186294208494e-01
2.767452573123326598e+00 2.337967724013041981e-01
2.767432929650240236e+00 2.339727827138610161e-01
2.766492475727185596e+00 2.342536210213017889e-01
2.698738930874293729e+00 2.462450738930715144e-01
2.696642568474574730e+00 2.466925591644480165e-01
2.694089141103454654e+00 2.468953227657569860e-01
2.691177140790771194e+00 2.469516805025766815e-01
2.688513696600097536e+00 2.466890306258419652e-01
2.686159409533202869e+00 2.462141939596176332e-01
2.684573813887019877e+00 2.453714742905310220e-01
2.683677509719871512e+00 2.443344583336103382e-01
2.683740721922526440e+00 2.431593457113801759e-01
2.684706953714970812e+00 2.418313419130875830e-01
2.686344868930689689e+00 2.405736274719008638e-01
2.688131632630666346e+00 2.394280899494374282e-01
2.690434122886040669e+00 2.385484906136010608e-01
2.692278789070548406e+00 2.380026750069219599e-01
2.693335472875820535e+00 2.377344239845350093e-01
2.693672472060956835e+00 2.378403932659234610e-01
2.692415108184270878e+00 2.382319754391072630e-01
2.724303732641045084e+00 2.477263394784289530e-01
2.720869776549701413e+00 2.484380587298483101e-01
2.717123881750060477e+00 2.490525904798037982e-01
2.713165957387166483e+00 2.495160587726747425e-01
2.709456078346741403e+00 2.497477228245074399e-01
2.705969049509147517e+00 2.497780264671556338e-01
2.703337862001264469e+00 2.495145421819535969e-01
2.701598507372444224e+00 2.490087769228866155e-01
2.701312397145556154e+00 2.482432379761167207e-01
2.702096928665621789e+00 2.472507973753543531e-01
2.704154688144633667e+00 2.461012865719434117e-01
2.706901316364308308e+00 2.447858174939624154e-01
2.710655444995084373e+00 2.435701216223771781e-01
2.714720451934989232e+00 2.424913595709842218e-01
2.718467416305021089e+00 2.416305299571238352e-01
2.721476669830549255e+00 2.411242067889724505e-01
2.723498112713027552e+00 2.410512531523207047e-01
2.724065986677053797e+00 2.413569138741595566e-01
2.674101962708104629e+00 2.491075915182697498e-01
2.719736737945062544e+00 2.580636527867872232e-01
2.714835192227943228e+00 2.589958913767990145e-01
2.709161019187654507e+00 2.599361996629218075e-01
2.703236244958383327e+00 2.607123592765870357e-01
2.697383599998524506e+00 2.612260331077061459e-01
2.691870770785126155e+00 2.614805613684820784e-01
2.687643370035267765e+00 2.612846549248152850e-01
2.684462239872640321e+00 2.607506008059589098e-01
2.682658956171079634e+00 2.599001863204059015e-01
2.682240178636628780e+00 2.587524504844130324e-01
2.683074919524326418e+00 2.573873125569591247e-01
2.665211860289894652e+00 2.694692618345299051e-01
2.667544219023224805e+00 2.680258193754173623e-01
2.669327150934468929e+00 2.668901557879616582e-01
2.670571574698580086e+00 2.660263687815239142e-01
2.670711973785872662e+00 2.654885663727071243e-01
2.669294168192663630e+00 2.653933581005971654e-01
2.666560536980572049e+00 2.656110428264679135e-01
2.663071857384688101e+00 2.661282300414712920e-01
2.658913831494258417e+00 2.668144802162473184e-01
2.653929203249001834e+00 2.676055584652075603e-01
2.649330822987715273e+00 2.683731994000229104e-01
2.644815028341255925e+00 2.690345300333401579e-01
2.641250370757664001e+00 2.695474351936222868e-01
2.638646601139560843e+00 2.698756061029887743e-01
2.637852102740081861e+00 2.699370703599101584e-01
2.638453618411966239e+00 2.698302625062519167e-01
2.640327051268211100e+00 2.696054966683295029e-01
2.685625626666607868e+00 2.819228396220204713e-01
2.690799821825621940e+00 2.814387308830961221e-01
2.696431544464500618e+00 2.811514740444888694e-01
2.701559291370061899e+00 2.811783086243489493e-01
2.705695448212876997e+00 2.815979760037680690e-01
2.707802990716855263e+00 2.823696648166355572e-01
2.708518140896579940e+00 2.834261171821851333e-01
2.726814059477012719e+00 3.018775644340861986e-01
2.723759318165704268e+00 3.033552271786223997e-01
2.719990767830792411e+00 3.047756767705610548e-01
2.716551793198699549e+00 3.060631424711380277e-01
2.713509849498320303e+00 3.070117041921615608e-01
2.710739968672705835e+00 3.076097629038593295e-01
2.708679118598573687e+00 3.079470069029788259e-01
2.707594286264755734e+00 3.078503015861003833e-01
2.707440377386303165e+00 3.074409981909447254e-01
2.707987494224981972e+00 3.067352450221834115e-01
2.709494196125258103e+00 3.057401573603333311e-01
2.712260629605222295e+00 3.046937975855312786e-01
2.715252717672132388e+00 3.037416978468402418e-01
2.718567514525681350e+00 3.028972578971353413e-01
2.721004091717986739e+00 3.023704314820206407e-01
2.722346933610961806e+00 3.020826716375621945e-01
2.721869848410653603e+00 3.022340673336814665e-01
2.719835061179109559e+00 3.027395219058821030e-01
2.711242764885703593e+00 3.234758658201665193e-01
2.705114290388952458e+00 3.241535173957077465e-01
2.698074520436260393e+00 3.247686303446714606e-01
2.691234102759739510e+00 3.251494019824300863e-01
2.684262187003678246e+00 3.252713238126216377e-01
2.677946947049664850e+00 3.249673914021439791e-01
2.672499799418834865e+00 3.243311225110966367e-01
2.667918248258905223e+00 3.232979864466769548e-01
2.664845513426329582e+00 3.219122851100451044e-01
2.663016545482159270e+00 3.203128621785202856e-01
2.662974756811026911e+00 3.184988586674739053e-01
2.664925331603465342e+00 3.165636369562813135e-01
2.667483255806644138e+00 3.147747639176500245e-01
2.671769566596295942e+00 3.131541384412449003e-01
2.675956876083993574e+00 3.119090819103249035e-01
2.680083151813451803e+00 3.109342302051465445e-01
2.682838385039574280e+00 3.103811062145927502e-01
2.684595753829488451e+00 3.102088800062177132e-01
2.684740475722357189e+00 3.100927937839920712e-01
2.684071137445864341e+00 3.102245418828895596e-01
2.682529088063267508e+00 3.103389285239734896e-01
2.681120167559407186e+00 3.103054459836004919e-01
2.679850269803135010e+00 3.101178626948213890e-01
2.678930137009039925e+00 3.096709423125775240e-01
2.678407918150764733e+00 3.091111943751655988e-01
2.678669308688437223e+00 3.081202796914728204e-01
2.680251824692084117e+00 3.070917368801950320e-01
2.682388361489443263e+00 3.058720006232795163e-01
2.686238316921398805e+00 3.044979443138007280e-01
2.690916979878498427e+00 3.032232628940353947e-01
2.697096063965419344e+00 3.018713510099854669e-01
2.703445784776058236e+00 3.007427053268731387e-01
2.709900746225639701e+00 2.997405929139084768e-01
2.715491941990937796e+00 2.988548194152270687e-01
2.719971388748463337e+00 2.981692633823673222e-01
2.722016632133109848e+00 2.976481428791069028e-01
2.722797422629617436e+00 2.972305721513757160e-01
2.721311706730911606e+00 2.969114115702178869e-01
2.718616544050329598e+00 2.965772471698290835e-01
2.714707609308795622e+00 2.962834524153734606e-01
2.710280369941219458e+00 2.958997108231044004e-01
2.705718281379592138e+00 2.954089875043220403e-01
2.701022046821079936e+00 2.948265594759587049e-01
2.697043059413342991e+00 2.942106655295734785e-01
2.693410150839393502e+00 2.934482910370692643e-01
2.690339071112630709e+00 2.926512694254404523e-01
2.688563015087729546e+00 2.917517948800212313e-01
2.687823235335081051e+00 2.908360579348429065e-01
2.688449425446030272e+00 2.900112741278528805e-01
2.690023805777749910e+00 2.891892872246276114e-01
2.692293877845386874e+00 2.884244798498190598e-01
2.694804904141989255e+00 2.877028399750475862e-01
2.696883609100821033e+00 2.871604428379522789e-01
2.698364927817812564e+00 2.866397642015464098e-01
2.698862291024517912e+00 2.861900767849407945e-01
2.698451681116121215e+00 2.857571297465632543e-01
2.697779605883042109e+00 2.852506108375819083e-01
2.696894520389053973e+00 2.845753420131859057e-01
2.696563817708644173e+00 2.838900699243263048e-01
2.696189237779285097e+00 2.830999737921208737e-01
2.696531224761550938e+00 2.822080423162199869e-01
2.697299106356043197e+00 2.812497266192319767e-01
2.698269961719469645e+00 2.804038928659567387e-01
2.699749731222721216e+00 2.795244678731095833e-01
2.701568460276125627e+00 2.789166965769867002e-01
2.704188345196695931e+00 2.783968063796338765e-01
2.707604170786894304e+00 2.779075131131152898e-01
2.711444016944219548e+00 2.776314675141283717e-01
2.715466657642653381e+00 2.774609599642651192e-01
2.719518063792692342e+00 2.773549151104143240e-01
2.722731063045193522e+00 2.773748636767529585e-01
2.724855632337955580e+00 2.774298449357509577e-01
2.726537695327194477e+00 2.774957612440879240e-01
2.727349494921753159e+00 2.774903881278363849e-01
2.728163138351580752e+00 2.772715023870590545e-01
2.728729289935313496e+00 2.770595678729423916e-01
2.729788765291043529e+00 2.765645068684454144e-01
2.731402892216655331e+00 2.760086198803489710e-01
2.797695820366306485e+00 2.874212345863929596e-01
2.799243653659385433e+00 2.868206396120852042e-01
2.801717763410819906e+00 2.861391754865837966e-01
2.804716891415876212e+00 2.854990727502944581e-01
2.808443711133980170e+00 2.849473716131175061e-01
2.843015666221682114e+00 3.047615517713436195e-01
2.848245997748280800e+00 3.044360152947261366e-01
2.853772151362504061e+00 3.042820009902612588e-01
2.859234150042160749e+00 3.043669244876003876e-01
2.864288244188399446e+00 3.046041480508522858e-01
2.868171588812534978e+00 3.050612178613117398e-01
2.871046674444718061e+00 3.056203983313404704e-01
2.872986761675419665e+00 3.061853663141308468e-01
2.874310686356064348e+00 3.065592312034379763e-01
2.839527752244972003e+00 3.303527127132394048e-01
2.841906480518303635e+00 3.304400440643170955e-01
2.844732571913305197e+00 3.301711270473801085e-01
2.848346100961097971e+00 3.294908200297313461e-01
2.852773032975509437e+00 3.285292802350404662e-01
2.857514881155864828e+00 3.273269840659827068e-01
2.862874905983755269e+00 3.260784379931339627e-01
2.868425739764214111e+00 3.249052672350292714e-01
2.873945430306060089e+00 3.239666152582852399e-01
2.879387298555627250e+00 3.234806517805624004e-01
2.884707003503966138e+00 3.233733120389524762e-01
2.889539336361393040e+00 3.237248926712512631e-01
2.893490304264631607e+00 3.244786770677832166e-01
2.896729039042451159e+00 3.255416585863126766e-01
2.898278664530266280e+00 3.268612344960425964e-01
2.898159572593188571e+00 3.282626097840048995e-01
2.897067784576364602e+00 3.296216583157370872e-01
2.895544651471541275e+00 3.309790197279903756e-01
2.893714620113919889e+00 3.321113054725634006e-01
2.892294218063098388e+00 3.329423214343887327e-01
2.891714167111832268e+00 3.335194595844516163e-01
2.892177837556392461e+00 3.337632568254738086e-01
2.893872610219936803e+00 3.338197158753901661e-01
2.896631645314908354e+00 3.338038797158505711e-01
2.900321014716774837e+00 3.338533874313022176e-01
2.904592065680331459e+00 3.339845116984628826e-01
2.909350606912513015e+00 3.345514778597596384e-01
2.914113787068492556e+00 3.354955604132485725e-01
2.918880161909433113e+00 3.367938621617864170e-01
2.922681717516853350e+00 3.386673426944620258e-01
2.925389775947085713e+00 3.407551958661808600e-01
2.926609142491650939e+00 3.433156763765857766e-01
2.926395414204300494e+00 3.458865577184760953e-01
2.924887732238408589e+00 3.485082400350492104e-01
2.922219756650145772e+00 3.509631225297787926e-01
2.919472274320169536e+00 3.531908682295774038e-01
2.915972055382420880e+00 3.549685203838682246e-01
2.913242300155255204e+00 3.563980453306525575e-01
2.911529683519624712e+00 3.573975360525782352e-01
2.910892261124606417e+00 3.580126174209906642e-01
2.911114212844597038e+00 3.583659527526193989e-01
2.912723490336594612e+00 3.584525036925400587e-01
2.915170606694046374e+00 3.584544175887948714e-01
2.918256602724590199e+00 3.586734220229298442e-01
2.921373434557858584e+00 3.590451077193374529e-01
2.924483508779305740e+00 3.598221926109874680e-01
2.926499635227882923e+00 3.611751904483007092e-01
2.927670566877906833e+00 3.629470865747048691e-01
2.927031056823252708e+00 3.651742954161469878e-01
2.924454423267341507e+00 3.677339383416071139e-01
2.920287379188378996e+00 3.705485842661453422e-01
2.914746700838092064e+00 3.732606331692361334e-01
2.908037710569371104e+00 3.758633957569984529e-01
2.901019012784335160e+00 3.781950853282309288e-01
2.894222550432404173e+00 3.801449005790661917e-01
2.887701039956034332e+00 3.816291870793528940e-01
2.882711771342343798e+00 3.827808620293249309e-01
2.879091320467429771e+00 3.833176900875989723e-01
2.876920760022937618e+00 3.835100614951005293e-01
2.876337389332346728e+00 3.834178409815505728e-01
2.877462601160271305e+00 3.831615171747600468e-01
2.879975582386592237e+00 3.827941836959090072e-01
2.883370313232852755e+00 3.825409259261040584e-01
2.886777901111853506e+00 3.826760959551362973e-01
2.889858337008423206e+00 3.831104742060097434e-01
2.891863347738796275e+00 3.839686179311651015e-01
2.892356152565154659e+00 3.853867613679177184e-01
2.891200984838796728e+00 3.870579143358808261e-01
2.888630912660477890e+00 3.889448368937453715e-01
2.884605695699885786e+00 3.906749391547107431e-01
2.879618050515756256e+00 3.923522421608585109e-01
2.874618022503263592e+00 3.936599782136538939e-01
2.869825664937903031e+00 3.944777299231353451e-01
2.865599648720356996e+00 3.949883510856607161e-01
2.862363491530445003e+00 3.948859707793618279e-01
2.859989882304782238e+00 3.944034302780323742e-01
2.858893797469557629e+00 3.933061436354595153e-01
2.858851173642582566e+00 3.920146202945073988e-01
2.859636469221971122e+00 3.904349530291362780e-01
2.968225997000859984e+00 4.091156733717691840e-01
2.968665069495452613e+00 4.075302833825081850e-01
2.969421432974229003e+00 4.062774556502445344e-01
2.969767004940857102e+00 4.052215626988792674e-01
2.969473911482627848e+00 4.046412611707519424e-01
2.967996027696171879e+00 4.045439874884246279e-01
2.965598671247489548e+00 4.049885390894061299e-01
2.961680938699389642e+00 4.056589597918869861e-01
2.957011027815370507e+00 4.065855667636336102e-01
2.952000719300559517e+00 4.074381389514504792e-01
2.946681984444494251e+00 4.080505874088827256e-01
2.941130210250125110e+00 4.085359058427606160e-01
2.936306394180248969e+00 4.085180570420424151e-01
2.930956134997146467e+00 4.080975057887258339e-01
2.925871317782674730e+00 4.074020021042367712e-01
2.920716177420328741e+00 4.061932235774289301e-01
2.915522981946158332e+00 4.048193675255849500e-01
2.910611650536644834e+00 4.031057427188600717e-01
3.004094287669757612e+00 4.293588371968056205e-01
2.997366449392306009e+00 4.279851128319025477e-01
2.990522453906450107e+00 4.270718970713649476e-01
2.983716121785518371e+00 4.264459056664963166e-01
2.977513863732768939e+00 4.263192220952696787e-01
2.971715968649259576e+00 4.266265113275301557e-01
2.966688055688860182e+00 4.272686719422629231e-01
2.962582095011581096e+00 4.281403543602020356e-01
2.958854166949701270e+00 4.289301130399204576e-01
2.956705589799359934e+00 4.296043243787494581e-01
2.955203402660152356e+00 4.301413661699907132e-01
2.954146443793320920e+00 4.303749630988395469e-01
2.953150091739323191e+00 4.301442008977950926e-01
2.952151211142177267e+00 4.297635543588791407e-01
2.950922097077511186e+00 4.289191039088450230e-01
2.948920339086822828e+00 4.279383289353802522e-01
2.945867286352267023e+00 4.267888741754560233e-01
2.942005973950438058e+00 4.256179565337834814e-01
2.937199043687953370e+00 4.245662466280816782e-01
2.931906730456018018e+00 4.234009357460968848e-01
2.925989268713915514e+00 4.225477132077517517e-01
2.920075520100409161e+00 4.218164360133830337e-01
2.914015368311195342e+00 4.213625556745839718e-01
2.908637223623142365e+00 4.212077517513010405e-01
2.904154609920986285e+00 4.211920466574224919e-01
2.901273225796518584e+00 4.215410975547063122e-01
2.899959514330914256e+00 4.219310506755347689e-01
2.899838768524322763e+00 4.226473253864666546e-01
2.901418361743036911e+00 4.234429938185714226e-01
2.904133027951066648e+00 4.241523141471432723e-01
2.907348966429181392e+00 4.250703691629386105e-01
2.911247151278289369e+00 4.258238983634015096e-01
2.914853139914220126e+00 4.265709639359212546e-01
2.918094471819360880e+00 4.272295347394984844e-01
2.920276947780789278e+00 4.277672203734317891e-01
2.922103353662455660e+00 4.283912803167951866e-01
2.922276650348823335e+00 4.291004752766024444e-01
2.921539077474628154e+00 4.297696963245193347e-01
2.919732175074187364e+00 4.305991321213450962e-01
2.917399856375438638e+00 4.313887432491220753e-01
2.914558298966980487e+00 4.322290274753308181e-01
2.911670072269056941e+00 4.330924254997662315e-01
2.909020118123233356e+00 4.338884248691463053e-01
2.907188192443567409e+00 4.345534390287003612e-01
2.906193504475186984e+00 4.352475978734666739e-01
2.905967279487221333e+00 4.358252827165535193e-01
2.906903492631283115e+00 4.364960234100707104e-01
2.909230505397192523e+00 4.371863180002772964e-01
2.912075229276084976e+00 4.379077481658250059e-01
2.915467398926997245e+00 4.387335918064454443e-01
2.918991534305093616e+00 4.396715618112223001e-01
2.922751824478955651e+00 4.405874115887714049e-01
2.925723064562132159e+00 4.415832820079546583e-01
2.928539256488730924e+00 4.426118077056275246e-01
2.930497698093136982e+00 4.437371904033763914e-01
2.931299414316069996e+00 4.448400997695988179e-01
2.931201620889995585e+00 4.458633263335146091e-01
2.930272416713175510e+00 4.469349576672120850e-01
2.928979995196629105e+00 4.478303348074973433e-01
2.927165872692344184e+00 4.483561033091071901e-01
2.925755202735669247e+00 4.489349723139381410e-01
2.924385612290257175e+00 4.490775423721091730e-01
2.923714310181053211e+00 4.490190566604637668e-01
2.923284351494508826e+00 4.488879259132873556e-01
2.923534950807302746e+00 4.487640016097709794e-01
2.924711569185634019e+00 4.486865316757016608e-01
2.926660296164796282e+00 4.487302653992247259e-01
2.928726258927297543e+00 4.489773045789413053e-01
2.931294728289478346e+00 4.495619552300124666e-01
2.934101020143365712e+00 4.502904289004662219e-01
2.934152057633535815e+00 4.492495523297587723e-01
2.933762626418118913e+00 4.485271175561472146e-01
2.933081384674268932e+00 4.482221314122353806e-01
2.932374692745926659e+00 4.483899710456549781e-01
2.930971891200096380e+00 4.490945861391483218e-01
2.929590873811377172e+00 4.502707310142524122e-01
2.928316779126573621e+00 4.518932441501827824e-01
2.926695789184084795e+00 4.537525269981585452e-01
2.926356238365456441e+00 4.558518362559896286e-01
2.926325805214685438e+00 4.579871593980145428e-01
2.925163903253150011e+00 4.587113950083205882e-01
2.923196574634922662e+00 4.577198472911850891e-01
2.921576032922938992e+00 4.563859861838729381e-01
2.921147768162152492e+00 4.547475911493401579e-01
2.921642586824757970e+00 4.530682613968824435e-01
2.923414720424958979e+00 4.512979694617139659e-01
2.926207000916742906e+00 4.495861861518698488e-01
2.929799934858881905e+00 4.483159758140335960e-01
2.934150064417220261e+00 4.473852142707021584e-01
2.938818337253703117e+00 4.467783433226568124e-01
2.943319676680508756e+00 4.465067951179855221e-01
2.948267780367687330e+00 4.467916511357156728e-01
2.952532440342053643e+00 4.471561235997772998e-01
2.956331970448961677e+00 4.478890130937971392e-01
2.960012714002017820e+00 4.486350669471132480e-01
2.963673490749308748e+00 4.494332141964820782e-01
2.967429918839744829e+00 4.501474621470994419e-01
2.970833144537927684e+00 4.506437203950469650e-01
2.975045370469441064e+00 4.507235010123553653e-01
2.978891050580136035e+00 4.508226157563053338e-01
2.983293081364004173e+00 4.506159108027217863e-01
2.987644898879053823e+00 4.503034374954256736e-01
2.992331064640153304e+00 4.500243659613916147e-01
2.997422779467171505e+00 4.497204666380325566e-01
3.002523751521718687e+00 4.496922193620811470e-01
3.007765058615002651e+00 4.498250162201624658e-01
3.013120065891321531e+00 4.504173474149364975e-01
3.018411052893701374e+00 4.512615556159347285e-01
3.022722037837068054e+00 4.525423164715231539e-01
3.026806712649038555e+00 4.543635355376484108e-01
3.029546817762242661e+00 4.563549472709447219e-01
3.031598774980178490e+00 4.586470176005374988e-01
3.032388660757772580e+00 4.608835004757367848e-01
3.029624380454001731e+00 4.609857279090869842e-01
3.025423317385155020e+00 4.604749233804382724e-01
3.021513729544792248e+00 4.599005525298184294e-01
3.017331934396415338e+00 4.592793156317393488e-01
3.013178777489670779e+00 4.584451717365835011e-01
3.009489647695914982e+00 4.576019296737197095e-01
3.006366570641241687e+00 4.566370049536963016e-01
3.003463658034688955e+00 4.556663422796206064e-01
3.000612183897833241e+00 4.547357718328170484e-01
2.998121343980494125e+00 4.538780350235731009e-01
2.995949232408729124e+00 4.531970539213097671e-01
2.993854178905768659e+00 4.524994536403845746e-01
2.991693167354867455e+00 4.520059504478010637e-01
3.091053383687486278e+00 4.903138301223263773e-01
3.087736413845265204e+00 4.901993994325393178e-01
3.084529267786900508e+00 4.900722517340477258e-01
3.081370397962269969e+00 4.900571298902340334e-01
3.078277895209782677e+00 4.898752398336163050e-01
3.075534643051114347e+00 4.895794735486254656e-01
3.072947157556421782e+00 4.891369938857310640e-01
3.071260559022873426e+00 4.884609264142965590e-01
3.070127461844593952e+00 4.876477846557061846e-01
3.069650288491495793e+00 4.865498078531473314e-01
3.069722291645185397e+00 4.853410976890841777e-01
3.070201861725071257e+00 4.841980101327688080e-01
3.071525752981889568e+00 4.827965977526122443e-01
3.073196508549198125e+00 4.815460053732947276e-01
3.075316459414962011e+00 4.803754713321297110e-01
3.077682067101706664e+00 4.788309689718099338e-01
3.079542060066261744e+00 4.768523246641458435e-01
3.082074351942763801e+00 4.752493848505812690e-01
3.084525778318076394e+00 4.739792216368494682e-01
3.087615840913820353e+00 4.732088747490518776e-01
3.090663779272746048e+00 4.729605552344697816e-01
3.094422924943744491e+00 4.728203121517219887e-01
3.097942058564120416e+00 4.729830865873769774e-01
3.101610130429773626e+00 4.733852656609849885e-01
3.104103527836263865e+00 4.725677245379123481e-01
3.106221543978702204e+00 4.715843204848939041e-01
3.108380275197969667e+00 4.705763288454399285e-01
3.110073824572211709e+00 4.693350990522993094e-01
3.111588302610612367e+00 4.681884198565715582e-01
3.112906203000211036e+00 4.670118133952104178e-01
3.113648405838767896e+00 4.658259151779229890e-01
3.077793799430700972e+00 5.214992902902568783e-01
3.079584276051018144e+00 5.204623619556132397e-01
3.080245125926935224e+00 5.195308838514032246e-01
3.080929414021918333e+00 5.187735170349579983e-01
3.080696012280874641e+00 5.180371101471298312e-01
3.079874190122277700e+00 5.172753555915168278e-01
3.079254119852413041e+00 5.166221044404629703e-01
3.077228165520160985e+00 5.158993442680245289e-01
3.075281511440280724e+00 5.151107284353514393e-01
3.073103033728971312e+00 5.142396534065845071e-01
3.071670186303924410e+00 5.131886856424758836e-01
3.070113721765319603e+00 5.119687472673868367e-01
3.069194225861813230e+00 5.105382489266238055e-01
3.068697431307823908e+00 5.091111371897060200e-01
3.068631224529249746e+00 5.076047653987445507e-01
3.069396568402996461e+00 5.061255502437006504e-01
3.069287437922853634e+00 5.046989354319264542e-01
3.069737795995637342e+00 5.034773441819209161e-01
3.069746029520136865e+00 5.024877876930632370e-01
3.069151773852336618e+00 5.016189432800377546e-01
3.068386481463137194e+00 5.010743177631273859e-01
3.067741261778823336e+00 5.007839854642508470e-01
3.066729636173617379e+00 5.008052064693462313e-01
3.065523723506924814e+00 5.008923350651609541e-01
3.064009160966682188e+00 5.014073613979268540e-01
3.062661159454535209e+00 5.019290596499417223e-01
3.061017819986183053e+00 5.024886075483498971e-01
3.059299558607343705e+00 5.031098551391276485e-01
3.058030503834551439e+00 5.035724951058929699e-01
3.057365279883839104e+00 5.039466638892471373e-01
3.055842322754553031e+00 5.041839723084790004e-01
3.055575504682700227e+00 5.041494644675159620e-01
3.054809181641624072e+00 5.040509787905920192e-01
3.158992433980472470e+00 5.649526730111353867e-01
3.156412492684381288e+00 5.653092386921065859e-01
3.153735362824105604e+00 5.656484238159674716e-01
3.151628932095689617e+00 5.660781751854236932e-01
3.148994072967929103e+00 5.666651154240665011e-01
3.146454353811061644e+00 5.676249120046110708e-01
3.144198981056670394e+00 5.685301559437777597e-01
3.141481789491460397e+00 5.697870021664688256e-01
3.139342521215950033e+00 5.713350948793390893e-01
3.137252562577423021e+00 5.730894347380364184e-01
3.135918775124713509e+00 5.750771918149423234e-01
3.134754695814179648e+00 5.770442451026213115e-01
3.134159524742873515e+00 5.792640565661595353e-01
3.135221947554971411e+00 5.810592083531461727e-01
3.136626595728748690e+00 5.828754757755751914e-01
3.139159798089726561e+00 5.842736871692790768e-01
3.142900844312428887e+00 5.855144429062942857e-01
3.147274415610984200e+00 5.862946996993806392e-01
3.151862388783718938e+00 5.869465847684172122e-01
3.156342741074824154e+00 5.863344714140251712e-01
3.160328566655138172e+00 5.848853098019562990e-01
3.164534214334164819e+00 5.833671690817298083e-01
3.169161993909006991e+00 5.820124445429263327e-01
3.173223730092978201e+00 5.803078372272955088e-01
3.177269789294999924e+00 5.788015380540529886e-01
3.181427397789987843e+00 5.775049781239380842e-01
3.185566198101530411e+00 5.761027930987119294e-01
3.189634583875449181e+00 5.750405584528024416e-01
3.193278167326481842e+00 5.742351580897597785e-01
3.197044107630247822e+00 5.737974971148314118e-01
3.201235106083811122e+00 5.737457228338372905e-01
3.206196623613635666e+00 5.741272964709602800e-01
3.211398487555738424e+00 5.749827731025998201e-01
3.217845217311586570e+00 5.762655832940902778e-01
3.224407834459476430e+00 5.777967974765633175e-01
3.229738898675043934e+00 5.778705547568984136e-01
3.233933917033506855e+00 5.766664926200044672e-01
3.237500252082623042e+00 5.753924982371994012e-01
3.240879420457917881e+00 5.735686367903316540e-01
3.243483514624430963e+00 5.719954301322525136e-01
3.245681150502963686e+00 5.701478699154711727e-01
3.246757484684866579e+00 5.682333497654868948e-01
3.247142872070740705e+00 5.663298090537723928e-01
3.246981767050598933e+00 5.643990813984407495e-01
3.245435592594859475e+00 5.626315664771345260e-01
3.243681068123664524e+00 5.608198972072301336e-01
3.240814756872670621e+00 5.591484593750721821e-01
3.236848010837122480e+00 5.577894907429065130e-01
3.233173447178700144e+00 5.565353138622191054e-01
3.228023089144614666e+00 5.553949973620504466e-01
3.223112123107022775e+00 5.541111966273842837e-01
3.218257648146765071e+00 5.527509305692600572e-01
3.213113763977172521e+00 5.513558164102849712e-01
3.208342478882797000e+00 5.495588354488206706e-01
3.203885307642543090e+00 5.474568951125191596e-01
3.199263816635030899e+00 5.451845076367471954e-01
3.195287458122151314e+00 5.425969003983126537e-01
3.191184207337950607e+00 5.399588511128055046e-01
3.186985527069945423e+00 5.371772358247365320e-01
3.183542193845576573e+00 5.343433830610309077e-01
3.180538343502401943e+00 5.318278438378000184e-01
3.177911780768011063e+00 5.293198947049245762e-01
3.175268436365421998e+00 5.273189310888640735e-01
3.173399116722591007e+00 5.256160102609621632e-01
3.171493716687763254e+00 5.243816423542764227e-01
3.169884562512248039e+00 5.236311410585121617e-01
3.168845126624280084e+00 5.233672559276922875e-01
3.167692331449159848e+00 5.233040255161176546e-01
3.167126907242786338e+00 5.233925259331447810e-01
3.167406469361777166e+00 5.237201855508247794e-01
3.168027894861065619e+00 5.239398392336924726e-01
3.169493625930203784e+00 5.241784258911151850e-01
3.171456211795969704e+00 5.241228333329166489e-01
3.173630924904165429e+00 5.238604594433857731e-01
3.175884409130742547e+00 5.234972377542844724e-01
3.178182969355295207e+00 5.231461943620575594e-01
3.179981821436263623e+00 5.226539868266595334e-01
3.181691991519321139e+00 5.220957082037250840e-01
3.183092082416115520e+00 5.217480540632158936e-01
3.183745750449850309e+00 5.214505665702960924e-01
3.184372631176636936e+00 5.214880126724555920e-01
3.183810464038714372e+00 5.216281125739006264e-01
3.183137882338995972e+00 5.220665481492837712e-01
3.182270592157141920e+00 5.225977332292821576e-01
3.180666323626951897e+00 5.234125107528568854e-01
3.178977450921865788e+00 5.245236432816672290e-01
3.177565250314071665e+00 5.254236300547430183e-01
3.176441748086788142e+00 5.263444155854116735e-01
3.175889072801438839e+00 5.272477476137127361e-01
3.175783002799301702e+00 5.276998457672725795e-01
3.175980362166557658e+00 5.281323306251609617e-01
3.176149469114275536e+00 5.281201712527126002e-01
3.176968935729616028e+00 5.278716153025332369e-01
3.176950880262962240e+00 5.272361460382620768e-01
3.177155355969045747e+00 5.265083271287621658e-01
3.176588251308525734e+00 5.253244978017135303e-01
3.175850537648220229e+00 5.240280514698402170e-01
3.174656567437140087e+00 5.225220189052016684e-01
3.173154825261162326e+00 5.211075564573899310e-01
3.171358076288655958e+00 5.195049972007504957e-01
3.168828188913690891e+00 5.181416630027163572e-01
3.166370846952800910e+00 5.170061109055773541e-01
3.163103984273709646e+00 5.159785490854998935e-01
3.160588743268234690e+00 5.152393850510773587e-01
3.157695478978097547e+00 5.145207168294724243e-01
3.156292245023948340e+00 5.140350946490447326e-01
3.154571285664422131e+00 5.135166278259013506e-01
3.154508359788132932e+00 5.132631114300407749e-01
3.154174127874945555e+00 5.131176417068723516e-01
3.154455325737917537e+00 5.128518938343763489e-01
3.154919484981430600e+00 5.128885048706000038e-01
3.155241035220339718e+00 5.128850980767710732e-01
3.155165649770315550e+00 5.128670324865456376e-01
3.154690807019647103e+00 5.128391836238747059e-01
3.154018023561596440e+00 5.130465855710637513e-01
3.152552720836518496e+00 5.129743677493381337e-01
3.150262290982913438e+00 5.126800626654450799e-01
3.147108549872726257e+00 5.125667587624894717e-01
3.143305614894433386e+00 5.122555500563251707e-01
3.138087589271570277e+00 5.123308077997839050e-01
3.132461770363833331e+00 5.122468274712476122e-01
3.125879751540961760e+00 5.124078503983590105e-01
3.119514465669323666e+00 5.126353975324389189e-01
3.112538338566807283e+00 5.129536645474942480e-01
3.105998948225166867e+00 5.131904554636235183e-01
3.099754826659575802e+00 5.134810590510383577e-01
3.093911095787604815e+00 5.137633839467504737e-01
3.088655694845803712e+00 5.138532902448235129e-01
3.083813354687726438e+00 5.138541513505088254e-01
3.079802135277703190e+00 5.136346206458102248e-01
3.075978102976044681e+00 5.134150163184665328e-01
3.073016505544310384e+00 5.128088894244793305e-01
3.070304374930199476e+00 5.121484023806455177e-01
3.067680622501112175e+00 5.113709701863736745e-01
3.065224616683641212e+00 5.103472676228707483e-01
3.062604377812224943e+00 5.092593656786127410e-01
3.058640832893588346e+00 5.084068310587349648e-01
3.053664893844223904e+00 5.074398127117816237e-01
3.047616718798870750e+00 5.067344501824393443e-01
3.040389761418806902e+00 5.059866435806351648e-01
3.032069295253229768e+00 5.054080291690384863e-01
3.023705939403229515e+00 5.048304978036911583e-01
3.014443919024270446e+00 5.042642652946232040e-01
3.004820422725887674e+00 5.038910554059081726e-01
2.996368774489305498e+00 5.030331909943952517e-01
2.988023700693744900e+00 5.021985855815872535e-01
2.980882577375095543e+00 5.013230132952333218e-01
2.974962150666171645e+00 5.000534341800118021e-01
2.970678179213748660e+00 4.987538980217580131e-01
2.967651766757722687e+00 4.972203334296427801e-01
2.965294650844129798e+00 4.955444220233903296e-01
2.964603700166108968e+00 4.939834812310853751e-01
2.964009276217959954e+00 4.923425486108184423e-01
2.963231277433167943e+00 4.907037381917511709e-01
3.116041228543262154e+00 5.464859043651225656e-01
3.113157103846988516e+00 5.451352044473358749e-01
3.109529887314681940e+00 5.440811387452673120e-01
3.105020791340764585e+00 5.427898691034799272e-01
3.098747424801125305e+00 5.419985748169650064e-01
3.090452443517664793e+00 5.411397993057027733e-01
3.081126308889736265e+00 5.405123344261510976e-01
3.070251573950567803e+00 5.401434386635024509e-01
3.059225206556472454e+00 5.399113819625365185e-01
3.048331999190890595e+00 5.397135849548452269e-01
3.038413509851352501e+00 5.398140641543139884e-01
3.029998136000353171e+00 5.397415218573072826e-01
3.022868899833066170e+00 5.397247417416733972e-01
3.017805414219600468e+00 5.397100788448362385e-01
3.014971713411554788e+00 5.396504373709887226e-01
3.013488231184413113e+00 5.396242541260181103e-01
3.013088180838554564e+00 5.398346374108479173e-01
3.014576543623681548e+00 5.399592468110544496e-01
3.016097779320997763e+00 5.405421176274405326e-01
3.017263948529536943e+00 5.413093074877622923e-01
3.016903811213094588e+00 5.426078838793113590e-01
3.015031823581205916e+00 5.442018522763288901e-01
3.011148124952595762e+00 5.460013689840084172e-01
3.004304287149652808e+00 5.478848089923565867e-01
2.996289451989734065e+00 5.497561105559634065e-01
2.986364374450367176e+00 5.516589611264980375e-01
2.976882620656981171e+00 5.531504260190632793e-01
2.967328376763244790e+00 5.542824647619674083e-01
2.959025138893332851e+00 5.552812441653072195e-01
2.951898372770298540e+00 5.558860789820256887e-01
2.947030000387156790e+00 5.563357314934445075e-01
2.943842208274580319e+00 5.565251645674620384e-01
2.943271421198547788e+00 5.568145024984954006e-01
2.944282708655480363e+00 5.570070314007137258e-01
2.946718650764775571e+00 5.577395638599844663e-01
2.950098628585322569e+00 5.582337595217918835e-01
2.952962126165853629e+00 5.595513850045973347e-01
2.956168200851122307e+00 5.610605881735607481e-01
2.957769436993066048e+00 5.631713461761370665e-01
2.958034411089148108e+00 5.658168268793866140e-01
2.955523916679113849e+00 5.686044384579403976e-01
2.951949794440622554e+00 5.715484928053833347e-01
2.947092785696335593e+00 5.743688244736249171e-01
2.941154781794467876e+00 5.769401879543594180e-01
2.935508155908295169e+00 5.792182279104801657e-01
2.930900412195988292e+00 5.809850027404689365e-01
2.927048812362210040e+00 5.822447581056403587e-01
2.925387221163461948e+00 5.835133207448633952e-01
2.924719575068939204e+00 5.843475098881987240e-01
2.926898109905359480e+00 5.849032855807725362e-01
2.930189393652300911e+00 5.856694816846919061e-01
2.935254601478770820e+00 5.863977259265582553e-01
2.819821327716209414e+00 6.922129556367455638e-01
2.827369073035298275e+00 6.933950569254905272e-01
2.834116205905690578e+00 6.954269668948327432e-01
2.840000534431537549e+00 6.978185959729905630e-01
2.844084666814518325e+00 7.002932825596075439e-01
2.846292423308704578e+00 7.030241305980139410e-01
2.846765305568339066e+00 7.058181770133725719e-01
2.845445411647831158e+00 7.082765292359057829e-01
2.843908647430543724e+00 7.102424663549451456e-01
2.841442958496089410e+00 7.115952941964963641e-01
2.839744317186494449e+00 7.121764687220450973e-01
2.837573566021895921e+00 7.121616189340415071e-01
2.837330944870232408e+00 7.116436621346096114e-01
2.837341461664481645e+00 7.109577807323951282e-01
2.839916238925546565e+00 7.096423825966118315e-01
2.843277336368170261e+00 7.085928857242533851e-01
2.847599600977873457e+00 7.075344390926360250e-01
2.852891767264271294e+00 7.066349502077777789e-01
2.858065035315989988e+00 7.061589132630431420e-01
2.863209044677592630e+00 7.057869886129138903e-01
2.866223442188873261e+00 7.059325434412220268e-01
2.869156761403277134e+00 7.064670804069870247e-01
2.871188776248330576e+00 7.075532221883540362e-01
2.871644069337439653e+00 7.084492556336142721e-01
2.871277823783069838e+00 7.093746060653089991e-01
2.870424333270997774e+00 7.103815519797440636e-01
2.868716956746572677e+00 7.109726326764875814e-01
2.866768277427877987e+00 7.112767736307992195e-01
2.864426367813607044e+00 7.110742553874588312e-01
2.862283889008775173e+00 7.104419946372534378e-01
2.860567900024723276e+00 7.097510957156942801e-01
2.859460697401098539e+00 7.090336973682448418e-01
2.858497109393932867e+00 7.083025449038750088e-01
2.858897517205096328e+00 7.077094299383794862e-01
2.859739589297364937e+00 7.074594661753197400e-01
2.861184111563738863e+00 7.074543207494344843e-01
2.863208312430478575e+00 7.080431285774912986e-01
2.865509520110334218e+00 7.091597267410267857e-01
2.867356702003478919e+00 7.102549040275236703e-01
2.869156721742682770e+00 7.117942548347491183e-01
2.871135574542308611e+00 7.134438888374625698e-01
2.873196063819634993e+00 7.147807746227309300e-01
2.875619374524658767e+00 7.162655949937019040e-01
2.877498468090405659e+00 7.169357804067767459e-01
2.878810916041664836e+00 7.174332456304696182e-01
2.880407162363323614e+00 7.174138246515835426e-01
2.880953914504194913e+00 7.168828554935536834e-01
2.881540875009750202e+00 7.161030632036197163e-01
2.882225142780178828e+00 7.152873585246387611e-01
2.882596858023213748e+00 7.142043620861882047e-01
2.883845581929178614e+00 7.133815612402041317e-01
2.885213053003310879e+00 7.123861928447677849e-01
2.887579840043020596e+00 7.120740224691708420e-01
2.890752985960870713e+00 7.118867570278731849e-01
2.894581230389350779e+00 7.117887187470273158e-01
2.898703360887616931e+00 7.118437504928780690e-01
2.903985475108658676e+00 7.125586797391409988e-01
2.910045320398151336e+00 7.126946377276626166e-01
2.916587697240250687e+00 7.130727318172821461e-01
2.923222380659343589e+00 7.132162243264408286e-01
2.930474095229886000e+00 7.129059653539979724e-01
2.937318080327682601e+00 7.122951207161390963e-01
2.943537821202204974e+00 7.112014756947818706e-01
2.948999073251329150e+00 7.093724361663347189e-01
2.953587789150184939e+00 7.075468283842306638e-01
2.957209090736666379e+00 7.057130285979447137e-01
2.960172099701703807e+00 7.039991108158594191e-01
2.962431039241090414e+00 7.024400811088378216e-01
2.965519861575141469e+00 7.011479088756312761e-01
2.968484720764380302e+00 7.004359017909372875e-01
2.972035557606774070e+00 7.001539036984643083e-01
2.976847107635438139e+00 7.003373326851171088e-01
2.982376724950079883e+00 7.008628211677427888e-01
2.988950697074098439e+00 7.018065446346675174e-01
2.996198716382207472e+00 7.027990682904486919e-01
3.003989141677856800e+00 7.039279276575877153e-01
3.012667762661221271e+00 7.051278964587678333e-01
3.021711586075410683e+00 7.059730151468438519e-01
3.030563742712634401e+00 7.066353233961047975e-01
3.038370358934460391e+00 7.071525099932087777e-01
3.045960894352590209e+00 7.069727901517522950e-01
3.052654143506358331e+00 7.067120318960844472e-01
3.057629406336418221e+00 7.061739181684356659e-01
3.061720378491292305e+00 7.057039498162290814e-01
3.064192492390093836e+00 7.052544178635367089e-01
3.066769842608682684e+00 7.048781642902437472e-01
3.067810699584915035e+00 7.049363817412629407e-01
3.068841030332722930e+00 7.050774043388984280e-01
3.069213674557552896e+00 7.052967630591999715e-01
3.069122391738785094e+00 7.057165924827897285e-01
3.069093571927443698e+00 7.065829387628388414e-01
3.068597002028027099e+00 7.072476283657097573e-01
3.068817143719356544e+00 7.081546354312966418e-01
3.069401031259912482e+00 7.085833626752163772e-01
3.070889077904964015e+00 7.091513620101140836e-01
3.072758044702289304e+00 7.093911472125038475e-01
3.074944457438969714e+00 7.091724731918689351e-01
3.077328285942123820e+00 7.085894467941942221e-01
3.079888494772317298e+00 7.073277966783302340e-01
3.081356973416751632e+00 7.060096603271027726e-01
3.083121654742396078e+00 7.042695026846628181e-01
3.084607111574133587e+00 7.023594759418113620e-01
3.085258670993159313e+00 7.004110411838928574e-01
3.085697608894293786e+00 6.985860672048991304e-01
3.085919223180269455e+00 6.971701009088786538e-01
3.085262516295431467e+00 6.960284197563176845e-01
3.084505192211325131e+00 6.951583300545813859e-01
3.083490822324099323e+00 6.947524665149520384e-01
3.082183606485378036e+00 6.945714672966047942e-01
3.082127224799983800e+00 6.947536786727724900e-01
3.082982223479614259e+00 6.951777052968100001e-01
3.085776305310034218e+00 6.955579334012584880e-01
3.090337797501446104e+00 6.960961280360511427e-01
3.395834477708415289e+00 8.034581818624442207e-01
3.400291500396869449e+00 8.041666435398825419e-01
3.406822566215864434e+00 8.043098753469249962e-01
3.413990640351268535e+00 8.033129694574107083e-01
3.422185593740386444e+00 8.017652028486509375e-01
3.430276752545451835e+00 7.990320943094574302e-01
3.438454519378498997e+00 7.958581089248228935e-01
3.446125990119832672e+00 7.928493567854801860e-01
3.452113226708624527e+00 7.899248017981468362e-01
3.455972903355722270e+00 7.876074595366365783e-01
3.457574198493445827e+00 7.862602005558344542e-01
3.458160187868722257e+00 7.855942997246992965e-01
3.457371366257426359e+00 7.853077001696942006e-01
3.456529189914749445e+00 7.860634054049469022e-01
3.455690233351691010e+00 7.873076766928122083e-01
3.457153710356898557e+00 7.886120676488425074e-01
3.460405311271831152e+00 7.899473213008735284e-01
3.465608091077374109e+00 7.908710481265318615e-01
3.472915955031252722e+00 7.910943005244952531e-01
3.481807932786424864e+00 7.906742801535803222e-01
3.492464467405829609e+00 7.893332936579625647e-01
3.504464682197180991e+00 7.868018796419801175e-01
3.516107228196079681e+00 7.836761065368912371e-01
3.528385659087113879e+00 7.796932715415065829e-01
3.539319181044882079e+00 7.753585033208488797e-01
3.548604354538825056e+00 7.713652077563653009e-01
3.555344547819577983e+00 7.679721912754401414e-01
3.560167230681418271e+00 7.650099328737826054e-01
3.563088353845230483e+00 7.632138269666784991e-01
3.565338839216528832e+00 7.623794923747180263e-01
3.567201823973136676e+00 7.626446005582698806e-01
3.569694755228693062e+00 7.632789225592376825e-01
3.573720220729105002e+00 7.648709096886743275e-01
3.580657658119844822e+00 7.665226652467137525e-01
3.588681961312967683e+00 7.685403828926159475e-01
3.599327122773326337e+00 7.700509744926445910e-01
3.611682025279512320e+00 7.714150468899474422e-01
3.625911096037323311e+00 7.715549192431826464e-01
3.640717604668537000e+00 7.709578981787182927e-01
3.656554933620597136e+00 7.693980223874481439e-01
3.672639322737044854e+00 7.670920177992959221e-01
3.687937419983279508e+00 7.641201371981808377e-01
3.701784496739346508e+00 7.608022147214450470e-01
3.714058805496110338e+00 7.573890907777866000e-01
3.724784986474993786e+00 7.546049967583182694e-01
3.734554615906018338e+00 7.523487091793027437e-01
3.743469822178973949e+00 7.510611144299975672e-01
3.751632386487319337e+00 7.499977811066272926e-01
3.760204416801529170e+00 7.500390812928131590e-01
3.768782997381483035e+00 7.506905934951231263e-01
3.778661240892699169e+00 7.519679143047343084e-01
3.789253460607548085e+00 7.532190022287214015e-01
3.801035936583300412e+00 7.549048878505018045e-01
3.813900250711229845e+00 7.562717976403754427e-01
3.827523694481183458e+00 7.572966918891679278e-01
3.841278047524947503e+00 7.576213535802247545e-01
3.854728599767262676e+00 7.570941028261140016e-01
3.867969265196396833e+00 7.559510175097402529e-01
3.881229148078908509e+00 7.539327805087576717e-01
3.892993265366675004e+00 7.515154166432166383e-01
3.903545002093415928e+00 7.484535166981830523e-01
3.913833733732621667e+00 7.456119977402063670e-01
3.922060151435015740e+00 7.427543198335403440e-01
3.929736634899281267e+00 7.408831268038286177e-01
3.937762987187015451e+00 7.394106448280265420e-01
3.944679912683690226e+00 7.385982308518272976e-01
3.951628275888491970e+00 7.384899659437731412e-01
3.958542133428893273e+00 7.394041398092502382e-01
3.965184631414363725e+00 7.407028062582415862e-01
3.972294742041436955e+00 7.422243145353617511e-01
3.978492893647641360e+00 7.439636743812189090e-01
3.985290572464089465e+00 7.458215776961751864e-01
3.991562585369378802e+00 7.470400971633511800e-01
3.997111637244667559e+00 7.475101269219118771e-01
4.002454343460114750e+00 7.473906656691101658e-01
4.006481640696698321e+00 7.463448621046926412e-01
4.010426707309670213e+00 7.444947742088782183e-01
4.013716980633182274e+00 7.422803546128724506e-01
4.016170900058781079e+00 7.400195608092123845e-01
4.018377018968809722e+00 7.374565467577292033e-01
4.021439749222954774e+00 7.352503133915716527e-01
4.023835926425839205e+00 7.336417615574899465e-01
4.025925614402222408e+00 7.325028493630727500e-01
4.028349338435596394e+00 7.317782890885560221e-01
4.030075371919560112e+00 7.315617705716002117e-01
4.032060939022380275e+00 7.318014730802955281e-01
4.032860051816966163e+00 7.324326423738319880e-01
4.034430259592523882e+00 7.331061451938925000e-01
4.035747184278159594e+00 7.338376718646482111e-01
4.035986423303931758e+00 7.342357575919234991e-01
4.035283582832152049e+00 7.344685418936114374e-01
4.034453134702252086e+00 7.338360092505629151e-01
4.032487632216451345e+00 7.327323430184718989e-01
4.029359414178727228e+00 7.311864008871588050e-01
4.025822488695449231e+00 7.293154820641727376e-01
4.021403450589540185e+00 7.266414672289458476e-01
4.016617932938535418e+00 7.240104247862321207e-01
4.011248387627736278e+00 7.218205062122233784e-01
4.006818296930394041e+00 7.197020017659776503e-01
4.001831824608443888e+00 7.182236851342094219e-01
3.997852950849573261e+00 7.171898778188661172e-01
3.994589404947201494e+00 7.169422894981790639e-01
3.991159219159696292e+00 7.169918648974634712e-01
3.988771127529251892e+00 7.176148674931800420e-01
3.986692246644620408e+00 7.187082475774976276e-01
3.985353517852062044e+00 7.202332239879296605e-01
3.984994978478004768e+00 7.215670051189085887e-01
3.984252125494060159e+00 7.231204948858898085e-01
3.983866358171218813e+00 7.249148812501350347e-01
3.982894274033929705e+00 7.262436233571586408e-01
3.981976928279619798e+00 7.271750980074882520e-01
3.980113524623877908e+00 7.275490672638668110e-01
3.977482848704224860e+00 7.277524799448847892e-01
3.974257844356812619e+00 7.272366510580203780e-01
3.970595947770127587e+00 7.269047942391497763e-01
3.966267480348550922e+00 7.263915996777423612e-01
3.963230026127700256e+00 7.262874362123836747e-01
3.959477559018152792e+00 7.266076072461059576e-01
3.956764864195684517e+00 7.273886614916592608e-01
3.954391318182868265e+00 7.282188120132497833e-01
3.952970724953938753e+00 7.294845265077825047e-01
3.952562323171884273e+00 7.311935587520711488e-01
3.952645822097442529e+00 7.334868787264765544e-01
3.953602889389796538e+00 7.357418353282378920e-01
3.955391618033874845e+00 7.384366337045052964e-01
3.957569058880911150e+00 7.410714614982253368e-01
3.960355571321042767e+00 7.437781505103471247e-01
3.962687791892040678e+00 7.461830311642357882e-01
3.965502332232526683e+00 7.488198219629330632e-01
3.967628651071711587e+00 7.509898280261309012e-01
3.969253900748809016e+00 7.527299435040378794e-01
3.969218116576061828e+00 7.540349864304005667e-01
3.969238068509315376e+00 7.552653764565863126e-01
3.968735767765979361e+00 7.561678725083111896e-01
3.968116396383575495e+00 7.568952643450456153e-01
3.967946781471528350e+00 7.578018935397523581e-01
3.968164761827950748e+00 7.588358967831784208e-01
3.969404361772522538e+00 7.599959724796693239e-01
3.971620916945459268e+00 7.611510678047601619e-01
3.974228135070641876e+00 7.626144963893827233e-01
3.978345871502400932e+00 7.641406327862358960e-01
3.983165019607159962e+00 7.661051537775177556e-01
3.989392954197049868e+00 7.678967796850909577e-01
3.996278012174660610e+00 7.697224417621824077e-01
4.003263952295560202e+00 7.715816107598294504e-01
4.011135773312863861e+00 7.736239490297938115e-01
4.018914485734588204e+00 7.754357414306967122e-01
4.025881399531432869e+00 7.771259481105411426e-01
4.033001599206821552e+00 7.780371698696699756e-01
4.039268007330381494e+00 7.791780869860971404e-01
4.045170968480917395e+00 7.796432414507216135e-01
4.049960586822712649e+00 7.793937941090217647e-01
4.054939586528975681e+00 7.794080605819097007e-01
4.059408633593995397e+00 7.789972393247833748e-01
4.063927456240703506e+00 7.784309748482780567e-01
4.068230941408535806e+00 7.777176957878458863e-01
4.071646669277118491e+00 7.768676529120891461e-01
4.075212639112282709e+00 7.761156399048255716e-01
4.079259921001208156e+00 7.752152921790855800e-01
4.082896810922250985e+00 7.744243235076144760e-01
4.085883904031640590e+00 7.732881857327127406e-01
4.089385292608895384e+00 7.727314262720997862e-01
4.092344554364219178e+00 7.722557135375435200e-01
4.095593165238738287e+00 7.721269932546294124e-01
4.098082541056255579e+00 7.717979393419477363e-01
4.100151174006042787e+00 7.720678969975482975e-01
4.102222358686875125e+00 7.723058364225741101e-01
4.103298892768146189e+00 7.725245055348902712e-01
4.769373583369106662e+00 6.851899871797731967e-01
4.771912122775789022e+00 6.806625920149352860e-01
4.771919139782275998e+00 6.759620444751133217e-01
4.772020406708198159e+00 6.702491836690762650e-01
4.771254457575903274e+00 6.652182351334228194e-01
4.769535197495577528e+00 6.604450519285772758e-01
4.768017700411340876e+00 6.551354080300622051e-01
4.766402231215955076e+00 6.507317514220000154e-01
4.764444790330146340e+00 6.471625692794823470e-01
4.764208100749162789e+00 6.442903519263293299e-01
4.764454036391050806e+00 6.419782970847976999e-01
4.766059699022371809e+00 6.408927658668640559e-01
4.768981834383105856e+00 6.404021123891028289e-01
4.773280221521073230e+00 6.411693120565123971e-01
4.779199734537467492e+00 6.423137596214185674e-01
4.785932137241986517e+00 6.446776742547858374e-01
4.793289180151657725e+00 6.471247094582784909e-01
4.800943270717725753e+00 6.497118279198477175e-01
4.807276066226972233e+00 6.528365006513238145e-01
4.675845739601069084e+00 9.685956636942303355e-01
4.671550405307675291e+00 9.700755925879424035e-01
4.665747424862534132e+00 9.715654809091959221e-01
4.659025098725281033e+00 9.729846168999488620e-01
4.651882319766060370e+00 9.749115044576951439e-01
4.646243821929151530e+00 9.771290465402178160e-01
4.640490337647973362e+00 9.808733165388373587e-01
4.636856827901137734e+00 9.856282913823548597e-01
4.633779165861634297e+00 9.912821601407579841e-01
4.632173022213606828e+00 9.990230458494088195e-01
4.632245520124664395e+00 1.008074635452402612e+00
4.633703925577406402e+00 1.018611046987154989e+00
4.635366923617167956e+00 1.030200219237968451e+00
4.638606075010422991e+00 1.043143370030314099e+00
4.642902509004525058e+00 1.056579218960766120e+00
4.646368610588085701e+00 1.070978695993002550e+00
4.649692221871124076e+00 1.084750372636757110e+00
4.652948787338059056e+00 1.098747146164504196e+00
4.654331981455037237e+00 1.111561358271513811e+00
4.655596938261650664e+00 1.123361617745762375e+00
4.654800993416413846e+00 1.133843841031373589e+00
4.654229635190003656e+00 1.143321805730810992e+00
4.652775423560177259e+00 1.151621109114107089e+00
4.652144838247716407e+00 1.159325968820920316e+00
4.651230037693741437e+00 1.166278083575155833e+00
4.650750583664558846e+00 1.172715866811683938e+00
4.650755168726404598e+00 1.179075243689864161e+00
4.650854779297351804e+00 1.185195937785602061e+00
4.651415543903565819e+00 1.191379124781926757e+00
4.651460282671361135e+00 1.197733847465882295e+00
4.651587399039164517e+00 1.204542168024860693e+00
4.652059273847736875e+00 1.210562784949064774e+00
4.651419408806502176e+00 1.217321338714261403e+00
4.650627222185659271e+00 1.224495496166828623e+00
4.649832339668529713e+00 1.230132556469563321e+00
4.647784897909801316e+00 1.235115185470888610e+00
4.645497122339834917e+00 1.239580873991752208e+00
4.642075673652410472e+00 1.242164530181997240e+00
4.638950156369187283e+00 1.242293835355043896e+00
4.634371704338257736e+00 1.241788912422097324e+00
4.630460098136321534e+00 1.238809262874506878e+00
4.625045986220957417e+00 1.233967610057371100e+00
4.620322002841559694e+00 1.228417597980864917e+00
4.616071734687590578e+00 1.221322897561963883e+00
4.613419421424279854e+00 1.214043809346528446e+00
4.610656479640632632e+00 1.206898675686540745e+00
4.609446488449135515e+00 1.199818855103538917e+00
4.607798363816812071e+00 1.192698146725966746e+00
4.608589458720865117e+00 1.186762444840356423e+00
4.610279267855776908e+00 1.181199405769239874e+00
4.612608710242223964e+00 1.177126986819512000e+00
4.617092887860206218e+00 1.173088181866714264e+00
4.622960302192820059e+00 1.169588826115672608e+00
4.629981693856811908e+00 1.167099934570901443e+00
4.638258233722103441e+00 1.164615721452598063e+00
4.647599339578339261e+00 1.162069248958724099e+00
4.657135971572638589e+00 1.158708557464770861e+00
4.666557671284177644e+00 1.154338880177478988e+00
4.676463482141300254e+00 1.149389577166694654e+00
4.684053456079034561e+00 1.142568864575356224e+00
4.690750288113507693e+00 1.134527265992987921e+00
4.696109382986155545e+00 1.125891349782339956e+00
4.701301074309545136e+00 1.116345647345818870e+00
4.706279991151061992e+00 1.106945605007570999e+00
4.711199767430632512e+00 1.098685976829039790e+00
4.717095091824924147e+00 1.090885396061658907e+00
4.724513495674681707e+00 1.084681342419929306e+00
4.733199664591236200e+00 1.079507627373102574e+00
4.743451440187225643e+00 1.076660214409759675e+00
4.754828171674274628e+00 1.075659927173237218e+00
4.767435970398826051e+00 1.076216699402915866e+00
4.780761832788122057e+00 1.078704384471563582e+00
4.795239787057395731e+00 1.082872657476801059e+00
4.808737528152594365e+00 1.088056497921149113e+00
4.821647030194233352e+00 1.094063507347525777e+00
4.834103343552730081e+00 1.100392058280209140e+00
4.843796655769862625e+00 1.107540847452747501e+00
4.851308085555003480e+00 1.114130122344030749e+00
4.856221295014604422e+00 1.121106536830169587e+00
4.858674594518320511e+00 1.128055004107122006e+00
4.859983890384669714e+00 1.136531804482719732e+00
4.859509063707068144e+00 1.145130813433306471e+00
4.858409305178968296e+00 1.153942052997120493e+00
4.856414199001693355e+00 1.164988868559426738e+00
4.854054422584706430e+00 1.177660320845076214e+00
4.853216284916052281e+00 1.191394181584252587e+00
4.851478771648818800e+00 1.206708690662511518e+00
4.850837060476046680e+00 1.222789293523644183e+00
4.851068889804593276e+00 1.241013119666756648e+00
4.851874949428259143e+00 1.259737368484107334e+00
4.853293399116154205e+00 1.279514396576993507e+00
4.854959566301002560e+00 1.299701525270778202e+00
4.856375850987063814e+00 1.320369663001552674e+00
4.858851337410963644e+00 1.340908121561595223e+00
4.860114479923558051e+00 1.360779233020064760e+00
4.861738159453235397e+00 1.380433458902722066e+00
4.862377636956468407e+00 1.398354517929132346e+00
4.862553693723923764e+00 1.415133752627615094e+00
4.862603853820857580e+00 1.430164284410456066e+00
4.861790388126435047e+00 1.444038039997803002e+00
4.862384741145994838e+00 1.456338495863957361e+00
4.863377699275759802e+00 1.467155812139121940e+00
4.863849230558121128e+00 1.477088125739147717e+00
4.866337101564210066e+00 1.485268446096468686e+00
4.869246583071176637e+00 1.492763329072908096e+00
4.872898666529195566e+00 1.498725306008072300e+00
4.870455503162028243e+00 1.499412250136484825e+00
4.867954289982296068e+00 1.498507012102872737e+00
4.865096637011618874e+00 1.495836005807159363e+00
4.861396531311052982e+00 1.492456660234537491e+00
4.856810715578574467e+00 1.488373722060614135e+00
4.852952384729081636e+00 1.483130919971719752e+00
4.849810796267391311e+00 1.477734116884404036e+00
4.848422385153630110e+00 1.472695551555238902e+00
4.849136824799471945e+00 1.468454894501989960e+00
4.851406129811869583e+00 1.465732165783335095e+00
4.856632854226413443e+00 1.463491513342085160e+00
4.865173934014467960e+00 1.462772639849780010e+00
4.875428797522051383e+00 1.462140475517432758e+00
4.886701628814510201e+00 1.462700360795337495e+00
4.898811842504078307e+00 1.462017789177306071e+00
4.910291890088570810e+00 1.461150668844664047e+00
4.921362864825248984e+00 1.459270374659715985e+00
4.931512332638694041e+00 1.455805981755889711e+00
4.933355625675361900e+00 1.447134370163540629e+00
4.934399855988427674e+00 1.438676311965513488e+00
4.936291806183538355e+00 1.430826457716878108e+00
4.939200300120106135e+00 1.423148515667541414e+00
4.941796897916665543e+00 1.416647966105415657e+00
4.943912806308924601e+00 1.411145751440050722e+00
4.945205985298120055e+00 1.404687111596680360e+00
4.940929127260202947e+00 1.395561331398897709e+00
4.935120605337131039e+00 1.386950181292908590e+00
4.929325950045066129e+00 1.379019158353557151e+00
4.923615792419152370e+00 1.372651089796806056e+00
4.918963658760967306e+00 1.368442641068472687e+00
4.913795766698852319e+00 1.365583879366702558e+00
4.910287274761828691e+00 1.364417069541431271e+00
4.907127938559625591e+00 1.364945034535741897e+00
4.903993253435647404e+00 1.367667479736513148e+00
4.900831181499972544e+00 1.371334793264864516e+00
4.897646782242770946e+00 1.376916935836550282e+00
4.893247946850038055e+00 1.382695561330817169e+00
4.888443419012716618e+00 1.389386994165280553e+00
4.882117856920927146e+00 1.395819603518630547e+00
4.872624211352898804e+00 1.401627321176627028e+00
4.864613226153053915e+00 1.409265972046577442e+00
4.857593249681401382e+00 1.417823740922982800e+00
4.851334809800356140e+00 1.427444318216886110e+00
4.842964535981349350e+00 1.436114202148794927e+00
4.834449549735029272e+00 1.444297675527238978e+00
4.826282386731579166e+00 1.452932349341244711e+00
4.820064113329825872e+00 1.461859422685704013e+00
4.813941211755939698e+00 1.471390075703542077e+00
4.809508723435076405e+00 1.481620116494425377e+00
4.806362788248820905e+00 1.493183553307667166e+00
4.804196706786543203e+00 1.504051279461795065e+00
4.796503646515859920e+00 1.511207591457913946e+00
4.787684601776140525e+00 1.517281393465899075e+00
4.777964396216813014e+00 1.523338312471085754e+00
4.769178418423462240e+00 1.529088897553684934e+00
4.760932860796518895e+00 1.536383951847303253e+00
4.753896952667211906e+00 1.543112238857139662e+00
4.748008350797817911e+00 1.550657312360500750e+00
4.745155510295736789e+00 1.557902224645374423e+00
4.743872859400159570e+00 1.565027842219836707e+00
4.744694256867353133e+00 1.572563338764127794e+00
4.747779405942644360e+00 1.578127008910706452e+00
4.751989588136446230e+00 1.584162231945137833e+00
4.748340168998808508e+00 1.580328627133034569e+00
4.744661870551116323e+00 1.576111311763602973e+00
4.743775894911482993e+00 1.571085653116461867e+00
4.746125669350433007e+00 1.566235954563186539e+00
4.748993489033727755e+00 1.560922938699290441e+00
4.753454517466422224e+00 1.556587638133178242e+00
4.759192826351164030e+00 1.552602837432615956e+00
4.765378407360166158e+00 1.549202316462489071e+00
4.771198935660120100e+00 1.547011508741246821e+00
4.776690779865971237e+00 1.545679978770415186e+00
4.781376129271352582e+00 1.544420410774557384e+00
4.785503371799146421e+00 1.542607286139118461e+00
4.789415543347476323e+00 1.540832851600329123e+00
4.793230393362495789e+00 1.538892117100159496e+00
4.797453889216709122e+00 1.535533650044746512e+00
4.801296547030894146e+00 1.532276813677804883e+00
4.806588737010486057e+00 1.527728332074119733e+00
4.811694264266984433e+00 1.522774902475773073e+00
