# Supplementary material for: Simulating the Photochemical Birth of the Hydrated Electron in Liquid Water
Source: Nat Commun. 2026 Mar 10;17:3764. doi: 10.1038/s41467-026-70045-7 (PMC13106769; doi:10.1038/s41467-026-70045-7)
Supplement: Supplementary file 3 — Source Data [file 41467_2026_70045_MOESM3_ESM.zip › Supplementary_Figures/Figure_6/avg_H2O_OHd.dat]

# Mean distance [A]             std
9.951798005703007544e-01 2.997183316372363147e-04
9.954121520941233703e-01 2.976480815041231869e-04
9.960824659712034235e-01 2.930235659779375883e-04
9.970910834791779642e-01 2.892297736972003876e-04
9.984969051724539302e-01 2.872685855120521740e-04
1.000117262268602758e+00 2.900392813537786734e-04
1.001938358103813931e+00 2.959231038485927762e-04
1.003647465673627837e+00 3.034809136912842683e-04
1.004976193171922105e+00 3.116755219797117597e-04
1.005660275098790413e+00 3.199667401093956773e-04
1.005673928757332414e+00 3.256195777025042430e-04
1.005021801660023639e+00 3.279485904437687998e-04
1.003823423428666262e+00 3.278036822909061654e-04
1.002261054533504669e+00 3.255449845562766609e-04
1.000660103086030928e+00 3.208340030707256246e-04
9.991464488577843639e-01 3.184522928213453434e-04
9.978722921104126176e-01 3.246284151603897185e-04
9.970141935028995483e-01 3.338594046354093157e-04
9.962967873125566642e-01 3.355778906639122951e-04
9.959804634144732161e-01 3.341470046184077318e-04
9.960217710338510333e-01 3.371567069297244710e-04
9.965467383069959162e-01 3.360453685834153474e-04
9.975269879241772664e-01 3.401144334660571324e-04
9.988688768297476761e-01 3.437703630397941600e-04
1.000522284737962675e+00 3.473684537645409958e-04
1.002206387864178927e+00 3.578111879243301026e-04
1.003756766477009066e+00 3.705858538064042023e-04
1.005043105231679723e+00 3.882697937150579853e-04
1.005634676111308190e+00 4.090495387230904767e-04
1.005812267790622494e+00 4.226189520211283651e-04
1.005351431100832915e+00 4.263008650604084592e-04
1.004755020683352873e+00 4.388300956643385094e-04
1.003833741495718579e+00 4.389059369092867115e-04
1.002858763422843413e+00 4.386286970851643202e-04
1.001976810348669256e+00 4.471311046539257423e-04
1.001014499189512685e+00 4.469576435972253152e-04
1.000162318663407657e+00 4.506282914502526132e-04
9.993759551440909439e-01 4.485951739195645515e-04
9.989474047522580724e-01 4.506821139157770315e-04
9.988895527836274546e-01 4.513731330019949187e-04
9.991625878686719586e-01 4.478177411289562589e-04
9.997113428796868817e-01 4.225184782311184792e-04
1.000577106490313950e+00 4.206788493478216340e-04
1.001705240062174429e+00 4.247367745230774491e-04
1.002916075012171282e+00 4.303813537696107991e-04
1.003849271823842315e+00 4.345553364159683140e-04
1.004474964474667997e+00 4.411742083375985984e-04
1.004733400164208534e+00 4.531188922852235398e-04
1.004705053484764798e+00 4.594669644580843680e-04
1.004517843681153710e+00 4.663781800119947167e-04
1.004115744346002037e+00 4.750750899612088255e-04
1.003655669513568327e+00 4.856778122709257107e-04
1.003149204923392768e+00 4.942227334405023412e-04
1.002593387165250816e+00 4.804664022468829146e-04
1.001893962219494894e+00 4.896915730044558391e-04
1.001159965251926298e+00 4.930895906733866619e-04
1.000567239383997720e+00 4.945943902999751750e-04
1.000206630714311373e+00 4.952252638169121800e-04
1.000230448915088166e+00 4.954959687483832548e-04
1.000449947246810911e+00 4.978552852516762934e-04
1.000694072902188259e+00 4.848586160797251706e-04
1.001375793832729899e+00 4.892871413486834424e-04
1.002154828668749387e+00 4.912680844057621104e-04
1.002909018939915686e+00 5.001599140603903322e-04
1.003444298636774201e+00 5.057494547718692501e-04
1.003795820627027213e+00 5.124085429709322173e-04
1.004095378428475849e+00 5.228987636260861317e-04
1.004497963621935774e+00 5.263811071601067707e-04
1.004693945151809542e+00 5.320461493169279573e-04
1.004654592641075261e+00 5.381722631820108627e-04
1.004563445795654042e+00 5.398508878140545085e-04
1.004357902534618985e+00 5.413961473402923970e-04
1.004099971062236030e+00 5.412290049291462344e-04
1.003766697998915047e+00 5.406105445169942817e-04
1.003532867185891186e+00 5.378228387311048339e-04
1.003405097904139121e+00 5.363480493989539709e-04
1.003397268453724012e+00 5.411446863000254036e-04
1.003520406662091080e+00 5.368473159421305492e-04
1.003689633359539757e+00 5.341308837802231143e-04
1.003910755547265277e+00 5.280743974444969228e-04
1.004067008321166021e+00 5.308519664860094321e-04
1.004162328205388199e+00 5.364765523956136579e-04
1.004321393391142792e+00 5.433349251563843619e-04
1.004484261835379977e+00 5.499901703186777652e-04
1.004685155100648153e+00 5.563673826870983675e-04
1.004849657106634320e+00 5.634563125126484029e-04
1.004932409269199134e+00 5.740192148227542517e-04
1.004842062169430505e+00 5.852042920041784085e-04
1.004847457386244924e+00 5.937666762451420440e-04
1.004778579324000276e+00 5.997010200332222700e-04
1.004614179441227773e+00 6.022167727889136263e-04
1.004589026474272284e+00 6.030627200151143915e-04
1.004580241226335824e+00 6.031440575193235164e-04
1.004676631907264861e+00 6.046366028488030795e-04
1.004669788226919769e+00 6.076174545771571324e-04
1.004733904120702848e+00 6.090509654902991239e-04
1.004876638540565859e+00 6.077360715759527353e-04
1.004994931202481956e+00 6.055658690623910278e-04
1.004955344592980637e+00 6.052349886656916995e-04
1.004838681868428507e+00 6.077314814983633424e-04
1.004735246530087611e+00 6.107855912768997029e-04
1.004714813826396380e+00 6.134499626881107209e-04
1.004813686268493989e+00 6.136150867693673794e-04
1.004958651560065697e+00 6.141319787795239751e-04
1.004987171515392630e+00 6.181377710154164909e-04
1.004960320631964166e+00 6.255658724077510936e-04
1.004993316868245001e+00 6.330381788339740435e-04
1.004964895095891597e+00 6.396914728841821820e-04
1.004952097179075743e+00 6.440748654681374913e-04
1.005085152527357861e+00 6.474779808998333986e-04
1.005382692423002267e+00 6.527872107913807115e-04
1.005808446225934238e+00 6.595007719760459519e-04
1.006265623676910748e+00 6.687283692535499896e-04
1.006745485243385918e+00 6.782661709581390983e-04
1.007125109307918542e+00 6.881837742349535816e-04
1.007385683365511930e+00 6.967664345129124430e-04
1.007625654359680878e+00 7.020043918719080745e-04
1.007696004594861749e+00 7.067145237076787826e-04
1.007676528584897646e+00 7.088612902925047442e-04
1.007593770288598867e+00 7.098583717175382122e-04
1.007475787889595242e+00 7.103983741077341549e-04
1.007405039179281037e+00 7.121535616456540129e-04
1.007325378262623916e+00 7.158427012405779288e-04
1.007267959467821994e+00 7.214696040153132164e-04
1.007211270713151308e+00 7.296516755263705162e-04
1.006995488911807346e+00 7.398874313309505022e-04
1.006777400786512233e+00 7.492110333849569693e-04
1.006673396053883396e+00 7.565705156047570525e-04
1.006664675475593018e+00 7.630383573599331575e-04
1.006736211005254455e+00 7.686776773777192909e-04
1.006881400419465722e+00 7.752949870524172794e-04
1.007147943447840532e+00 7.826417869928682701e-04
1.007413865880379733e+00 7.930207491090286807e-04
1.007636522683695857e+00 8.037074459534525187e-04
1.007914934170012877e+00 8.135862935247952215e-04
1.008190256940754592e+00 8.224927108791750497e-04
1.008388820063956803e+00 8.281400513366651665e-04
1.008418987569916769e+00 8.315317564848383582e-04
1.008399589375744476e+00 8.338831065044767857e-04
1.008387759989569199e+00 8.368302587645669527e-04
1.008395375000952443e+00 8.401228847932649176e-04
1.008351233588463014e+00 8.448097869152448479e-04
1.008350114327375868e+00 8.486226063542679507e-04
1.008463736448142356e+00 8.516830185440776206e-04
1.008526764471687542e+00 8.558864301149210398e-04
1.008629747572813873e+00 8.607565919563676688e-04
1.008753349799033527e+00 8.676349693408947098e-04
1.008721908193098926e+00 8.760477151414740576e-04
1.008745736354661471e+00 8.828397258457434905e-04
1.008900949203929809e+00 8.878000086932440454e-04
1.009048464869638728e+00 8.924520362560015236e-04
1.009319235781886315e+00 8.960296184385367190e-04
1.009584801499752382e+00 9.002232757954807627e-04
1.009908814744329364e+00 9.041675194324792254e-04
1.010151331549417941e+00 9.070090315995482438e-04
1.010160422175942818e+00 9.096501348930727520e-04
1.009925433083561197e+00 9.137723561532727591e-04
1.009677863791105246e+00 9.175424300530782501e-04
1.009453588058751849e+00 9.193043303413433835e-04
1.009241432291984042e+00 9.197948858157237607e-04
1.009038481476655758e+00 9.201496700553681669e-04
1.009019935451478167e+00 9.205054175749458230e-04
1.009046452666915172e+00 9.212365559472739758e-04
1.009228394488904668e+00 9.229337758438255126e-04
1.009332363471817207e+00 9.281742663343252884e-04
1.009423161081770548e+00 9.356526800218807442e-04
1.009669933488399396e+00 9.438084353280963524e-04
1.009855153639379388e+00 9.525924435092195195e-04
1.010117063949155014e+00 9.608039486153599658e-04
1.010329206084380260e+00 9.696667387981814821e-04
1.010490815222414573e+00 9.790218408025040675e-04
1.010734477456042724e+00 9.865703823517067012e-04
1.010943257913993643e+00 9.934161358151965496e-04
1.011008501975039220e+00 9.999615479345616044e-04
1.010937936352573230e+00 1.007205913607133905e-03
1.010923076718082125e+00 1.014553192594203242e-03
1.010844041730895704e+00 1.022385455018844005e-03
1.010766819084425450e+00 1.029409470458939610e-03
1.010577233850988854e+00 1.047978025536267519e-03
1.010458586692253746e+00 1.053197577609128353e-03
1.010467928057836806e+00 1.056879229938320055e-03
1.010511036319721834e+00 1.061107264517102602e-03
1.010561340291202814e+00 1.066390608309437070e-03
1.010563640087282611e+00 1.072169404108589026e-03
1.010703824837407616e+00 1.079015029416719286e-03
1.010966081171485786e+00 1.086860277509991155e-03
1.011222860732060358e+00 1.096324774388612562e-03
1.011491154409031923e+00 1.105682080737004731e-03
1.011837579729458536e+00 1.114278323983041797e-03
1.012130248466638793e+00 1.122000312017420749e-03
1.012377680102798161e+00 1.127606687578912390e-03
1.012512375338730397e+00 1.133343062767974392e-03
1.012519686056189361e+00 1.139248307793623094e-03
1.012507435765090724e+00 1.143321838473374593e-03
1.012458610878964604e+00 1.146102752919094230e-03
1.012245797923351009e+00 1.149125378517857005e-03
1.011894011427544759e+00 1.151348409548095912e-03
1.011642955459577831e+00 1.151630680043864161e-03
1.011471571145016402e+00 1.151245906146198617e-03
1.011374259549414401e+00 1.151124700309030932e-03
1.011260706523197106e+00 1.152896637554829936e-03
1.011133787651191884e+00 1.155431875946496493e-03
1.011201104903445502e+00 1.158314173752421870e-03
1.011339954701636179e+00 1.162401597127675837e-03
1.011526106648729550e+00 1.166395175814149022e-03
1.011684703312238476e+00 1.170231091592026373e-03
1.011876465634148792e+00 1.174926795041007386e-03
1.012056166053791006e+00 1.180548009382503902e-03
1.012240472627079502e+00 1.186125449353929179e-03
1.012379540833412639e+00 1.192551913174439305e-03
1.012593399489308821e+00 1.199170496397949058e-03
1.012825762371900362e+00 1.204909060536333860e-03
1.013022425520189840e+00 1.208671948844971915e-03
1.013057813046417399e+00 1.211681298330853336e-03
1.012935249261348591e+00 1.214330470474160291e-03
1.012667771265756356e+00 1.215572339418418552e-03
1.012389295179689119e+00 1.215774718043718646e-03
1.012026855861132724e+00 1.215429837582019876e-03
1.011871678168300814e+00 1.214260723914651089e-03
1.011800203656379349e+00 1.212860490493145298e-03
1.011904958565872148e+00 1.212286006243745023e-03
1.012026709134974611e+00 1.213128694209342088e-03
1.012125846783460181e+00 1.214418432814318117e-03
1.012344393872306236e+00 1.214002034100117745e-03
1.012537407095103870e+00 1.213000859166123331e-03
1.012682347910520919e+00 1.212584347077503731e-03
1.012788217633059151e+00 1.212849346732114159e-03
1.012921667819549176e+00 1.215447843695727139e-03
1.013002417984068648e+00 1.220011798308740522e-03
1.013129230853956786e+00 1.224753264931210950e-03
1.013304480629631632e+00 1.229819309574572408e-03
1.013533383190034165e+00 1.233134042528439634e-03
1.013656605819155843e+00 1.236331436327998056e-03
1.013634974372035424e+00 1.240995422874229502e-03
1.013413870219821877e+00 1.245815291487726911e-03
1.012846407808355886e+00 1.218369232022984772e-03
1.012550975012399990e+00 1.223686476476551228e-03
1.012516898229040674e+00 1.226907593122629524e-03
1.012659607161558784e+00 1.229538805833594803e-03
1.012753304420393352e+00 1.233430479257073900e-03
1.012917421652423489e+00 1.238372511903277533e-03
1.013007714619613253e+00 1.244977679703403129e-03
1.013149574045027368e+00 1.252522065461616216e-03
1.013372638773503365e+00 1.260136163418832311e-03
1.013505828510183671e+00 1.268823640539569822e-03
1.013600800769290933e+00 1.277704892099602255e-03
1.013743843960443591e+00 1.286916066798878856e-03
1.013849391447043669e+00 1.295563120692563592e-03
1.013923601210931169e+00 1.303352238649888939e-03
1.014125699096005695e+00 1.309475200880130938e-03
1.014125054943728621e+00 1.314518133193847858e-03
1.014025484970214386e+00 1.318379482462978805e-03
1.013837263271948119e+00 1.321128940129664194e-03
1.013474134603065790e+00 1.323947302937081251e-03
1.013115029681655566e+00 1.325586398612451982e-03
1.012822215666112857e+00 1.324755681569060465e-03
1.012802506569838501e+00 1.324148115107682752e-03
1.012862534943961501e+00 1.324386413682752429e-03
1.012880717215344228e+00 1.327170682221795244e-03
1.012973949256458894e+00 1.332675078212029046e-03
1.013239368526057449e+00 1.340042031874933738e-03
1.013555673883026698e+00 1.350748042867666154e-03
1.013899136233277209e+00 1.362589069525015724e-03
1.014399610697561238e+00 1.373735351286823692e-03
1.014862783432380899e+00 1.385640734087513915e-03
1.015205484334497088e+00 1.397292756586958513e-03
1.015568598120981658e+00 1.408115755490028974e-03
1.015867875152737465e+00 1.418183465702374611e-03
1.016001540717999641e+00 1.428459343893771945e-03
1.015950093075068672e+00 1.438645461907603210e-03
1.015797728448409654e+00 1.448036852157021364e-03
1.015505723985552944e+00 1.456375248421141501e-03
1.015231414075542293e+00 1.462413451661251449e-03
1.015072136102858735e+00 1.465951384545595079e-03
1.015025002327983428e+00 1.466495421736348703e-03
1.014834201345266695e+00 1.466635140578019048e-03
1.014604563866149389e+00 1.466343854166543212e-03
1.014498485915291459e+00 1.466017289935546506e-03
1.014442766681814767e+00 1.466987548174313993e-03
1.014530210731299009e+00 1.468795718820293606e-03
1.014649241006783109e+00 1.472467550999806418e-03
1.014949784002147082e+00 1.476356156196333928e-03
1.015310006421071831e+00 1.480644404171760657e-03
1.015699769646824624e+00 1.485717724807336876e-03
1.016077213127133172e+00 1.490560245946188260e-03
1.016392879058099163e+00 1.496282502818666732e-03
1.016690651628747499e+00 1.501755115319811226e-03
1.016820655923680539e+00 1.507601364601005110e-03
1.016678763620978865e+00 1.515420409683409337e-03
1.016347535797986756e+00 1.524963763721764705e-03
1.016134526656687243e+00 1.533105631145219956e-03
1.015915178999438062e+00 1.540547320135115432e-03
1.015775355028643689e+00 1.546915173396107204e-03
1.015697461662072421e+00 1.551070431631159296e-03
1.015614807565918154e+00 1.553976481108044778e-03
1.015381708413282125e+00 1.555700294776157181e-03
1.015344426326808325e+00 1.556725477225226690e-03
1.015259931272766369e+00 1.558376292681810851e-03
1.015186003166450801e+00 1.559938584739440325e-03
1.015138067359834695e+00 1.562182744648975361e-03
1.015360644084470021e+00 1.564380505170538628e-03
1.015597298241537771e+00 1.566938823330130343e-03
1.015991296791231457e+00 1.568627345218455990e-03
1.016479755384603667e+00 1.570880711349203042e-03
1.016909336592551005e+00 1.574901546520078837e-03
1.017327218497429353e+00 1.579474281473337242e-03
1.017510297091391847e+00 1.585537182930771369e-03
1.017485222081811580e+00 1.592396468227419122e-03
1.017413423415493678e+00 1.600513164752090248e-03
1.017376168371266543e+00 1.607964396500884130e-03
1.017341068563561546e+00 1.615180621507969136e-03
1.017238927258246939e+00 1.622275565775717354e-03
1.017200765219523628e+00 1.627927444687774818e-03
1.017022592348444832e+00 1.633784848869417354e-03
1.016773450961653058e+00 1.638832706838686112e-03
1.016505270352075163e+00 1.643930274507844885e-03
1.016275560871010120e+00 1.647618659203656721e-03
1.016101064363879924e+00 1.651726015713180385e-03
1.016009339160729885e+00 1.656081334743529556e-03
1.015982293732770936e+00 1.661172879029655311e-03
1.016100079686265145e+00 1.667010024497887028e-03
1.016439795269404200e+00 1.672869931139757318e-03
1.016774509551544581e+00 1.680525248144248843e-03
1.016991074266093698e+00 1.687822424532351177e-03
1.017188991520910246e+00 1.695461041774374211e-03
1.017459703876369526e+00 1.702143328641169762e-03
1.017612903742314057e+00 1.707781817422383917e-03
1.017744870168303839e+00 1.713111760497345671e-03
1.017907675965629144e+00 1.717069344662899453e-03
1.018013243083057073e+00 1.720532113044425694e-03
1.018068165684374859e+00 1.723228331826342054e-03
1.018080219042360346e+00 1.726347963910114741e-03
1.017985996575828445e+00 1.729705792968511601e-03
1.017838183333936275e+00 1.733481974793241393e-03
1.017674388108128269e+00 1.736945565712781680e-03
1.017504337399207870e+00 1.739748581470400421e-03
1.017352613947516859e+00 1.742534108085190547e-03
1.017426358460308711e+00 1.780113493593239900e-03
1.017358850973137940e+00 1.782575607141046207e-03
1.017311925618413104e+00 1.785241416345579452e-03
1.017283724689009849e+00 1.789562186937390881e-03
1.017263168774158677e+00 1.794930907485684608e-03
1.017251622456452731e+00 1.801791840788776779e-03
1.017396151862555387e+00 1.809137522797984966e-03
1.017623991794312399e+00 1.818627577752459767e-03
1.017813632480696562e+00 1.830275587203684245e-03
1.018172152107870598e+00 1.843450017114871969e-03
1.018573460214700965e+00 1.857742733608348015e-03
1.018907095524677509e+00 1.872526892291613001e-03
1.019189791352274721e+00 1.887231019310851160e-03
1.019405581182616372e+00 1.917122643442312939e-03
1.019581198482144346e+00 1.929695113775860196e-03
1.019610107124176546e+00 1.940847560953569721e-03
1.019631227041579935e+00 1.948955665763831696e-03
1.019633340807730271e+00 1.953679760513811915e-03
1.019522549798342892e+00 1.955868410951677999e-03
1.019356003254733078e+00 1.954305477684782286e-03
1.019188886331279464e+00 1.950780014003512591e-03
1.018947495286125493e+00 1.945347968466357505e-03
1.018763225143674456e+00 1.938776768455669451e-03
1.018514013937172669e+00 1.932555620758031863e-03
1.018335360589578631e+00 1.926044459924196187e-03
1.018309388995639386e+00 1.920627593323036590e-03
1.018305686799792831e+00 1.916931258648440313e-03
1.018235357585926204e+00 1.916546919791919587e-03
1.018287096963709004e+00 1.917441545970631749e-03
1.018327231065932592e+00 1.920862324241764041e-03
1.018453172927060946e+00 1.925344553182278687e-03
1.018676788711682546e+00 1.930779118052198314e-03
1.018893246316072032e+00 1.936424173411349040e-03
1.019110777860634753e+00 1.943331291538212807e-03
1.019185808753802824e+00 1.950293523807994671e-03
1.019262903111253671e+00 1.955983378324835115e-03
1.019351200077584396e+00 1.959033166833626990e-03
1.019269982223340865e+00 1.960762387875247554e-03
1.019163163793764371e+00 1.960307810632464041e-03
1.019084665950986235e+00 1.957547501416362443e-03
1.019015786549634983e+00 1.953202577994871819e-03
1.018852440375758395e+00 1.947969791334396581e-03
1.018583604595930225e+00 1.942756426425368017e-03
1.018380813600928247e+00 1.937453723087002823e-03
1.018300556402691903e+00 1.933464270676410078e-03
1.018317115017357999e+00 1.931672435464346386e-03
1.018286685791280677e+00 1.931720981678807306e-03
1.018186457560267488e+00 1.934487987408125675e-03
1.018277676584830926e+00 1.939123835960956119e-03
1.018487521891824121e+00 1.945300073635203254e-03
1.018701593252214321e+00 1.954440830090057018e-03
1.018903232836093631e+00 1.964240279976822885e-03
1.019145790876056612e+00 1.974341140731301729e-03
1.019396877757674069e+00 1.984407205037008303e-03
1.019665633017698081e+00 1.993803971319420883e-03
1.019711458366841850e+00 2.002073728394909973e-03
1.019752115976858997e+00 2.007646864608648649e-03
1.019875078980137850e+00 2.009977785546037104e-03
1.019915708842310975e+00 2.009181830554577879e-03
1.019750653428047604e+00 2.007035942847632762e-03
1.019557270119604508e+00 2.003543181950639875e-03
1.019290364358362178e+00 1.999431256216314089e-03
1.019193048040875293e+00 1.993990576337180843e-03
1.019141269120304782e+00 1.989361219359215942e-03
1.019088317109196007e+00 1.986056752350072799e-03
1.018963800525080066e+00 1.984123976552343727e-03
1.018869280722174864e+00 1.982162374406140192e-03
1.018906171716101650e+00 1.980752938580819956e-03
1.019033725332583185e+00 1.979835230124359340e-03
1.019092272508482111e+00 1.979322836730126964e-03
1.019284999979649609e+00 1.978697011808819295e-03
1.019428172640254093e+00 1.979614617156762960e-03
1.019734164748641092e+00 1.980903208909777936e-03
1.019943189635639458e+00 1.983823732624690524e-03
1.020021458313525198e+00 1.987036665147607316e-03
1.020115295262446375e+00 1.989584395629638829e-03
1.020202307862749569e+00 1.991952950920927896e-03
1.020216188802209878e+00 1.993881479499998600e-03
1.020098604690510280e+00 1.995704355705728381e-03
1.019944917328149625e+00 1.997407703297287250e-03
1.019736561651419571e+00 1.999657769177650129e-03
1.019591659056588329e+00 2.001685422104894883e-03
1.019412876808887924e+00 2.005063964733051762e-03
1.019224363183397486e+00 2.008830339204248534e-03
1.019156794440543301e+00 2.012951429123778415e-03
1.019186459414874513e+00 2.016688806838578575e-03
1.019287690533047019e+00 2.019632192827798371e-03
1.019383600389938804e+00 2.022635620729134383e-03
1.019510165778318100e+00 2.025243796797430908e-03
1.019753859380721828e+00 2.026383523664881947e-03
1.020189242815521702e+00 2.026864222874099133e-03
1.020553305929608578e+00 2.029557860440268056e-03
1.020792345071380502e+00 2.033317436568672035e-03
1.021031457701663037e+00 2.037654467382853194e-03
1.021239785858662819e+00 2.042506042462475732e-03
1.021227206247786068e+00 2.049613278498172049e-03
1.021163330694113469e+00 2.056695708606277265e-03
1.021108098052385671e+00 2.068146038540155315e-03
1.021088557520565931e+00 2.073614824754388582e-03
1.021042002553477657e+00 2.117068597915145508e-03
1.020631424434937262e+00 2.121952510345341807e-03
1.020085642842749385e+00 2.126456776772323639e-03
1.019676057949318260e+00 2.128782846994295083e-03
1.019386755153798729e+00 2.129074615385361923e-03
1.019122467781454988e+00 2.128062951805534137e-03
1.019043854734224652e+00 2.126019908280338353e-03
1.019029794802545741e+00 2.122563988563531869e-03
1.019168576995832742e+00 2.118833472633467607e-03
1.019433662159599630e+00 2.114731822349266276e-03
1.019628315399543350e+00 2.111970422939024421e-03
1.019846091605503879e+00 2.109387411087155963e-03
1.019982032318659027e+00 2.108134657948100739e-03
1.020188907697828107e+00 2.107120621615474459e-03
1.020343519352929995e+00 2.107919459831654289e-03
1.020408552553328407e+00 2.110769515724760393e-03
1.020370221592562077e+00 2.115545134265864845e-03
1.020772555508981494e+00 2.168060815093900660e-03
1.020811438131493665e+00 2.173380656613345657e-03
1.020700893419057786e+00 2.180290078743328790e-03
1.020448932428164257e+00 2.189035801937541745e-03
1.020031146782423681e+00 2.199734243161624581e-03
1.019659029804291572e+00 2.209554449309375588e-03
1.019546931836777137e+00 2.250484696630449585e-03
1.019519259057779736e+00 2.258574626128351595e-03
1.019583853964288522e+00 2.265848466587607520e-03
1.019830948227618439e+00 2.270940870876237815e-03
1.020029942357240316e+00 2.275441347143675359e-03
1.020127688620224848e+00 2.280106917285336723e-03
1.020297953394396107e+00 2.284542935930108671e-03
1.020459038390566064e+00 2.288875553555512303e-03
1.020580775905709281e+00 2.294095775044503738e-03
1.020847199905011937e+00 2.298544924124076329e-03
1.021230908771832979e+00 2.303804209996124664e-03
1.021610118340952722e+00 2.309367355380553648e-03
1.021849575885520389e+00 2.316106801381260464e-03
1.022121978990527813e+00 2.321923275096581408e-03
1.022292534988199719e+00 2.328494796428396286e-03
1.022348841859843871e+00 2.335802585942371116e-03
1.022197345241623312e+00 2.343779107298710109e-03
1.022014126757779806e+00 2.353139732387870154e-03
1.021868588955363366e+00 2.362494290664211155e-03
1.021747450407395785e+00 2.370803376509638023e-03
1.021597708368007451e+00 2.378376675744480091e-03
1.021541510488725990e+00 2.385123619419506850e-03
1.021576524978621947e+00 2.388774799483787525e-03
1.021689298513448474e+00 2.389887654934150577e-03
1.021646279358121578e+00 2.389206291848913581e-03
1.021811526433590078e+00 2.438740194525270029e-03
1.022437939695831632e+00 2.495131466100009975e-03
1.022549292011137645e+00 2.492272894921734611e-03
1.022622994985426415e+00 2.489733642825174217e-03
1.022858266094196278e+00 2.486568848509857193e-03
1.022984973116123353e+00 2.484457632732377155e-03
1.022978868409217146e+00 2.483286488775966663e-03
1.023049828556688245e+00 2.482907330528686795e-03
1.022966843250734392e+00 2.484388093385110543e-03
1.022849770741828257e+00 2.486847069120052493e-03
1.022813544713606193e+00 2.489609127467518144e-03
1.022733736135205573e+00 2.493730257523847724e-03
1.022800750595961317e+00 2.497097375868406483e-03
1.022794011674800885e+00 2.500694515539461735e-03
1.022624388589979505e+00 2.506899478766008108e-03
1.022425572315635467e+00 2.513147656745074419e-03
1.022319464866326078e+00 2.518474884088889917e-03
1.022264226816747890e+00 2.524085530353296133e-03
1.022404740465411965e+00 2.529727037524263488e-03
1.022943171276254670e+00 2.599069474505263065e-03
1.023135491396591323e+00 2.606115196768800032e-03
1.023317065418808181e+00 2.612977032726113320e-03
1.023669361215055584e+00 2.619738987620921170e-03
1.023928772306749835e+00 2.627265894610999152e-03
1.024229322544276455e+00 2.633495073851025142e-03
1.024534329377144060e+00 2.639967388548600420e-03
1.024709143779152454e+00 2.645380707522490809e-03
1.024820299687538183e+00 2.651193622485547956e-03
1.024847430793731418e+00 2.657200698814895026e-03
1.024658410527213848e+00 2.693305364844537832e-03
1.025121462873340494e+00 2.772493926735032470e-03
1.024987287497824751e+00 2.777147059672403946e-03
1.024769864770890715e+00 2.781214931225228174e-03
1.024537008536004601e+00 2.784867577408596095e-03
1.024455425485381932e+00 2.787943875282374983e-03
1.024360627273283919e+00 2.792225605473393820e-03
1.024327197080567631e+00 2.795485788630072167e-03
1.024358476713006949e+00 2.797982110797296758e-03
1.024423500244324492e+00 2.799201981764090890e-03
1.024413541607748224e+00 2.801168614438224840e-03
1.024370377522852760e+00 2.804482252895475897e-03
1.024552182569016701e+00 2.807012065788742732e-03
1.024765089611735291e+00 2.810369161118731265e-03
1.025173532119333819e+00 2.812128679034128515e-03
1.025559623286861566e+00 2.815158852855143175e-03
1.025864224622638154e+00 2.818395682937444024e-03
1.025921632709917874e+00 2.823309246896837151e-03
1.025957767188185654e+00 2.828097691608831305e-03
1.025883785849780683e+00 2.833315513612473611e-03
1.025954529453006359e+00 2.899810132357319610e-03
1.025770041488176076e+00 2.904388996039055856e-03
1.025609964854351297e+00 2.908577100546517157e-03
1.025450909413986089e+00 2.913719132859197980e-03
1.025409218025931990e+00 2.918738732157281131e-03
1.025871986254146995e+00 3.006105616832924383e-03
1.025855176904411525e+00 3.011535900212690062e-03
1.025850835573152153e+00 3.015048729022587297e-03
1.025733455040103825e+00 3.019737122638791686e-03
1.025647577431278323e+00 3.024870100542333823e-03
1.025492665307420559e+00 3.030412591807885372e-03
1.025420955950441027e+00 3.037369324573970398e-03
1.025450450823625737e+00 3.044292072679919466e-03
1.025751540306308218e+00 3.049734262714126620e-03
1.026244850783463614e+00 3.054855636347635593e-03
1.026822613497570424e+00 3.059675507947529939e-03
1.027156311504177078e+00 3.065797998610648913e-03
1.027236600782822640e+00 3.072212492684004651e-03
1.027219782128236725e+00 3.078643450639275726e-03
1.027136652880083822e+00 3.083712880513629628e-03
1.026949189572420318e+00 3.090502828689327408e-03
1.026874088512957917e+00 3.097202156775623588e-03
1.027100060637396117e+00 3.102734125874667681e-03
1.027265042209446921e+00 3.108299430788858710e-03
1.027287532995550867e+00 3.114018905742878783e-03
1.027248579286634156e+00 3.118556385361861104e-03
1.027164313926329342e+00 3.120625494865947400e-03
1.026949603445665105e+00 3.122249196371012017e-03
1.026666824070386674e+00 3.121117260620570339e-03
1.026345937863805347e+00 3.119273208098525488e-03
1.026272164497061601e+00 3.114879484844141483e-03
1.026410698400774590e+00 3.107670035591728660e-03
1.026516065278946899e+00 3.101939357818978612e-03
1.026907422957384686e+00 3.181073499362701770e-03
1.027049151284753714e+00 3.175327614126256283e-03
1.027101474934801084e+00 3.169044707022595185e-03
1.027090200306205903e+00 3.162654418863381466e-03
1.026924234980631345e+00 3.158458219223064453e-03
1.026842574147664999e+00 3.154163606218593745e-03
1.026941468295628601e+00 3.148485154709660359e-03
1.027558795939251590e+00 3.238315569221319676e-03
1.027689719910584776e+00 3.233890204506168192e-03
1.027777492383980418e+00 3.230038571095526952e-03
1.027790480676516793e+00 3.227677973276934283e-03
1.027650962938295720e+00 3.228609429324722380e-03
1.027600105213168913e+00 3.228183479296155203e-03
1.027545539199253621e+00 3.227855588289826536e-03
1.027601478121836776e+00 3.225258015229989523e-03
1.027765809654618279e+00 3.220628053208895742e-03
1.027890029493132129e+00 3.216388833654011421e-03
1.028264640124915363e+00 3.281709528810270154e-03
1.028434420021725026e+00 3.333459207355122644e-03
1.028383885398892916e+00 3.327792498931531930e-03
1.028151293464204086e+00 3.321519652739266491e-03
1.027829180743679904e+00 3.314857300945801312e-03
1.027528544485105444e+00 3.309048583372616037e-03
1.027397705695718200e+00 3.303073861758676257e-03
1.027424428351843888e+00 3.297154813969813050e-03
1.027653393064804632e+00 3.290856511520074117e-03
1.027711954970605079e+00 3.285530078752897046e-03
1.027758371065745191e+00 3.279679981973974978e-03
1.027607030389528386e+00 3.276036927810441722e-03
1.027336083345281592e+00 3.275172611717810326e-03
1.027158758171470287e+00 3.277754316932443308e-03
1.027028296170199750e+00 3.283415176685100176e-03
1.027156707035190353e+00 3.289279455014719467e-03
1.027487275476556272e+00 3.295255111995401640e-03
1.027786976425843157e+00 3.300994925447945944e-03
1.028246302044718785e+00 3.304604043614570337e-03
1.028529828074689734e+00 3.306558389504033434e-03
1.028560221650462125e+00 3.306303659213019261e-03
1.027873825285730902e+00 3.360236195907626445e-03
1.027737697324993871e+00 3.355638881405398951e-03
1.027562698970567734e+00 3.349590682006567920e-03
1.027449707043818661e+00 3.342289442203305247e-03
1.027608129392801439e+00 3.333836947648821138e-03
1.027650223761975568e+00 3.326074999136455473e-03
1.027754074241008508e+00 3.317903933920081112e-03
1.027713558922957127e+00 3.311112413668546636e-03
1.027600990305775897e+00 3.305361529244895888e-03
1.027340850725025900e+00 3.301989371812588062e-03
1.027042524009726066e+00 3.301565915438515152e-03
1.027273738675595682e+00 3.407559521235870980e-03
1.027206197247304331e+00 3.411917977995187427e-03
1.027377161870449918e+00 3.416724891449975793e-03
1.027655031946927533e+00 3.422728220123196462e-03
1.027956018470388200e+00 3.429834525384803899e-03
1.027967713560600238e+00 3.438241522753509184e-03
1.027884347576650148e+00 3.444762713164210930e-03
1.027712781230879724e+00 3.450042582220806241e-03
1.027556983742240249e+00 3.452273811898319035e-03
1.027552445465279574e+00 3.449612596768882478e-03
1.027563794698546529e+00 3.443982751900098119e-03
1.027682330726765514e+00 3.436625896643372841e-03
1.027665255200378214e+00 3.429101510741291645e-03
1.027789554184988408e+00 3.418208058007005286e-03
1.027904165241182666e+00 3.406349976610942645e-03
1.027859229800735408e+00 3.394543818830764344e-03
1.027652234218140448e+00 3.383750617291674413e-03
1.027600067059209810e+00 3.373924792520678357e-03
1.027518950744935600e+00 3.367788091206014127e-03
1.027563642648364972e+00 3.361495694215874824e-03
1.027704010274605562e+00 3.356603214720363555e-03
1.027944002702884108e+00 3.351590884334792672e-03
1.028079526169555669e+00 3.349171019143862889e-03
1.028066662935420927e+00 3.347396325037584833e-03
1.027893605762975060e+00 3.346698430018923628e-03
1.027683952120137523e+00 3.344503444933574765e-03
1.027531921353436406e+00 3.338923664704813912e-03
1.027465188959114206e+00 3.331098685881416551e-03
1.027325976134498164e+00 3.323105150974237261e-03
1.027182115994623723e+00 3.316137736381623898e-03
1.027617170400052071e+00 3.424428993661428507e-03
1.027375250735895307e+00 3.416474169219012574e-03
1.027341854777557018e+00 3.407512159424135479e-03
1.027339092695509493e+00 3.400007699147978256e-03
1.027346928739751863e+00 3.394988325569524290e-03
1.027461946276452043e+00 3.392674066202141462e-03
1.027448769535988404e+00 3.393051273395483562e-03
1.027455564799806265e+00 3.395051756024519522e-03
1.027544633124982454e+00 3.398081618968754568e-03
1.027635483387144166e+00 3.402966683299564390e-03
1.027784030337897558e+00 3.407542857505817605e-03
1.027920108640707930e+00 3.414249899817691555e-03
1.027998891108812929e+00 3.420604398151372814e-03
1.028108321908402401e+00 3.425314292099314838e-03
1.028192885699745096e+00 3.429856190250640119e-03
1.028286654235904374e+00 3.432943034279763855e-03
1.028301187130490124e+00 3.435848676074256501e-03
1.028306477344928194e+00 3.437659799885614802e-03
1.028133960588861973e+00 3.439881038799541373e-03
1.027995774093900305e+00 3.441084191754939688e-03
1.027950247165508868e+00 3.442064982427432696e-03
1.027812289459967721e+00 3.443637312644568481e-03
1.027902097952389626e+00 3.444708187898037725e-03
1.027921648138054422e+00 3.447031133920289495e-03
1.027772468622745405e+00 3.452886323280687005e-03
1.027588491948224325e+00 3.458796661642288793e-03
1.027341745871299006e+00 3.463668593498681232e-03
1.027060096179519322e+00 3.467740247118788945e-03
1.027024288680562059e+00 3.468509296050193737e-03
1.027135208654611054e+00 3.467335184152250515e-03
1.027241068787165590e+00 3.464496084039085655e-03
1.027370375766006427e+00 3.461412753405556774e-03
1.027445961027860344e+00 3.456640747410404373e-03
1.027455742511448777e+00 3.453944482126411301e-03
1.027364916662780070e+00 3.451769117492716008e-03
1.027487131493525885e+00 3.451104267388851923e-03
1.027654496561122066e+00 3.453062560177672709e-03
1.027833101556108630e+00 3.458607364201426223e-03
1.028091169601512256e+00 3.467436894252246427e-03
1.028322414523352935e+00 3.477813730647982826e-03
1.028547212300878755e+00 3.490205462374538960e-03
1.028779329969083722e+00 3.502771281819617999e-03
1.028821438121532594e+00 3.516769632454576008e-03
1.028628277407482861e+00 3.532210361837439389e-03
1.028398588941312974e+00 3.547070032601555394e-03
1.028070443779267151e+00 3.561055214702462442e-03
1.027729930919843770e+00 3.572641094234956308e-03
1.027613412552684791e+00 3.581858229979232536e-03
1.027735211409513960e+00 3.588082571775043795e-03
1.027886609234763382e+00 3.593443813794471031e-03
1.027897622914815789e+00 3.600012580671089427e-03
1.027826456365907415e+00 3.607603894351534696e-03
1.027727939629125231e+00 3.614373852728996507e-03
1.027585803531143371e+00 3.621612531818796648e-03
1.028638363545284928e+00 3.764188775247456417e-03
1.028820958128463747e+00 3.773741925552495484e-03
1.029245564774539323e+00 3.785417066675948738e-03
1.029707031880096046e+00 3.798102747033286607e-03
1.030191112940073594e+00 3.811508769617698040e-03
1.030607602056542671e+00 3.824716494932398157e-03
1.030870031934772335e+00 3.838343026743489504e-03
1.031803440216418455e+00 4.002117237252782872e-03
1.031641346933476866e+00 4.019147509639965470e-03
1.031365572763387251e+00 4.034834418998654512e-03
1.031081103326110471e+00 4.048972742099425821e-03
1.030946400308923483e+00 4.059204807369821456e-03
1.031073891946557186e+00 4.064126995049495428e-03
1.031167790812966834e+00 4.066756715561296344e-03
1.031199251488535751e+00 4.065191131586719936e-03
1.031027464621752321e+00 4.062139821287994411e-03
1.030757024742774641e+00 4.056723808296158230e-03
1.030418738234485376e+00 4.050805823488740944e-03
1.030126355064476806e+00 4.044892245398933397e-03
1.030049754351967994e+00 4.039249416074014616e-03
1.030393850465433303e+00 4.033888837079338367e-03
1.030728609300138876e+00 4.031730733782636078e-03
1.031160062566631064e+00 4.031353984385252671e-03
1.031580772566022652e+00 4.032902208102896562e-03
1.031871347463000799e+00 4.035174075624353013e-03
1.031969547314291136e+00 4.039114532935289548e-03
1.031744589425924508e+00 4.045101835376002479e-03
1.031462809039255024e+00 4.049963136782494359e-03
1.031165819374084691e+00 4.054409164396366450e-03
1.030952029277643067e+00 4.059347067087391674e-03
1.030632679237805771e+00 4.063400781077187301e-03
1.030326874121667791e+00 4.068644730564023072e-03
1.030252320841674063e+00 4.071072431246517027e-03
1.030242908123955692e+00 4.070809763177048353e-03
1.030178388630446307e+00 4.068876985933737346e-03
1.030178257469268832e+00 4.063720161960578461e-03
1.030191288936302518e+00 4.057535039028466357e-03
1.029979321552295213e+00 4.050715008945102343e-03
1.029930856969171860e+00 4.043094690615057010e-03
1.029983093981824638e+00 4.036249160019614313e-03
1.030015950688200288e+00 4.030401705206647714e-03
1.030340332118520497e+00 4.025482449421672985e-03
1.030709392004689917e+00 4.023052346278267397e-03
1.031141797418669181e+00 4.022643089218029891e-03
1.031455808336261493e+00 4.023515550216273662e-03
1.031548176175205223e+00 4.027617001361070807e-03
1.031503667330781582e+00 4.032452893713525666e-03
1.031346544493337181e+00 4.039419750312585322e-03
1.031090054653627464e+00 4.047946615124832330e-03
1.030695203246304148e+00 4.057538488694690040e-03
1.030472117187405168e+00 4.066146391333006448e-03
1.030643585203704360e+00 4.070732311569744480e-03
1.030740956808014142e+00 4.075953260893469370e-03
1.030882001739454878e+00 4.079774922094120231e-03
1.031033951168096152e+00 4.082763018081310424e-03
1.031231527945885240e+00 4.083945243656675848e-03
1.031525817597894967e+00 4.080980077606198922e-03
1.031802273668956271e+00 4.076856998427727877e-03
1.031921854108315051e+00 4.073726201975431775e-03
1.032062113210371113e+00 4.071936132194288460e-03
1.032166393783092273e+00 4.072743658798414455e-03
1.032373694181468737e+00 4.075181005908444509e-03
1.032586692145741836e+00 4.077550732119152727e-03
1.032709842166727565e+00 4.080229985754696073e-03
1.032672293454739654e+00 4.084124038825161576e-03
1.032377560445054465e+00 4.090508058883324076e-03
1.031954087222633820e+00 4.097426211872381985e-03
1.031530832953045707e+00 4.104707376395858899e-03
1.031099506073618111e+00 4.111476578973459646e-03
1.030958438523938314e+00 4.115320926354531714e-03
1.030858545321699848e+00 4.118537425473163885e-03
1.030883486238336255e+00 4.122984999464510830e-03
1.029830200929312989e+00 4.130265798163929199e-03
1.029962068729022073e+00 4.128699325655531618e-03
1.029971925572015667e+00 4.128349726084064308e-03
1.030084866590642578e+00 4.128355535161511679e-03
1.030396716725358486e+00 4.127084101413649661e-03
1.030979544510167711e+00 4.126600762915923377e-03
1.031588175676142471e+00 4.126703336829285612e-03
1.032066579788518901e+00 4.130477087748792193e-03
1.032359319400693698e+00 4.135635756792272431e-03
1.032358253676925575e+00 4.143509298861544968e-03
1.032084892266258436e+00 4.152391353543463670e-03
1.031641907034646977e+00 4.164020543334041001e-03
1.031254515039157660e+00 4.172989047234911507e-03
1.030904196178959342e+00 4.179598063072826122e-03
1.030430062524567481e+00 4.184420687346708523e-03
1.029893372812669128e+00 4.188649631606296796e-03
1.029479187476212143e+00 4.190193304034277831e-03
1.029272871992204408e+00 4.190700647762535778e-03
1.029151187605435558e+00 4.191888295019541300e-03
1.029123589953763407e+00 4.193799315804316516e-03
1.029198062097962829e+00 4.195846564702877812e-03
1.029326550703633325e+00 4.198323005884038381e-03
1.029675838745384819e+00 4.200087769104582890e-03
1.030179383879214150e+00 4.203662746792814590e-03
1.030812414903327312e+00 4.206827850018251755e-03
1.031582400534294397e+00 4.209221121846226654e-03
1.032173561735950873e+00 4.213190053799035877e-03
1.032637387385992866e+00 4.219972778607455205e-03
1.032882121265441100e+00 4.228435743741100830e-03
1.032770811128158828e+00 4.240498233319301043e-03
1.032544177761562043e+00 4.252194946576116907e-03
1.032418201456148044e+00 4.261165671107739611e-03
1.032253442010600430e+00 4.267829837240146029e-03
1.032027172984449459e+00 4.271974395909488784e-03
1.031607691112825131e+00 4.275753615892491713e-03
1.031262757161706789e+00 4.277706150907036042e-03
1.030925436029893172e+00 4.279817860396223882e-03
1.030627578538578559e+00 4.281257892839476081e-03
1.030337817639487064e+00 4.283236579414473159e-03
1.030063852113806799e+00 4.284553168140141539e-03
1.030134903616714226e+00 4.284521321022447676e-03
1.030369504715663798e+00 4.283479152982967199e-03
1.030884673222074666e+00 4.281824246820866743e-03
1.031304505122882187e+00 4.282009786367211614e-03
1.031663090178428943e+00 4.282112958233484125e-03
1.031920290334556345e+00 4.284444918168374764e-03
1.032115225703795769e+00 4.289593939108086833e-03
1.032085350891950082e+00 4.298066336023071907e-03
1.031937410536222011e+00 4.309067403289810159e-03
1.031724078515044107e+00 4.321118816472634822e-03
1.031767011549942215e+00 4.331900712613754104e-03
1.031968822344936365e+00 4.342987413622865535e-03
1.031829867594626471e+00 4.358381907087390157e-03
1.031845024905927444e+00 4.373952221503937116e-03
1.031817619228828420e+00 4.391733037855968455e-03
1.031774211061349922e+00 4.409257700349568029e-03
1.031698777444358672e+00 4.428656495972171751e-03
1.031599129605535348e+00 4.448911530451866297e-03
1.031760775492366777e+00 4.466120858307848912e-03
1.032196271822418243e+00 4.480947348350552278e-03
1.032729268379968035e+00 4.490786980588894889e-03
1.033181639354348702e+00 4.498216418378898560e-03
1.033659567482027475e+00 4.502812378968277900e-03
1.033954295140774304e+00 4.507176120225000852e-03
1.034078740215649495e+00 4.510695153831204181e-03
1.033988877708749587e+00 4.513468601244614506e-03
1.033784647162926396e+00 4.515116195284772302e-03
1.033429475008141862e+00 4.517205814614201446e-03
1.033103747084765045e+00 4.516352672385094170e-03
1.033384429130661752e+00 4.832870759098996730e-03
1.033295175274833833e+00 4.831009730135028650e-03
1.033221334849580231e+00 4.832217461727471991e-03
1.033073274660390117e+00 4.836206598635641937e-03
1.032833088989126402e+00 4.844008568338810383e-03
1.032734080580250735e+00 4.853628442429919546e-03
1.032678139695960562e+00 4.867674741890258214e-03
1.032658772001298075e+00 4.883982372952291699e-03
1.032690420962540045e+00 4.902318685729185367e-03
1.032887103922847549e+00 4.920742644280663193e-03
1.033263767643062936e+00 4.936833363301860664e-03
1.033616107694119268e+00 4.953526890404755766e-03
1.034229505809194150e+00 4.967103291181011217e-03
1.034559375820296667e+00 4.979790269947994945e-03
1.034639784042410193e+00 4.990101266051843142e-03
1.034527047849715720e+00 4.997407763683727952e-03
1.034298602857564697e+00 5.000089670172286685e-03
1.032963531485983077e+00 5.045279753894078845e-03
1.032859253731711613e+00 5.037118423841574835e-03
1.032693882939936136e+00 5.032420166821348524e-03
1.032514944497987974e+00 5.029845562853917790e-03
1.032427676835677488e+00 5.029969551617715501e-03
1.032304952458957148e+00 5.034982328288212065e-03
1.032224572493999126e+00 5.041466253065308815e-03
1.032231127140379234e+00 5.052152211222680697e-03
1.032395343409423960e+00 5.063234126555226158e-03
1.032455177767417354e+00 5.077154203548214263e-03
1.032506075993205208e+00 5.091109906239975336e-03
1.032503061212073803e+00 5.105643979584931387e-03
1.032608550792201374e+00 5.118306282730060268e-03
1.032925044026303807e+00 5.129854707455435911e-03
1.033238462802724245e+00 5.140345729312186321e-03
1.033503130779763968e+00 5.150591686990229831e-03
1.033584385151266716e+00 5.159771074075497101e-03
1.033550297250788397e+00 5.164325842484071213e-03
1.034911514375708386e+00 5.399514289290011440e-03
1.035993391909620254e+00 5.655264750239401977e-03
1.035921637957542218e+00 5.646898341418745727e-03
1.035909807171649488e+00 5.636767120873647889e-03
1.035833308835482525e+00 5.631305640874701909e-03
1.035728159430117312e+00 5.630305046830392374e-03
1.035750820882580525e+00 5.631115780276614927e-03
1.035821951859303258e+00 5.634861381182745647e-03
1.035943395702475511e+00 5.642456763600949519e-03
1.036009629145138833e+00 5.654733534276036068e-03
1.035809867232201587e+00 5.668549407916972059e-03
1.035557592950929084e+00 5.680926249339426047e-03
1.036425127005908831e+00 5.967724833169683191e-03
1.036387133920003922e+00 5.977210711988632276e-03
1.036555164887746905e+00 5.986091843517475294e-03
1.036919568935077862e+00 5.994952393942543957e-03
1.037303868129690221e+00 6.001181169296947518e-03
1.037347280505274805e+00 6.007858954336552093e-03
1.037407095126346768e+00 6.012849791106910681e-03
1.037644984457281927e+00 6.014233021839263810e-03
1.037906249541530102e+00 6.016235450349896249e-03
1.038116691726954643e+00 6.018723808725584892e-03
1.038146322259636989e+00 6.026520202241520893e-03
1.038324112862428317e+00 6.036231956007989327e-03
1.038392020499220747e+00 6.050828528990672729e-03
1.038444391005921563e+00 6.067856691458690596e-03
1.038618590154640531e+00 6.085934164392323847e-03
1.038638769944315365e+00 6.107103706707165021e-03
1.038440336779763440e+00 6.130305228873922374e-03
1.039052141598086010e+00 6.458533129474524660e-03
1.038954561821867628e+00 6.480231857503027278e-03
1.038780058436906462e+00 6.503100836015189741e-03
1.038822847316438924e+00 6.522065584068575256e-03
1.038966849797561265e+00 6.539496226143249637e-03
1.039210512563889521e+00 6.556431808145266570e-03
1.039185764218044872e+00 6.575047494137126712e-03
1.037677118554062083e+00 6.825552425492388206e-03
1.038157023223944542e+00 6.837426104519264518e-03
1.038633312601683345e+00 6.848993009820731302e-03
1.039056891398656646e+00 6.861739416603716314e-03
1.039229653509390339e+00 6.879491169508472961e-03
1.039371031921305200e+00 6.898660432122434225e-03
1.039338434645984188e+00 6.918784310806292033e-03
1.039419480236932758e+00 6.938604280144134578e-03
1.039441601667812964e+00 6.957324434308916929e-03
1.039381857269570775e+00 6.974268625755563299e-03
1.039326837076007592e+00 6.989105082627059505e-03
1.039266887447818810e+00 6.999406392126050931e-03
1.039207446526145606e+00 7.006790790854032155e-03
1.038830091869359595e+00 7.013788036456367406e-03
1.038396512016076745e+00 7.019351971975067335e-03
1.038203360814510257e+00 7.023474193174285632e-03
1.038015308660195757e+00 7.027633443869672064e-03
1.038001569905952826e+00 7.032431177190438115e-03
1.035268568157498459e+00 6.809220093039887803e-03
1.035395021502780954e+00 6.814960909707527305e-03
1.035604213072432778e+00 6.824176389305940289e-03
1.036321592910992351e+00 6.830877458568087104e-03
1.036932540557996552e+00 6.841169870712628977e-03
1.037241210167276551e+00 6.853650065320286699e-03
1.037620696140157062e+00 6.861280427501455226e-03
1.037911142179311019e+00 6.865892874765979446e-03
1.038045241127318219e+00 6.866655342439665320e-03
1.038337106128872644e+00 6.864626204692070993e-03
1.038435392079096298e+00 6.859333291408093412e-03
1.038428940325049510e+00 6.850654339279507558e-03
1.038559232862381387e+00 6.838894921242624596e-03
1.038461778848602801e+00 6.827649151176941496e-03
1.038036183123624667e+00 6.816240689110280443e-03
1.037666127011557471e+00 6.806381647071198943e-03
1.037166198067235534e+00 6.798397056346868438e-03
1.036703493695934286e+00 6.793810553752797909e-03
1.036281296909715266e+00 6.791774669079675766e-03
1.035847706384732003e+00 6.795651691755224058e-03
1.035685105508486803e+00 6.801377226733728090e-03
1.035899809225215185e+00 6.809403193150614757e-03
1.036239507089873779e+00 6.821464215421045758e-03
1.036414604570662146e+00 6.835133961242139886e-03
1.036370865011912334e+00 6.847560544268644842e-03
1.036504826398852330e+00 6.856555096391388215e-03
1.036817929577270370e+00 6.859275417719939982e-03
1.037139687104660757e+00 6.856765341171018428e-03
1.037505127746734424e+00 6.849349207293324235e-03
1.037628907288795199e+00 6.839649772530213140e-03
1.038011324222682497e+00 6.825351362981547931e-03
1.038354284526964433e+00 6.811652287586580055e-03
1.038431622019210465e+00 6.802251329567843112e-03
1.038353414964360066e+00 6.797526826354719810e-03
1.038399128554913675e+00 6.793948144648399336e-03
1.038222570555191959e+00 6.798271172767062637e-03
1.038017894483690862e+00 6.806821525818633652e-03
1.037654769900316021e+00 6.821222847880735289e-03
1.037391753404936168e+00 6.839933801067269240e-03
1.037253004499406828e+00 6.859398299854923935e-03
1.037373132539902265e+00 6.881228664802820950e-03
1.037239845172726938e+00 6.907168660706694205e-03
1.037057083992861450e+00 6.935597330686780852e-03
1.036635908102941483e+00 6.967344945577460397e-03
1.036497503394301356e+00 6.992767907568912811e-03
1.036734994022828538e+00 7.011639317233402807e-03
1.036990096684712093e+00 7.024951049601251690e-03
1.037362630342822944e+00 7.030102454532650980e-03
1.037895722665982179e+00 7.029310559852746179e-03
1.038533949530663802e+00 7.024521209494179533e-03
1.038706922887948414e+00 7.019978950135002428e-03
1.038687641709148179e+00 7.019745385869725907e-03
1.038580455034242789e+00 7.022091565046226225e-03
1.038785938116468355e+00 7.028507792757042981e-03
1.038835624693629001e+00 7.043728123355460363e-03
1.038940380143761555e+00 7.064210949594960411e-03
1.038881177642036135e+00 7.091398043929528043e-03
1.038916723806631470e+00 7.124325774251404238e-03
1.038865067127931585e+00 7.163584726782998985e-03
1.038759031570294811e+00 7.205345651317670956e-03
1.038528033888736379e+00 7.246689958278717397e-03
1.038168426822000168e+00 7.287254323038448375e-03
1.037877183822347282e+00 7.322096185900003017e-03
1.037784030258564805e+00 7.351322041532440225e-03
1.037760958416559909e+00 7.370871161334334107e-03
1.038027718045755998e+00 7.381189539907330455e-03
1.038460196587132511e+00 7.382682924584617855e-03
1.038855687563579488e+00 7.378002413950214208e-03
1.039154433600013139e+00 7.371046027540560999e-03
1.039100838975077545e+00 7.365646825355409884e-03
1.039150906448315981e+00 7.362357565713558392e-03
1.039460030173570360e+00 7.358941990643853327e-03
1.039754551756824963e+00 7.362185782572650168e-03
1.040053366725323336e+00 7.370039128017511626e-03
1.040316271834815787e+00 7.383507517387003991e-03
1.040468510464059415e+00 7.401963487262006904e-03
1.040584018085930262e+00 7.426208621382671127e-03
1.040456157486216338e+00 7.454746932234352155e-03
1.042170610598218028e+00 8.008049840351293483e-03
1.042349411767902190e+00 8.036858588312873267e-03
1.042561925841957615e+00 8.060698031301530633e-03
1.042709225404158113e+00 8.080240164646755249e-03
1.042777004179166189e+00 8.091298612668046744e-03
1.045353077902114958e+00 8.695523217542185795e-03
1.045402586812708146e+00 8.686310590396238013e-03
1.045216467881388667e+00 8.668754862663113556e-03
1.044862381317286815e+00 8.646863733422381279e-03
1.044515313416888302e+00 8.621368616048378022e-03
1.044195746625342869e+00 8.596313118371041659e-03
1.043965916392530335e+00 8.574698428318740240e-03
1.043846756840989709e+00 8.556696898834637716e-03
1.043824366329707987e+00 8.539928600702404934e-03
1.047240022033074647e+00 9.223180010511960319e-03
1.047570240180027534e+00 9.213287469852960918e-03
1.047474233451987535e+00 9.211764534244853975e-03
1.047208321827529431e+00 9.217756039771528645e-03
1.047049339096751686e+00 9.226375489959443010e-03
1.047299107379016991e+00 9.231110391049304753e-03
1.047825647234286617e+00 9.235778070756249861e-03
1.048501360553913742e+00 9.236763590346221825e-03
1.049332108468020053e+00 9.231564530745549335e-03
1.049928163756033594e+00 9.223068285092938037e-03
1.050280998507715058e+00 9.207903980197029367e-03
1.050394253879505246e+00 9.191382256283289406e-03
1.050105294098471642e+00 9.172870113963530955e-03
1.049641650716389485e+00 9.155588777307275064e-03
1.049053065273475083e+00 9.140216777853491306e-03
1.048445928968620988e+00 9.128755035428200854e-03
1.048115772227367071e+00 9.120925062480063003e-03
1.047955435672216051e+00 9.115082346390888240e-03
1.047826387650784064e+00 9.112996640806022772e-03
1.047441604438846152e+00 9.115074996186299169e-03
1.046959281136551567e+00 9.121478988583616582e-03
1.046255509706876863e+00 9.129846261265867069e-03
1.045232932094497524e+00 9.142744325064905073e-03
1.044708224995894552e+00 9.153261365639030547e-03
1.044780741145476366e+00 9.158860581408752310e-03
1.045386381188791125e+00 9.162017095286181453e-03
1.046352148782454305e+00 9.160200716835625867e-03
1.047500854890483835e+00 9.155956814086029308e-03
1.048499368059005565e+00 9.152808324209645366e-03
1.049230560376971599e+00 9.150362070081002192e-03
1.049558745177839203e+00 9.153005135257298933e-03
1.049575232411644299e+00 9.160132047494969412e-03
1.049435772957585167e+00 9.166729289881700438e-03
1.049438036028979226e+00 9.179279980838813205e-03
1.049983872044197630e+00 9.192317591302616442e-03
1.050656711320551828e+00 9.207325070249752774e-03
1.051128403002102418e+00 9.226999811280969105e-03
1.051307811482914412e+00 9.248384245664429890e-03
1.050903653864629028e+00 9.274174568656019454e-03
1.050233002071249366e+00 9.300609094025726054e-03
1.049218355690995086e+00 9.327392804264629175e-03
1.048426693425664746e+00 9.348215935863442294e-03
1.048139131467511032e+00 9.359422425839624901e-03
1.048308513867346470e+00 9.362641240693901981e-03
1.048693812414958071e+00 9.362599586005182842e-03
1.049271271602594924e+00 9.359185824329265338e-03
1.049850493933530027e+00 9.353795264883203731e-03
1.050170637503010207e+00 9.348329797061530333e-03
1.050290722316187919e+00 9.345795483411653212e-03
1.050114251291720757e+00 9.345115815385857116e-03
1.049756064827086499e+00 9.349288271771411668e-03
1.049578986396507485e+00 9.354614646383459589e-03
1.049853797446167025e+00 9.363032801709711070e-03
1.050398855269091269e+00 9.373080937569876550e-03
1.051011791978351040e+00 9.388389267741109254e-03
1.051480469933454120e+00 9.409443664194055632e-03
1.051475292750394974e+00 9.432272457761684686e-03
1.051134494893978477e+00 9.458289271566461959e-03
1.050714268174345323e+00 9.481200628047133788e-03
1.050110455204465998e+00 9.504760315560781617e-03
1.049781013889925063e+00 9.519046436655064294e-03
1.049890107040247100e+00 9.527091580005626545e-03
1.050472277358206030e+00 9.525538941616182656e-03
1.051013990444209734e+00 9.521375393417632130e-03
1.051595407713096009e+00 9.518119851046027285e-03
1.051921012951711587e+00 9.516431774385018458e-03
1.051878561689408187e+00 9.515073203345887631e-03
1.051563857099867993e+00 9.518332176912870646e-03
1.051124582323933021e+00 9.524234723786363654e-03
1.051022525719829348e+00 9.528220312081751506e-03
1.051272292743545389e+00 9.533888725275611181e-03
1.051733731465066102e+00 9.543732699611976941e-03
1.052178291999233295e+00 9.555316090918447580e-03
1.052342252736249373e+00 9.572004838236714691e-03
1.052336984013556132e+00 9.591329519990263522e-03
1.052045806080541324e+00 9.611053143872569718e-03
1.051669909382724422e+00 9.628400708365294006e-03
1.051381795607886360e+00 9.640088567782416351e-03
1.051317074672813989e+00 9.645449389473256113e-03
1.051903818486381814e+00 1.034351136104077161e-02
1.052496856126668101e+00 1.033146225095370706e-02
1.053194083104293632e+00 1.031140547838325580e-02
1.053833117450862833e+00 1.028630105218486523e-02
1.054199166905456009e+00 1.026025663542837196e-02
1.054088566141987426e+00 1.023713443746569231e-02
1.053579840402795398e+00 1.021210788606418188e-02
1.052708418693030668e+00 1.019245034403766861e-02
1.052255693764991618e+00 1.017001125856823417e-02
1.052324227855329752e+00 1.014522148780297277e-02
1.052416127501404342e+00 1.012510773672878686e-02
1.052514025512717444e+00 1.011211981154024400e-02
1.052307409591742848e+00 1.010514058949656645e-02
1.052048803740109895e+00 1.010708804796642615e-02
1.051784128197261969e+00 1.010964888647745974e-02
1.051435803116759882e+00 1.011550301070420106e-02
1.051124803945751918e+00 1.012095670686698375e-02
1.051206121439345997e+00 1.012603880610937236e-02
1.055523520081600219e+00 1.109952685117216939e-02
1.055957700185222059e+00 1.110347575686850864e-02
1.056305975731137936e+00 1.111107833893736595e-02
1.056785667628266978e+00 1.111469456932987626e-02
1.057397387076663753e+00 1.111497727025301252e-02
1.057803343110035987e+00 1.111538908600923775e-02
1.058130286937751130e+00 1.111663755929679850e-02
1.058038727553043401e+00 1.111819673491076452e-02
1.058027141034598939e+00 1.111676923571557757e-02
1.058013468577990279e+00 1.111158833371640037e-02
1.057688945556045201e+00 1.110918027470368316e-02
1.057374358357900501e+00 1.110716843438277514e-02
1.057099708833397322e+00 1.110534221193059008e-02
1.057016594418165534e+00 1.110551571680204463e-02
1.056826248263968537e+00 1.110428997172919346e-02
1.056444952971298035e+00 1.111021591009725418e-02
1.056317666816303236e+00 1.111163589080565658e-02
1.056405411558621221e+00 1.111340883846166465e-02
1.056477066620576499e+00 1.111616278065495102e-02
1.056511186333165986e+00 1.112274337663690660e-02
1.056771486297690466e+00 1.112617258337836833e-02
1.057206208900411282e+00 1.113044973239913846e-02
1.057626288378180179e+00 1.113685979141116646e-02
1.058041222687829297e+00 1.114616972295543774e-02
1.058228245521110722e+00 1.115917818877782547e-02
1.058422559509002658e+00 1.117276611422989528e-02
1.058368908979119505e+00 1.118662875197284912e-02
1.058542291465547347e+00 1.120089246420462141e-02
1.058711099194405980e+00 1.121353712088442658e-02
1.058522073591869228e+00 1.123035654352953598e-02
1.058213697442015100e+00 1.124927751035686464e-02
1.058238686877314372e+00 1.126816614038308323e-02
1.058406509796570472e+00 1.128637249579169700e-02
1.058589883906824181e+00 1.130617609542217822e-02
1.058964797196513929e+00 1.133079144587134483e-02
1.059411958765972717e+00 1.135620441619886352e-02
1.059759556738416597e+00 1.138566909831560149e-02
1.060014226055959519e+00 1.141392597236804904e-02
1.060263734550032977e+00 1.144492341145435070e-02
1.060508450593197649e+00 1.147369800139935898e-02
1.060909057303572434e+00 1.149908772468872208e-02
1.061381157459585944e+00 1.152313001533527073e-02
1.061729806628531447e+00 1.154541474203879016e-02
1.061807214370404484e+00 1.156916245930712274e-02
1.061588732024449921e+00 1.159424007790561470e-02
1.061347709441595955e+00 1.161417171390183127e-02
1.061170117266407864e+00 1.163211846105083325e-02
1.060811476258153085e+00 1.164807323658679193e-02
1.060550079138837587e+00 1.166106254261937633e-02
1.060250243026644057e+00 1.167135657403264165e-02
1.060023838543989960e+00 1.167710308311908918e-02
1.060029733451986145e+00 1.168098025355519126e-02
1.059928376408408868e+00 1.168237806533605969e-02
1.060170794571511088e+00 1.168460206441005074e-02
1.060512516809940076e+00 1.168670766146750681e-02
1.060689283180174636e+00 1.168867851828210222e-02
1.060854079600206168e+00 1.169374901452408834e-02
1.061090629843736588e+00 1.169931921413139113e-02
1.061596687820250295e+00 1.170009955507564717e-02
1.062057250746591297e+00 1.170721638607306707e-02
1.062336724800061916e+00 1.171426220358104398e-02
1.062547089973497894e+00 1.172420788987212428e-02
1.062476565065920697e+00 1.173566817283318471e-02
1.062150352922595742e+00 1.174936080080964985e-02
1.061805369603846749e+00 1.176186191546682233e-02
1.061654545604566291e+00 1.176687182272100410e-02
1.061514361108906179e+00 1.176470893146826929e-02
1.061418574959414274e+00 1.175411074590858480e-02
1.061238231380851493e+00 1.174196553825527546e-02
1.060732642532752790e+00 1.172627128822951829e-02
1.060124225423305422e+00 1.171013377645565776e-02
1.059540678932127999e+00 1.169070090016349241e-02
1.059026195146313132e+00 1.167412841353047612e-02
1.058612840486727880e+00 1.166007642314922932e-02
1.058813987194384021e+00 1.164453061717999997e-02
1.059491252553599105e+00 1.163172610709928279e-02
1.060344611478978516e+00 1.161857641638445321e-02
1.061213154365385325e+00 1.160974026899715822e-02
1.062083397071339030e+00 1.160359273660917408e-02
1.062713675031977889e+00 1.159661012134229063e-02
1.063087056302858269e+00 1.159236677229051951e-02
1.063269205292698860e+00 1.158624360880288265e-02
1.063368529937973150e+00 1.157996667265198849e-02
1.063524577773362179e+00 1.156915285146523260e-02
1.063741010985162383e+00 1.155299932211881729e-02
1.064006171077671592e+00 1.153567251808672658e-02
1.064171783612004152e+00 1.151392842664612781e-02
1.064065952430679918e+00 1.149415549153621867e-02
1.063463417343198936e+00 1.147819021225885208e-02
1.062594826438477469e+00 1.146310907173804343e-02
1.061561750147949956e+00 1.144733412347985826e-02
1.060665681369206803e+00 1.142876496643064135e-02
1.059933829342999179e+00 1.140979285827676409e-02
1.059640249090701536e+00 1.138722965397021177e-02
1.059486267300080442e+00 1.136807645632983456e-02
1.059498483815238590e+00 1.134984275712865552e-02
1.059762511312092537e+00 1.132754780510495350e-02
1.059921558920371876e+00 1.131116056433056904e-02
1.059898325270860697e+00 1.129220944248106318e-02
1.059867893958806206e+00 1.127545141313885876e-02
1.059643454395029050e+00 1.125417849909902436e-02
1.059527111834843272e+00 1.122894587098613103e-02
1.059609214042594560e+00 1.119928601941552054e-02
1.059820107053590421e+00 1.116454731430821870e-02
1.060084183285670667e+00 1.113002464390096258e-02
1.060206316626685297e+00 1.109825772389985872e-02
1.060022670511722165e+00 1.107191942255525592e-02
1.059639987802849737e+00 1.105077115187440284e-02
1.058806828958318791e+00 1.103936294532139803e-02
1.058227141599854759e+00 1.102953895613908823e-02
1.057627116146677926e+00 1.102696863673018751e-02
1.057210307347831391e+00 1.102427754541793724e-02
1.056955922297357020e+00 1.102146950171252471e-02
1.056846904321870451e+00 1.102498286691352969e-02
1.056679226633347346e+00 1.103370161506337689e-02
1.056728122300066186e+00 1.104304612416592661e-02
1.056951957830983613e+00 1.105258487047905240e-02
1.056990565456751074e+00 1.106562219676075591e-02
1.057186247198885987e+00 1.107483572789765523e-02
1.057546664274957582e+00 1.108175695232251415e-02
1.058082881829927713e+00 1.108391417074846945e-02
1.058551047676404400e+00 1.108339707661384899e-02
1.059062469543187612e+00 1.108201495704626630e-02
1.059576477810755479e+00 1.107974646091632737e-02
1.060152415454830521e+00 1.107754206625318448e-02
1.060075761607661038e+00 1.108363430057783365e-02
1.060318889928597130e+00 1.203111093038541912e-02
1.060167798185211119e+00 1.203910285906450127e-02
1.059885967126166229e+00 1.204577593672634915e-02
1.059821565747423922e+00 1.204764706804318554e-02
1.059512263090844231e+00 1.204624792357716738e-02
1.059344714879503435e+00 1.204200070241861868e-02
1.059198464450918253e+00 1.203310419139001081e-02
1.058896811653979420e+00 1.202431193136189840e-02
1.058590458234359044e+00 1.201465123397743237e-02
1.058377367359142562e+00 1.200205646032063110e-02
1.058257042228308409e+00 1.198900229162898345e-02
1.058260835774444963e+00 1.197531448171732654e-02
1.058323872102687968e+00 1.196148311711446241e-02
1.058608091543680185e+00 1.194626212548517002e-02
1.058643280159284439e+00 1.193271665209909640e-02
1.058742885265242295e+00 1.191931387627670307e-02
1.058660164139943793e+00 1.190802795898733731e-02
1.058592575803272373e+00 1.189684144952138020e-02
1.058342853958654795e+00 1.188655237684802315e-02
1.058011904683045401e+00 1.187592287349391838e-02
1.057645427090285750e+00 1.186665615614404361e-02
1.057443000102787023e+00 1.185032940502427946e-02
1.057091891152915908e+00 1.183018235384659424e-02
1.056728800972822624e+00 1.181055056407664602e-02
1.056407407416657840e+00 1.178709170453659701e-02
1.056081736803348603e+00 1.176229298773406352e-02
1.055916348320807829e+00 1.173826907332787585e-02
1.056040236311896585e+00 1.171119980915218649e-02
1.056401253205428548e+00 1.168661963559250103e-02
1.056667124242763656e+00 1.166598393567268820e-02
1.057062383043827491e+00 1.164827884454536222e-02
1.059573826678267938e+00 1.283143175774087777e-02
1.059560670324233733e+00 1.282300710099037837e-02
1.059257224222640126e+00 1.282726693712482602e-02
1.059205898744592256e+00 1.283614149351242767e-02
1.059393453531582319e+00 1.284502192803594137e-02
1.059724901215746806e+00 1.285366180563461171e-02
1.059906372215943859e+00 1.286715864361330681e-02
1.060024034460379738e+00 1.287468878101891492e-02
1.059675524355953025e+00 1.288203450879391726e-02
1.059503069960350485e+00 1.287165711947875317e-02
1.059207116857266540e+00 1.285428269153319689e-02
1.058920394781820429e+00 1.282734291902213296e-02
1.058878738609566161e+00 1.279118389456184411e-02
1.058882310171877839e+00 1.275012313744980016e-02
1.058874570628397516e+00 1.270821459694626739e-02
1.058941991318333109e+00 1.266567486697986293e-02
1.059040148786286606e+00 1.262325234468023721e-02
1.059432375454453901e+00 1.258215899053448036e-02
1.059374949035720714e+00 1.254479918516581381e-02
1.059010835268650919e+00 1.251529135165181487e-02
1.058566811903503657e+00 1.248976410509817711e-02
1.058301382578531458e+00 1.247159337616349055e-02
1.058144662812216863e+00 1.245423038610496760e-02
1.058001720321866790e+00 1.244659262332595794e-02
1.058076747640114945e+00 1.244266715031220986e-02
1.058468738321097113e+00 1.243731791358503730e-02
1.058769752364688621e+00 1.243741231237522477e-02
1.058821138994532784e+00 1.243759681489655690e-02
1.058568572368831839e+00 1.244013475564951371e-02
1.058310148168338793e+00 1.243989575857443707e-02
1.058353995432548045e+00 1.242906530568840470e-02
1.058389736560845007e+00 1.241851613500320750e-02
1.058550665479003339e+00 1.240288573803981741e-02
1.049459227597920430e+00 1.157301668782266535e-02
1.050076856160876426e+00 1.154733020487363170e-02
1.050555013647289648e+00 1.152584333731536230e-02
1.050977034928067155e+00 1.151165695603924288e-02
1.051302854356706895e+00 1.151061685078861446e-02
1.051589715747197396e+00 1.152012195201118985e-02
1.052098490608010195e+00 1.153587012981508245e-02
1.052776272381718226e+00 1.154752683186007975e-02
1.052945901452318145e+00 1.157140602433686868e-02
1.052940926846217762e+00 1.159621744668582095e-02
1.052850372530070633e+00 1.162918754231907596e-02
1.052508972149611477e+00 1.166191874175223631e-02
1.052260029271697261e+00 1.169178487770753533e-02
1.051997453369541757e+00 1.172168392130563605e-02
1.051596628899132080e+00 1.174974130673913861e-02
1.051574699043571703e+00 1.177439965589036422e-02
1.051732487698973983e+00 1.179358462671778636e-02
1.051628449383638308e+00 1.181403057110535712e-02
1.051757213311411254e+00 1.182662338938590685e-02
1.052172168991467149e+00 1.183422609161135196e-02
1.052491726445265785e+00 1.184215349810369307e-02
1.052772018141341137e+00 1.185279063216993292e-02
1.053062987611324219e+00 1.186399558399691898e-02
1.053442899157521984e+00 1.187494433907008637e-02
1.053656545450431636e+00 1.188808700341142943e-02
1.054109173975430247e+00 1.189276656425635424e-02
1.054170768857693785e+00 1.190537383761815747e-02
1.053992717035860505e+00 1.191379517424779287e-02
1.053863603687853256e+00 1.192085784268206647e-02
1.053520827213694666e+00 1.192042424674734889e-02
1.053309669032349571e+00 1.191489447533942807e-02
1.052835876143180638e+00 1.190645868406104389e-02
1.052211033979801647e+00 1.189460846080602104e-02
1.051567106655754369e+00 1.188310512759819908e-02
1.051047142252274913e+00 1.187470582284918218e-02
1.050560483723598448e+00 1.186165860312048126e-02
1.050351216344284966e+00 1.184595716013656791e-02
1.050162549592284611e+00 1.184054750676455901e-02
1.050412885214530689e+00 1.183731956220502105e-02
1.050987307861317666e+00 1.184368053500402598e-02
1.051455073523840378e+00 1.186320935395307127e-02
1.051870265160552265e+00 1.188885858487549567e-02
1.052403024247009045e+00 1.191254484365979367e-02
1.053127390028572696e+00 1.193309313508886943e-02
1.053815183433908897e+00 1.195022064506564771e-02
1.054131810010671577e+00 1.197033706370470921e-02
1.054036249665982750e+00 1.199095730286365777e-02
1.054187383402761968e+00 1.200346677397212333e-02
1.054354052222395532e+00 1.201116574653230719e-02
1.054282188410344601e+00 1.201760911748013527e-02
1.054414197738056114e+00 1.202078962105096460e-02
1.054596194614400684e+00 1.202379857411300934e-02
1.054539358896173784e+00 1.202928281200238078e-02
1.054410786794782728e+00 1.203520046101242205e-02
1.053992041479111297e+00 1.204497185337813532e-02
1.053802890343020326e+00 1.205634059125730573e-02
1.054234502573578425e+00 1.206090061127212433e-02
1.054578786190258688e+00 1.206852856762042660e-02
1.054735855375654063e+00 1.207924321736894221e-02
1.054945242795702010e+00 1.208783747957240320e-02
1.054692457924949256e+00 1.209641928139022944e-02
1.054453410507563138e+00 1.210252776668837259e-02
1.054169820366706700e+00 1.210653742343281367e-02
1.053866809792467718e+00 1.210464663589846598e-02
1.054246619671854290e+00 1.209354210530553912e-02
1.054606306252051429e+00 1.207739991955888124e-02
1.054985241365601789e+00 1.205704863485640779e-02
1.055112084851727472e+00 1.203711234870187205e-02
1.055158190402859519e+00 1.202246001455641380e-02
1.055045102916097433e+00 1.200775626079416541e-02
1.054982870138049034e+00 1.199324666433566888e-02
1.054809160638723098e+00 1.198293647518881670e-02
1.054589295669717819e+00 1.196842175794036837e-02
1.054915573172660714e+00 1.194964648683428422e-02
1.055115284514598795e+00 1.193582336834228194e-02
1.055301416393367830e+00 1.192671185943200429e-02
1.055636412533919710e+00 1.191522057785563034e-02
1.056105930519010139e+00 1.189818114484044939e-02
1.056459327096755274e+00 1.188243438540260120e-02
1.056248680583112831e+00 1.187021693924906335e-02
1.055792345401420418e+00 1.186767266719813453e-02
1.055640370799698413e+00 1.186812085531294310e-02
1.055738824850614543e+00 1.186244533147575581e-02
1.056217962224126117e+00 1.185665602291078105e-02
1.056603892493600982e+00 1.185702935562686459e-02
1.056931607784527438e+00 1.186130481384234901e-02
1.057101850849004876e+00 1.187454637077397200e-02
1.057018348151256948e+00 1.189504070151544378e-02
1.056599423153527395e+00 1.192491752674213965e-02
1.056459805236416472e+00 1.194583129565738623e-02
1.056814429609555628e+00 1.195884814691154999e-02
1.057256413181489885e+00 1.196994135352314435e-02
1.057800170713171672e+00 1.198136423490287969e-02
1.057994965070665705e+00 1.199651808435053292e-02
1.058065212343706651e+00 1.200578191296685152e-02
1.058034559181712853e+00 1.200948911329414483e-02
1.057596621415572757e+00 1.201550743184304215e-02
1.057131027301284387e+00 1.201883797287084041e-02
1.056687973735238817e+00 1.202088789845902859e-02
1.056525833723399810e+00 1.202220714576631398e-02
1.056492437380035287e+00 1.202532426034544182e-02
1.056274071700086914e+00 1.203196156582934419e-02
1.056281486121217750e+00 1.204132302596574132e-02
1.056333373585968571e+00 1.206063626563796086e-02
1.056301041420439901e+00 1.208561630869325020e-02
1.056210726204158679e+00 1.212072966617607460e-02
1.056111127568043928e+00 1.216448362760588937e-02
1.056335838374004465e+00 1.220403614751521502e-02
1.056721322284785769e+00 1.223990633532909614e-02
1.057361283894221016e+00 1.227296478019110695e-02
1.058166628827678535e+00 1.230527235425637501e-02
1.058712157050268665e+00 1.233789113449110936e-02
1.058580551000674275e+00 1.237196826613869843e-02
1.058240330185941103e+00 1.240962474764708418e-02
1.057839469850997194e+00 1.244384619784328662e-02
1.057345623399357892e+00 1.248164526945037128e-02
1.057252827106146320e+00 1.251939752404722904e-02
1.057332452740395334e+00 1.255150427334606432e-02
1.057688117832352281e+00 1.257950969021040880e-02
1.058088003119528109e+00 1.260916094391381810e-02
1.058325429262565232e+00 1.263582588760403524e-02
1.058386891359194948e+00 1.266547497663420875e-02
1.057981670394215534e+00 1.270026452998883858e-02
1.057350020540585023e+00 1.273402964236834689e-02
1.057253197189960803e+00 1.275929939926579403e-02
1.057663918664123237e+00 1.278440162229163221e-02
1.058072940362983605e+00 1.280574013102787380e-02
1.058631743352303589e+00 1.283120935260965989e-02
1.059521897102289056e+00 1.285203503387687129e-02
1.060023178155609536e+00 1.287455839413642611e-02
1.059954233443801686e+00 1.290360916898782191e-02
1.059340680971419202e+00 1.293599515714343243e-02
1.058517000077312753e+00 1.296476419511061184e-02
1.057848308768753798e+00 1.298522556543965992e-02
1.057519457752814862e+00 1.299437336533196610e-02
1.057381829399483664e+00 1.299266462233415742e-02
1.057403224531921593e+00 1.298095384468469886e-02
1.057766311855441455e+00 1.296050812497545959e-02
1.058009834127401794e+00 1.293546377353738987e-02
1.057870409142575685e+00 1.291146448426415926e-02
1.057192395687717834e+00 1.288397664081267387e-02
1.056195965285012583e+00 1.285846105489514730e-02
1.055550580127111449e+00 1.282264705779495931e-02
1.055098451303781104e+00 1.278627519534742372e-02
1.055267683364173426e+00 1.274840526709469270e-02
1.056011802608327832e+00 1.271141727266955970e-02
1.056747451108352331e+00 1.268027730699082534e-02
1.057178801349299535e+00 1.266375352896927618e-02
1.056869867666972551e+00 1.265981145427791388e-02
1.056267030879249669e+00 1.266830657924617430e-02
1.055585957853460766e+00 1.268330651968193473e-02
1.054695163622760834e+00 1.270188309343712671e-02
1.053842328635005376e+00 1.271983064834992551e-02
1.053256850407484180e+00 1.272926869812855515e-02
1.049426394764404469e+00 1.130233549374949978e-02
1.049504406982658011e+00 1.128807858648370709e-02
1.049640835836423092e+00 1.128455635425581506e-02
1.049747372121219380e+00 1.127942741501125438e-02
1.049497146845442819e+00 1.128619557973460294e-02
1.049368804232934327e+00 1.128921801012443098e-02
1.049128870691006243e+00 1.129392705103093517e-02
1.048986497905006754e+00 1.130736688070937447e-02
1.049250431095049230e+00 1.131770965739179423e-02
1.050226049739353851e+00 1.132411336615511341e-02
1.051130549196928721e+00 1.132912744803278755e-02
1.051676422230052754e+00 1.134236566505985797e-02
1.051403027027040693e+00 1.136825772936679753e-02
1.050977724742419239e+00 1.139990948086978817e-02
1.050553842443869623e+00 1.142581717735999952e-02
1.049960147372429375e+00 1.145588313065984930e-02
1.049116695714344960e+00 1.148562028161665381e-02
1.048537085266073143e+00 1.151302470698143711e-02
1.047852666294718960e+00 1.154046868004327160e-02
1.047500413099580641e+00 1.156344042500702732e-02
1.047252302963904480e+00 1.158209791955805423e-02
1.047054726694815807e+00 1.159626985502573010e-02
1.046917097355857251e+00 1.160610820025247125e-02
1.046795927744877286e+00 1.161165055998231513e-02
1.046700000822835985e+00 1.161281285076125498e-02
1.046743876724524736e+00 1.160672943444729377e-02
1.047092098906439173e+00 1.158824908610536428e-02
1.048103272482832971e+00 1.156199624387465284e-02
1.048837470113372916e+00 1.153951556194551982e-02
1.049277073963876594e+00 1.152778351086392039e-02
1.049838138649365371e+00 1.151189424034265024e-02
1.050118596722895870e+00 1.150609989745140019e-02
1.049896987887109168e+00 1.150468268907938775e-02
1.049534590655751609e+00 1.150498230659179402e-02
1.049202219661889757e+00 1.150290909250176880e-02
1.048706858839605793e+00 1.150175938216809260e-02
1.048080526482737085e+00 1.150112502390311306e-02
1.047593004864818989e+00 1.149595579840632063e-02
1.047208623178081499e+00 1.148701608327784736e-02
1.046595246362750586e+00 1.147870078546441366e-02
1.046108297749575256e+00 1.147063202108390863e-02
1.045695182381202182e+00 1.145335054272446015e-02
1.044822938884803598e+00 1.143779327738408957e-02
1.044085173701682301e+00 1.141320699566013980e-02
1.043923264537053086e+00 1.137528986493083899e-02
1.044306594787009601e+00 1.132124434907132160e-02
1.044808861911391329e+00 1.126422162315250143e-02
1.045468973918186162e+00 1.121003178582610608e-02
1.046394257538939110e+00 1.115448822048328500e-02
1.046685501890539660e+00 1.111099141090485243e-02
1.046137500588667724e+00 1.107947457783096251e-02
1.045607906913871510e+00 1.103821758642839490e-02
1.050419655840874267e+00 1.283186666385686611e-02
1.050459233911705814e+00 1.277729007655850103e-02
1.050290379936695828e+00 1.271770483361600070e-02
1.050089169126781075e+00 1.265982435158660713e-02
1.049978393258239828e+00 1.259765530764964635e-02
1.049963952896213693e+00 1.253261876585321476e-02
1.049531446834748305e+00 1.247057338032167735e-02
1.048846919294662783e+00 1.240782231352747719e-02
1.048136647823134204e+00 1.234280642070061974e-02
1.047513810178429594e+00 1.227299473138977401e-02
1.047319351032176327e+00 1.219836002523582569e-02
1.047213477523516900e+00 1.212811086568488066e-02
1.047473360304987722e+00 1.206515077451293140e-02
1.047917254934074505e+00 1.200824838109951220e-02
1.048301374637199412e+00 1.196494956662418931e-02
1.048824555764622746e+00 1.193344866905660107e-02
1.049303576882392175e+00 1.192100272747417811e-02
1.049299937651474890e+00 1.192648171709373255e-02
1.049397035089223662e+00 1.193828961921399381e-02
1.049456885441568454e+00 1.195217325807618018e-02
1.049345785741091719e+00 1.198240412862890993e-02
1.049319324773657636e+00 1.200896982170133152e-02
1.049748501902810993e+00 1.202890072615113264e-02
1.050326645253971902e+00 1.204814125848341355e-02
1.050233921310473217e+00 1.207722518916888067e-02
1.050029566289300664e+00 1.211514406806737769e-02
1.049845131879147742e+00 1.214912908131814129e-02
1.049574751508597803e+00 1.218199354078429095e-02
1.049235775024848438e+00 1.221716194917765730e-02
1.049388471525948496e+00 1.224472152398187706e-02
1.049943900532606111e+00 1.227194618644942246e-02
1.050605250053791240e+00 1.230516474196616597e-02
1.051219012361140237e+00 1.234150297780005866e-02
1.051914797345194108e+00 1.237433141025949535e-02
1.052322858408899275e+00 1.241160817121246193e-02
1.052771348254905481e+00 1.244801447515116351e-02
1.053175197777283856e+00 1.248528602489991195e-02
1.053071871467796239e+00 1.252637491975714876e-02
1.052806595400517908e+00 1.257159006412569661e-02
1.052609161496669943e+00 1.261708849201912536e-02
1.052572963363421543e+00 1.265446139532748135e-02
1.052889209740581977e+00 1.268574895674017163e-02
1.053061811746558663e+00 1.270938910601322400e-02
1.052942399153006026e+00 1.273361936129784912e-02
1.052629628841261766e+00 1.275838943645287576e-02
1.052048490483097565e+00 1.277904191982141315e-02
1.051647611057559883e+00 1.279330661612432599e-02
1.051410454786546156e+00 1.279806946544303700e-02
1.051705056382609582e+00 1.279860136186764495e-02
1.052006813844827526e+00 1.281717677865250662e-02
1.052384926681903865e+00 1.284875733568755819e-02
1.052504987155077121e+00 1.289905001934202322e-02
1.053184243528576314e+00 1.295783070562000691e-02
1.053953108531979987e+00 1.302709318169724580e-02
1.054898526107959533e+00 1.310529536981942800e-02
1.055557970745958585e+00 1.319537153418359927e-02
1.056330360292519144e+00 1.328430651021215991e-02
1.057095583015678963e+00 1.336650312370994340e-02
1.057593523385509160e+00 1.344927552386869160e-02
1.057961447007127243e+00 1.352324599901800692e-02
1.058067268139225581e+00 1.358847371783875740e-02
1.058352382035289363e+00 1.364694303892285271e-02
1.058210037601974074e+00 1.369923948296917007e-02
1.058064431847282716e+00 1.374341567129311673e-02
1.057567493053295671e+00 1.377860368223298750e-02
1.057311211918901872e+00 1.379923512452798165e-02
1.057110055571562013e+00 1.381232924577319686e-02
1.056850154978008050e+00 1.381703288845291359e-02
1.056652762900384568e+00 1.382774520405508599e-02
1.056315713386850152e+00 1.384419104181650040e-02
1.056029402553147367e+00 1.386553166946407657e-02
1.056007201682799712e+00 1.389909243268433285e-02
1.056323156092231930e+00 1.394138028852408805e-02
1.056850781735226175e+00 1.399279011010772823e-02
1.057790964469047301e+00 1.405280283822600389e-02
1.058515622010196555e+00 1.411623723826035265e-02
1.058859428460117602e+00 1.418240986954407562e-02
1.058866793597841527e+00 1.424769110059636266e-02
1.058852951893018535e+00 1.429647540875249659e-02
1.058934199531668341e+00 1.433048179007288120e-02
1.058734453962749678e+00 1.434902870291158462e-02
1.058459641179162913e+00 1.435239015752873271e-02
1.058272390627647219e+00 1.432927340736394120e-02
1.057950701011683314e+00 1.428871431712729761e-02
1.057626051549410251e+00 1.423487445706423347e-02
1.057295355683858684e+00 1.417765168076445467e-02
1.056815827746224068e+00 1.411948024744532661e-02
1.056604840127391087e+00 1.406113052052570395e-02
1.056676232702059570e+00 1.400237818098208110e-02
1.056831414476912201e+00 1.395476398849874490e-02
1.056749454003938826e+00 1.392715827341229652e-02
1.057081726351509099e+00 1.390876709052713336e-02
1.057227912615772203e+00 1.391925292143434550e-02
1.057434743430990975e+00 1.393265755332481932e-02
1.057597192165801836e+00 1.395945589579024836e-02
1.057582724968920029e+00 1.398728741178475662e-02
1.057916448188690461e+00 1.401339186916436205e-02
1.057934110774116254e+00 1.403897983367369436e-02
1.058104482962198167e+00 1.405377947159848658e-02
1.058173133821254330e+00 1.404783604551445263e-02
1.057831853423999657e+00 1.403176955851182309e-02
1.057512505037302430e+00 1.399302818605461379e-02
1.057091783523567807e+00 1.394664807377595135e-02
1.056711425290618900e+00 1.388658794654120190e-02
1.056584477910415654e+00 1.381395547471957544e-02
1.056617320546020089e+00 1.373788311775456412e-02
1.056619392169397376e+00 1.366061143029432406e-02
1.056817325879784386e+00 1.358615371649442467e-02
1.057095508937003103e+00 1.352281268043233758e-02
1.057566509041462099e+00 1.347364414796512790e-02
1.057706939112059041e+00 1.344802401722939786e-02
1.057720966539282381e+00 1.343347744713181344e-02
1.057890544614452422e+00 1.343655982844919189e-02
1.049075108390253641e+00 1.369739879781249788e-02
1.049365168879673016e+00 1.371962566791761276e-02
1.049597063247940998e+00 1.374983062664361308e-02
1.049378281950826608e+00 1.378902121585549173e-02
1.049287578885288896e+00 1.381544205470543879e-02
1.049155978757591923e+00 1.383261247414551733e-02
1.048781984416943702e+00 1.383181925170074746e-02
1.048467876992678738e+00 1.382171735797745916e-02
1.048289512489850361e+00 1.380126252216713235e-02
1.048221873253315506e+00 1.376997330639431923e-02
1.048173820334626694e+00 1.374297953806443741e-02
1.047504163658141030e+00 1.373855305484613341e-02
1.046747562615681026e+00 1.373909191904724471e-02
1.046645525746425331e+00 1.374556786582173916e-02
1.047129569059906284e+00 1.375733372033265817e-02
1.047926667343283658e+00 1.379209032732708722e-02
1.049009272591987729e+00 1.383728371822035355e-02
1.049895817337709092e+00 1.390401145510889759e-02
1.050976689670077624e+00 1.397548257114457522e-02
1.052213795379235428e+00 1.405496930216506256e-02
1.053013741588672003e+00 1.413567155657513216e-02
1.053410309411955126e+00 1.422964882705805845e-02
1.053624426888433163e+00 1.431072705554239759e-02
1.053488133687269013e+00 1.437932926329260619e-02
1.053015377534849861e+00 1.443237650974986061e-02
1.052521510158095142e+00 1.447468033153451010e-02
1.052360408053066632e+00 1.449489110445082753e-02
1.052545907868979169e+00 1.450403512281458682e-02
1.052722349632861487e+00 1.450938868760788709e-02
1.052002011771538292e+00 1.453467226569823793e-02
1.050815002526511721e+00 1.456922721144394625e-02
1.049801168987786415e+00 1.461994131553045854e-02
1.048993461968999119e+00 1.467846716367770740e-02
1.048582387119555648e+00 1.473762367211326266e-02
1.048593847515614463e+00 1.481234375745077436e-02
1.049272234207498267e+00 1.489639208940113889e-02
1.050384626971409219e+00 1.498856072921388519e-02
1.051759978018831143e+00 1.508813918540160767e-02
1.052928175783782283e+00 1.519703911974500457e-02
1.053944444314595774e+00 1.531921523954463300e-02
1.054734009066848444e+00 1.543078191310205162e-02
1.055639275415433564e+00 1.553118357706841958e-02
1.056157559192396178e+00 1.562532033459063802e-02
1.056598228952667640e+00 1.570413433168307837e-02
1.056861095421427477e+00 1.577151500538458151e-02
1.057223152712754910e+00 1.582668125805744216e-02
1.057699759860678768e+00 1.587762628165396636e-02
1.057195783794191435e+00 1.593697818713184916e-02
1.056251232955871533e+00 1.600766199642975757e-02
1.055209235039021198e+00 1.608217723682575651e-02
1.053734790864166770e+00 1.616845715769804626e-02
1.052643968354654014e+00 1.626368656497206508e-02
1.051611892664960024e+00 1.635965947992036942e-02
1.051536218327631333e+00 1.644720377227542815e-02
1.051890479767807474e+00 1.653021880286184575e-02
1.052562632867404924e+00 1.661063890520909567e-02
1.053545151131603408e+00 1.668299599757730803e-02
1.054342681076674060e+00 1.675575102397306934e-02
1.054921530780850825e+00 1.681920001448476351e-02
1.055692722999186595e+00 1.686125652324866817e-02
1.056580923556644569e+00 1.688512837150450349e-02
1.057583680312788488e+00 1.688901816540290535e-02
1.058391895154188855e+00 1.688217959422162046e-02
1.058891947236924924e+00 1.687244923348956913e-02
1.059268233466961417e+00 1.686022292873073578e-02
1.059103379371910458e+00 1.684726090195442019e-02
1.058557606510314608e+00 1.683893913125704758e-02
1.057992791082760453e+00 1.683483890699652430e-02
1.056973173085531847e+00 1.683298218649684902e-02
1.056103806162961511e+00 1.683882230227238749e-02
1.055151713806077973e+00 1.685301666402443804e-02
1.054397130126746296e+00 1.686318727905584264e-02
1.054198019962822030e+00 1.686509932119704611e-02
1.054395302829674197e+00 1.685353827025551365e-02
1.054632183376407184e+00 1.683539000286093934e-02
1.054786429568324913e+00 1.681781386832913172e-02
1.054974710671574334e+00 1.678751429452740584e-02
1.055224977577668088e+00 1.674556399681737320e-02
1.055572335103864612e+00 1.667896864180105215e-02
1.056462634723209781e+00 1.660477015597163972e-02
1.057631799497825931e+00 1.650527256728312464e-02
1.058438759990614209e+00 1.640655377021765435e-02
1.058765085854787014e+00 1.631696535407325954e-02
1.058824263680396838e+00 1.622665581872204457e-02
1.058375386420442155e+00 1.614999483111081297e-02
1.057746381995168905e+00 1.608622727772899413e-02
1.057434254790824646e+00 1.602306449694389928e-02
1.056830890456566641e+00 1.598232066750458064e-02
1.056081425792035677e+00 1.595798269354377005e-02
1.055250669796159668e+00 1.594581274274885566e-02
1.054959540343530122e+00 1.593632157570748151e-02
1.055094184122364886e+00 1.592292015393116655e-02
1.055210404609159269e+00 1.591438879175946508e-02
1.055602506584685463e+00 1.590783072800653827e-02
1.055550292476356899e+00 1.589990984218657769e-02
1.055546107773811304e+00 1.588031946039752951e-02
1.055475994725869615e+00 1.586112947232861878e-02
1.055955586785850775e+00 1.581765458818774894e-02
1.056767048252537311e+00 1.576147428407191631e-02
1.057694681477352239e+00 1.569533946597077151e-02
1.058042862898027403e+00 1.563331495470299259e-02
1.058001513847866892e+00 1.556384455179901649e-02
1.057723962571338383e+00 1.550024727155540662e-02
1.057434700128094596e+00 1.543399439444352074e-02
1.056776488463357921e+00 1.538383373538143584e-02
1.055821028802751416e+00 1.534311153778311620e-02
1.054512185210092712e+00 1.531903926876419970e-02
1.053374426202916991e+00 1.530805708569263346e-02
1.052766728772903226e+00 1.529769837480603537e-02
1.052615806748947058e+00 1.529537214693672473e-02
1.052924118883693305e+00 1.529246385868424617e-02
1.053453656393174231e+00 1.528861151935940674e-02
1.053778731342221997e+00 1.528510188977277341e-02
1.053845732771925281e+00 1.527901573145539794e-02
1.053594321905495512e+00 1.527363488552220191e-02
1.053514369918939764e+00 1.525351507672314567e-02
1.053818165837071552e+00 1.523169605871485879e-02
1.054435053697700964e+00 1.520574485289615668e-02
1.055054310441432941e+00 1.518306464710703421e-02
1.055311658633721672e+00 1.516632631614961771e-02
1.055590120639821938e+00 1.515247330790870338e-02
1.055942382748184194e+00 1.514244557008139966e-02
1.055883880850222889e+00 1.514047610752568274e-02
1.055571216131476753e+00 1.515098007548896196e-02
1.054932372655402073e+00 1.517678257907799887e-02
1.054205288888732994e+00 1.519982205612363177e-02
1.053754590062548457e+00 1.522851856204887784e-02
1.053170834088211327e+00 1.526600708436783894e-02
1.053268311500665577e+00 1.530172145860515982e-02
1.053852492989020728e+00 1.533613396305375659e-02
1.054421211615995002e+00 1.536637521415206049e-02
1.054864261270860526e+00 1.540392844357138351e-02
1.055083023341018000e+00 1.544173519653080015e-02
1.055325475476939889e+00 1.547878920181874722e-02
1.055699156204244593e+00 1.550514257733196129e-02
1.056301174578985647e+00 1.553489618704398910e-02
1.056621586045523697e+00 1.555762590665754619e-02
1.056661770229598840e+00 1.558776964860065020e-02
1.056912926571214495e+00 1.561859671915824879e-02
1.057578269328724341e+00 1.564270033936578097e-02
1.057973080675547406e+00 1.567285707704946587e-02
1.057828110527556875e+00 1.570876953526620032e-02
1.057427595394562658e+00 1.574088651891222823e-02
1.056754460589267142e+00 1.576933176247573981e-02
1.055893460113589644e+00 1.580478301940820354e-02
1.055371084481055100e+00 1.583108661427913913e-02
1.055198705469160059e+00 1.584199417917498548e-02
1.055263060981931122e+00 1.583989191450434902e-02
1.055368667950100647e+00 1.582697868795905627e-02
1.054929119733017062e+00 1.581871972976058027e-02
1.054668953052944502e+00 1.580807233482295002e-02
1.054566735663133192e+00 1.579270955571828935e-02
1.054375826264467575e+00 1.577171019336353133e-02
1.054475233220830477e+00 1.574462689146299832e-02
1.054563007432945065e+00 1.571512522068290243e-02
1.054894547380694769e+00 1.567951222325959099e-02
1.055087522070373929e+00 1.564725202329324272e-02
1.055567192166557700e+00 1.561847621987096438e-02
1.055890616284133277e+00 1.559514450457825940e-02
1.055795882302134281e+00 1.557510152297765516e-02
1.055263995847786740e+00 1.557646976638829214e-02
1.054771834389258478e+00 1.557130018895282533e-02
1.054325777394472086e+00 1.557815266825223095e-02
1.054100555837157227e+00 1.558582937552410383e-02
1.053897740798674487e+00 1.558925987477500358e-02
1.053806914580666776e+00 1.558489330809058153e-02
1.053879464251993969e+00 1.556760287081270129e-02
1.054119334732544822e+00 1.553786291981688883e-02
1.052299481554620719e+00 1.400801261192764421e-02
1.052709951316716630e+00 1.402694932793361292e-02
1.052971011007611590e+00 1.403852718041932214e-02
1.052898658946693322e+00 1.407221836413379522e-02
1.052725992373195751e+00 1.409779216573273444e-02
1.052425969627220459e+00 1.412098274111190342e-02
1.052219451389074134e+00 1.414064767012691154e-02
1.052388475462839867e+00 1.414802435980568908e-02
1.052825506233655339e+00 1.414526263062940679e-02
1.053031422751234514e+00 1.414635978813674234e-02
1.052932250531991798e+00 1.415599712259420911e-02
1.052093054049624943e+00 1.419044449006002725e-02
1.051254986871381192e+00 1.423656648338731193e-02
1.050524858190968747e+00 1.429495656255264958e-02
1.049968208976902018e+00 1.436617130332167730e-02
1.049608319901544906e+00 1.442916884769202684e-02
1.049708545784701741e+00 1.447190358891238537e-02
1.050713512007443562e+00 1.447853494473092320e-02
1.051451351409610657e+00 1.448672756917208752e-02
1.064802969646503117e+00 2.067339227302761318e-02
1.064442425407157833e+00 2.070973722663850894e-02
1.063911806611401056e+00 2.074211190798651988e-02
1.064186279452719486e+00 2.073692263479200507e-02
1.064634890277876167e+00 2.072894383575700494e-02
1.065355726886137333e+00 2.070998263712088908e-02
1.065486008922604144e+00 2.070272310563476756e-02
1.065951633610605187e+00 2.067749494623061582e-02
1.066545476118344160e+00 2.062835238688615069e-02
1.066677340900258564e+00 2.059997307966018876e-02
1.066734977569729459e+00 2.057176605594232890e-02
1.066230555983133321e+00 2.056870417774836826e-02
1.065566919003725577e+00 2.058896405909252728e-02
1.064884960622130006e+00 2.061445505378113954e-02
1.064226803039004077e+00 2.065777164745801267e-02
1.064283128476454898e+00 2.068058017293420217e-02
1.065160994024629604e+00 2.066064050016817172e-02
1.066271366204148530e+00 2.064328138810784391e-02
1.066419380282703777e+00 2.063894935494880317e-02
1.065515062820785452e+00 2.066669259387803395e-02
1.064353029780625848e+00 2.069254488778017251e-02
1.063536637952613439e+00 2.071008484783903869e-02
1.063254491848504513e+00 2.071189334397012180e-02
1.062217228599620977e+00 2.072757201394327328e-02
1.062066526775767406e+00 2.074160650467843717e-02
1.062148678336741092e+00 2.073847235326567798e-02
1.062354454033839657e+00 2.074359776607160102e-02
1.062279678312283426e+00 2.074612209517294470e-02
1.061759533419869506e+00 2.076447781219074168e-02
1.061357814808816080e+00 2.077178543674798247e-02
1.061415946695869694e+00 2.077197419245651461e-02
1.061497738783190758e+00 2.077820426267790524e-02
1.061592933979392805e+00 2.077562340764737073e-02
1.063081669227881054e+00 2.074887329113155737e-02
1.065734073602553345e+00 2.067396097725443180e-02
1.067947890060529925e+00 2.059991737912797091e-02
1.069656345533162689e+00 2.052647190228724938e-02
1.070308540787555440e+00 2.047257730390594430e-02
1.070376346061131745e+00 2.042034836826839284e-02
1.070017349772055093e+00 2.036871908476074050e-02
1.068682021327803211e+00 2.032212542335996158e-02
1.067408816244222569e+00 2.025082356433575981e-02
1.066942404096654196e+00 2.015261468121069821e-02
1.067002913778010820e+00 2.003236787868917235e-02
1.066551282575569637e+00 1.993728129848487685e-02
1.065425013960467959e+00 1.985809444296694065e-02
1.063302795120918409e+00 1.980780336618214593e-02
1.061046490250389995e+00 1.975408230537693821e-02
1.058929378356638029e+00 1.972455677202914273e-02
1.057834490699291363e+00 1.965261418112284469e-02
1.057838972895621898e+00 1.955903090787283402e-02
1.058458811096285590e+00 1.946482103173451106e-02
1.059908878780152275e+00 1.936176665338590341e-02
1.062219252956187576e+00 1.925036702898827098e-02
1.064425653108569847e+00 1.915584934903170194e-02
1.065978026519842636e+00 1.908878276780231684e-02
1.067086779645896488e+00 1.903099206977832206e-02
1.067461239602401246e+00 1.900822024055000281e-02
1.067220318929959388e+00 1.900661865190373528e-02
1.067154417767623986e+00 1.899828685789489713e-02
1.067369872752656157e+00 1.896765273875691479e-02
1.068040104319222472e+00 1.894591944253050733e-02
1.068176897031593686e+00 1.895684171807280813e-02
1.067542277030858022e+00 1.897975398670950081e-02
1.066302795783844681e+00 1.904768817885619733e-02
1.064168377706455448e+00 1.915675192981737551e-02
1.062107808690001098e+00 1.925301516681693012e-02
1.061035849595457936e+00 1.931665272670646596e-02
1.060733460710277631e+00 1.935031832607212940e-02
1.061441240096482996e+00 1.931996472273161611e-02
1.062388745346755980e+00 1.928871616494491625e-02
1.063639544074948873e+00 1.923105939509230783e-02
1.064860409682020448e+00 1.915941036254523167e-02
1.065697918097482155e+00 1.909666860496120680e-02
1.066139328805093767e+00 1.902033657641972325e-02
1.066855233793246205e+00 1.892466046602337554e-02
1.067855567705567221e+00 1.882291617122469965e-02
1.068647314586431252e+00 1.873356262019358273e-02
1.069094805449722241e+00 1.864938092760522192e-02
1.069265303681122381e+00 1.857472244447857385e-02
1.069287724588103172e+00 1.852372964458026336e-02
1.068341966400961018e+00 1.852693047140501620e-02
1.066522631436451984e+00 1.857367042476569183e-02
1.064664657552858218e+00 1.865578291369888661e-02
1.063469817933873740e+00 1.875479150888611016e-02
1.062828812358496133e+00 1.885190518389808639e-02
1.062982940684263244e+00 1.893738895586499424e-02
1.063912967396492881e+00 1.900464385356958816e-02
1.064321525182895023e+00 1.910446060732427787e-02
1.064642251483409519e+00 1.922247031169509526e-02
1.065365777477635056e+00 1.932482770684081780e-02
1.066195655423768374e+00 1.940984428653197771e-02
1.067207857764322920e+00 1.947528478943348282e-02
1.068517244712684500e+00 1.950651110795798351e-02
1.070522999051736202e+00 1.949460984473111794e-02
1.072451409454503457e+00 1.946643681662400815e-02
1.073741535452076290e+00 1.945802650953495569e-02
1.074074074860952299e+00 1.945908275631381967e-02
1.073645111329842861e+00 1.948469762783913012e-02
1.073835381231916797e+00 1.949212056928246312e-02
1.072739780422515166e+00 1.954152442043040339e-02
1.071632591591315631e+00 1.960878264450735195e-02
1.070430092164005531e+00 1.967814953841140468e-02
1.069229125227102006e+00 1.975689806936263906e-02
1.068243914098951031e+00 1.981788373979454301e-02
1.068394677952479555e+00 1.983699053451789054e-02
1.068174818316013130e+00 1.987637568421648029e-02
1.067709603755849557e+00 1.992986799558051081e-02
1.067249591851143542e+00 1.998059164012893490e-02
1.067575188634506622e+00 2.000075945445151104e-02
1.067629599292531317e+00 2.001478396333462861e-02
1.068285437778330627e+00 1.999626311819546753e-02
1.069763989801631565e+00 1.992281935089711478e-02
1.071894354086275536e+00 1.983182347102579318e-02
1.072720532023769824e+00 1.977397983547896781e-02
1.072524646751523703e+00 1.976568323972946115e-02
1.071724417286092468e+00 1.977924821836850658e-02
1.071024766735980682e+00 1.978430167504774406e-02
1.070531786281030850e+00 1.980174716798569975e-02
1.070059754631107252e+00 1.982497952108663863e-02
1.069836103859894472e+00 1.983555087518013016e-02
1.069369700240556664e+00 1.984575817509662624e-02
1.068866380744326161e+00 1.984672333693363044e-02
1.067629583462941678e+00 1.986146137181915572e-02
1.066269255790972981e+00 1.990615761721046748e-02
1.065249721117328630e+00 1.993661533987324194e-02
1.064393271615187597e+00 1.997300297591819707e-02
1.064033579209356040e+00 2.000105554609478420e-02
1.064848687216337408e+00 1.998294882875404493e-02
1.066410605140596823e+00 1.995348123126728171e-02
1.068637744119121047e+00 1.990713805142020620e-02
1.070764673273958190e+00 1.986716060452047017e-02
1.071989387956234330e+00 1.985013732919757579e-02
1.072708255778170416e+00 1.985632721694549283e-02
1.072770568979178885e+00 1.989143752568402895e-02
1.072634893725135985e+00 1.996041446562245997e-02
1.072406009314847530e+00 2.005963528042881139e-02
1.072346930240175578e+00 2.015754075944285739e-02
1.071895933142929858e+00 2.025645552546760653e-02
1.071839676521907592e+00 2.033761430190876920e-02
1.071685948916516917e+00 2.039765082135319013e-02
1.071230469438142707e+00 2.045048443289825685e-02
1.070015607530322432e+00 2.051604579895751138e-02
1.068329803866549632e+00 2.055817260027019422e-02
1.066580452050914785e+00 2.060242336072786590e-02
1.065890313988544724e+00 2.061172178337656452e-02
1.066271400536304759e+00 2.056282559767324755e-02
1.067079416402132441e+00 2.052291550467450973e-02
1.068274518411796326e+00 2.047497953432601825e-02
1.069103470832855729e+00 2.045267945513300212e-02
1.070118033869811081e+00 2.043074443603782112e-02
1.071291495880396072e+00 2.042406137800569996e-02
1.071545922352949987e+00 2.046698663023895776e-02
1.071592068692912791e+00 2.055054671403285307e-02
1.072774405827594091e+00 2.061420717002073258e-02
1.073835984586364090e+00 2.069494026729009825e-02
1.074832514644237236e+00 2.077651852139597230e-02
1.075279696320518896e+00 2.085935700387192213e-02
1.075655589974432003e+00 2.092205224585610632e-02
1.075168249537100662e+00 2.098254897892558660e-02
1.073558594885813067e+00 2.104194850128430702e-02
1.070989472876225479e+00 2.111959814563484431e-02
1.069147564607023648e+00 2.115140134621461276e-02
1.068229077920806791e+00 2.114587821116409305e-02
1.068490796173402035e+00 2.110146982685956810e-02
1.069007694047397594e+00 2.104864895565608171e-02
1.069476043565316559e+00 2.099230657017801469e-02
1.069969789844141372e+00 2.093061000874875746e-02
1.069862347307958039e+00 2.088325731669427379e-02
1.069758684494764189e+00 2.083548889143637534e-02
1.069589679335095189e+00 2.079442875428999873e-02
1.069592885049819087e+00 2.074479992881950868e-02
1.071079095075824883e+00 2.068400158609245629e-02
1.072465819441710932e+00 2.062841981280691753e-02
1.074194600173288050e+00 2.057773376203351004e-02
1.075123419110203926e+00 2.054303081651843652e-02
1.075417551253778248e+00 2.051399149729569993e-02
1.074935446276078288e+00 2.047353569406487606e-02
1.073497835379861653e+00 2.044284395043233574e-02
1.071523538052715718e+00 2.040041616881808559e-02
1.069941422336844195e+00 2.033048232361243587e-02
1.068899075046778613e+00 2.023614943631011839e-02
1.068038704265639405e+00 2.015312554887032162e-02
1.067953517143657605e+00 2.005169675658930242e-02
1.068338153677482083e+00 1.996710772194697572e-02
1.068655973388789482e+00 1.988778947812300246e-02
1.068719255087362097e+00 1.984873729238739726e-02
