# Supplementary material for: Simulating the Photochemical Birth of the Hydrated Electron in Liquid Water
Source: Nat Commun. 2026 Mar 10;17:3764. doi: 10.1038/s41467-026-70045-7 (PMC13106769; doi:10.1038/s41467-026-70045-7)
Supplement: Supplementary file 3 — Source Data [file 41467_2026_70045_MOESM3_ESM.zip › Supplementary_Figures/Figure_6/README.md]

# Supplementary Figure 6A
- distances_OH.dat contains the longest O--H distances for each water molecule for a representative trajectory.

# Supplementary Figure 6B
- avg_OH_OHd.dat contains the average longest O--H distance for the water that is dissociating using all the trajectories.
- avg_H2O_OHd.dat contains the average longest O--H distance for non-dissociating water molecules, computed over all trajectories.
