# Supplementary material for: Simulating the Photochemical Birth of the Hydrated Electron in Liquid Water
Source: Nat Commun. 2026 Mar 10;17:3764. doi: 10.1038/s41467-026-70045-7 (PMC13106769; doi:10.1038/s41467-026-70045-7)
Supplement: Supplementary file 3 — Source Data [file 41467_2026_70045_MOESM3_ESM.zip › Supplementary_Figures/Figure_6/distances_OH.dat]

# Time [fs] Distances [A]
0 9.856434446593755894e-01	1.013146090156794799e+00 1.023569245337119460e+00 9.881513042039665740e-01 9.704004328111153210e-01 9.847299122094342883e-01 9.986080312114450352e-01 9.297144722978123443e-01 1.033373601365934036e+00 9.791945669783909123e-01 1.001830324955278684e+00 1.021084717347194859e+00 9.875555680568054440e-01 9.796111473436791561e-01 1.022364905500967147e+00 9.548261621886989792e-01 9.556223103297658561e-01…
0.5 9.892188837663786760e-01	1.017170093937095565e+00 1.023439788165380726e+00 9.898307936208086133e-01 9.708233618944281940e-01 9.803535076695552020e-01 9.999349978873635081e-01 9.233839937967298628e-01 1.034938162403918671e+00 9.775822216059372183e-01 1.005767865861700638e+00 1.005429758859364364e+00 9.803315765596878339e-01 9.811692004950012258e-01 1.024556001397679772e+00 9.501510406245931017e-01 9.431972222181328469e-01…
1 9.962007829749980337e-01	1.016437897758638131e+00 1.019585700174340470e+00 9.920186490182520966e-01 9.721003034666741982e-01 9.788263380191604135e-01 1.006195805994042125e+00 9.320450632882506525e-01 1.029109323638650819e+00 9.760348354439001284e-01 1.006984607628140571e+00 1.000282959966829033e+00 9.734731634719053783e-01 9.812537898015992743e-01 1.023582434394026075e+00 9.496720486567976627e-01 9.366674970340332917e-01…
1.5 1.008419059716743282e+00	1.012183283797949196e+00 1.012481110934914552e+00 9.931057345519658242e-01 9.753881278752576378e-01 9.886986396268580002e-01 1.015267944928825550e+00 9.498447241523215734e-01 1.020993143953474291e+00 9.733067347963841875e-01 1.004251960416308709e+00 1.009881676237369907e+00 9.671292571316411069e-01 9.832710714752072034e-01 1.019255610727750172e+00 9.537221817699322868e-01 9.373782587621711793e-01…
2 1.023901362436831164e+00	1.005057709785860842e+00 1.003528275635520162e+00 9.949175845264774942e-01 9.783562745748605183e-01 9.971268725693848145e-01 1.022797145087920079e+00 9.707795836336898798e-01 1.009328985019255276e+00 9.962715493277917167e-01 9.989304280078774578e-01 1.017250215040528039e+00 9.629065375206460331e-01 9.886945938964154523e-01 1.011526074799854902e+00 9.650300513455531970e-01 9.524059008637019152e-01…
2.5 1.041532044634249754e+00	9.957966659916069885e-01 9.923452020340505220e-01 9.962313988225836026e-01 9.817744140076170023e-01 1.003425134227759585e+00 1.026219274814111238e+00 9.952386648437648864e-01 9.937031749974434280e-01 1.017733756932528655e+00 9.906573575157054945e-01 1.019445927943213981e+00 9.676848660591931273e-01 9.936775130795706401e-01 1.001665612866888377e+00 9.861374143596823849e-01 9.710993769949598509e-01…
3 1.061291194724614861e+00	9.834170020901610298e-01 1.010370724041428581e+00 9.974357122140760090e-01 9.840472549628904719e-01 1.007627411298442466e+00 1.027577734285830546e+00 1.017716070424359298e+00 9.779003016667902060e-01 1.034876804262226946e+00 9.822611669001274359e-01 1.019442004235650012e+00 9.750507679090351099e-01 9.991766610564931650e-01 9.906548339356143762e-01 1.003958664487736963e+00 9.906210173421523546e-01…
3.5 1.082379785472732614e+00	9.857560550156417856e-01 1.026031188609780376e+00 9.986095333011790753e-01 9.918886026162420100e-01 1.007901284848867318e+00 1.025550583832899987e+00 1.036065634986510053e+00 9.643386334685547512e-01 1.048060112779797270e+00 9.716300736391393356e-01 1.013604459342992703e+00 9.854029632591937427e-01 1.001465426262933001e+00 9.792354160261975693e-01 1.020048038084482078e+00 1.007591683173299169e+00…
4 1.103211675065125519e+00	1.004602408916085210e+00 1.036624329253370558e+00 9.986741210224683307e-01 1.000864626210757002e+00 1.005138796385853350e+00 1.019674457854073513e+00 1.052155881987075103e+00 9.533341491838008830e-01 1.055091939121895139e+00 9.651720053959298440e-01 1.006135676735498974e+00 9.956394929893046530e-01 1.001517848068620653e+00 9.682551316672695085e-01 1.029967960666737792e+00 1.021532672017885002e+00…
4.5 1.121863628076068542e+00	1.020566999270503095e+00 1.044078541106941316e+00 9.996669445370293117e-01 1.009022299059837424e+00 1.000282959966829255e+00 1.012325540525378820e+00 1.060355600730245706e+00 9.534851860411882596e-01 1.056030776066682275e+00 9.735573943019488752e-01 9.954888246484733250e-01 1.006541603710447097e+00 9.997024557337041983e-01 9.612044527570603458e-01 1.033832675049497940e+00 1.030293647461731688e+00…
5 1.141841495129686912e+00	1.032540071861620667e+00 1.042841311034424789e+00 9.989154118342544741e-01 1.014654621041071181e+00 9.928514491100862704e-01 1.002108776530772571e+00 1.063600018804061298e+00 9.545056312039221780e-01 1.050042856268257330e+00 9.831042671049710080e-01 9.832954794973890467e-01 1.016564311787504060e+00 9.975139096774541247e-01 9.563247356416123557e-01 1.030969446685981783e+00 1.035381089261340870e+00…
5.5 1.159605967559670159e+00	1.040798251343650227e+00 1.037308536550238802e+00 9.989569560296385209e-01 1.018802237924515408e+00 9.844780342902526016e-01 9.900656543886369176e-01 1.061037699612978225e+00 9.563503542112583578e-01 1.038930700287560072e+00 9.935527162662278755e-01 9.945622152484979717e-01 1.026383943755941219e+00 9.920892096984011976e-01 9.551403038297570092e-01 1.022178555830633329e+00 1.041268937402821226e+00…
6 1.173884151013207866e+00	1.043672362381987906e+00 1.025323851278218124e+00 9.979303582915998172e-01 1.020416091601852759e+00 9.887396017152338956e-01 9.788794614251549175e-01 1.051359595951832482e+00 9.593278897227984769e-01 1.021502325009591372e+00 1.001029470095661233e+00 1.012741822973654005e+00 1.032560409855036720e+00 9.890384219028103274e-01 9.589520321684485982e-01 1.012123510249613778e+00 1.041409621618698988e+00…
6.5 1.189112694407052473e+00	1.038704000184845766e+00 1.006990069464440918e+00 9.973860837208421426e-01 1.019526360620459871e+00 9.938073253905910232e-01 9.694090983686911578e-01 1.035042994276083261e+00 9.680092974760114988e-01 1.002187108278688621e+00 1.009479568886859635e+00 1.029640714035727100e+00 1.038882091481030168e+00 9.879807690436085421e-01 9.665759152803261589e-01 1.005311394543998871e+00 1.037007232375936949e+00…
7 1.201174841561377438e+00	1.029347851797437929e+00 9.859543599984732509e-01 9.950291453017847676e-01 1.016240129103353151e+00 9.963403033100685091e-01 9.682675250156846936e-01 1.016060037596204557e+00 9.828596034022358818e-01 9.797280234840692881e-01 1.014159750729637377e+00 1.040923628322462324e+00 1.040686792459672105e+00 9.877256704166395007e-01 9.759364733423995242e-01 9.948552658552899386e-01 1.026867566923797881e+00…
7.5 1.211901811204192159e+00	1.015837093238871613e+00 9.952738316664421214e-01 9.943535588511765999e-01 1.011363436159326445e+00 9.956515454716077240e-01 9.764860470073279952e-01 9.926625811422532530e-01 9.988408281603226024e-01 9.773356639353754094e-01 1.015709604168435698e+00 1.049783787262882129e+00 1.040778554736789596e+00 9.870709194379096996e-01 9.877297201157819728e-01 9.834556421110197677e-01 1.011761829681274261e+00…
8 1.220665392316830244e+00	9.972336737194548162e-01 1.007284468261076871e+00 9.917464393684507495e-01 1.004691494937625329e+00 9.937630502287749801e-01 9.845740195637923131e-01 9.693038739218985400e-01 1.012881039411835271e+00 9.793145562075559196e-01 1.013929977858432085e+00 1.052479453481159455e+00 1.037724433556423520e+00 9.868414259646767217e-01 9.993182676204824810e-01 9.697633731998748230e-01 9.946084656788315437e-01…
8.5 1.228439660707843162e+00	9.973750548314309627e-01 1.016223400635903662e+00 9.894700601837322917e-01 9.955988147843476410e-01 9.886339059530583340e-01 9.889160732842813273e-01 9.468120193575916277e-01 1.024853648088350777e+00 9.791761843509056984e-01 1.010288077728327627e+00 1.050098566802183386e+00 1.032415613984988045e+00 9.853557733123609053e-01 1.009706392967777644e+00 9.581743056458986718e-01 9.758780661537574952e-01…
9 1.236571469831000192e+00	1.002930705482687035e+00 1.022364905500966037e+00 9.875115189201587595e-01 9.880718597349077426e-01 9.832120829200587941e-01 9.931354389004563021e-01 9.300327951206883714e-01 1.032599147781946503e+00 9.772384560587047408e-01 1.007703825536054865e+00 1.043953064079032211e+00 1.024666287139379017e+00 9.848644576793295080e-01 1.018172873337333417e+00 9.488308595318775129e-01 9.563602877577045414e-01…
9.5 1.244237115665659754e+00	1.005510318196685571e+00 1.024920484720643232e+00 9.845836683593720551e-01 9.801882472260110557e-01 9.760133195812444873e-01 9.933664983277828986e-01 9.247594281757827162e-01 1.034539994393643747e+00 9.744516406677146136e-01 1.010531048508654273e+00 1.032815569208752171e+00 1.013574861566722385e+00 9.843683253741977168e-01 1.024318798031161437e+00 9.421263184944997926e-01 9.404179921715658530e-01…
10 1.250637437469389157e+00	1.004572545911941228e+00 1.024295855697952229e+00 9.833849703956225596e-01 9.791618865131547222e-01 9.777852524966814673e-01 9.920246972732091884e-01 9.320718856397293139e-01 1.034097674303543712e+00 9.705385103127017743e-01 1.009735113779847149e+00 1.018576457611307218e+00 1.003020438475707321e+00 9.839308918821479955e-01 1.028121101816318550e+00 9.406598747687703321e-01 9.304810583778690969e-01…
10.5 1.257860882609837860e+00	1.000347939469062641e+00 1.018711931804078930e+00 9.860654136516507906e-01 9.776318325422919120e-01 9.868013984586766485e-01 1.002847944605760322e+00 9.430090137427104002e-01 1.029060736788649733e+00 9.657794779347923519e-01 1.006936442880085325e+00 1.010468208307415905e+00 9.940412466291325133e-01 9.834881798984672630e-01 1.028008268449237095e+00 9.531280081919734082e-01 9.449095194779222329e-01…
11 1.265936017340528519e+00	9.928247579507671894e-01 1.011872521615247544e+00 9.924222891491298881e-01 9.769959058256078022e-01 9.943892597971885072e-01 1.013992603523318659e+00 9.549602085951016672e-01 1.019563632148577259e+00 9.863255040806766516e-01 9.997969793913161762e-01 1.017040805474391796e+00 9.862925529476531672e-01 9.826031752442095923e-01 1.024829254071136786e+00 9.711549824821992249e-01 9.626453137059349796e-01…
11.5 1.274414767648272218e+00	9.819954175045829681e-01 1.002400119712682613e+00 9.964712740465715424e-01 9.769651989707719419e-01 1.000824659967969099e+00 1.023669380220000091e+00 9.681291236193648730e-01 1.006766109878554527e+00 1.006692107846286710e+00 9.903994143778557246e-01 1.019916663262249390e+00 9.813674133575047698e-01 9.848624269409417264e-01 1.020244578520267842e+00 9.901878609637664308e-01 9.835471518946108382e-01…
12 1.283908875271138728e+00	9.715338388342428244e-01 1.000521364089743015e+00 9.977259142670392711e-01 9.783848935873856734e-01 1.005825034486615088e+00 1.029509591990284134e+00 9.922807062520162535e-01 9.911836358616908926e-01 1.026267996188130693e+00 9.804294977202595573e-01 1.019218327935678792e+00 9.756669513722401321e-01 9.895645506989413365e-01 1.011919463198530433e+00 1.005714174107136705e+00 1.003292579460248968e+00…
12.5 1.295858788603140521e+00	9.748728122170604582e-01 1.020506736871442666e+00 9.956681173965558074e-01 9.792655411072116456e-01 1.007967261373106105e+00 1.032207827910639031e+00 1.015058618996952378e+00 9.761403587599488674e-01 1.042455274819980460e+00 9.689189852614095155e-01 1.014288420519529277e+00 9.729342218259148245e-01 9.951859122797097612e-01 1.004365471330032733e+00 1.016859872352134486e+00 1.023271713671397132e+00…
13 1.307673889010559032e+00	9.942283439934705980e-01 1.035977798989919929e+00 9.923436904621307786e-01 9.799882652358650192e-01 1.006830174359111485e+00 1.032067342764028339e+00 1.035929051624675745e+00 9.636015774167238090e-01 1.052221934764715705e+00 9.602817294940062531e-01 1.006746740744662416e+00 9.737648586799589889e-01 9.977885547549638634e-01 9.951406935705121581e-01 1.022828920201222624e+00 1.038143053726219289e+00…
13.5 1.321325470881417274e+00	1.011448960650016993e+00 1.044510411628337687e+00 9.864202958171531810e-01 9.840447144312099992e-01 1.003827176360552631e+00 1.029377481782071335e+00 1.052485154289598546e+00 9.581106407925960022e-01 1.055152595599328391e+00 9.661914924071729471e-01 9.957961638809431637e-01 9.818584419354956516e-01 9.998144827916830568e-01 9.863701130914298565e-01 1.024223608398087126e+00 1.048219919673347489e+00…
14 1.334913854898509777e+00	1.026817413175293181e+00 1.046978032243274459e+00 9.820132381999739923e-01 9.912426544494541414e-01 9.982599861759460236e-01 1.023356242957456752e+00 1.062096511622178552e+00 9.620540525355111283e-01 1.052709361599867277e+00 9.745219340784494477e-01 9.832283559784060767e-01 9.932864642186561843e-01 1.000112993616221191e+00 9.792829009024919262e-01 1.019072617628401511e+00 1.053164754442532214e+00…
14.5 1.352144223076813923e+00	1.035371430936744108e+00 1.043196050606021830e+00 9.832446287674291296e-01 9.966187836881260642e-01 9.921945373766168919e-01 1.015418632880054073e+00 1.067559366030760737e+00 9.670087900324378927e-01 1.041958252522623862e+00 9.838317945665318032e-01 9.739024591816167753e-01 1.006229099161816132e+00 9.993062593619620460e-01 9.735034668659372503e-01 1.022747769491578307e+00 1.052617689382046473e+00…
15 1.369303837721927763e+00	1.038573540968572573e+00 1.033425856072897497e+00 9.844643213443552421e-01 1.001304149596914828e+00 9.883405283605436464e-01 1.006640452197307578e+00 1.065408841712889521e+00 9.708964929383566700e-01 1.026996105153276995e+00 9.933831083725954691e-01 9.891359866064931561e-01 1.020872665908927557e+00 9.963232407205999674e-01 9.718893969994738535e-01 1.022104691311023217e+00 1.046793675945742130e+00…
15.5 1.386119042506811727e+00	1.036732366621202717e+00 1.018327059446030303e+00 9.871089098979916043e-01 1.004912433996117072e+00 9.912789718338629319e-01 9.967998796147595764e-01 1.058295327401571839e+00 9.747892079829361123e-01 1.007679512543545819e+00 9.997549699801447920e-01 1.004243994256375672e+00 1.035639898806530290e+00 9.941121667095729197e-01 9.729295966307126564e-01 1.017668904899819982e+00 1.039493145720547185e+00…
16 1.406397170076788994e+00	1.028169733069399072e+00 1.000882610499354231e+00 9.876072093702031873e-01 1.007265605488443017e+00 9.918694470543993891e-01 9.875231642852735359e-01 1.043565522619447350e+00 9.780598141218148633e-01 9.837113397740221421e-01 1.005593357177742009e+00 1.018730091830019502e+00 1.048258078909959812e+00 9.893356356666830331e-01 9.773151999227278619e-01 1.009819785902416278e+00 1.031969476292782684e+00…
16.5 1.425523763393651722e+00	1.014256870817250133e+00 9.917903004163733938e-01 9.901863460985511622e-01 1.004886560761960146e+00 9.891658101653132418e-01 9.834129346312266984e-01 1.025120480724095229e+00 9.909258297168360707e-01 9.814504572315395636e-01 1.009020316941140027e+00 1.030111159050323577e+00 1.058266979547221487e+00 9.906644235057600056e-01 9.833331073446063275e-01 9.981492874314950026e-01 1.020274962938912733e+00…
17 1.447138210400098046e+00	9.964843199970584431e-01 1.003142063717797461e+00 9.914640689404740082e-01 1.002722793198599360e+00 9.849817257188072661e-01 9.892123129035560458e-01 1.002769165860219358e+00 1.005976639887826263e+00 9.816160145392902603e-01 1.009499876176316535e+00 1.038886423051143426e+00 1.065191062673734423e+00 9.894978524484027149e-01 9.919717737919759859e-01 9.844526397953323738e-01 1.005643077836266608e+00…
17.5 1.470163936437022256e+00	1.004032369996107565e+00 1.012596662052566154e+00 9.919702616510226445e-01 9.995128813577143223e-01 9.770179118112420902e-01 9.933408277122208752e-01 9.793237462657589099e-01 1.019672986795276515e+00 9.791858863361960763e-01 1.007355448687304200e+00 1.042783294841262309e+00 1.069471832261140065e+00 9.895994139044331783e-01 1.001611202014034419e+00 9.707347732516851124e-01 9.885686622587214201e-01…
18 1.494735762601537621e+00	1.009596454034977553e+00 1.020855523568345413e+00 9.947281035539304872e-01 9.944576411290729778e-01 9.690046439517200350e-01 9.950663294474385578e-01 9.560115062069074465e-01 1.030165520681021407e+00 9.761485542682535321e-01 1.012309241289438999e+00 1.041568528710425046e+00 1.068824120236813835e+00 9.897903818486014638e-01 1.010660180278217579e+00 9.578157442848806991e-01 9.712414735790473319e-01…
18.5 1.521721065110160032e+00	1.011294714709812137e+00 1.026511081284561699e+00 9.960642549554724612e-01 9.878795473133352711e-01 9.708408726459761828e-01 9.947386591462097361e-01 9.486442958243092027e-01 1.035839755946834861e+00 9.719392985161160459e-01 1.015192592565568264e+00 1.036862575272152753e+00 1.064914081041282934e+00 9.892825683291905925e-01 1.019026005556285863e+00 9.487075418694637108e-01 9.563362379414461767e-01…
19 1.548271939938201225e+00	1.011200276898696293e+00 1.028139095648054502e+00 9.956033346669738160e-01 9.861541461658011043e-01 9.760112704267298600e-01 9.932039065569575609e-01 9.581132500910310990e-01 1.036724650039729134e+00 9.672155912721843718e-01 1.014615690791345282e+00 1.027187908807341676e+00 1.054617940298760326e+00 9.865257219150440626e-01 1.025386268681222957e+00 9.508522493005939769e-01 9.456585007284606936e-01…
19.5 1.577532883967874611e+00	1.006416911622613819e+00 1.027644393747175533e+00 9.967878410173343084e-01 9.832019121218185109e-01 9.822967983252303137e-01 9.948371726066550513e-01 9.676864161493643479e-01 1.032205405914926821e+00 9.643915180050072200e-01 1.010253928475410401e+00 1.014494948237792071e+00 1.042289786959461173e+00 9.854394958595893428e-01 1.031674851879215371e+00 9.685138099170294002e-01 9.407900934852576613e-01…
20 1.609778245597821345e+00	9.998904940042183664e-01 1.023111430881309403e+00 9.989569560296376327e-01 9.797494577696892470e-01 9.868135588853662599e-01 1.002327790695240584e+00 9.774630427796227039e-01 1.023403146369992411e+00 9.715168552320641027e-01 1.002298857626805928e+00 1.016096452114660265e+00 1.025521330836175249e+00 9.827944851290112416e-01 1.034219512482721592e+00 9.873732830090146129e-01 9.505119673102488953e-01…
20.5 1.641604093562147426e+00	9.901302944562397901e-01 1.016493974404177658e+00 1.001149838935211589e+00 9.772972935601531574e-01 9.910686151826216816e-01 1.010275704943952801e+00 9.870932073517671990e-01 1.011102863214224046e+00 9.943776948423582729e-01 9.936458121483724426e-01 1.019857833229710131e+00 1.007287942943823955e+00 9.855490855355707458e-01 1.034265439817071197e+00 1.003307031770434232e+00 9.657028528486391039e-01…
21 1.675402638173881131e+00	9.802622098193931599e-01 1.009735113779847815e+00 1.001324123348678485e+00 9.760312494997278598e-01 9.948296336559339093e-01 1.015553543640117518e+00 9.944878078689550760e-01 9.950221103071027473e-01 1.015321623920223626e+00 9.828128000794450481e-01 1.019349302251194578e+00 9.903241893440754007e-01 9.890141556115349397e-01 1.032124992430664800e+00 1.016537751389489541e+00 9.836432280049509647e-01…
21.5 1.711917346135613194e+00	9.718605867098429885e-01 1.027971303101404832e+00 1.000338442728259114e+00 9.745568223556797527e-01 9.956279425568567154e-01 1.020675266673980008e+00 9.983150805231779668e-01 9.783194774714446540e-01 1.032031976248797944e+00 9.726792893857667544e-01 1.014962068256739514e+00 9.714983273274324649e-01 9.937419182061305589e-01 1.027127061273335640e+00 1.025448682284979096e+00 1.002164158209622791e+00…
22 1.747841525997137158e+00	9.913601767269050180e-01 1.042744455751264399e+00 9.952567507934807489e-01 9.764906553572332282e-01 9.953295936522725817e-01 1.023117295328351828e+00 1.010905040050745773e+00 9.650704637486320348e-01 1.043228642244833360e+00 9.631837830860733307e-01 1.006788955044700895e+00 9.592507492830018023e-01 9.963398014733726438e-01 1.021139069862669890e+00 1.028757503010306440e+00 1.018947496193989721e+00…
22.5 1.785887454460666657e+00	1.008946975811910507e+00 1.051917297129390194e+00 9.901403940856069452e-01 9.825563597066580002e-01 9.931716870712736789e-01 1.022657811782611281e+00 1.033307311500311076e+00 9.676254440639717735e-01 1.049274034749740458e+00 9.675375961687490145e-01 9.954501494298950703e-01 9.625149349490633721e-01 9.991301216558334808e-01 1.013209257754783765e+00 1.025837219055734106e+00 1.032811696293182369e+00…
23 1.823400394866689922e+00	1.023108009938344498e+00 1.055777438667828694e+00 9.890808864799680578e-01 9.880313760200128970e-01 9.888265773127262737e-01 1.018395797320472473e+00 1.050442763790583323e+00 9.713500913676799131e-01 1.047263099703220846e+00 9.756300528376510295e-01 9.817871459741157603e-01 9.679028876907026513e-01 9.999679994879825395e-01 1.003016949009336800e+00 1.018373703509669159e+00 1.042979386181722035e+00…
23.5 1.862783132841823397e+00	1.032907546685569056e+00 1.053833478306700489e+00 9.879200372499784555e-01 9.957494664824076969e-01 9.836869420704933420e-01 1.012057310630182450e+00 1.063356948536097191e+00 9.747912597064047890e-01 1.038969681944569956e+00 9.840492873835132714e-01 9.670579093311836294e-01 9.748846085563149799e-01 1.000724237739847977e+00 9.940653902032798861e-01 1.017181399751293291e+00 1.048957577788540485e+00…
24 1.899825781486291998e+00	1.037424696062321461e+00 1.045835073039721230e+00 9.857829375679010298e-01 1.002135220416884964e+00 9.858529302081530110e-01 1.003902385692951205e+00 1.069935044757390985e+00 9.784819875705426107e-01 1.023690382879510752e+00 9.911770780239022027e-01 9.642494490535116203e-01 9.819837065858059155e-01 1.001299156096719267e+00 9.847096018623970881e-01 1.014783720799658839e+00 1.048862240716101013e+00…
24.5 1.938175688630935367e+00	1.035050240326526261e+00 1.031953487323919783e+00 9.850954268496024957e-01 1.008386334695189568e+00 9.854471066475357643e-01 9.927864825832395379e-01 1.070689964462169019e+00 9.798397828216610650e-01 1.004353025584131531e+00 9.993287747283172706e-01 9.791966094712546420e-01 9.889489370033214266e-01 9.992066853259135017e-01 9.787410280559409870e-01 1.009517211344115761e+00 1.044006226035074647e+00…
25 1.972793957817186916e+00	1.027771375355434058e+00 1.014231728945608868e+00 9.847415904692958799e-01 1.012516172710342000e+00 9.832415776400019736e-01 9.830635788187862545e-01 1.064522897827942183e+00 9.809153888078211425e-01 9.948095295080349176e-01 1.005847901026791114e+00 9.955194623913686813e-01 1.000290457817127887e+00 9.971283768903580480e-01 9.864856815990791228e-01 9.992822424120222369e-01 1.033791081408618195e+00…
25.5 2.004366483455557901e+00	1.014564438564648619e+00 9.931913209447622570e-01 9.827700646641610582e-01 1.015744062251903834e+00 9.779473400955699391e-01 9.827415733548668930e-01 1.053828259252900912e+00 9.805559647465317274e-01 9.953597339655654297e-01 1.008651079412498985e+00 1.011945650714503486e+00 1.020693881631510092e+00 9.966769787649351064e-01 9.955912816010397126e-01 9.870121579798296629e-01 1.019204101247636274e+00…
26 2.028251956735158235e+00	9.971133335784855278e-01 9.829694807062934192e-01 9.820987730366032009e-01 1.017123886259682086e+00 9.709819771756836859e-01 9.873975896263884611e-01 1.037256959484967878e+00 9.904998738011029369e-01 9.929501498061218401e-01 1.010178697063050191e+00 1.025870849571231647e+00 1.040027884241571554e+00 9.978126076573704539e-01 1.003947209767525051e+00 9.731582605105916217e-01 1.001299156096717491e+00…
26.5 2.045531226845485939e+00	1.003111658789787919e+00 9.913798464766164775e-01 9.822280794194392373e-01 1.014999507389042988e+00 9.643033754996404028e-01 9.908652784309278649e-01 1.015888281259312187e+00 1.003299556463572051e+00 9.880455455089105499e-01 1.010564693624312005e+00 1.036763232372754029e+00 1.057945650777959212e+00 9.988683596951088983e-01 1.011440062485167601e+00 9.597385060525609468e-01 9.827034140573641663e-01…
27 2.050851774263562355e+00	1.006219161018115482e+00 1.000112993616221191e+00 9.820616070288056276e-01 1.011819647961038404e+00 9.661397414453041232e-01 9.911094793210281084e-01 9.929098649927901032e-01 1.013440180770429189e+00 9.841630962396411553e-01 1.016314911826054379e+00 1.046328342347659035e+00 1.071269340548864912e+00 9.989139102044786167e-01 1.016109246095123764e+00 9.479055860158225322e-01 9.651808120761624643e-01…
27.5 2.042953988713402502e+00	1.007834807892642459e+00 1.006271335177546078e+00 9.822448778181532836e-01 1.006974180403847008e+00 9.701551422324151686e-01 9.888134303295041949e-01 9.699350493718641442e-01 1.018521477436780120e+00 9.778757589796358562e-01 1.018479749430492687e+00 1.050284723301258438e+00 1.081844258662031599e+00 9.975946070423606926e-01 1.018528350120898818e+00 9.438119516090064387e-01 9.491775387144395504e-01…
28 2.022021513238670742e+00	1.006783492117347079e+00 1.009470158053223265e+00 9.887087538805340303e-01 9.997719740020722945e-01 9.744177748789272231e-01 9.846197235481328747e-01 9.657292581256918806e-01 1.017822676108172120e+00 9.715688344116427677e-01 1.017842816941790574e+00 1.051042339775139389e+00 1.086865677073298730e+00 9.942741070751054400e-01 1.018791931652386351e+00 9.574674929207770413e-01 9.381241922048478843e-01…
28.5 1.990871919536764123e+00	1.001707542149903096e+00 1.010031682671390429e+00 9.940171024685646728e-01 9.923588060777215336e-01 9.805972669755902427e-01 9.798867281476989488e-01 9.742294390953297745e-01 1.012736392157406184e+00 9.673913375671706616e-01 1.013512703423099737e+00 1.047968033863628801e+00 1.087611603468812138e+00 9.909283526067876879e-01 1.014647229336383516e+00 9.727538229171857065e-01 9.339223736478319271e-01…
29 1.952542189044835785e+00	9.942736041955455573e-01 1.007661649562986650e+00 9.991786627025224243e-01 9.841590318642612356e-01 9.848558270122583780e-01 9.793804163857885436e-01 9.833900548612439785e-01 1.003159508752222484e+00 9.716738135814924071e-01 1.004980596827620420e+00 1.041665013332021328e+00 1.082778370674258195e+00 9.862748095738828047e-01 1.010928286279497268e+00 9.876912473035274198e-01 9.364646282695360258e-01…
29.5 1.910145020672514127e+00	9.857327223948691985e-01 1.003490906784909376e+00 1.002974077431716182e+00 9.803907384303464090e-01 9.898494835074678200e-01 9.901535234497738092e-01 9.904832154054913351e-01 9.897039961523848017e-01 9.927189934719691244e-01 9.949251228107570677e-01 1.031927323022314491e+00 1.072763720490211181e+00 9.817020933052971188e-01 1.017513636272261213e+00 1.000796682648379399e+00 9.460449249374993652e-01…
30 1.868697139720613132e+00	9.764061654864741868e-01 9.977780314278312801e-01 1.001918659373106646e+00 9.773684054643878572e-01 9.923915557883401517e-01 9.999269973353061003e-01 9.948844153970850535e-01 9.744511275584842869e-01 1.013365185902890930e+00 9.837006658531854963e-01 1.025513529896119325e+00 1.059292216529508446e+00 9.786444706838116625e-01 1.022145782166125061e+00 1.010511751539783454e+00 9.600130207450314757e-01…
30.5 1.827832049177385842e+00	9.732558759134206650e-01 9.974778193022627581e-01 1.000288458395877322e+00 9.744911492671444186e-01 9.951733517332539414e-01 1.008339724497651968e+00 9.961892390504917261e-01 9.692914938242254141e-01 1.029938833135251031e+00 9.723523024089576472e-01 1.022094418339128286e+00 1.042582850424847773e+00 9.809719669796890251e-01 1.023174471925488049e+00 1.015378254642081535e+00 9.781850540669689842e-01…
31 1.790401910186648404e+00	9.924368997573597140e-01 1.015185204777925954e+00 9.960928671564704961e-01 9.731978216169618889e-01 9.943264051608007303e-01 1.015229530697368876e+00 9.933483779621338217e-01 9.728915664142627762e-01 1.041003842452082662e+00 9.620109146989958004e-01 1.015119204822763743e+00 1.023918453784284255e+00 9.835700280102079862e-01 1.023975585646455189e+00 1.014655113819469712e+00 9.975665391341059784e-01…
31.5 1.757570482228237863e+00	1.009590511048910288e+00 1.027888612642439137e+00 9.910141270436055860e-01 9.717437933941229788e-01 9.924459683025567136e-01 1.018429182614087880e+00 1.001139850370566631e+00 9.776727468841501789e-01 1.045915866597309174e+00 9.624790906819742364e-01 1.004552139015194356e+00 1.004261420149156647e+00 9.860431025061737742e-01 1.021190481741775846e+00 1.008719980965976593e+00 1.015153682946577707e+00…
32 1.729272101203277678e+00	1.023532119671874296e+00 1.034322000152757992e+00 9.829572727234896501e-01 9.720051440193102632e-01 9.907219589773911261e-01 1.018507241015006226e+00 1.024089839808988600e+00 9.808006933113367909e-01 1.043118881048560320e+00 9.672238624020806919e-01 9.925789641131830265e-01 9.852360123341004083e-01 9.880743899120145723e-01 1.016561852520543097e+00 1.011263566040031092e+00 1.030234924665243135e+00…
32.5 1.706337305458683673e+00	1.032422394177886948e+00 1.034497945865529456e+00 9.771719398345403151e-01 9.743438817994394263e-01 9.924963476003324514e-01 1.016539718850178353e+00 1.043927679487425042e+00 9.844079438931807591e-01 1.034018858628796389e+00 9.741914596217724487e-01 9.791720992757102504e-01 9.903817445813503095e-01 9.894660176074776547e-01 1.010028712463166167e+00 1.010934221401174282e+00 1.041420184171595764e+00…
33 1.687565702424649539e+00	1.035085020662553701e+00 1.029256527790812781e+00 9.775095907457889144e-01 9.770655044570962788e-01 9.919254004208182263e-01 1.010360826635712472e+00 1.060821379875047432e+00 9.854856670697953458e-01 1.018047641321367713e+00 9.817907108951474671e-01 9.662230591328274665e-01 1.000965533872171020e+00 9.904907874382287147e-01 1.000778696815634250e+00 1.007496898258252394e+00 1.048719218856982494e+00…
33.5 1.675161484753036945e+00	1.032633042275909130e+00 1.016610544899076762e+00 9.774584390141611845e-01 9.854871891607723811e-01 9.899702015717444237e-01 1.002297361066065706e+00 1.071153583759117289e+00 9.865708286788127390e-01 9.984953680413334309e-01 9.893437218681878642e-01 9.549937172568203625e-01 1.011537937993430614e+00 9.903872979799368537e-01 9.916859381880933633e-01 9.982454607960908888e-01 1.050378027188307861e+00…
34 1.666028211045659679e+00	1.022973606697650473e+00 9.994493483914025367e-01 9.777300240864030823e-01 9.954390990914504522e-01 9.841107661234074211e-01 9.933503913524172058e-01 1.077811671861091058e+00 9.862971154778872318e-01 9.956771565120881018e-01 9.956435104996160801e-01 9.562750650309779221e-01 1.021150821377527107e+00 9.934893054280956592e-01 9.829735500002030335e-01 9.856779392884876811e-01 1.046442067197223658e+00…
34.5 1.662443382494573685e+00	1.009186305892028956e+00 9.866255622068588194e-01 9.769795289564676688e-01 1.004446613812799205e+00 9.770757391318241059e-01 9.930035246664528081e-01 1.076255081288817639e+00 9.889413531650903533e-01 9.940855094004739101e-01 9.999749996874923719e-01 9.662013247765703916e-01 1.026735603746163683e+00 9.981067077221745798e-01 9.816908882127820535e-01 9.718281741130994078e-01 1.038849363478651533e+00…
35 1.662645181630764801e+00	9.923094275476779247e-01 9.936926084056371122e-01 9.785652763101697627e-01 1.011178025868837205e+00 9.696973754734000694e-01 9.970727155027359068e-01 1.070042055248297208e+00 1.005120390799032037e+00 9.898297833466119799e-01 1.005095020383645954e+00 9.774947570191871993e-01 1.030860320315026168e+00 1.003103683574136262e+00 9.901141348349696836e-01 9.570778442739124037e-01 1.026018518351399456e+00…
35.5 1.667549999250397708e+00	9.991326238292894679e-01 1.002122248031645624e+00 9.796029808039590225e-01 1.017581937732780162e+00 9.631827448620533527e-01 9.988448327943627580e-01 1.057938088925812314e+00 1.018029469121596531e+00 9.845460883066874391e-01 1.015124622891199202e+00 9.923839982587385755e-01 1.031860455681871347e+00 1.005614737362176436e+00 9.979348676141139851e-01 9.453708267129895537e-01 1.010237100882757977e+00…
36 1.676726871019844411e+00	1.002800578380367735e+00 1.008389805581155096e+00 9.795738869528929360e-01 1.021461697764531884e+00 9.628177397617880828e-01 9.989539528927251499e-01 1.040665652359104243e+00 1.026181270536546064e+00 9.773320827640937791e-01 1.023305428501187997e+00 1.006574885440720601e+00 1.029964077043466375e+00 1.007379273163788280e+00 1.003464996898247641e+00 9.459730440134114238e-01 9.921945373766178911e-01…
36.5 1.690207383725441215e+00	1.002967596684957607e+00 1.013499876665015176e+00 9.818268686484395991e-01 1.023102145438079758e+00 9.634152790982718484e-01 9.957057798365938073e-01 1.019712704637929068e+00 1.030256764112713386e+00 9.704272255043125961e-01 1.028409451531830276e+00 1.018937191391108055e+00 1.023582434394026519e+00 1.005760408844969422e+00 1.007067525044870182e+00 9.592570041443536644e-01 9.739881929469157429e-01…
37 1.708470075828078638e+00	1.000994505479425367e+00 1.016993116987523926e+00 9.828423067817144698e-01 1.021972113122466164e+00 9.654517077513511403e-01 9.910464166728035762e-01 9.975870889300842981e-01 1.027257027233203113e+00 9.625622057820477639e-01 1.028639392595869673e+00 1.029905820937041083e+00 1.037549998795238571e+00 1.003309025176191360e+00 1.006717934676838455e+00 9.748687091090777468e-01 9.594055451163497894e-01…
37.5 1.729781778144284132e+00	9.968380008807847803e-01 1.018286305515301082e+00 9.834597093933246104e-01 1.018222961831052320e+00 9.679726235798206124e-01 9.844841288715635574e-01 9.806298996053499639e-01 1.020872665908927557e+00 9.584033597603882626e-01 1.026499391134744199e+00 1.038805564097535550e+00 1.049419363267134697e+00 9.985955137091289124e-01 1.002578675217062898e+00 9.901040349377439043e-01 9.470591322615496965e-01…
38 1.756244572945351745e+00	9.901560483075382280e-01 1.018303000093782940e+00 9.860131844960294822e-01 1.010654243547218112e+00 9.718081086305051519e-01 9.771079776565130270e-01 9.874477201350967404e-01 1.010704704649186381e+00 9.756151905336445385e-01 1.019743595223818744e+00 1.043578938077996954e+00 1.056775283586818048e+00 9.924903022196230884e-01 9.960868436035081874e-01 1.004520283518457013e+00 9.425932314630739439e-01…
38.5 1.784497968617504871e+00	9.832069975340902435e-01 1.014520576430069765e+00 9.897479477119415225e-01 1.004000498007844966e+00 9.753486556098794891e-01 9.807109665951527777e-01 9.929798588088282196e-01 9.961832160802545078e-01 9.977905591856437439e-01 1.011916004419339377e+00 1.045679683268255777e+00 1.060040565261537671e+00 9.856145291136889641e-01 9.932960283822745984e-01 1.015776550231397568e+00 9.498757813524888460e-01…
39 1.816158858690505973e+00	9.751046097727155137e-01 1.009889597926426630e+00 9.932507236342706936e-01 9.943897626182599536e-01 9.779846624564211277e-01 9.886763879045555869e-01 9.951894292043097501e-01 9.802734312425291918e-01 1.018648123740479416e+00 1.000878114457499635e+00 1.044018199075092523e+00 1.056975874842941421e+00 9.784073793671033137e-01 1.001226248157727428e+00 1.022792745379042856e+00 9.630633416343911124e-01…
39.5 1.846168464685711941e+00	9.741791416366907264e-01 1.012221813635727941e+00 9.934248839242956208e-01 9.856338062384015775e-01 9.803443272646604756e-01 9.954546699875409521e-01 9.928952613443170483e-01 9.707507404066194612e-01 1.034953139035773573e+00 9.888189925360454380e-01 1.039035129338753416e+00 1.050209979004199212e+00 9.734233405872292355e-01 1.009225445576953817e+00 1.024574545848178087e+00 9.806676297298696499e-01…
40 1.875142127946572757e+00	9.933327740490597302e-01 1.029200660707133119e+00 9.910368307989364522e-01 9.766969847398929705e-01 9.862479404287747276e-01 1.000762209518325507e+00 9.884710415586293042e-01 9.736785917334320750e-01 1.044488870213560627e+00 9.776425727227716633e-01 1.032089143436747625e+00 1.038405026952393007e+00 9.754885955253399521e-01 1.014288420519527500e+00 1.021949607368191515e+00 1.000210477849537538e+00…
40.5 1.897732067495304209e+00	1.008516236854915649e+00 1.041929940063150317e+00 9.865956618595080885e-01 9.696917035841856602e-01 9.925371529570065077e-01 1.004571550463182250e+00 9.806064450124732934e-01 9.764998719917986625e-01 1.049038130860838525e+00 9.670103412063388859e-01 1.024392990995154573e+00 1.023072822432498974e+00 9.796259490234006106e-01 1.018084475866320338e+00 1.018193498309629019e+00 1.018835119143426837e+00…
41 1.911990847258427717e+00	1.020921642438830990e+00 1.049595160049816345e+00 9.845349155819711484e-01 9.692600270309305044e-01 9.951040146637936123e-01 1.003874992217656636e+00 9.777371835007607759e-01 9.784983392934302193e-01 1.046081258793981394e+00 9.634625057572301365e-01 1.013892006083488395e+00 1.004970148810401032e+00 9.831469879931483691e-01 1.019688677979706082e+00 1.021127318212572410e+00 1.037094499069395326e+00…
41.5 1.916603506205704965e+00	1.027453161949487326e+00 1.050615533865741913e+00 9.835629110534817032e-01 9.713583272922510226e-01 9.947889223347836651e-01 1.001688075201057737e+00 9.996849503718658880e-01 9.800229589147388953e-01 1.036541364345870964e+00 9.685091636117848513e-01 9.997454676066297452e-01 9.856084415222907680e-01 9.853131481919861212e-01 1.017993123748878181e+00 1.016739888073641351e+00 1.051203595884260711e+00…
42 1.914216811126680851e+00	1.027010223902371511e+00 1.045042104414937834e+00 9.827512401416741428e-01 9.744798612593283949e-01 9.920201610854488816e-01 9.960266060703389934e-01 1.021055826093754781e+00 9.805636134387206715e-01 1.021920251291654758e+00 9.756561894438030569e-01 9.877292139042967989e-01 9.760988679432018866e-01 9.885534886894085105e-01 1.013635536077933441e+00 1.011359975478563822e+00 1.061130058004201127e+00…
42.5 1.906150833486165208e+00	1.021709841393337870e+00 1.034406593173109901e+00 9.812023236825315742e-01 9.788426839896183784e-01 9.867492082591206026e-01 9.887583122280183545e-01 1.038944656851364501e+00 9.792415432363965611e-01 1.001774924820939328e+00 9.819994908348981255e-01 9.778824060182289557e-01 9.866412721957271703e-01 9.904085015790209390e-01 1.008946480245607624e+00 9.990980932821369453e-01 1.066252315355047386e+00…
43 1.894049893746202695e+00	1.009447868886749200e+00 1.019049066532128123e+00 9.798045723510379057e-01 9.846110907358296416e-01 9.797142440528250340e-01 9.888988825961944062e-01 1.054112897179424690e+00 9.764169191487825916e-01 9.950788913448012085e-01 9.871357556081135076e-01 9.707950350099651127e-01 9.990745717913154245e-01 9.891678320689568649e-01 1.002847944605761876e+00 9.860131844960291492e-01 1.065490028109133736e+00…
43.5 1.880471217540965245e+00	9.965686127909105796e-01 1.000466891006392745e+00 9.798800947054704391e-01 9.900520188353741924e-01 9.715904486973921950e-01 9.930146021081458496e-01 1.062764790534575621e+00 9.914983610677333692e-01 9.921537179288305586e-01 9.922711323020535490e-01 9.659425448752119170e-01 1.009366137731994018e+00 9.934993709107209359e-01 9.950306527941745749e-01 9.721167625342140850e-01 1.059815549989713723e+00…
44 1.868628909120267911e+00	1.003466989990204006e+00 9.804534665143468386e-01 9.784273095125671782e-01 9.954647155976951156e-01 9.679028876907019852e-01 9.945923788165672574e-01 1.066646145635936849e+00 1.004377419101007529e+00 9.872922566292121616e-01 9.946763292649527521e-01 9.653398365342645837e-01 1.016209132019585404e+00 1.000174984690178626e+00 9.963312702108672037e-01 9.581680437167581221e-01 1.048696810331756435e+00…
44.5 1.857389027640683254e+00	1.008742286215859929e+00 9.850060913517242334e-01 9.786914733459163296e-01 1.001724013888057208e+00 9.659948240026962063e-01 9.941468704371598797e-01 1.065478765626044932e+00 1.013041953721561583e+00 9.795197803005319948e-01 1.004861184442905842e+00 9.684549550701879728e-01 1.021249235005832867e+00 1.005915503409705591e+00 1.003918323370980525e+00 9.482889854891281001e-01 1.032568157556682742e+00…
45 1.848177751191697471e+00	1.011745521363944578e+00 9.907643513974447869e-01 9.790296216151982422e-01 1.009261611278265081e+00 9.654739768631783736e-01 9.910121089068497646e-01 1.058765790909396598e+00 1.019247761832225097e+00 9.710885644471365374e-01 1.015455070399473803e+00 9.741647704572361510e-01 1.021317286645046618e+00 1.008287657367677337e+00 1.009523154761692076e+00 9.463091461039567776e-01 1.013843183140272552e+00…
45.5 1.842509430097984513e+00	1.011715869204392826e+00 9.964306297981815330e-01 9.789525014013698012e-01 1.015595391876115361e+00 9.651331514355928620e-01 9.858529302081524559e-01 1.045683508524448246e+00 1.019516552097119888e+00 9.632595704170298090e-01 1.023078687100850814e+00 9.825385488620792529e-01 1.017071777211422612e+00 1.009627654137899455e+00 1.011170114273558074e+00 9.590651698398809932e-01 9.921239841874609500e-01…
46 1.836519534336620962e+00	1.009390905447438591e+00 1.000650288562393131e+00 9.805942076108747907e-01 1.019047594570537951e+00 9.660859175042347813e-01 9.786424270386001600e-01 1.028418689056164625e+00 1.013964989533662431e+00 9.557290410989925933e-01 1.028506684470256394e+00 9.927517313004295962e-01 1.018672174941477104e+00 1.008958373769700989e+00 1.009309665068159223e+00 9.738367419644829992e-01 9.714468590715606977e-01…
46.5 1.834169839464164120e+00	1.005129842358687409e+00 1.002852930394083630e+00 9.901626129075962179e-01 1.019602863864160769e+00 9.680051652754759761e-01 9.704205274003629977e-01 1.009795028706321318e+00 1.003835145828238407e+00 9.525339888948851641e-01 1.031227423995307646e+00 1.002156674377813861e+00 1.040362917447561264e+00 1.004908453541913493e+00 1.005448158782938473e+00 9.886242966870681936e-01 9.521470474669340156e-01…
47 1.832185580120093471e+00	9.988042851329784755e-01 1.003551194508780053e+00 9.977299233760601460e-01 1.017678239916723459e+00 9.702221395123891146e-01 9.703200502926854210e-01 9.944455741768875034e-01 9.906507961940977935e-01 9.742335448956781496e-01 1.029022837453086092e+00 1.015681544579795759e+00 1.059185536155021978e+00 9.999654994048542411e-01 9.979794587064407807e-01 1.000634298832495439e+00 9.375590648060521115e-01…
47.5 1.831744796635164318e+00	9.917403894165046641e-01 1.003296566325232009e+00 1.004191714763670751e+00 1.012917568215695896e+00 9.738788425671845994e-01 9.788242947536595073e-01 9.980636252263679342e-01 9.739825460448452432e-01 9.960120481199014053e-01 1.024493045364389010e+00 1.029536303390997443e+00 1.075259968565741575e+00 9.933383109494972052e-01 9.887057196152961858e-01 1.009458270559015158e+00 9.296391773155854299e-01…
48 1.832878064684063446e+00	9.836828757277418234e-01 1.002200578726633484e+00 1.007697375207457391e+00 1.004297266749242690e+00 9.770081882973132847e-01 9.867709967363239576e-01 9.959769073628164104e-01 9.622073581094670036e-01 1.015812974912213118e+00 1.016416253313572104e+00 1.041572369065155934e+00 1.087213870404530658e+00 9.866960018161625712e-01 9.896130556939919387e-01 1.013782027854114531e+00 9.311938573680560438e-01…
48.5 1.835654379233738753e+00	9.812609235060776314e-01 9.996024209654562620e-01 1.008219222193268871e+00 9.958458716086535656e-01 9.850989797984772700e-01 9.937474528269247820e-01 9.916844256112923306e-01 9.657251161691929875e-01 1.031699084035650360e+00 1.007367857339114936e+00 1.050101423672970657e+00 1.095524531902412502e+00 9.792246933160965172e-01 9.976201682003027482e-01 1.013805701305728446e+00 9.390915823283700892e-01…
49 1.838504827298530486e+00	9.986475854874932168e-01 1.003261680719442328e+00 1.007454713622403908e+00 9.852289074118769641e-01 9.919848789170125913e-01 9.979544077762267928e-01 9.838561886779999544e-01 9.682794018257337987e-01 1.042513309267560695e+00 9.959061200735742636e-01 1.054366634525202739e+00 1.098241321386151714e+00 9.741837608993504372e-01 1.005236788025588135e+00 1.020859931626273198e+00 9.529039825711721479e-01…
49.5 1.844933874153759090e+00	1.010125734747907567e+00 1.016760050356031675e+00 1.002926218622287813e+00 9.755864902713649034e-01 9.967773071253173134e-01 1.001460433566899066e+00 9.737150507206917549e-01 9.707244717220230301e-01 1.046073611176574492e+00 9.866088383954400021e-01 1.055634880060336567e+00 1.096355325613005860e+00 9.690954545347959526e-01 1.011914027968779717e+00 1.025015121839673027e+00 9.704993560018468912e-01…
50 1.850995948131707536e+00	1.017623702554141918e+00 1.023664495818819908e+00 9.951633031819451247e-01 9.687739674454511896e-01 9.986591009949291609e-01 1.000680268617304414e+00 9.632346546921992658e-01 9.725847006816428220e-01 1.044882768543916596e+00 9.769145305501397702e-01 1.052118339351615361e+00 1.090901462094536978e+00 9.698216330851772149e-01 1.017530834913616067e+00 1.024363216832778978e+00 9.913571505769254166e-01…
50.5 1.858843995605870880e+00	1.019961763989219339e+00 1.024565273664884701e+00 9.865829919474586873e-01 9.686304764976169102e-01 9.976226741609276472e-01 9.995348918371979030e-01 9.727841487195399983e-01 9.726340524575523006e-01 1.035054104866021119e+00 9.714473737676172505e-01 1.045145444423885905e+00 1.080037962295770981e+00 9.750543574591120644e-01 1.021626644131796935e+00 1.019049066532127235e+00 1.010618622428856250e+00…
51 1.865610087880100743e+00	1.015347723688786674e+00 1.020104406421225685e+00 9.795820537351640489e-01 9.701675113092583791e-01 9.936010265695175425e-01 9.954365876337880614e-01 9.913818638647776682e-01 9.722355681623666701e-01 1.020702209265758720e+00 9.735491769808030105e-01 1.034749244986435723e+00 1.065719006117466172e+00 9.781799425463612030e-01 1.022803011336983481e+00 1.009808892810912129e+00 1.028740006026790166e+00…
51.5 1.871729948470131299e+00	1.004723345005977375e+00 1.010049998762436951e+00 9.797984486617640210e-01 9.729409026246147452e-01 9.876978282855541913e-01 9.893785928551313003e-01 1.011617516653403603e+00 9.723990950222040075e-01 1.001695562533847506e+00 9.776875779102438546e-01 1.021558613100590263e+00 1.047137049292020228e+00 9.805834997591996727e-01 1.022458801125990746e+00 9.958925644867515636e-01 1.042860009780795405e+00…
52 1.876286758467372140e+00	9.899343412570350553e-01 9.950135677466914741e-01 9.792854537876075627e-01 9.783731394514059154e-01 9.834256453845410251e-01 9.948597891160336770e-01 1.030267441007430618e+00 9.900550489745504334e-01 9.925976022538040011e-01 9.829552380449485538e-01 1.005785762476284040e+00 1.026073096811333629e+00 9.837926610826073226e-01 1.019275723246659826e+00 9.814754199673060286e-01 1.051803688907773093e+00…
52.5 1.875088264589162890e+00	9.941760407493231977e-01 9.867983583285900862e-01 9.792017156847706572e-01 9.852456546465961917e-01 9.791736311809055016e-01 9.980951858415114675e-01 1.045941680974613375e+00 1.005875240772930113e+00 9.868216657532411507e-01 9.862474334567362666e-01 9.913692551214211557e-01 1.019087336787185771e+00 9.912441677003710483e-01 1.014985714185179244e+00 9.645584482031148710e-01 1.054858284320694839e+00…
53 1.869191536467037063e+00	9.996329326307732410e-01 9.880875467285272773e-01 9.790403464617786211e-01 9.922020963493275447e-01 9.758473241240150919e-01 9.984843514046680690e-01 1.056691534933444920e+00 1.018319203393513561e+00 9.773955187128701150e-01 9.866884006615262992e-01 9.781743198428384245e-01 1.032878502051425729e+00 9.992081865157026455e-01 1.007988095167794640e+00 9.494387815967912925e-01 1.052787727891999259e+00…
53.5 1.855667265433110558e+00	1.004204660415395356e+00 9.898085673502727833e-01 9.797162854622755157e-01 9.976763002096423749e-01 9.730745089662973246e-01 9.968013844292147319e-01 1.063425596833177833e+00 1.026822769517700129e+00 9.684038413802362744e-01 9.967356720816208382e-01 9.716938818372790054e-01 1.042987056487280961e+00 1.007558435029949795e+00 1.005637608684162077e+00 9.439078344838545132e-01 1.044877504782258271e+00…
54 1.836789318348732714e+00	1.006205744368416921e+00 9.920307454912872247e-01 9.791266516646356388e-01 1.003468983078201537e+00 9.706101174003899379e-01 9.907900887675437085e-01 1.063666301054987606e+00 1.029326964574425185e+00 9.584101418495110103e-01 1.007602104007330412e+00 9.678362464797442000e-01 1.049183492054655220e+00 1.013908773016585663e+00 1.008270301060186780e+00 9.548293041167094097e-01 1.031878868860099940e+00…
54.5 1.814326045670954457e+00	1.004921887511661449e+00 9.929682774389120281e-01 9.797494577696894691e-01 1.007929561030928456e+00 9.692316544562499248e-01 9.832095402303628884e-01 1.058987252047917993e+00 1.026745343305729419e+00 9.501926120529444741e-01 1.016359680428144063e+00 9.661190402843741198e-01 1.050419440033361518e+00 1.017464004277302214e+00 1.007561908767893089e+00 9.687507419352000548e-01 1.016617922328737933e+00…
55 1.790666356415957283e+00	1.002407102927747484e+00 9.943309308273582392e-01 9.794993619191387779e-01 1.016418221009443457e+00 9.686531887110053640e-01 9.816730616656441644e-01 1.048714927899856209e+00 1.018731564250367594e+00 9.431171719357037686e-01 1.025109262469127591e+00 9.674383701301079164e-01 1.049081026422650886e+00 1.019971568231193393e+00 1.003004985032476704e+00 9.818339981891036627e-01 9.998259848593650245e-01…
55.5 1.765287795233399626e+00	9.977479641673038246e-01 9.962313988225823813e-01 9.798413136829864367e-01 1.022798611653340073e+00 9.690108358527272925e-01 9.888002831714801655e-01 1.034416743870670174e+00 1.006499875807245203e+00 9.493371371646643908e-01 1.031465462339868910e+00 9.714365650931613416e-01 1.042695545209627150e+00 1.018708986904504288e+00 9.952878980475949877e-01 9.954988699139745156e-01 9.811340377338861884e-01…
56 1.742387442562645994e+00	9.903660939268871255e-01 9.977214040001355366e-01 9.800632632641624875e-01 1.025734858528265292e+00 9.709253318355641760e-01 9.974111489250556684e-01 1.015449654094184639e+00 9.902797584521249030e-01 9.710808411249809424e-01 1.035155060848373720e+00 9.788304245373664614e-01 1.032910935173019240e+00 1.016332130752539920e+00 9.860010141982616938e-01 1.005983101249718015e+00 9.643303375918433895e-01…
56.5 1.721966608270903087e+00	9.832364924065828404e-01 9.988943888119501402e-01 9.873368219609761631e-01 1.026493546009910496e+00 9.742053171688194180e-01 1.005660976671560736e+00 9.940367196436964425e-01 9.760922087589879448e-01 9.933649883099362476e-01 1.035934360854972036e+00 9.942318643053030813e-01 1.020372971025792275e+00 1.009835630189388045e+00 9.735363372776597579e-01 1.012147716492014959e+00 9.520656489969576697e-01…
57 1.704711705831810642e+00	9.810285418885632547e-01 1.000046998895552264e+00 9.941579351390812391e-01 1.025099995122427332e+00 9.820437872111402733e-01 1.014464390700825502e+00 9.907537534624835107e-01 9.796611659140107564e-01 1.012799585307971428e+00 1.033805591008290614e+00 1.011384694367084780e+00 1.005012935240139127e+00 1.002481421274228346e+00 9.723348188767072520e-01 1.015646592078169430e+00 9.457827446089304146e-01…
57.5 1.690605808578688585e+00	9.971213567063940131e-01 1.001112381303917553e+00 9.990880842047917820e-01 1.020224485101196121e+00 9.897610822819813414e-01 1.021467082191100273e+00 9.834841127339070121e-01 9.810774689085463018e-01 1.029052476796008309e+00 1.029837851314468145e+00 1.028724452902719966e+00 1.015383178903412231e+00 9.929481356042724194e-01 9.766811147964312712e-01 1.021237484623435332e+00 9.457594831668354463e-01…
58 1.680913144692491423e+00	1.009178874134809112e+00 1.014788647945965572e+00 1.000954044899164952e+00 1.011872521615248210e+00 9.947487119871031291e-01 1.027877911038076908e+00 9.742248200492538146e-01 9.822474230050188826e-01 1.039754778781997402e+00 1.023003910060953148e+00 1.042551677376233998e+00 1.033936651831242948e+00 9.836569523975323692e-01 9.825487265270858028e-01 1.032533292441459638e+00 9.520913821687505552e-01…
58.5 1.674037036627325392e+00	1.016112198529276700e+00 1.023328393039107054e+00 9.978867671234036285e-01 1.002766672760917022e+00 9.967818216640993434e-01 1.030850619634095411e+00 9.632657992475385234e-01 9.830584926646022126e-01 1.044571682557018599e+00 1.015985728246219022e+00 1.055050709681766286e+00 1.048483667016325116e+00 9.867167780067376270e-01 9.894609643639312724e-01 1.039012511955462958e+00 9.665366004451155790e-01…
59 1.671560947138930775e+00	1.016792505873248320e+00 1.024325631818320037e+00 9.908244042210505587e-01 9.920252012927894825e-01 9.976081395016780373e-01 1.033238597807882408e+00 9.533105475132435114e-01 9.822331698736301853e-01 1.041791245883741723e+00 1.008230628378249616e+00 1.064889665646164829e+00 1.059400302057726062e+00 9.890566212305541560e-01 9.961415562057424067e-01 1.040546491032475762e+00 9.840924753294266747e-01…
59.5 1.672917810294337393e+00	1.012391722605434863e+00 1.020435691261334821e+00 9.837331955362698110e-01 9.809923547102693542e-01 9.959342347765739456e-01 1.033364891991207513e+00 9.456288912676059644e-01 9.807772428028695977e-01 1.033341182765886268e+00 1.000089495995233779e+00 1.071006069077107714e+00 1.064207686497330219e+00 9.931867900853301734e-01 1.002913256468374259e+00 1.035279189397720900e+00 1.003396731108886497e+00…
60 1.678941630909187355e+00	1.002786617381783874e+00 1.011397053584792705e+00 9.811605373230218863e-01 9.717232116194396419e-01 9.969849547510730714e-01 1.031624447170576220e+00 9.468109631811409965e-01 9.776758153907660898e-01 1.019273270521699359e+00 9.928328157348546013e-01 1.071424285705715018e+00 1.064649238012220334e+00 9.960612430970307019e-01 1.007295388652205581e+00 1.025875723467515321e+00 1.024941949575680855e+00…
60.5 1.686624143073968352e+00	9.881482682269905338e-01 1.004578518583788327e+00 9.813388813248969944e-01 9.653709131727558068e-01 9.971163422590164638e-01 1.026533487032937453e+00 9.647072094682408450e-01 9.792149917153023519e-01 1.001561780420958669e+00 9.876061968213853959e-01 1.068500818904693617e+00 1.059056655708277228e+00 9.980350695241125836e-01 1.011220055180869437e+00 1.012696400704575117e+00 1.044018199075092967e+00…
61 1.697928738198396958e+00	9.882363077725893064e-01 1.005036815246088233e+00 9.812914959378790103e-01 9.650663189646607742e-01 9.953938918840110617e-01 1.020937314432184717e+00 9.846796433358416811e-01 9.960271080648354092e-01 9.883531757423552611e-01 9.854359441384307194e-01 1.062072031455495225e+00 1.048331054581518762e+00 9.990145144090750717e-01 1.012989141106656499e+00 9.955385477217849610e-01 1.059585296236220886e+00…
61.5 1.707302550809317143e+00	9.956113699631997660e-01 1.005025870313793757e+00 9.817301054770608548e-01 9.683083186671485043e-01 9.917807217323804103e-01 1.013892992381344671e+00 1.003736021073269979e+00 1.009734618600351963e+00 9.788574972895689452e-01 9.876482167249636124e-01 1.051073261005150750e+00 1.033753355496367821e+00 9.989819818194921597e-01 1.012186247683695806e+00 9.777228646196224338e-01 1.071984141673746116e+00…
62 1.716149469014864648e+00	1.003007976040071192e+00 1.004913429107204159e+00 9.816262017692890529e-01 9.738516314100418292e-01 9.867106972157535516e-01 1.005376049048315901e+00 1.019793116274080536e+00 1.020006862722012020e+00 9.678579441219679058e-01 9.877292139042953556e-01 1.038509027404191043e+00 1.015174861784904792e+00 9.971343941515606879e-01 1.009412700534324969e+00 9.608714794393683478e-01 1.080030555123327352e+00…
62.5 1.718529022158194364e+00	1.006827691315648643e+00 1.003391249712692224e+00 9.817234844904146884e-01 9.807165747554184021e-01 9.822311336951192740e-01 1.001354083229304859e+00 1.030897182070064755e+00 1.025897168336086018e+00 9.575066579402985445e-01 9.892143347121492569e-01 1.022468581424387457e+00 1.016877573752120734e+00 9.956836847111633082e-01 1.005078106417606421e+00 9.463683215323719367e-01 1.084027213680542445e+00…
63 1.711884926039131338e+00	1.008825554791312085e+00 1.000977522225148908e+00 9.813567139424883568e-01 9.874867087713128377e-01 9.770429877953168418e-01 9.936880798318949992e-01 1.037711424240863156e+00 1.025851841154461708e+00 9.481044246284263677e-01 9.949341686765011961e-01 1.005770351521657835e+00 1.028798328147940699e+00 1.005763391658297534e+00 1.000435904993418168e+00 9.581007253937343648e-01 1.081464747460591180e+00…
63.5 1.696339883396013937e+00	1.008431455280922595e+00 9.979604200568276129e-01 9.812818147708641803e-01 9.938641758308827123e-01 9.715431024921119540e-01 9.857063457237144055e-01 1.036559694373652585e+00 1.020158321046297445e+00 9.407794640615836368e-01 1.001529330573997401e+00 9.913087309208961084e-01 1.039506132738042155e+00 1.016284409011572576e+00 9.975279444707297882e-01 9.714350209869931918e-01 1.075006976721547547e+00…
64 1.673065748857467616e+00	1.005344717000094423e+00 9.940221325503775240e-01 9.822331698736312955e-01 1.004041333810516301e+00 9.685009034585354559e-01 9.810677856295162425e-01 1.031011154158867349e+00 1.009458270559015602e+00 9.387933744972846162e-01 1.007772295709699950e+00 9.764967997899439700e-01 1.045114826227242499e+00 1.025180959635906941e+00 9.894043662729611333e-01 9.856338062384024656e-01 1.063190481522479081e+00…
64.5 1.643994525538329698e+00	9.998629906142141310e-01 9.903539771213115683e-01 9.815986960056539701e-01 1.013924553406219120e+00 9.647320871620275184e-01 9.792206084432660829e-01 1.018169435801330236e+00 9.946929174373363436e-01 9.531967268093192169e-01 1.015028571026451054e+00 9.668221139382375817e-01 1.046278643574455103e+00 1.029942231389703311e+00 9.804968128454059073e-01 9.975214283412664473e-01 1.048080626669532833e+00…
65 1.612321618040272408e+00	9.931948449322519634e-01 9.863807581253798418e-01 9.871828604670973561e-01 1.022479339644570828e+00 9.660336433064842243e-01 9.773136651045039036e-01 1.001792892767761955e+00 9.780608365536372917e-01 9.732764252770123026e-01 1.019574911421421426e+00 9.731931976745420432e-01 1.044269122400927285e+00 1.033078893405532384e+00 9.759518430742359918e-01 1.006176922812286101e+00 1.030385364802897330e+00…
65.5 1.582079011933348101e+00	9.855358948308275968e-01 9.824896946024415101e-01 9.953054807444797758e-01 1.028140554593582223e+00 9.741914596217723377e-01 9.784870975132986537e-01 9.909298663376734373e-01 9.742078833596040655e-01 9.958197628085120323e-01 1.024365657370452709e+00 9.814978349441225713e-01 1.037424696062321683e+00 1.032025677975117350e+00 9.717257843651160298e-01 1.011466756744876516e+00 1.009589025296927067e+00…
66 1.554284401259948822e+00	1.000604317400239918e+00 9.960928671564721615e-01 9.988568466001525037e-01 1.032765220173490706e+00 9.823634765197652996e-01 9.810591215619977046e-01 9.834734363469098684e-01 9.760973312124152645e-01 1.016148611178503414e+00 1.025807974232994635e+00 9.902590570148802618e-01 1.026255328853400428e+00 1.028494530855657896e+00 9.701041181234107968e-01 1.011081599080904558e+00 9.892765033093626759e-01…
66.5 1.532307084105532846e+00	1.012842040991584813e+00 1.010608232699496956e+00 9.976256813053696604e-01 1.032525544478198221e+00 9.888119133586528164e-01 9.836594939306988472e-01 9.731613432519801155e-01 9.765638739990329942e-01 1.032163746699136686e+00 1.026125236021412590e+00 9.985294186953129758e-01 1.011919957308876405e+00 1.021423516471008375e+00 9.707012928805642815e-01 1.007754930526266746e+00 9.698896844487001623e-01…
67 1.514035996930060080e+00	1.019219799650693536e+00 1.019932350697829948e+00 9.953130160909177127e-01 1.029604292920343500e+00 9.935079264907757945e-01 9.883850464267461833e-01 9.619953222339486798e-01 9.758514231172692455e-01 1.043749491017839093e+00 1.025135113046079738e+00 1.006622074067522465e+00 9.990305300640208719e-01 1.012388759321241283e+00 9.729080120956964395e-01 1.019253648509536037e+00 9.542290081526562107e-01…
67.5 1.502152455644898854e+00	1.020668898321096085e+00 1.023342073795462603e+00 9.879504036134597600e-01 1.024036132175033087e+00 9.955395522027237210e-01 9.920443538471453992e-01 9.497310145509624268e-01 9.739512308118930539e-01 1.050461327227233399e+00 1.023394352143883745e+00 1.011140445239927965e+00 1.017985265119293992e+00 1.000126991936524545e+00 9.759513307537409643e-01 1.025944442940258883e+00 9.433106593270313978e-01…
68 1.496321823672968510e+00	1.017247265909326792e+00 1.020761970294740362e+00 9.865850191443210626e-01 1.015370375774278244e+00 9.938842991012588612e-01 9.954767701960696158e-01 9.412353584518585725e-01 9.712311774237888384e-01 1.049333598051640282e+00 1.019617084988281519e+00 1.022951611758835533e+00 1.035176313484808874e+00 9.868216657532397074e-01 9.809765542560124896e-01 1.029600893550506768e+00 9.521066116774945520e-01…
68.5 1.495916107273399742e+00	1.007867054724977285e+00 1.013020236717905087e+00 9.876451792015196185e-01 1.004753701162628632e+00 9.986215499377126825e-01 9.975073934563085665e-01 9.381519066760990455e-01 9.674657616680810701e-01 1.042608747325668439e+00 1.015390565250632982e+00 1.039987499924878600e+00 1.048967587678475422e+00 9.803881884233409671e-01 9.869361681486796822e-01 1.025775803964979804e+00 9.672615985347499112e-01…
69 1.501710025271190574e+00	9.947411723659574934e-01 1.000012499921876019e+00 9.881993725964416386e-01 9.936775130795704181e-01 1.004164329181233883e+00 1.006566440926777828e+00 9.541058641471606983e-01 9.672378197733991767e-01 1.031805214175621321e+00 1.012409995999644430e+00 1.056052082048985374e+00 1.056733173511648749e+00 9.832817500594633886e-01 9.940668991571951496e-01 1.018059919651097767e+00 9.833590392120273860e-01…
69.5 1.511810173269118041e+00	9.820890998275053629e-01 9.958965809761569643e-01 9.879863359379014165e-01 9.821634283559945722e-01 1.006909628516879929e+00 1.017580463648943834e+00 9.738731950310578478e-01 9.852837154850367929e-01 1.015159593364512336e+00 1.008619849100739874e+00 1.067810376424577878e+00 1.059360656245077248e+00 9.861972419348984387e-01 9.989184150870389356e-01 1.004808937062165786e+00 9.983376182434481327e-01…
70 1.526851007793490922e+00	9.897398648129720478e-01 1.000210977744195429e+00 9.872912437573831967e-01 9.738187716408017724e-01 1.006874371508182930e+00 1.024512078991750563e+00 9.951185858981833610e-01 1.000186482612117400e+00 9.959573284031798535e-01 1.006774056082098356e+00 1.078239769253574565e+00 1.057998582229674023e+00 9.883551993084271903e-01 1.003498878923140269e+00 9.887780337365917882e-01 1.009340874036120272e+00…
70.5 1.547020685058865475e+00	9.986015221298234490e-01 1.002797088148943194e+00 9.858088049921243101e-01 9.761582863449964620e-01 1.005302442054132328e+00 1.027410823380793703e+00 1.015057141248708383e+00 1.013480142874047862e+00 9.752758584113522256e-01 1.004382895115204732e+00 1.085011520676164132e+00 1.049648036248341798e+00 9.884214688077155309e-01 1.007238799888089620e+00 9.720936168908831387e-01 1.016950834603129294e+00…
71 1.570014331144783171e+00	1.004867155399160161e+00 1.006411943490338023e+00 9.835486769855369404e-01 9.807395168952864895e-01 1.002966101122066966e+00 1.026550534557359118e+00 1.032217515836657551e+00 1.022000978473112776e+00 9.606086612143364123e-01 1.004440142566992877e+00 1.088806227021136053e+00 1.036035231061183337e+00 9.884806523144488155e-01 1.010026237282971806e+00 9.557039290491583516e-01 1.030594973789412228e+00…
71.5 1.596948339803138106e+00	1.010280159163783553e+00 1.007146464025963306e+00 9.821853185626431282e-01 9.863168861983456770e-01 9.966664437012003885e-01 1.021943736220345400e+00 1.045796825392006690e+00 1.024523791817447460e+00 9.501620914349292457e-01 1.005790236580173191e+00 1.088295456206630707e+00 1.019915682789513500e+00 9.864811199409744269e-01 1.010449404967908249e+00 9.495098735663575207e-01 1.050120945415335516e+00…
72 1.625845318595837474e+00	1.011992094830784783e+00 1.007956844314279232e+00 9.793370206420255464e-01 9.911614399279262688e-01 9.880298578484343341e-01 1.012117088088133610e+00 1.053049856369583148e+00 1.021060722973907708e+00 9.409643989014676579e-01 1.007496401978686285e+00 1.084455623803944002e+00 1.017358343947698085e+00 9.838348438635419191e-01 1.008704614840241209e+00 9.621335666112066365e-01 1.066970008950580695e+00…
72.5 1.655044712386949168e+00	1.011124621399360546e+00 1.007293899514933200e+00 9.778312737890927364e-01 9.946999547602281000e-01 9.819017262435192350e-01 9.989499486961290753e-01 1.054196376392937395e+00 1.012245523576172257e+00 9.361986968587372449e-01 1.010436044487725171e+00 1.078325090128204211e+00 1.033391503739023776e+00 9.804621359338666631e-01 1.005371075772522049e+00 9.737972068146427684e-01 1.078644983300808047e+00…
73 1.681227230329083167e+00	1.009262602101157924e+00 1.006448210292015144e+00 9.772041751855137237e-01 9.987116701030382959e-01 9.750856372647476178e-01 9.830757854814642371e-01 1.048751638854500179e+00 9.994588535802754192e-01 9.374571990229737528e-01 1.014334757365633610e+00 1.066479723201524399e+00 1.045522835714265630e+00 9.922267885922043673e-01 1.000970029521363935e+00 9.859624739309300612e-01 1.087130626925761012e+00…
73.5 1.701452026946396856e+00	1.003014456525926690e+00 1.003584575409567137e+00 9.837708066414647678e-01 1.000549349107779040e+00 9.692543525824368622e-01 9.821171009609813707e-01 1.037249246806185798e+00 9.835293589923995716e-01 9.508722311646291558e-01 1.017850185439880928e+00 1.054606561709152457e+00 1.055937971663108543e+00 1.003032900756501533e+00 9.964863270512048787e-01 9.945556796881704908e-01 1.091345499830370658e+00…
74 1.712493211665377268e+00	9.959086303471820223e-01 1.001156331448789683e+00 9.912809894273165723e-01 1.005780294100058203e+00 9.715431024921119540e-01 9.845714803913435675e-01 1.021608535594725753e+00 9.815238152994554266e-01 9.684859317512058974e-01 1.022930105139153056e+00 1.038729993790494355e+00 1.062172302406724445e+00 1.012107207760126082e+00 9.903282284172256755e-01 1.001172812255706868e+00 1.092337859821768564e+00…
74.5 1.711684842487074310e+00	1.000318449295023004e+00 9.993688007937813200e-01 9.958689672843499263e-01 1.018439001609816597e+00 9.797193475684763397e-01 9.880875467285262781e-01 1.001229743865013067e+00 9.838475491660284566e-01 9.890262888315960454e-01 1.025443318765108636e+00 1.023891107491416763e+00 1.064085052991537106e+00 1.018360937978279201e+00 9.847695161813245779e-01 1.002928212784943041e+00 1.088452571313972994e+00…
75 1.698637689444102650e+00	1.012965448571667704e+00 1.009495913810453116e+00 9.961415562057438500e-01 1.028697720421310136e+00 9.858422794747642159e-01 9.924379073775855264e-01 9.800984644412016333e-01 9.840660546934847375e-01 1.009612797066281153e+00 1.027656070871962868e+00 1.006708498027110599e+00 1.061702877456776939e+00 1.019828907219243463e+00 9.800051020275352132e-01 1.014334264431603128e+00 1.080312454801850119e+00…
75.5 1.676088899790223463e+00	1.020306326551001730e+00 1.019963724845154518e+00 9.940306836310440763e-01 1.036934424156126688e+00 9.908390383912011323e-01 9.977083742256538379e-01 9.667460886913390450e-01 9.821715736061599200e-01 1.027196670555351687e+00 1.029606235412353410e+00 9.966212921666887103e-01 1.055259209862677183e+00 1.019001962706648223e+00 9.760973312124153756e-01 1.032684366106120688e+00 1.069503623182268770e+00…
76 1.647501441577518433e+00	1.023721641853877928e+00 1.024465714409223072e+00 9.873165652413607996e-01 1.042582370846543816e+00 9.930146021081460717e-01 1.002749719521278227e+00 9.540592224804498311e-01 9.803035244249603819e-01 1.042917542282226773e+00 1.029991747539755309e+00 1.003644359322564128e+00 1.046556735203591382e+00 1.014441718385042268e+00 9.732851586251590748e-01 1.047111264384067431e+00 1.055404187977287744e+00…
76.5 1.616343404106936443e+00	1.021868876128439352e+00 1.023323995614292325e+00 9.812430891476380257e-01 1.045249252570887855e+00 9.934253872334856128e-01 1.007093342247876055e+00 9.415997026337670217e-01 9.763308865338635734e-01 1.053453368687954361e+00 1.029723263794695365e+00 1.009597939776028186e+00 1.033685638867058554e+00 1.006396045302245357e+00 9.727579349457912139e-01 1.058636859362076743e+00 1.038597612167485362e+00…
77 1.585787816827963992e+00	1.014733955280890276e+00 1.016191911008939464e+00 9.827395382297391402e-01 1.042682118385081180e+00 9.954139842296780838e-01 1.009428055881152142e+00 9.346148939536529365e-01 9.719866254223876734e-01 1.057268650816811428e+00 1.029266243495821298e+00 1.014476219534001800e+00 1.019837732190763901e+00 9.962178476618441803e-01 9.752174116575228480e-01 1.063858073240974145e+00 1.022040116629478801e+00…
77.5 1.557769238366195630e+00	1.001732998358344728e+00 1.004958208086285776e+00 9.843403882803968274e-01 1.038961500730416487e+00 1.002898299928761228e+00 1.011779620273110858e+00 9.303864788355421522e-01 9.682716560965727304e-01 1.055796381884309909e+00 1.027204458713065094e+00 1.015920272462361718e+00 1.018034871701357869e+00 9.858402507505975576e-01 9.787675924344865219e-01 1.063482486926795145e+00 1.002114763886851945e+00…
78 1.534008148609387279e+00	9.856764174920691346e-01 9.947195584686165937e-01 9.858118481738789018e-01 1.030425640208938232e+00 1.010362806124612378e+00 1.011135500316351354e+00 9.343302414028992198e-01 9.833015814082683992e-01 1.049640890971765161e+00 1.026046295251827223e+00 1.016961651194379979e+00 1.032932718041209341e+00 9.816139770806034948e-01 9.847197570882797457e-01 1.057111630812942904e+00 9.904882634337470737e-01…
78.5 1.514172050990243434e+00	9.774548582926991802e-01 9.967612552662750147e-01 9.865095032487016802e-01 1.021540992814287563e+00 1.015492491355795446e+00 1.010101975050044842e+00 9.539339599783622781e-01 9.994978739347072372e-01 1.038622645622556684e+00 1.022831364399821918e+00 1.014007396422728080e+00 1.041768688337290527e+00 9.852441321824753073e-01 9.906311119685272670e-01 1.045505619305797884e+00 1.002519825240378415e+00…
79 1.499472573940583864e+00	9.858453225531881303e-01 9.997349648781916898e-01 9.866154265974153015e-01 1.008329807156369107e+00 1.017190739242154196e+00 1.020942701624337090e+00 9.771555659156835327e-01 1.013359265019075028e+00 1.022430437731585151e+00 1.020061272669440688e+00 1.009390905447439035e+00 1.043962164065345810e+00 9.875064556751003142e-01 1.000536356161034313e+00 1.028210581544461544e+00 1.013573381655220373e+00…
79.5 1.490070468132295600e+00	9.938475738260874603e-01 1.002008981995670789e+00 9.853983965889118180e-01 9.951979702551643214e-01 1.016956734576254018e+00 1.026335715056239550e+00 1.000330445402917823e+00 1.023899409121813431e+00 1.003456027935454520e+00 1.017371122059201882e+00 1.003103185121052343e+00 1.041712532323576967e+00 9.869979736554688188e-01 1.007759395887728893e+00 1.008466657852404413e+00 1.019902936558181317e+00…
80 1.485103700082927025e+00	1.000713745283835054e+00 1.003528773877460756e+00 9.855698859035829651e-01 9.830386564118420711e-01 1.012554689880996728e+00 1.029028668210950181e+00 1.021318755335473227e+00 1.028873655994748892e+00 9.824484719312245318e-01 1.014066072798020191e+00 1.002409596921338464e+00 1.034296862607636314e+00 9.866113723244837042e-01 1.010787316897081123e+00 9.856231531371406618e-01 1.022029843008511296e+00…
80.5 1.485532227856400045e+00	1.005619212226974035e+00 1.004989054666765913e+00 9.828051688915762085e-01 9.760865740291687631e-01 1.005367097134175047e+00 1.026537870709113509e+00 1.038739139534079703e+00 1.028467792397992353e+00 9.619573795132507765e-01 1.012448023357248594e+00 1.014763519249683332e+00 1.019370393919698081e+00 9.847725625747293376e-01 1.016341478047610325e+00 9.702911934053616294e-01 1.019212441054366369e+00…
81 1.491717131362376714e+00	1.009220491270366393e+00 1.005559048489943264e+00 9.809597341379503455e-01 9.816037897237357424e-01 9.963036685669692805e-01 1.019358131374838106e+00 1.051098948719862314e+00 1.021877194187246873e+00 9.447486438201431191e-01 1.009096625700433236e+00 1.026990262855494551e+00 1.001829326781763285e+00 9.824286233615140418e-01 1.020238207479017278e+00 9.807548113570494497e-01 1.012562096861225003e+00…
81.5 1.500917386134227760e+00	1.009157073997898557e+00 1.004520283518456569e+00 9.811697100909704261e-01 9.860405671167895569e-01 9.861100344282082153e-01 1.008918728144146293e+00 1.056814553268453194e+00 1.010879320196035769e+00 9.358600322697839813e-01 1.005575457138846884e+00 1.035821413178931838e+00 9.818375629400212246e-01 9.803881884233405231e-01 1.021915847807441047e+00 9.910711377090947183e-01 1.001689572672093798e+00…
82 1.515653324477600039e+00	1.005744500357819371e+00 1.004506844177778468e+00 9.888306225031658903e-01 9.908022002397854910e-01 9.773008748589151473e-01 9.962238704227071029e-01 1.055316540190667229e+00 9.957524792838828853e-01 9.401345648363316210e-01 1.003319988837061194e+00 1.042888776428244180e+00 9.931505424657421921e-01 9.916062726707614017e-01 1.022344853755326133e+00 9.998564897023977105e-01 9.959362429392749627e-01…
82.5 1.533073383762172837e+00	1.001545805243075016e+00 1.001815352248108137e+00 9.949100461850801658e-01 9.937348740987206330e-01 9.667916011219787054e-01 9.827517489172933329e-01 1.048011927413042166e+00 9.819190394324784910e-01 9.479098058359771706e-01 1.000649788887201019e+00 1.046621230436302952e+00 1.006936939435633338e+00 1.003475958855019945e+00 1.020561610095148231e+00 1.007041707179996415e+00 1.012019762652883736e+00…
83 1.551849541675996091e+00	9.944169145785889397e-01 1.000144489561384686e+00 9.976477334209700176e-01 9.956163919904091886e-01 9.733473172511447613e-01 9.685354923801199334e-01 1.033358601841587232e+00 9.833788690021770806e-01 9.592736835752353475e-01 9.984322711130687589e-01 1.048283358639256591e+00 1.019053482404138178e+00 1.013638002444660513e+00 1.016168293148334900e+00 1.009424588565187797e+00 1.026881200529059512e+00…
83.5 1.571049330861382654e+00	1.007037735142035872e+00 1.003555678574935994e+00 9.987657382990257071e-01 9.941202140586419267e-01 9.799561214666714370e-01 9.702649122791162650e-01 1.013719389180260277e+00 9.836000203334687164e-01 9.713176617358503240e-01 9.967577438876510376e-01 1.045920169037771297e+00 1.028934400241337421e+00 1.022305727265576669e+00 1.009804931657594551e+00 1.009604377961982324e+00 1.039673987363346486e+00…
84 1.591501806470856151e+00	1.018609836983720207e+00 1.015408292264742940e+00 9.951125564477620866e-01 1.000638795969854389e+00 9.845069832154570433e-01 9.738264732486989761e-01 9.903913367957135616e-01 9.821904092384535767e-01 9.829186131109731717e-01 9.949597981828210980e-01 1.041441789059762923e+00 1.036903563500481962e+00 1.027284770645413126e+00 1.002473939810905268e+00 1.005226840071433481e+00 1.049882850607628537e+00…
84.5 1.606377913194774854e+00	1.024574545848177642e+00 1.021507709222011284e+00 9.879483792182661706e-01 1.014346587710532654e+00 9.867046163872962294e-01 9.793640793902951280e-01 9.655159242601857317e-01 9.791429926216084212e-01 1.004232542790762128e+00 9.940895331910494237e-01 1.033708856496837525e+00 1.040574360629742845e+00 1.029810176683063183e+00 9.947286062037222765e-01 9.987442114976189389e-01 1.056664090427984481e+00…
85 1.617661583892007648e+00	1.024498413859191936e+00 1.021384354687303153e+00 9.832003864930075610e-01 1.027223928849011925e+00 9.856556193722030290e-01 9.863234763504310498e-01 9.454707822032363262e-01 9.748805054979815532e-01 1.024269983939781303e+00 9.947532357323595198e-01 1.024220191169848526e+00 1.041259813879320317e+00 1.028512518154250932e+00 9.855856127196671590e-01 1.014064100538028423e+00 1.062173243873145712e+00…
85.5 1.620349653624180375e+00	1.018813525626745653e+00 1.015898124813703340e+00 9.846369889456729751e-01 1.040298514850424905e+00 9.827278361784603788e-01 9.921743798345122878e-01 9.363701191302515880e-01 9.696782971687052388e-01 1.040657964943332514e+00 9.943962992690592584e-01 1.014487555369705030e+00 1.039262238321012832e+00 1.023440276713790009e+00 9.783997138184370446e-01 1.029468795058888331e+00 1.062866407409698288e+00…
86 1.617716291566601683e+00	1.008050097961405989e+00 1.005307415669455251e+00 9.856094561234680640e-01 1.049399828473399188e+00 9.808618659118105709e-01 9.965625921135107257e-01 9.314531657576770041e-01 9.645931784954738797e-01 1.055398502936213623e+00 9.969418237791008996e-01 1.007596149258223051e+00 1.034621669983768699e+00 1.014701433920343288e+00 9.719166630941151741e-01 1.037853554216586094e+00 1.062235378812058872e+00…
86.5 1.609052516234320551e+00	9.928776359652782268e-01 9.970707096289619376e-01 9.867770771557270448e-01 1.056623868744218209e+00 9.927058980382867936e-01 1.002333776743057125e+00 9.324446364262055642e-01 9.694013616660532850e-01 1.062388817712234701e+00 1.001432474009106732e+00 1.011621964965174314e+00 1.027892017675009040e+00 1.004061253111580676e+00 9.755393380074426357e-01 1.041063398645826865e+00 1.058320839821271120e+00…
87 1.598075717855696576e+00	9.752979032070150378e-01 9.990585568423899776e-01 9.870982727165514836e-01 1.060091505484314522e+00 1.002090814247890593e+00 1.003818210633778296e+00 9.370955127413632679e-01 9.862743026156570725e-01 1.065656605103163734e+00 1.004484444877072669e+00 1.014852698671092623e+00 1.034185186511584309e+00 9.906326261536099187e-01 9.874537963874567836e-01 1.036853412976009858e+00 1.053653643281321273e+00…
87.5 1.585660745556880080e+00	9.784523493762995461e-01 1.002116260720281815e+00 9.871686785955072763e-01 1.059114252571459414e+00 1.009603387474508507e+00 1.008746251541981609e+00 9.472766227454358923e-01 1.001084412025280646e+00 1.063176372950415782e+00 1.009987128630855047e+00 1.015266467485260948e+00 1.047441645152607403e+00 9.889519705223300816e-01 9.985314216387985997e-01 1.026994157724375301e+00 1.045887661271514668e+00…
88 1.574041295519275074e+00	9.874335420675154351e-01 1.004824860361247296e+00 9.859944218909157954e-01 1.056671188213248680e+00 1.014546203974959537e+00 1.019300740704137009e+00 9.629314617354655104e-01 1.013203335959766527e+00 1.055390449075601644e+00 1.015929623546828475e+00 1.013181622415250782e+00 1.056059183947566371e+00 9.895099797374455886e-01 1.007963292982438253e+00 1.010845685552448581e+00 1.038126196567642490e+00…
88.5 1.566333617081623331e+00	9.957359087629611416e-01 1.006444732710147560e+00 9.838160397147429626e-01 1.048985700569841084e+00 1.016956734576254462e+00 1.027878397477056449e+00 9.891794579347066296e-01 1.021488130131721128e+00 1.042680200253173872e+00 1.020694371494229813e+00 1.010683432138867355e+00 1.059343664728307655e+00 9.894250855926385313e-01 1.013228996821547989e+00 9.922151984322751250e-01 1.036127405293383319e+00…
89 1.563213037304896913e+00	1.002047404068290293e+00 1.008816137856646478e+00 9.812466560452588471e-01 1.040479216515160177e+00 1.015488059998737480e+00 1.032553146331944172e+00 1.013440674139339803e+00 1.022913974877653454e+00 1.026257277684304192e+00 1.025477937354090319e+00 1.006370210210934424e+00 1.057349516479768381e+00 9.872213530915944224e-01 1.015200472813128529e+00 9.701025718963952604e-01 1.043200364263741298e+00…
89.5 1.565656731215371078e+00	1.009011397358820394e+00 1.010927297089162735e+00 9.782612125603267206e-01 1.028246079496537346e+00 1.010649790976082318e+00 1.032283391322364352e+00 1.035151679706892036e+00 1.020000980391686296e+00 1.007006454795598582e+00 1.030581389313817819e+00 1.000942056264996660e+00 1.050951949424900667e+00 9.839542672299366188e-01 1.014543739816080814e+00 9.730082219590949766e-01 1.045537660727724028e+00…
90 1.571920481449363916e+00	1.012652951410304203e+00 1.011079126478239498e+00 9.759697741221288192e-01 1.015648068968774798e+00 1.004217605900234789e+00 1.027148480016399024e+00 1.053470929831478609e+00 1.012325046612993606e+00 9.861323440593559031e-01 1.034364055833341567e+00 9.947607752620726274e-01 1.040546491032475762e+00 9.800173467852498765e-01 1.008801764471097595e+00 9.815503043654977278e-01 1.044405093821358488e+00…
90.5 1.584072599346380894e+00	1.013423899461621813e+00 1.011214616191835169e+00 9.800719361353018577e-01 1.001249719101083624e+00 9.952899075143893937e-01 1.018282868362224480e+00 1.064044172015429002e+00 9.992697333553136607e-01 9.664719344088579245e-01 1.034823173300637000e+00 9.922086474124278688e-01 1.025018048621584077e+00 9.758529602353003263e-01 1.008715024176799036e+00 9.893326033240787964e-01 1.038848400874738287e+00…
91 1.601705965525507924e+00	1.011693629514389903e+00 1.010842717736047502e+00 9.875449356864719475e-01 9.885165653644860662e-01 9.865764035288906442e-01 1.006038269649817574e+00 1.069267506286429859e+00 9.833803943540876391e-01 9.500621032332569049e-01 1.035569408586407114e+00 1.001751965308777192e+00 1.008343691406853537e+00 9.708944329843481880e-01 1.012609994025340132e+00 9.935169852599398110e-01 1.029831054105478261e+00…
91.5 1.622425653150244784e+00	1.007700352287325796e+00 1.008970762708216062e+00 9.922771790180411333e-01 9.907355853102280951e-01 9.757566294932359385e-01 9.908385337682422689e-01 1.066745986634119125e+00 9.867122174170134263e-01 9.586975539762269127e-01 1.034634718149357369e+00 1.010910975308905169e+00 9.921985688358951894e-01 9.732271060754517089e-01 1.014696506350544425e+00 9.954742588334468678e-01 1.016929201075472688e+00…
92 1.646883420282079680e+00	1.002158670071760627e+00 1.012262317781314591e+00 9.924444568841115366e-01 9.918008872752636096e-01 9.819465362228234628e-01 9.803310665280380309e-01 1.056756357917945088e+00 9.902817780813703008e-01 9.710684836817627952e-01 1.032324561366239735e+00 1.018087422572345746e+00 9.929174185197884306e-01 9.874056916992118849e-01 1.014982758474251456e+00 9.951452155338943451e-01 1.003129602793178421e+00…
92.5 1.673744305442142144e+00	1.014805400064465957e+00 1.027064749662843557e+00 9.891142502259276936e-01 9.902025045413690441e-01 9.857235920885730751e-01 9.812104769110453484e-01 1.041144562488802272e+00 9.904165790211711951e-01 9.819210762581689345e-01 1.026442886867067639e+00 1.024968780012347036e+00 1.001282178009776036e+00 1.001738987960436589e+00 1.011362447394601460e+00 9.916839214185133589e-01 9.927869862160771941e-01…
93 1.702031139550624905e+00	1.022530684136177426e+00 1.037811639942431752e+00 9.835059735456608276e-01 9.866767454440181773e-01 9.872902308845160624e-01 9.851624231567094325e-01 1.019211950479388396e+00 9.879944331826975290e-01 9.913551331384724552e-01 1.020100975394102605e+00 1.028938287751020031e+00 1.009935146432681341e+00 1.014681723497570243e+00 1.005547612000545765e+00 9.862672051731221634e-01 9.961249921571079247e-01…
93.5 1.728385952268763681e+00	1.025213148569603883e+00 1.042683556981695459e+00 9.769396091877939892e-01 9.822800008144316752e-01 9.864628730976140458e-01 9.884846989205255952e-01 9.940372226430962410e-01 9.841366774996245237e-01 9.977224062834308960e-01 1.013277355910019217e+00 1.031444133242318317e+00 1.018687881541741724e+00 1.023895990811566570e+00 9.975595220336478386e-01 9.979183333319411320e-01 9.994568524953932886e-01…
94 1.752873640625587370e+00	1.021789117186124862e+00 1.042351668104388729e+00 9.798576427216350027e-01 9.763744158876754842e-01 9.838749920594581644e-01 9.935295667467578529e-01 9.677510010328074230e-01 9.800423460238840700e-01 9.991121058219653017e-01 1.004980596827620642e+00 1.028728341205781271e+00 1.026303561330662140e+00 1.029748027431954593e+00 9.876709978530296974e-01 1.015240858121855050e+00 1.003872501864655487e+00…
94.5 1.773117311403844987e+00	1.012646532606516159e+00 1.035873061721367838e+00 9.833849703956225596e-01 9.871803280049704643e-01 9.798030414323077864e-01 9.972447041724519234e-01 9.429708373009206834e-01 9.750758944820657748e-01 1.007135045562410403e+00 9.961034082865094508e-01 1.025971734503440258e+00 1.033337795689289074e+00 1.033772702290015610e+00 9.781932324443863846e-01 1.027784510488457981e+00 1.008310468060309661e+00…
95 1.787186615885425489e+00	9.984402836424419725e-01 1.025731933791670158e+00 9.868176123276287681e-01 9.992492181633166881e-01 9.849065945560524504e-01 1.001535321394107392e+00 9.313747902965808789e-01 9.699283478690579052e-01 1.026747778181184678e+00 9.907754538743878125e-01 1.018342280375316600e+00 1.037810676375993335e+00 1.032230110004545898e+00 9.681141461625262234e-01 1.034905309678136875e+00 1.012682082393087546e+00…
95.5 1.794107577599515002e+00	9.812064003052569650e-01 1.009386447303508794e+00 9.891521622076145936e-01 1.011756393604705595e+00 9.951447130945325625e-01 1.005620206638669023e+00 9.368671197133552342e-01 9.833824281529545130e-01 1.044310777498728582e+00 9.890050555988074699e-01 1.021189012866863921e+00 1.040375893607690339e+00 1.028884347242196018e+00 9.774016574571579019e-01 1.034741996828194566e+00 1.014559510329483105e+00…
96 1.797298528347474500e+00	9.684864480208281723e-01 9.972186319960134604e-01 9.899262598799972723e-01 1.023330347444069144e+00 1.005844421369428199e+00 1.007427416740283466e+00 9.455315965106602105e-01 9.992987541271125540e-01 1.057448816728261187e+00 9.916738375090876634e-01 1.025273622015118402e+00 1.039779784377442118e+00 1.021485193235811106e+00 9.887704485875378202e-01 1.027784996971643494e+00 1.017813833665077050e+00…
96.5 1.794132102159704978e+00	9.747907467759423517e-01 9.975394729032032171e-01 9.914398620188719091e-01 1.032524091728613369e+00 1.012770951400167485e+00 1.007897316198431481e+00 9.586709550205424479e-01 1.011668423941362249e+00 1.065668334895992997e+00 9.942062160336760934e-01 1.027235610753443495e+00 1.038493620587048971e+00 1.011955532619888354e+00 9.987532227732739409e-01 1.015585545387488020e+00 1.017041297096632047e+00…
97 1.790941093391962058e+00	9.814300790173486888e-01 9.986676123716042852e-01 9.904771577376232372e-01 1.041701012767098256e+00 1.018297107920865807e+00 1.007188661572399946e+00 9.699262858588790781e-01 1.021701521972048443e+00 1.069406377388877338e+00 9.946366170617284563e-01 1.027336848360848043e+00 1.033588409377737438e+00 1.001093901689548371e+00 1.008607455851878942e+00 9.978607117228327494e-01 1.016098420429832228e+00…
97.5 1.785179542791145435e+00	9.896231606020543525e-01 9.985374304451479777e-01 9.899762623416785701e-01 1.047771444543130759e+00 1.019749479038846829e+00 1.013514183423201098e+00 9.817621911644394128e-01 1.027266275120526373e+00 1.068702952180819343e+00 9.962153381674063723e-01 1.025473061567196753e+00 1.042092606249559461e+00 9.886045721116197837e-01 1.013860444045431963e+00 9.770020470807618818e-01 1.013639975533720206e+00…
98 1.780887699996830387e+00	9.963463253307054401e-01 1.000348939120745184e+00 9.887310048744294422e-01 1.049785216127565590e+00 1.018153721203237216e+00 1.021396103380075582e+00 9.911014075259907408e-01 1.027079841102919833e+00 1.061040055794314485e+00 1.005226840071433925e+00 1.021503793433974350e+00 1.047404888283418378e+00 9.873823980606493134e-01 1.015512186042097698e+00 9.835852784583547503e-01 1.023242884167782085e+00…
98.5 1.779696041463260991e+00	1.002484912604673539e+00 1.001104390161186464e+00 9.875373410661489881e-01 1.050975261364415436e+00 1.013762792767617604e+00 1.024545264983445447e+00 1.012848458556362408e+00 1.020610111648909024e+00 1.050177127917000242e+00 1.014992610810542040e+00 1.016294248729175953e+00 1.049071017615108792e+00 9.858488727994779710e-01 1.014783720799658617e+00 9.915271050253741114e-01 1.035557337862080818e+00…
99 1.781065411488303774e+00	1.006560976791768702e+00 1.001864761332586395e+00 9.923930672873534364e-01 1.048672017362912490e+00 1.005647055382752342e+00 1.022987780963194648e+00 1.034275108469695281e+00 1.010871900885567554e+00 1.034905309678136653e+00 1.024648232321707653e+00 1.008941524569189285e+00 1.046654193131618893e+00 9.813760747032698184e-01 1.010317771792618169e+00 9.982955474207020341e-01 1.044751645129118556e+00…
99.5 1.786630907602350993e+00	1.007956844314279232e+00 1.003105178931900099e+00 9.993372804013662680e-01 1.045191848418268954e+00 9.948095295080359168e-01 1.017049163020157021e+00 1.050951949424901111e+00 9.977544788173096091e-01 1.015600807404169803e+00 1.035897195671462434e+00 9.990440430731770682e-01 1.039616756309747370e+00 9.776574042066060732e-01 1.003047356808241197e+00 1.002237995687651262e+00 1.049253544192250365e+00…
100 1.796330426174427508e+00	1.006924525473483767e+00 1.001782910614868793e+00 1.003328460674769218e+00 1.039777380019396569e+00 9.824235339200712014e-01 1.006972690791561709e+00 1.060061318981123879e+00 9.936020330091920316e-01 9.950864284071013754e-01 1.045734191848005201e+00 9.905624664805345869e-01 1.026575374729006063e+00 9.743633819063599599e-01 9.983476348446965742e-01 1.005823543172459589e+00 1.051506538258321966e+00…
100.5 1.809682016266945803e+00	1.004730312073842224e+00 1.000900594464805060e+00 1.003767901459297063e+00 1.033280213688426485e+00 9.855810468956875958e-01 9.943062908379888265e-01 1.062866877835601631e+00 9.971544514266582615e-01 9.751763943000254509e-01 1.051389081168337292e+00 9.829165783524052014e-01 1.012456418815150139e+00 9.698041039302727206e-01 1.001915665113586540e+00 1.005616228985987570e+00 1.049127732928646584e+00…
101 1.826612712098544922e+00	1.011803834742683872e+00 1.002270921457867336e+00 9.989844843639978933e-01 1.027861371975813620e+00 9.885868702344781100e-01 9.847532685906643657e-01 1.056595476045586679e+00 9.987502190237547151e-01 9.838866804668104926e-01 1.056348900695220028e+00 9.866823196956556741e-01 9.954848065138913737e-01 9.668484886475235962e-01 1.001687076885790173e+00 1.002158171148646693e+00 1.042720000767223931e+00…
101.5 1.845492075301327750e+00	1.020909398526627321e+00 1.016608577575460970e+00 9.933740483825816980e-01 1.021557144755005364e+00 9.892087747285710497e-01 9.861977489327373725e-01 1.043495567791257850e+00 1.000103994592562717e+00 9.919763102010049627e-01 1.056886938134822262e+00 9.972351778793199228e-01 9.773653359926369744e-01 9.742207142121345198e-01 9.997749746818036520e-01 9.979724445093670626e-01 1.033383762210342116e+00…
102 1.866928493542267198e+00	1.025968323097745216e+00 1.025783602910477210e+00 9.834922470462079680e-01 1.015785410409108636e+00 9.882874075895131671e-01 9.890085945025962610e-01 1.023770970481191256e+00 9.983841945864324607e-01 9.972542303745824954e-01 1.054152266041295638e+00 1.008335261706144959e+00 9.641732209515061491e-01 9.851466895848552952e-01 9.934711873023801543e-01 9.926147288852810169e-01 1.021752905550064705e+00…
102.5 1.890248131859941783e+00	1.024139638916490957e+00 1.029859699182368971e+00 9.824072475302689789e-01 1.011478620634168823e+00 9.851847542466338759e-01 9.927406509255061184e-01 9.987792548906894163e-01 9.948602916992915768e-01 9.987336982399255270e-01 1.048725416875170735e+00 1.015867117294383615e+00 9.681415185808323054e-01 9.956555629332858315e-01 9.848837494851861996e-01 1.011777643556132755e+00 1.008974727136413785e+00…
103 1.911931222612362147e+00	1.016140246225883947e+00 1.028133259845239733e+00 9.828499376812316335e-01 1.009218014107952976e+00 9.799964285649209739e-01 9.976342014987256146e-01 9.703592118385853116e-01 9.899454530427422849e-01 9.963613802230598671e-01 1.038255267263306303e+00 1.023113385700723965e+00 9.731562053442397442e-01 1.003635890151404420e+00 9.753302004962223215e-01 1.027519829492356429e+00 9.969433283793007750e-01…
103.5 1.931996635607836188e+00	1.003283110592418703e+00 1.021235526213223777e+00 9.838638117137954442e-01 1.007610043618065498e+00 9.736416178450878478e-01 1.002483915082929888e+00 9.429432644650471707e-01 9.852964021044632315e-01 9.901232246543864024e-01 1.026454090546673692e+00 1.025037560287425542e+00 9.813933971654790200e-01 1.009547423353653439e+00 9.638324543197321903e-01 1.035151679706892258e+00 1.003408690414828719e+00…
104 1.947695304712725450e+00	9.862743026156569615e-01 1.007681497299618423e+00 9.837774138492915155e-01 1.008370467635779422e+00 9.780153373030513464e-01 1.006167481088512172e+00 9.433504120951023975e-01 9.790735416709012151e-01 9.810183484522599917e-01 1.011641735003059095e+00 1.025398459136738882e+00 9.886566643683736277e-01 1.012842040991585923e+00 9.682778526848585532e-01 1.038936956701416170e+00 1.009402793734988979e+00…
104.5 1.960222946503789698e+00	9.684714760900293706e-01 9.960005020079052418e-01 9.844292762814398356e-01 1.010404869346937407e+00 9.904726144624094175e-01 1.010619611921320438e+00 9.504598886854715989e-01 9.828616382787559447e-01 1.000706750252040589e+00 9.974998746867088650e-01 1.020999510283917777e+00 9.976517428441648017e-01 1.013907786734078220e+00 9.788048835186716756e-01 1.035686245925859783e+00 1.016136801813614987e+00…
105 1.967532973040097000e+00	9.668888250466028955e-01 9.962213609434400485e-01 9.839009096448687597e-01 1.014523533487518669e+00 1.003705135983671282e+00 1.013564502140834600e+00 9.619334696329066015e-01 9.976773025382501547e-01 1.020999510283918443e+00 9.916985429050504397e-01 1.015211308053648676e+00 1.005132329596455598e+00 1.010240565410041036e+00 9.887274649770783075e-01 1.025074143659862269e+00 1.021380438426349180e+00…
105.5 1.973307122573675798e+00	9.713058220766519479e-01 9.955546192951945095e-01 9.829852491263538772e-01 1.016039369315972829e+00 1.013537369809321964e+00 1.014724593177871892e+00 9.721995679900296006e-01 1.009785125657929994e+00 1.039044272396513868e+00 9.922907839942886055e-01 1.018534731857485554e+00 1.011566112520580596e+00 1.003578596822391145e+00 9.975785683343444399e-01 1.010273725284390300e+00 1.026801830929416237e+00…
106 1.977401830685913131e+00	9.773418030556144664e-01 9.946778372920550559e-01 9.816689869808457036e-01 1.019568536195581299e+00 1.021979941094736777e+00 1.015413216380405936e+00 9.820498968993384148e-01 1.016536275791474209e+00 1.053546391954335526e+00 9.911568997893331900e-01 1.024328560570288982e+00 1.016489055523963181e+00 9.937288362526265351e-01 1.005487941250415407e+00 9.908789027928693871e-01 1.028220793409663436e+00…
106.5 1.980950277013534988e+00	9.832583587236878309e-01 9.938012879846748193e-01 9.793375311913662395e-01 1.021421068903515250e+00 1.025784577774494721e+00 1.013518130079575030e+00 9.910726512218976936e-01 1.020004411755164764e+00 1.063296760081587022e+00 9.881280281421025435e-01 1.028242189369800164e+00 1.025527181502275287e+00 9.880991853047952356e-01 1.011965414428773746e+00 9.764860470073289944e-01 1.028740006026789056e+00…
107 1.986943884461763732e+00	9.895534346360483902e-01 9.933529080845335812e-01 9.778864964810577431e-01 1.023262918315718251e+00 1.027191316162671120e+00 1.010313317738610550e+00 9.964512030199966786e-01 1.016679398827379233e+00 1.068019662740344655e+00 9.851883068733613413e-01 1.030717226013032173e+00 1.041376973050585519e+00 9.871018184564339659e-01 1.013292652692201479e+00 9.852238324360612642e-01 1.025632000280801703e+00…
107.5 1.993666471604515378e+00	9.948879333874746100e-01 9.916052642054709043e-01 9.871808344979152716e-01 1.021793521216492806e+00 1.024161608341182417e+00 1.006614623378778051e+00 1.007623441569320155e+00 1.008943011274670898e+00 1.068555567109170212e+00 9.804917133765077564e-01 1.030841888943207607e+00 1.054717497721545882e+00 9.856317770851342752e-01 1.012368016089011169e+00 9.922484567889231499e-01 1.020264181474582754e+00…
108 2.004068112614938002e+00	9.996709458616866995e-01 9.920529219754360417e-01 9.944908244926147223e-01 1.019300740704135899e+00 1.018576457611308106e+00 1.004120012747480084e+00 1.031294817207959680e+00 9.986090326048532306e-01 1.062382228767029479e+00 9.808715512237066170e-01 1.028757503010306218e+00 1.062253265469210284e+00 9.812655094315703153e-01 1.008080353940100871e+00 9.988723642187730123e-01 1.011710432880871924e+00…
108.5 2.017978443888834406e+00	1.000862627936521587e+00 9.903479186629318143e-01 9.986631063576942857e-01 1.014832498494209867e+00 1.009191755812541391e+00 9.989049003784093994e-01 1.049970475775390710e+00 9.854268110823855009e-01 1.053122025218350188e+00 9.952009847262012210e-01 1.023121204941037199e+00 1.067242240543354592e+00 9.770005117705926612e-01 1.001131360012261329e+00 1.003508844006867129e+00 1.017871308172108025e+00…
109 2.034496006385857481e+00	1.000207978372497974e+00 9.901888708726216404e-01 9.988243088751895815e-01 1.009915838077609429e+00 9.995493984791351538e-01 9.918245812642483283e-01 1.059993396205843652e+00 9.859944218909153513e-01 1.038597612167484474e+00 1.010162858157039656e+00 1.015720433977774784e+00 1.066364853134235569e+00 9.722185968186378702e-01 1.007001986095359625e+00 1.004521776767432151e+00 1.025826983462610809e+00…
109.5 2.052969069421164416e+00	1.011024233141817330e+00 9.902575422585776499e-01 9.949447220825873295e-01 1.003586070050795698e+00 9.908662876493471439e-01 9.822601488404185677e-01 1.062665987034496107e+00 9.911715290503454456e-01 1.020657631137886323e+00 1.026172012871136685e+00 1.008137887394377818e+00 1.061296377078523090e+00 9.694854305248736814e-01 1.013522076720581255e+00 1.003477951925203060e+00 1.032352652924377168e+00…
110 2.073461357247826431e+00	1.021748501344631244e+00 1.005572970997132609e+00 9.886379519318471143e-01 9.963985146516434188e-01 9.921481744175104645e-01 9.754163213725709491e-01 1.058386507850511249e+00 9.942680725035883960e-01 1.000162486799020423e+00 1.040704569030038940e+00 9.990480468926407065e-01 1.052171563957134071e+00 9.659171807147861610e-01 1.015388103140863141e+00 9.990700676128777546e-01 1.033513425166793898e+00…
110.5 2.093473190657096250e+00	1.028518351805158382e+00 1.018318712388219138e+00 9.787859827357567877e-01 9.895746561023076593e-01 9.912562736245358330e-01 9.723466460064542627e-01 1.045688290075010851e+00 9.957600112476902021e-01 9.998829931546981964e-01 1.052384910572173204e+00 9.897540098428496691e-01 1.039000962463462185e+00 9.653781642444584365e-01 1.013424392838460086e+00 9.931998791784060199e-01 1.032059106834486428e+00…
111 2.114329444528453728e+00	1.027917311849547266e+00 1.025220464095406792e+00 9.673210428808011185e-01 9.839374980149911964e-01 9.886905481494195902e-01 9.702113171881673326e-01 1.025411624665918842e+00 9.957479600782516149e-01 1.001240230913639451e+00 1.062262679378316532e+00 9.901964451562141889e-01 1.022625542415209088e+00 9.759252020518774939e-01 1.009348799969563615e+00 1.002020957864655282e+00 1.026634306849327549e+00…
111.5 2.134928804433533500e+00	1.022234806685822006e+00 1.025087313354331675e+00 9.691914155624783422e-01 9.800173467852500986e-01 9.830554409594615128e-01 9.707007777889130606e-01 1.000137490548174135e+00 9.936548696604877717e-01 9.984037259545854859e-01 1.067191641646428657e+00 1.000674272678176324e+00 1.004537704618397864e+00 9.849974619256640640e-01 1.002114264941878385e+00 1.019098130701847182e+00 1.018132113234818892e+00…
112 2.152041588817465545e+00	1.010264321848495239e+00 1.019892641408888689e+00 9.703468452053628512e-01 9.783716062928232704e-01 9.774098423895674070e-01 9.716815321904602731e-01 9.715827293648235941e-01 9.925144835215250483e-01 9.906967245327917837e-01 1.067559834388686513e+00 1.008695692466266891e+00 9.862347590710847101e-01 9.925336266343820490e-01 9.939914486553703687e-01 1.030267441007431284e+00 1.008886019330231587e+00…
112.5 2.166533406158326791e+00	9.942162742582720814e-01 1.009015857159837326e+00 9.718821945071328683e-01 9.793206829226067667e-01 9.700731931148294240e-01 9.754065818929051890e-01 9.491490926087426949e-01 9.881629420292992183e-01 9.819042723198624367e-01 1.065088728698224907e+00 1.014786677090313782e+00 9.698355530707255534e-01 9.987682413853578023e-01 9.846085516589843101e-01 1.037277687025032202e+00 9.979423831063586325e-01…
113 2.176559440952624769e+00	9.751569104508261976e-01 1.005819566323900904e+00 9.725106683219467696e-01 9.827156251937788634e-01 9.788166324700442456e-01 9.796560620952647902e-01 9.563111418361713856e-01 9.840574170240266039e-01 9.696669531339110470e-01 1.058418631733210047e+00 1.018369775670900479e+00 9.743310525688896329e-01 1.002257950829026356e+00 9.759308377134111590e-01 1.036826890083393238e+00 9.868627057498936539e-01…
113.5 2.183226969419350461e+00	9.689504631300819293e-01 1.008275260035671694e+00 9.724212050341149993e-01 9.875236706023811095e-01 9.893396787756971733e-01 9.841752892650770246e-01 9.645771094111661448e-01 9.970145435248173316e-01 9.586021072374086849e-01 1.048717788539890394e+00 1.019102546361257522e+00 9.824108102011090971e-01 1.002332280234453865e+00 9.763595649144840571e-01 1.029311420319428905e+00 9.988218059293659801e-01…
114 2.184399459805830279e+00	9.709716782687328740e-01 1.008699162287745699e+00 9.738731950310576257e-01 9.942057131197741260e-01 9.998909940588533996e-01 9.891845126163261170e-01 9.742941034410490531e-01 1.009131309592562031e+00 9.765797458477214477e-01 1.035452075182622833e+00 1.016368043574766622e+00 9.930946581268061957e-01 1.000076997035727500e+00 9.848492270393476300e-01 1.017500368550301237e+00 1.011352559694195463e+00…
114.5 2.182571419220915132e+00	9.750041025554712082e-01 1.009151623890087057e+00 9.729342218259156017e-01 1.003383276719320261e+00 1.010094550029848159e+00 9.964466869833038531e-01 9.823100325253720788e-01 1.018251442424708886e+00 9.953637526050467255e-01 1.020512616286540775e+00 1.010956477797141151e+00 1.001905185134801979e+00 9.948477270416808960e-01 9.932426692405033064e-01 9.980265527529808001e-01 1.022894911513397176e+00…
115 2.177827587298866163e+00	9.793921584329741137e-01 1.008131439843039434e+00 9.729152069939085434e-01 1.012184765741907189e+00 1.018472385487206644e+00 1.006054670482672719e+00 9.901363542462218170e-01 1.023936521469958949e+00 1.016142706513214478e+00 1.007055112692448073e+00 1.003617955200085010e+00 1.012022727017531931e+00 9.904549459717998383e-01 1.001709039591836437e+00 9.791680141834703255e-01 1.032409318051712654e+00…
115.5 2.172891391671474270e+00	9.846395279491882979e-01 1.005565015302342546e+00 9.773458957810183811e-01 1.019757814385356953e+00 1.022894422704513806e+00 1.013418472300559703e+00 9.961174629530387126e-01 1.023379206355102600e+00 1.034710587555766947e+00 9.916481230759226495e-01 1.001987524872440805e+00 1.020237717397274757e+00 9.916829130321844765e-01 1.007067525044869960e+00 9.788947849488219832e-01 1.039036572984802342e+00…
116 2.166394700879782143e+00	9.896009296681163026e-01 1.001986526855526582e+00 9.884300683406990196e-01 1.028053500553352206e+00 1.024537456611519071e+00 1.016803324148774834e+00 9.991106044878110826e-01 1.019003925409515565e+00 1.051074688116881761e+00 9.848101339852262104e-01 1.010083659901495956e+00 1.026106232317103739e+00 9.934012281047376325e-01 1.009285886159120516e+00 9.877044092237310391e-01 1.039950479590254107e+00…
116.5 2.162063366323939029e+00	9.932693491696999999e-01 9.973113856765096763e-01 9.956635978080150551e-01 1.034409493382576706e+00 1.022317954454484035e+00 1.018535222758643499e+00 1.007000000000000117e+00 1.010700252300354318e+00 1.063237508743930970e+00 9.793901163479242777e-01 1.014957634583828483e+00 1.028491127817834139e+00 9.920715699988587044e-01 1.010141574236007367e+00 9.957725643940995575e-01 1.038392026163529103e+00…
117 2.158911531304606779e+00	9.969222637698490486e-01 9.913722812344510915e-01 1.001031967521517574e+00 1.039126556296200210e+00 1.017317059721304817e+00 1.014428903373715940e+00 1.030703158043090317e+00 9.989054009264339840e-01 1.070632523324413166e+00 9.738177447551461530e-01 1.018312820306216171e+00 1.028064686680754791e+00 9.903342869960620742e-01 1.008937064439601627e+00 1.002044909173236409e+00 1.033387632981932036e+00…
117.5 2.158051667592784995e+00	9.986636070269110377e-01 9.863817719321452682e-01 1.002821020920482420e+00 1.041733171210363906e+00 1.007953867991982611e+00 1.008742286215860817e+00 1.047957060189014022e+00 9.854790713150627379e-01 1.072959924694300682e+00 9.706879004087781704e-01 1.020113719150957943e+00 1.043000000000000371e+00 9.880698355885566553e-01 1.014602385173619892e+00 1.007135045562411069e+00 1.022192741120772297e+00…
118 2.158913384089320431e+00	1.005598826570516691e+00 9.801494783960248425e-01 9.996649438686942002e-01 1.044133133273721148e+00 9.968445214776471275e-01 9.991076018127389435e-01 1.058230126201290755e+00 9.878127352894372493e-01 1.070591425334612934e+00 9.725517981064047968e-01 1.019034837481035183e+00 1.053861945417899237e+00 9.849959390779232660e-01 1.022611363128729467e+00 1.008666942057685034e+00 1.025455020954113117e+00…
118.5 2.162643983645943457e+00	1.019900975585375402e+00 9.952477078597056215e-01 9.937429245031124125e-01 1.042920898246842532e+00 9.897519891366728384e-01 9.884194453773160749e-01 1.059752801364544306e+00 9.917449268839236831e-01 1.063198946575851123e+00 9.825991044164444910e-01 1.016552999110228672e+00 1.061693458583973682e+00 9.807272811541449808e-01 1.027460461526379820e+00 1.007935017746679485e+00 1.035552992366880032e+00…
119 2.168494869719548301e+00	1.028039396132268912e+00 1.008260383036049257e+00 9.850385779247424756e-01 1.041659253306952637e+00 9.891177887390361079e-01 9.770347997896501324e-01 1.053516967115385450e+00 9.931495355685365789e-01 1.051122257399204729e+00 9.962459535676924105e-01 1.011947627103300551e+00 1.064231647715852880e+00 9.778864964810596305e-01 1.029459566957342531e+00 1.005545125789986338e+00 1.043702064767527471e+00…
119.5 2.178203617662958003e+00	1.030266470385210686e+00 1.015776057997037185e+00 9.845125697521586172e-01 1.039708132121703210e+00 9.852644315106470208e-01 9.667812575758796267e-01 1.040054806248209784e+00 9.932904912461408831e-01 1.034873905362387214e+00 1.008687761400919980e+00 1.005594848833266441e+00 1.062389758986786115e+00 9.835903618885245558e-01 1.027896395557451825e+00 1.000232472978157316e+00 1.048746871270660241e+00…
120 2.186994284400395561e+00	1.026368354929164894e+00 1.016514633441152116e+00 9.864410778145845660e-01 1.035730177217984549e+00 9.804233779342467203e-01 9.615201505948791638e-01 1.018843952722888968e+00 9.928514491100871586e-01 1.016135325633353403e+00 1.023364548926724682e+00 9.974913533459827120e-01 1.055490407346272086e+00 9.902136133178538469e-01 1.022227958921100521e+00 1.009306197345484213e+00 1.049515126141591592e+00…
120.5 2.196789247970773573e+00	1.016342953928446535e+00 1.011128082885644597e+00 9.883981991080311724e-01 1.033106964452373822e+00 9.744136698548510056e-01 9.619277519647716490e-01 9.918069368581770018e-01 9.895786982347593019e-01 9.959723891755228875e-01 1.036796508481774959e+00 9.898893877600667413e-01 1.042294104367860630e+00 9.971975732020195160e-01 1.013339528489834329e+00 1.024858038949785888e+00 1.047217264945532245e+00…
121 2.207556114802068592e+00	1.000433905862851081e+00 1.001057940381075317e+00 9.891622718239915235e-01 1.029721321523449973e+00 9.668924448975703134e-01 9.641638864840357259e-01 9.639756220984013746e-01 9.857590983602436685e-01 9.862829208700724104e-01 1.047608228299110156e+00 9.961330232453891043e-01 1.028238785496832897e+00 1.001832820384719547e+00 1.001862265982705669e+00 1.033004840259714952e+00 1.042376611402999531e+00…
121.5 2.217644471054818212e+00	9.825248088470847074e-01 9.870045592599857587e-01 9.894058823354552334e-01 1.025474036726430116e+00 9.610135274802327210e-01 9.684988384092153568e-01 9.581883948368390413e-01 9.803285163658150836e-01 9.728201272588876680e-01 1.055916663378317688e+00 1.002643505938177970e+00 1.008590105047635577e+00 1.004116527102306922e+00 9.898085673502734494e-01 1.036728508337645183e+00 1.032970473924592403e+00…
122 2.224771898420150329e+00	9.717504823770348743e-01 9.928373482096659597e-01 9.888068567723427016e-01 1.021071006345788845e+00 9.601088479958928001e-01 9.739871662398830177e-01 9.646273892026910879e-01 9.847329587253595973e-01 9.603514981505475445e-01 1.060156120578474415e+00 1.007578284799747648e+00 9.876704916114485977e-01 1.004551641280824414e+00 9.762663570972828220e-01 1.033174235063961444e+00 1.020236247150629216e+00…
122.5 2.231804874983474463e+00	9.717437933941227568e-01 9.979704404440035148e-01 9.870258355281286144e-01 1.017685609606424624e+00 9.709237869163575008e-01 9.793063871945282273e-01 9.714535500990245653e-01 9.969674016736961297e-01 9.476803258483316172e-01 1.060461691905935977e+00 1.009283409157210487e+00 9.674833331897767508e-01 1.001112381303916665e+00 9.813694513280917242e-01 1.021633006514570008e+00 1.004209639467775528e+00…
123 2.236638772801723629e+00	9.732368673658020608e-01 1.001282178009774482e+00 9.855176304866390957e-01 1.013152012286408610e+00 9.829964394645591685e-01 9.845882388084881143e-01 9.780291406701538959e-01 1.007081923182021832e+00 9.401446697184431267e-01 1.056668822290125265e+00 1.008231124296408598e+00 9.591709962253855970e-01 9.970882608876716624e-01 9.874740502919557850e-01 1.006803357165638513e+00 9.881012093910218619e-01…
123.5 2.239634121904736652e+00	9.744649814128775178e-01 1.004180262701871440e+00 9.837631828849866533e-01 1.009640034863910074e+00 9.940910421083168913e-01 9.952060088243049885e-01 9.840060975420822365e-01 1.013524543363405916e+00 9.483991775618538789e-01 1.049755209560780500e+00 1.005338251535273564e+00 9.727471408336281211e-01 9.893285601861501188e-01 9.951552642678428429e-01 9.874629106958900948e-01 9.981693243132654381e-01…
124 2.244345338846052584e+00	9.789346249877975970e-01 1.004136444911745807e+00 9.829211565532618433e-01 1.006890758722117418e+00 1.003993525875540138e+00 1.003915335075621584e+00 9.878967557391812315e-01 1.014988669887501915e+00 9.617619248025993661e-01 1.038858026873739959e+00 1.000136990616785626e+00 9.869721373980117063e-01 9.846760888738985695e-01 9.994718605343526630e-01 9.694555172879257832e-01 1.013728760566652953e+00…
124.5 2.249057802725398680e+00	9.826891675397667614e-01 1.002396129282231207e+00 9.878390557170736441e-01 1.003384771660403185e+00 1.010304904471912568e+00 1.009767299926077166e+00 9.905160271292932084e-01 1.012112147936185647e+00 9.800846902181457043e-01 1.024524767880210741e+00 9.914716334822694099e-01 1.000025999662009335e+00 9.867172847376292077e-01 1.003831659193910930e+00 9.759718233637694196e-01 1.028148335601435370e+00…
125 2.256362559519192068e+00	9.864628730976143789e-01 9.994048228820990865e-01 9.958338214782622710e-01 1.001139850370566187e+00 1.012914112844716996e+00 1.012443578674881328e+00 9.913425240551319018e-01 1.004820879560132996e+00 9.990500487963549503e-01 1.009797009304345350e+00 9.879640681725220253e-01 1.010239575546315605e+00 9.860958371274058942e-01 1.005919479878981004e+00 9.841534433207049792e-01 1.037102695011443920e+00…
125.5 2.262896595074551875e+00	9.899767674041647370e-01 9.934842726485405562e-01 9.999199967997444150e-01 9.987682413853580243e-01 1.012346284627942516e+00 1.010833814234565198e+00 1.009731647518290032e+00 9.947306168003474669e-01 1.018493986236541637e+00 9.946828640325521276e-01 9.950221103071025253e-01 1.018825794726459844e+00 9.860801184488000581e-01 1.003427127398895946e+00 9.926988465793642469e-01 1.042786171753346647e+00…
126 2.273928099127147107e+00	9.923053965387873543e-01 9.872416117648196154e-01 1.000232972861822889e+00 9.961380426426851287e-01 1.008915259077786786e+00 1.007025322422429925e+00 1.031856579181428257e+00 9.814687972625519841e-01 1.035695418547364799e+00 9.790495390939107923e-01 1.000831654175665886e+00 1.022166816131299560e+00 9.859685593364523326e-01 1.000436904557203910e+00 9.999689995194852576e-01 1.042212070549943359e+00…
126.5 2.284763007403613599e+00	1.002678911716008869e+00 9.915901371030270139e-01 9.975825780355237482e-01 9.934450160929894080e-01 1.000377428773761013e+00 9.988328188440740441e-01 1.046348890189118697e+00 9.750599981539599392e-01 1.050061426774643092e+00 9.672507430857834043e-01 1.006380146863003588e+00 1.023352822832867881e+00 9.842936553691677970e-01 9.947034734030035796e-01 1.006507327345409930e+00 1.038426213074380433e+00…
127 2.298499728083517102e+00	1.019464074894255390e+00 1.008887506117505550e+00 9.906270741303201399e-01 9.917227435125203217e-01 9.913334454158190256e-01 9.886789165345845065e-01 1.054640697109683778e+00 9.798357005131013153e-01 1.059646167359652225e+00 9.637203951354343934e-01 1.009943562779623827e+00 1.031983527000309930e+00 9.832532735770580512e-01 1.005877229089117142e+00 1.010645833118605008e+00 1.029282274208586978e+00…
127.5 2.313383885134500773e+00	1.031302089593538973e+00 1.021907040782086717e+00 9.844704160105568480e-01 9.909081693073285013e-01 9.891157667330965353e-01 9.774456506629930486e-01 1.053328533744339657e+00 9.844536555877070327e-01 1.064078004659432697e+00 9.614489065987852356e-01 1.010695799931908390e+00 1.051742839291050391e+00 9.820417506399609087e-01 1.016705463740606330e+00 1.012119064142158908e+00 1.016218972466071735e+00…
128 2.329728095722760184e+00	1.036308834276732371e+00 1.030244145821755275e+00 9.868870249425709673e-01 9.906068846924088733e-01 9.853050289123669314e-01 9.659218394880612069e-01 1.045149271635396726e+00 9.874051853216084806e-01 1.063701555888680428e+00 9.619667353916142583e-01 1.010806113950643015e+00 1.069007483603365172e+00 9.809327194053621968e-01 1.024204569409841392e+00 1.012824269061519011e+00 1.000610813453462367e+00…
128.5 2.346831480954694626e+00	1.036402431490779597e+00 1.032599147781945392e+00 9.897727011794177354e-01 9.919299370419266682e-01 9.806421365615494157e-01 9.607929017223221235e-01 1.028102135004105522e+00 9.888473087388156557e-01 1.057367958659614970e+00 9.642805608327897904e-01 1.008573745444526493e+00 1.081749046683195159e+00 9.834805539511192185e-01 1.028604394312992998e+00 1.010051483836344133e+00 1.010519173494496270e+00…
129 2.364147626524198298e+00	1.028680708480527617e+00 1.029941260461002761e+00 9.919445549021372877e-01 9.928877076487548914e-01 9.743808290396513971e-01 9.591120893826746707e-01 1.006930980752901439e+00 9.874279720566964125e-01 1.047031995690675954e+00 9.724145206649269513e-01 1.004448107171296733e+00 1.089538434384029308e+00 9.903186355915956085e-01 1.028653974862295151e+00 1.020435691261335709e+00 1.020181846535213932e+00…
129.5 2.380816876620291289e+00	1.015980806905327105e+00 1.020806543866173532e+00 9.927643224854527659e-01 9.950587922329007240e-01 9.682375741521288548e-01 9.619054007541482099e-01 9.805834997591997837e-01 9.857489538416969177e-01 1.031874992428831073e+00 9.869493401385908138e-01 9.985334245782661045e-01 1.091723866185951186e+00 9.964441780651847047e-01 1.026460423007141243e+00 1.033648876553348916e+00 1.023712361945483984e+00…
130 2.397549165293592299e+00	9.980986925149234468e-01 1.009278455135152575e+00 9.937816661621403647e-01 9.989054009264345391e-01 9.614073018237375701e-01 9.663550072307792727e-01 9.634069752705752832e-01 9.822168803273545468e-01 1.013869320967943910e+00 1.001425483997686383e+00 9.940487915590459078e-01 1.090233461236629120e+00 1.000586827816556834e+00 1.018860638164023502e+00 1.042281152089013174e+00 1.023645934881783903e+00…
130.5 2.411328679379897366e+00	9.784733006066134164e-01 9.933232102392444141e-01 9.939924546997332966e-01 1.003387761535887934e+00 9.582452713162741276e-01 9.722437965860207809e-01 9.679710739479757686e-01 9.825583952111962560e-01 9.949959798913763365e-01 1.015070933481990512e+00 1.000577333343105613e+00 1.082260597083715359e+00 1.002435534086855151e+00 1.009481550103814795e+00 1.043090600091862497e+00 1.019063295384540657e+00…
131 2.425095874393423667e+00	9.735712608741076135e-01 9.895377708809295347e-01 9.938556233175921406e-01 1.007390688859092887e+00 9.667978071965191988e-01 9.786327196655548732e-01 9.744711386182772772e-01 9.960205821166546736e-01 9.744424046602239153e-01 1.028484807860572836e+00 1.004560600461715358e+00 1.069192686095448819e+00 9.992021817430141173e-01 9.978777480232736696e-01 1.037089195778260864e+00 1.008532101620965626e+00…
131.5 2.436850631450356186e+00	9.717684909483328415e-01 9.960888514585434228e-01 9.919627009116820382e-01 1.011342177504725548e+00 9.780086911679259920e-01 9.858620593166166346e-01 9.800719361353020798e-01 1.006690121139569127e+00 9.569984326005972486e-01 1.039208833680699495e+00 1.005392460683886657e+00 1.052465201324966015e+00 9.948602916992930201e-01 9.849030409131649400e-01 1.026271406597689673e+00 9.949693462614818129e-01…
132 2.446398373119145209e+00	9.731284601736810425e-01 1.001729005270387107e+00 9.898555450165448244e-01 1.015170429041351907e+00 9.898570603880141316e-01 9.937268236291101342e-01 9.840706275466203357e-01 1.013853046550633019e+00 9.450693096276064908e-01 1.047248776556935823e+00 1.003782346925865765e+00 1.033404083599440471e+00 9.881583881139711645e-01 9.738408494204786603e-01 1.009367128452280271e+00 9.802423169808565095e-01…
132.5 2.455300185313395556e+00	9.742946166329772284e-01 1.006124246800563338e+00 9.875899958991090077e-01 1.019004906759530815e+00 1.000326446716271134e+00 9.990745717913142032e-01 9.871757695567687785e-01 1.017991650260452685e+00 9.378086158699968644e-01 1.051732855814631051e+00 9.998324859695246758e-01 1.012802053710398109e+00 9.843668015531614746e-01 9.801739641512622336e-01 9.888690509870353695e-01 9.831652963769619280e-01…
133 2.463603255396453307e+00	9.763160348985360226e-01 1.008054562015369138e+00 9.842509842514771679e-01 1.021482256331455174e+00 1.009801465635697060e+00 1.004795003968470546e+00 9.899444428855588285e-01 1.016746772800386500e+00 9.390553764288879224e-01 1.051038058302362188e+00 9.928187145697853211e-01 9.918936434920828660e-01 9.840121950463827094e-01 9.844216576244144701e-01 9.708475678498658112e-01 1.000918578107130585e+00…
133.5 2.469666171773020391e+00	9.787900694224476172e-01 1.007354455988556774e+00 9.906795647433133123e-01 1.023273668184615293e+00 1.016392640665997771e+00 1.009026263285550451e+00 9.893295709721805498e-01 1.011980731041850934e+00 9.467269933829925987e-01 1.048729707789380683e+00 9.854080373124627368e-01 1.001551795964642499e+00 9.832176768142451007e-01 9.865485289634767785e-01 9.738880839192969319e-01 1.015510708953873742e+00…
134 2.477613771353395666e+00	9.816129583496745470e-01 1.004977114167282304e+00 9.960803180466927254e-01 1.024008300747606626e+00 1.018845424978687131e+00 1.011508279748613015e+00 9.959287123082654070e-01 1.001995508971970983e+00 9.609458881747715564e-01 1.041189704136570526e+00 9.842997510921149829e-01 1.012575923079351181e+00 9.819495913742204429e-01 9.856398936731403104e-01 9.783031227589943368e-01 1.028596616755081961e+00…
134.5 2.483734687924616935e+00	9.847938870646997245e-01 9.993397820561326084e-01 9.974672926968584097e-01 1.022868026677927977e+00 1.018567621711980120e+00 1.009483531316881733e+00 1.019408161631051524e+00 9.897681546705781042e-01 9.790801805776687683e-01 1.031936529055929919e+00 9.897423907259906839e-01 1.024199199374809410e+00 9.809561661970422897e-01 9.837647076410090952e-01 9.837885951768300385e-01 1.038715552978773715e+00…
135 2.491835668739011300e+00	9.901419090211259766e-01 9.931616182676408222e-01 9.957841131490308140e-01 1.021306026614942519e+00 1.013399230313503097e+00 1.007328149115272797e+00 1.037428551756697903e+00 9.790245145041058805e-01 9.985174009500281667e-01 1.021165510580924307e+00 9.953743014564919722e-01 1.031926838491954213e+00 9.795524488254818696e-01 9.787394954736423625e-01 9.900989849504944207e-01 1.043864933791723404e+00…
135.5 2.500076998814237061e+00	1.009388428703242191e+00 9.921078570397467988e-01 9.903262088827101683e-01 1.018004420422623735e+00 1.006334437451088748e+00 1.003490906784909376e+00 1.048971400944754162e+00 9.838262041641293587e-01 1.019178590826946174e+00 1.007413023540990160e+00 1.001252215977572524e+00 1.036162632022599395e+00 9.791128637700560189e-01 9.727641029561070463e-01 9.967070783334492923e-01 1.044655924216197906e+00…
136 2.506500748054945937e+00	1.024351990284589453e+00 1.005397931169544901e+00 9.818864496468016068e-01 1.014425453150698653e+00 9.970927740185467902e-01 9.992342067803735572e-01 1.053012345606640920e+00 9.889701714409788735e-01 1.037205861919416661e+00 9.954581859626249196e-01 1.006751707224775361e+00 1.037306126464121236e+00 9.797127129929474876e-01 9.835613859846266127e-01 1.003339922458983846e+00 1.039768243408116355e+00…
136.5 2.515695530067182606e+00	1.034456862319546033e+00 1.016114658884518240e+00 9.756976990851219389e-01 1.009737589673673552e+00 9.952331385157953125e-01 9.938380149702464861e-01 1.047775739364106284e+00 9.930579036491277156e-01 1.050117136323371891e+00 9.823105415295106946e-01 1.012388265439697843e+00 1.033285052635523726e+00 9.819928716645549560e-01 9.928247579507679665e-01 1.008942515706419796e+00 1.031762569586627043e+00…
137 2.524653243516820744e+00	1.037094981185426645e+00 1.020808992907096258e+00 9.763984842265998054e-01 1.004806946632037734e+00 9.898530193922729925e-01 9.890950409338837845e-01 1.036214746083069738e+00 9.953959011368288534e-01 1.059417292666115173e+00 9.723440749035290320e-01 1.015260557689502852e+00 1.026308920354879195e+00 9.931691698799346435e-01 1.000820663255910015e+00 1.013490009817561655e+00 1.019110396375192407e+00…
137.5 2.534144826169174802e+00	1.033283600953774251e+00 1.020703188982967635e+00 9.785146907430671837e-01 1.000945053437000576e+00 9.826464267476888725e-01 9.840289629883870459e-01 1.018311347280388413e+00 9.952738316664414553e-01 1.063876402595715032e+00 9.659673907539519933e-01 1.018910202127743858e+00 1.025597386892146634e+00 1.007014399102614588e+00 1.005807635683882095e+00 1.015403860540228687e+00 1.018043712224578234e+00…
138 2.543794016818185622e+00	1.023442719452339222e+00 1.016437897758638798e+00 9.803468773857545449e-01 9.983526431076343854e-01 9.757176845788949615e-01 9.793390628377899310e-01 9.942137597116624814e-01 9.937580188355714661e-01 1.061887470497698382e+00 9.691284744552710606e-01 1.018683954914378686e+00 1.044123077036419156e+00 1.019264931212684022e+00 1.007544539958407537e+00 1.025399921981662965e+00 1.027005842242389111e+00…
138.5 2.554325546988871931e+00	1.008310468060309883e+00 1.006606179198199724e+00 9.811778635904911949e-01 9.958358298434533129e-01 9.665785017265797752e-01 9.766340153814017100e-01 9.680149792229456596e-01 9.909475263605029838e-01 1.055343545960271134e+00 9.746886682423273607e-01 1.019382656317047831e+00 1.059034465916950163e+00 1.030653190942521613e+00 1.006718928003243585e+00 1.037953756195332256e+00 1.031807152524153226e+00…
139 2.565603827561848238e+00	9.878891638235532957e-01 9.917691263595562745e-01 9.829699893689530787e-01 9.958202649072769308e-01 9.606211532128571262e-01 9.750533318747240941e-01 9.672088709270602047e-01 9.868034252068649259e-01 1.043276090016444391e+00 9.782233896201832923e-01 1.017381442724409002e+00 1.070077100025975003e+00 1.037414574796400979e+00 1.000316949771421049e+00 1.043795478051136705e+00 1.031118809837158645e+00…
139.5 2.576915598152178077e+00	9.798015105111849143e-01 9.787369411644778472e-01 9.840111787982905867e-01 9.966754737626488669e-01 9.570010449315088374e-01 9.749999999999998668e-01 9.731089353201941572e-01 9.896656000892417593e-01 1.027879856792611957e+00 9.841077176813530780e-01 1.014296800744239668e+00 1.073319151045018405e+00 1.041358727816692920e+00 9.926394108637834890e-01 1.044835393734342421e+00 1.024266078711971950e+00…
140 2.587790756610742982e+00	9.774717387218926357e-01 9.862484474005518420e-01 9.829796539094808328e-01 9.998164831607850855e-01 9.653610723454709719e-01 9.777213304413479023e-01 9.797637470329263465e-01 1.001664115360034746e+00 1.007208022207925602e+00 9.899196937125764872e-01 1.010699757593717774e+00 1.071251137689010147e+00 1.041799884814737620e+00 9.819175118104366273e-01 1.037420358389018027e+00 1.014470305134653971e+00…
140.5 2.600991349466583280e+00	9.763037437191361967e-01 9.952873956802629207e-01 9.831912326704295157e-01 1.002970587804050018e+00 9.760788902542665291e-01 9.870810503702327487e-01 9.851629306871015901e-01 1.009016352692066132e+00 9.858341645530446229e-01 1.000998501497379900e+00 1.006918566717288410e+00 1.061810717595184306e+00 1.037459396795845201e+00 9.868019051461134339e-01 1.024319286160326747e+00 1.000952546327745996e+00…
141 2.614245206555804835e+00	9.757012862551734944e-01 1.001893207881958014e+00 9.823960504806595884e-01 1.008884532540764933e+00 9.886637446574032539e-01 1.001048450375904064e+00 9.901116098703215407e-01 1.012688994706666179e+00 9.654889952764859062e-01 1.012470740317961138e+00 1.001922152664566967e+00 1.047069243173535336e+00 1.029621775216512436e+00 9.935718393754926492e-01 1.006528191358791346e+00 9.854029632591930765e-01…
141.5 2.628404458982673830e+00	9.751661396910782376e-01 1.007645771092201992e+00 9.891223382372882345e-01 1.014347573566378724e+00 9.991651515140024253e-01 1.014475726668707667e+00 9.920408257728106083e-01 1.012686526028662604e+00 9.485262252568458230e-01 1.023181313355555844e+00 9.963438161598643372e-01 1.026536896560469536e+00 1.018258807965833235e+00 9.976221729693059981e-01 9.851502423488512905e-01 9.673458533533911829e-01…
142 2.644983553824107325e+00	9.762443341704986066e-01 1.010713114587913575e+00 9.960135541246424307e-01 1.019434156775217870e+00 1.008775990991061411e+00 1.025298005459875705e+00 9.920050403097750991e-01 1.007687947729851485e+00 9.405402702702305717e-01 1.031772261693442161e+00 9.908148161992734737e-01 1.002491895229083552e+00 1.004293283856862118e+00 1.000570337357649331e+00 9.750087179097420842e-01 9.815997147513841892e-01…
142.5 2.660814349029260395e+00	9.773786369672705643e-01 1.010236605949319744e+00 1.001672601202608481e+00 1.023980956854178004e+00 1.016087102565522704e+00 1.031477580948806150e+00 9.912366014226871025e-01 9.988338200121184007e-01 9.473995989021740671e-01 1.037387584271182162e+00 9.865358584461081382e-01 9.769902763078043284e-01 9.900313126361209859e-01 1.000642793408316855e+00 9.720972173604855993e-01 9.973289326997392124e-01…
143 2.678007094837502766e+00	9.798999948974389529e-01 1.007407067674234380e+00 1.003050347689486532e+00 1.027457541701845223e+00 1.019727904884435876e+00 1.035056037130356543e+00 1.006105859241461786e+00 9.861267666988859926e-01 9.571013530447012307e-01 1.040086054132060678e+00 9.831271535259311634e-01 9.848634423106582547e-01 9.774768539459125494e-01 9.976557522512461418e-01 9.712785388342519699e-01 1.013307455809933977e+00…
143.5 2.695893543892265320e+00	9.816053178340058416e-01 1.003179445562957017e+00 1.000292957088072754e+00 1.029944173244356831e+00 1.020788910598072086e+00 1.033248759979899623e+00 1.026584628756928019e+00 9.750210254143238942e-01 9.688740888268198015e-01 1.040258621689818419e+00 9.804152181601425431e-01 9.986295609484042712e-01 9.738203119672537156e-01 9.927930297901976786e-01 9.721594519419128888e-01 1.026580732334286816e+00…
144 2.713802866827286664e+00	9.979168302017964454e-01 9.954511540000348102e-01 9.946843720497476893e-01 1.029582925266342652e+00 1.016517092822348145e+00 1.027261894552698784e+00 1.041352005807834491e+00 9.803229059855739225e-01 9.812731525930988852e-01 1.037639629158408683e+00 9.803417771369329348e-01 1.010434065142302051e+00 9.715410439091086703e-01 9.868399059624615166e-01 9.755767524905464283e-01 1.037088713659540140e+00…
144.5 2.733112145522024861e+00	1.016091531310048479e+00 9.927985697008223642e-01 9.862910320995517122e-01 1.028115752238044189e+00 1.009666281500972485e+00 1.017338685001214715e+00 1.048893702907973680e+00 9.845598001137366717e-01 9.906447395509665466e-01 1.032605442557805064e+00 9.801443771200241128e-01 1.019438080512985234e+00 9.701159724486555502e-01 9.792747316254004630e-01 9.815161740898619147e-01 1.042658621026076649e+00…
145 2.752144799969653111e+00	1.029225436918461911e+00 1.005454623541013337e+00 9.839151386171469671e-01 1.024152332419351552e+00 1.000346939816381564e+00 1.003340919129685371e+00 1.048460299677579810e+00 9.896494328801476170e-01 1.001752963559379372e+00 1.024166978573318287e+00 9.817428380181849601e-01 1.024676046367826165e+00 9.694127088087918231e-01 9.833117511755881113e-01 9.878410803363046888e-01 1.044152287743507213e+00…
145.5 2.770053790091448143e+00	1.035158924996543606e+00 1.013924060272759275e+00 9.851162367964496624e-01 1.018591674813808190e+00 9.928066276974584214e-01 9.923265591527816731e-01 1.040165852160125803e+00 9.926237958058431454e-01 1.020222524746438930e+00 1.014073468738828421e+00 9.833824281529541800e-01 1.024959511395450384e+00 9.725075835179894934e-01 9.947160398827394889e-01 9.953547106433969782e-01 1.041051871906485848e+00…
146 2.788142930339118752e+00	1.034911107293761567e+00 1.017342125344270931e+00 9.876527729926142252e-01 1.011460824748046994e+00 9.856439519420794326e-01 9.901277695328012385e-01 1.024568689742176186e+00 9.945491440848972520e-01 1.035958493377026723e+00 1.003764912716120117e+00 9.863645370754161590e-01 1.021306026614941187e+00 9.743515792566872502e-01 1.004614851572481760e+00 1.001806867614710717e+00 1.034680143812570119e+00…
146.5 2.805239383724677182e+00	1.028833805820940084e+00 1.015007881742797213e+00 9.891885563430259376e-01 1.004619330891058482e+00 9.775464183352116088e-01 9.859188607588357245e-01 1.002084327788834273e+00 9.942947249181204317e-01 1.047576727500186600e+00 9.930362531146589289e-01 9.906815835575020213e-01 1.014008875700799228e+00 9.792772845318127306e-01 1.010997032636595128e+00 1.008609438781929768e+00 1.023719199780877442e+00…
147 2.820973236314020749e+00	1.015640684494275137e+00 1.008785408300496789e+00 9.902282565146279802e-01 9.972988518994694296e-01 9.688756370143686292e-01 9.832898860458194612e-01 9.772891076851312198e-01 9.930045317117138781e-01 1.051900185378822350e+00 9.828906348114218039e-01 9.939828972371705929e-01 1.019244327921426496e+00 9.935240309121865510e-01 1.014846786465818829e+00 1.021047501343595121e+00 1.030740510506888752e+00…
147.5 2.835833916152356249e+00	9.973093802827684984e-01 9.961164590548625686e-01 9.922726439845049873e-01 9.908223856978605193e-01 9.607028676963547120e-01 9.790224716522090143e-01 9.598947859010382722e-01 9.894897675064662224e-01 1.051712413162458004e+00 9.749225610272846954e-01 9.980035070078662196e-01 1.044158034015924663e+00 1.008343691406852427e+00 1.014625546691980684e+00 1.031287059940150241e+00 1.037977841767346643e+00…
148 2.848846959736518247e+00	9.903479186629313702e-01 9.812471656010025578e-01 9.921960491757667588e-01 9.862256334125584223e-01 9.540382591908986853e-01 9.767476644456326573e-01 9.667600529604025716e-01 9.866443128098398851e-01 1.044991865997052072e+00 9.716861633264106679e-01 1.001224250605227795e+00 1.064319500901867332e+00 1.021390229050582521e+00 1.012565553433456333e+00 1.035956562795950608e+00 1.040475372125645004e+00…
148.5 2.859599447475117628e+00	9.889054555416308956e-01 9.769196486917433031e-01 9.927643224854535431e-01 9.835176663385359896e-01 9.569775336965856694e-01 9.754824447420882283e-01 9.747917726365959989e-01 1.002194092978001771e+00 1.032807339245805478e+00 9.763216683040489841e-01 1.004819386755649857e+00 1.079643459666199012e+00 1.031659827656384198e+00 1.006118283304701988e+00 1.033261341578209480e+00 1.038301497639293913e+00…
149 2.870515110568135686e+00	9.872213530915950885e-01 9.858625664868305716e-01 9.932925047537609631e-01 9.824276054753343645e-01 9.641472916520582581e-01 9.758324651291323537e-01 9.817560796857845995e-01 1.012677638738014751e+00 1.014744795502790842e+00 9.809388360137444307e-01 1.007780233979611362e+00 1.089202001467129310e+00 1.037205861919417105e+00 9.976788060292748339e-01 1.024204569409841392e+00 1.031064498467481938e+00…
149.5 2.880054166157296702e+00	9.852852378879940476e-01 9.929884188649933385e-01 9.931329216172422036e-01 9.837403112610553224e-01 9.746763565409797270e-01 9.751840851859716608e-01 9.876482167249625022e-01 1.019725943575037652e+00 9.947426802947593183e-01 9.837611498732808935e-01 1.009952474129352407e+00 1.091695012354640948e+00 1.038093444734143889e+00 9.909475263605029838e-01 1.008394268131269200e+00 1.019562651336345382e+00…
150 2.889078399766956018e+00	9.829694807062934192e-01 1.000651787586471553e+00 9.938661881762558270e-01 9.890050555988072478e-01 9.854161557433479546e-01 9.792854537876064525e-01 9.919899193036193497e-01 1.022547798393795837e+00 9.742391903429051814e-01 9.854141261418983833e-01 1.011020276750174807e+00 1.088397445788991336e+00 1.034922702427577779e+00 9.965645990100188145e-01 1.001004994992532371e+00 1.005192021456596141e+00…
150.5 2.898278109498810817e+00	9.824311680723489815e-01 1.005571479309153693e+00 9.935401350725595604e-01 9.951949557749982800e-01 9.957941554357501168e-01 9.941750348907373303e-01 9.937112256586417836e-01 1.021518967029002134e+00 9.531295819561996785e-01 9.953110066707793191e-01 1.011071214109075411e+00 1.078462331284686382e+00 1.027907096969370437e+00 9.995929171417730075e-01 9.923008616342118282e-01 9.891612608670029561e-01…
151 2.906941519879612912e+00	9.807634781128423684e-01 1.008633729358680231e+00 9.943530560117964656e-01 1.003530766842750444e+00 1.006821731986352386e+00 1.005572970997132387e+00 9.939461756050977925e-01 1.014467840791416497e+00 9.479984177201986606e-01 1.006497888721084033e+00 1.010355383021241726e+00 1.062489529360172824e+00 1.017146007218236559e+00 9.998844933291042292e-01 9.841793535733212028e-01 9.722473964994710061e-01…
151.5 2.916983716101275270e+00	9.812614330544127128e-01 1.010165827970834318e+00 9.956882042085254403e-01 1.012919049085365453e+00 1.015104428125501057e+00 1.012893874006551842e+00 1.001149838935211811e+00 1.004426702154019635e+00 9.550460721870961400e-01 1.018304964143845970e+00 1.007795118067159601e+00 1.042522901427110016e+00 1.002047903046557220e+00 9.982930431491547907e-01 9.753199475044069811e-01 9.698767962994064851e-01…
152 2.926512258645092679e+00	9.818772835746831795e-01 1.008613404630337218e+00 9.959201775242831900e-01 1.021096469487579483e+00 1.019366960422006585e+00 1.016085134228427389e+00 1.025053169352692750e+00 9.921335595573816946e-01 9.639605801068845681e-01 1.029075313084518939e+00 1.005140288715958397e+00 1.019795077454289212e+00 9.859710949110026545e-01 9.953682735550699601e-01 9.685349761366386367e-01 9.829455732643597177e-01…
152.5 2.936588667144243381e+00	9.931142935231574986e-01 1.005506837371084261e+00 9.957374151853485289e-01 1.029751911870037784e+00 1.022000489236672971e+00 1.014531911770152561e+00 1.043604331152376830e+00 9.777295126976582873e-01 9.742083965969505766e-01 1.039081806211618719e+00 1.000756713692194211e+00 9.959246959484436834e-01 9.709572596154784074e-01 9.897287507191048217e-01 9.622525655980356252e-01 9.959889557620613676e-01…
153 2.944965364821801046e+00	1.012353199234338863e+00 1.000062498046997872e+00 9.969478421662794076e-01 1.038185917839381966e+00 1.019374808399736487e+00 1.008286665586726860e+00 1.054611302803075468e+00 9.836640686738532535e-01 9.836411947453186366e-01 1.046566768056391261e+00 9.962700437130488362e-01 1.011985177757066090e+00 9.653538211453871476e-01 9.833178529854929018e-01 9.608772033928162370e-01 1.006446223103846904e+00…
153.5 2.955201854357837110e+00	1.026421453400112149e+00 1.015318669187167178e+00 9.968620767187403864e-01 1.044046454905144916e+00 1.014383063738743873e+00 9.981933680404817544e-01 1.058937675219840058e+00 9.903100524583197117e-01 9.921839547180755225e-01 1.051665821447097970e+00 9.912638397520613376e-01 1.025267769902087123e+00 9.641146197418648534e-01 9.775714807624042990e-01 9.622588009470219861e-01 1.014674824759143945e+00…
154 2.962645777004061287e+00	1.035699280679483358e+00 1.027744131581396658e+00 9.970411225220349172e-01 1.047654523208867205e+00 1.005966699250030238e+00 9.852481920815697736e-01 1.055693137232595724e+00 9.970601787254368409e-01 9.989919919598954090e-01 1.054476647441753512e+00 9.864020478486449361e-01 1.034640517281243177e+00 9.637598248526451084e-01 9.791720992757093622e-01 9.656981930189160179e-01 1.019428761611128831e+00…
154.5 2.969688199121247152e+00	1.037900284227728731e+00 1.034594123315998315e+00 9.971012987655768489e-01 1.048664388639187095e+00 9.961375407040935492e-01 9.830000000000004290e-01 1.044481210936797799e+00 1.002223029070874460e+00 1.012120052167725825e+00 1.053884244117919922e+00 9.817224658731206199e-01 1.041048509916804310e+00 9.649300492781848204e-01 9.863508503570114216e-01 9.758268288994724760e-01 1.021344701851437220e+00…
155 2.976178254070141804e+00	1.033960347402162139e+00 1.036373002350022610e+00 9.953506919674086628e-01 1.046790810047546705e+00 9.871129621274348231e-01 9.809964322055400032e-01 1.026458961673577974e+00 1.006209222776257572e+00 1.030346058370681828e+00 1.051323451655102659e+00 9.780051124610751323e-01 1.043076699001564522e+00 9.690381829422416438e-01 9.936870734793723514e-01 9.978421718889216585e-01 1.017873764275315729e+00…
155.5 2.980447785149070494e+00	1.023051318360911788e+00 1.034116531151107798e+00 9.940125753731692271e-01 1.043075260947166294e+00 9.766703640430581812e-01 9.780281182051975275e-01 1.004245985802283192e+00 1.007931049229063181e+00 1.044737766140384050e+00 1.046373738202559744e+00 9.771918951771960682e-01 1.040404248357339467e+00 9.738156909805878447e-01 9.986981525966694972e-01 1.016198799448218004e+00 1.012032114114962189e+00…
156 2.982732304448389549e+00	1.005024875314039390e+00 1.026861723894702427e+00 9.911458015852158132e-01 1.035977798989919929e+00 9.661330136166551563e-01 9.758160687342672945e-01 9.789060220470602314e-01 1.007538088610053117e+00 1.053389766420768092e+00 1.038129568021256333e+00 9.806049153456239953e-01 1.033145681886150857e+00 9.796718838468314594e-01 1.002575682928725342e+00 1.030431463028958827e+00 1.025762643109993544e+00…
156.5 2.985323098091729577e+00	9.937952505420820648e-01 1.014868464383440028e+00 9.869650449737317199e-01 1.027613254099030149e+00 9.566974443365052760e-01 9.739378830295081224e-01 9.565537099400098775e-01 1.005363615812707057e+00 1.056855713898542826e+00 1.027633203044744148e+00 9.893053118223914533e-01 1.023537493206769788e+00 9.901964451562139669e-01 1.003117141713768090e+00 1.037393849991409933e+00 1.038446435787614863e+00…
157 2.986611625236867962e+00	9.939044219642044764e-01 1.001006493485431248e+00 9.839237775356379778e-01 1.016591363331403208e+00 9.518503033565719473e-01 9.721280779814973627e-01 9.637229892453548219e-01 1.000472388424587855e+00 1.053765628591102566e+00 1.017609944919957377e+00 9.970561669234090374e-01 1.010403384792429637e+00 1.006754190455645404e+00 1.001900693681763821e+00 1.038771389671471201e+00 1.046343155948373127e+00…
157.5 2.985646496154560570e+00	9.921315436977096169e-01 9.862012979103199628e-01 9.801372352890178608e-01 1.005095020383644844e+00 9.526793794346546385e-01 9.704323778605070672e-01 9.710545813701720874e-01 1.014068045054177025e+00 1.045900090830859774e+00 1.005209430914772550e+00 1.000812170189791406e+00 1.032791363248163341e+00 1.020647833486164169e+00 1.000170485467353210e+00 1.032839774602043681e+00 1.050039999238124411e+00…
158 2.983023633831956012e+00	9.911538730187152701e-01 9.769897645318494916e-01 9.781099120242064959e-01 9.937011623219534906e-01 9.589713238674028029e-01 9.693265703569673430e-01 9.792364372305586429e-01 1.025702685967039729e+00 1.031698599398099381e+00 9.937167604503812646e-01 1.001641652488553635e+00 1.053228845028467919e+00 1.031297241342185700e+00 1.008930621995387966e+00 1.028989309954189801e+00 1.049556573034536422e+00…
158.5 2.982077966787588963e+00	9.894326657231404809e-01 9.844820973486517746e-01 9.885651217800469626e-01 9.827324152585998895e-01 9.665712596596267581e-01 9.744608765876637824e-01 9.845349155819708153e-01 1.031739308158800661e+00 1.014552117931848851e+00 9.873930321812074418e-01 9.998429876735643873e-01 1.068656633348617380e+00 1.037827538659483739e+00 1.017631072638802259e+00 1.027109536514971388e+00 1.044753080876050344e+00…
159 2.980433022230160045e+00	9.866093451817694593e-01 9.925467243409743512e-01 9.960567252922905013e-01 9.738557388032382800e-01 9.757530425266417451e-01 9.894468151447070037e-01 9.897479477119425217e-01 1.034422544224554041e+00 9.954441219877692149e-01 9.865850191443196193e-01 1.007617486946311258e+00 1.079900458375678385e+00 1.040258621689819085e+00 1.023157856833441182e+00 1.023387512137997835e+00 1.035791967530159452e+00…
159.5 2.979500125860040871e+00	9.847817016984018457e-01 9.995604033774049269e-01 1.001975049589559408e+00 9.760973312124154866e-01 9.867806240497432047e-01 1.002491895229084218e+00 9.915861031700672346e-01 1.032673230020028976e+00 9.751856233558817699e-01 9.840777408314859143e-01 1.015204905425500570e+00 1.085882590338384635e+00 1.037595778711536632e+00 1.027319813884654431e+00 1.015980314769927118e+00 1.025062437122733039e+00…
160 2.980301662583840105e+00	9.829043697125370294e-01 1.002852930394082964e+00 1.001912670845118258e+00 9.829069131916815527e-01 9.961355329471980324e-01 1.011605160129187109e+00 9.921864744089186061e-01 1.025959550859584235e+00 9.575609641166459296e-01 9.811116144455738208e-01 1.020896664702162671e+00 1.085267708908727702e+00 1.030012621281893415e+00 1.028489183219735592e+00 1.006857487433052700e+00 1.011939721524953040e+00…
160.5 2.982618648101025727e+00	9.804968128454063514e-01 1.005762397388170859e+00 1.000320448656328409e+00 9.887031910538167656e-01 1.003761425837832899e+00 1.016357220666041394e+00 1.009875734929797764e+00 1.015671698926380317e+00 9.644288465200528959e-01 9.781339376588453760e-01 1.026992697150276745e+00 1.079201093401967126e+00 1.018238184316419437e+00 1.026194426022671191e+00 9.954993721745890589e-01 9.980876714998534460e-01…
161 2.987261287534118903e+00	9.830264492881158889e-01 1.004224078580075119e+00 9.934963512766419313e-01 9.917827383051188717e-01 1.008017856984687599e+00 1.016193387107002355e+00 1.034604272173665462e+00 1.001816849528894382e+00 9.720601833219992827e-01 9.780746392786188181e-01 1.030342176172556856e+00 1.068403013848237881e+00 1.002442517055216475e+00 1.022293989026639371e+00 9.823548238798445187e-01 9.849142094619215415e-01…
161.5 2.994774615893489589e+00	1.004088641505320290e+00 1.001264200898043688e+00 9.867735302489624161e-01 9.924036477159885461e-01 1.009435981130056392e+00 1.010649790976082318e+00 1.053824938023389279e+00 9.863716338175987364e-01 9.809322096862763685e-01 9.867188049287394236e-01 1.031858032870801578e+00 1.052758756790937333e+00 9.866255622068585973e-01 1.016041829847570188e+00 9.710499472220772699e-01 9.958865397222719240e-01…
162 3.003882321263601440e+00	1.021176772160432566e+00 9.978727373768663256e-01 9.909439943811151341e-01 9.918311348208426192e-01 1.012581354756248775e+00 1.001828328607251128e+00 1.067742478315815369e+00 9.715292069721833679e-01 9.891435689524545882e-01 9.976642721877939657e-01 1.030629904475898861e+00 1.034008704025261460e+00 9.818095538341435891e-01 1.006610649655565126e+00 9.627076399405998242e-01 1.007339565389943958e+00…
162.5 3.013729914906112750e+00	1.032128867922993409e+00 1.011429681193901642e+00 9.929556888401415149e-01 9.984242585193917607e-01 1.012047923766459023e+00 9.894225588695650941e-01 1.072971108651113337e+00 9.752563765492642256e-01 9.945873516187500041e-01 1.009644491888110229e+00 1.026659632010531675e+00 1.012879558486595943e+00 9.763057922597820903e-01 9.970747213724755476e-01 9.555527196340340979e-01 1.018164525015482047e+00…
163 3.024483096332330145e+00	1.036096520600276571e+00 1.023074288602737969e+00 9.937549999874220052e-01 1.009294803315662792e+00 1.007687451544377000e+00 9.778512156764948005e-01 1.072765584832026775e+00 9.812899673389110511e-01 9.992577245135511044e-01 1.020681145118298438e+00 1.020918703913293868e+00 1.000242470604002509e+00 9.731731603368434236e-01 9.868277458604411967e-01 9.684776713998108910e-01 1.024916094126733901e+00…
163.5 3.035310527771417188e+00	1.034060443107655658e+00 1.029717436969966871e+00 9.938088347363387420e-01 1.019559708893990502e+00 1.000657783660328315e+00 9.763022073108297283e-01 1.063816243530808725e+00 9.870060790086340186e-01 1.000344940508022917e+00 1.030650765293462001e+00 1.012902759399933572e+00 1.008841414693111727e+00 9.715034740030514815e-01 9.831530908256356227e-01 9.893624209560417659e-01 1.028675361812462663e+00…
164 3.043643375955861874e+00	1.025747044840978450e+00 1.033466012987364735e+00 9.926595589626886484e-01 1.026997078866342727e+00 9.910731557256506896e-01 9.743849342020831639e-01 1.048298621576886358e+00 9.904509074154050907e-01 1.015643145991741436e+00 1.038388174046680712e+00 1.003782346925865987e+00 1.013411071579544354e+00 9.721363073149772438e-01 9.878451295623210671e-01 1.010335092927094003e+00 1.029567870516558736e+00…
164.5 3.051387389368974024e+00	1.010273230368893715e+00 1.030742450857632830e+00 9.909702316416979517e-01 1.034007736914960063e+00 9.793165984501637222e-01 9.721373359767631062e-01 1.027440022580394352e+00 9.922605504604116167e-01 1.033274890820444325e+00 1.043606247585745050e+00 9.922141905858833377e-01 1.013896937563182998e+00 9.722653958667870633e-01 9.913505938869452416e-01 1.026597292028378572e+00 1.026269944994979921e+00…
165 3.056042048140044098e+00	9.909051417769513259e-01 1.024221655697632238e+00 9.858077905961182275e-01 1.036851966290269322e+00 9.667336758383875406e-01 9.690923588595669047e-01 1.000016999855501965e+00 9.916067769030226797e-01 1.046189753343053974e+00 1.045873319288717740e+00 9.820066191222952545e-01 1.011674354720925706e+00 9.755131982705312899e-01 9.920730819853951221e-01 1.037181758420384403e+00 1.020171064086803581e+00…
165.5 3.059045275899001215e+00	9.842652081629215122e-01 1.012494444429202112e+00 9.821944817601043765e-01 1.038354948945686695e+00 9.569414820144430678e-01 9.680568165144033399e-01 9.729650558987200659e-01 9.890227499911211639e-01 1.052086023098872447e+00 1.045434837758910440e+00 9.886677905140829337e-01 1.005652027293735484e+00 9.795493861975522742e-01 9.915281135701596860e-01 1.041585810195204465e+00 1.011951579869313500e+00…
166 3.059781854969402914e+00	9.854146335426523517e-01 9.989664659036349148e-01 9.773438494204589322e-01 1.036566447460074203e+00 9.472095861001410544e-01 9.655532093054236542e-01 9.691883201937586678e-01 9.956882042085256623e-01 1.053841069611542114e+00 1.042041265977504683e+00 9.946602435002606102e-01 9.961892390504926142e-01 9.951628007517169250e-01 9.891693484939774184e-01 1.038861877248367316e+00 1.013570915131250194e+00…
166.5 3.056712122526425102e+00	9.862702469404621697e-01 9.821109916908572490e-01 9.734243678889491491e-01 1.032797172730444357e+00 9.470512129763626330e-01 9.649761655087647494e-01 9.750261534953813536e-01 1.011804328909497785e+00 1.049712817869725923e+00 1.035266632322320968e+00 9.968475309695048470e-01 9.849289314463256506e-01 1.012093869164317539e+00 9.844104834874530807e-01 1.029667907628474266e+00 1.019211950479389062e+00…
167 3.052702573130896990e+00	9.857570694648859488e-01 9.751584486636012405e-01 9.819613026998575966e-01 1.026269944994980587e+00 9.531143687931686870e-01 9.649585483325165969e-01 9.793783742762554034e-01 1.025636387810026751e+00 1.040209113592070134e+00 1.025076094736386612e+00 9.974497481076427530e-01 9.879686229835441535e-01 1.027504257898720352e+00 9.920493939315726539e-01 1.029211834366472011e+00 1.022605984727256612e+00…
167.5 3.045013628869336131e+00	9.853354758659609303e-01 9.836020536782142942e-01 9.888483200167756948e-01 1.018984298210722672e+00 9.628218942255113433e-01 9.789984678231117288e-01 9.838948114508987430e-01 1.035655348076762294e+00 1.025573010565313137e+00 1.014915267399205012e+00 9.943269080136569738e-01 1.006660816760045485e+00 1.038412731046764792e+00 1.000356936298239408e+00 1.032756021526865631e+00 1.022607451566827752e+00…
168 3.036936943698370417e+00	9.850060913517234562e-01 9.916077853667749631e-01 9.930241688901627617e-01 1.010973787988590500e+00 9.739697120547434750e-01 9.909808272615562297e-01 9.866215079755759065e-01 1.043031159649604911e+00 1.008032241547858421e+00 1.002930206943633218e+00 9.896832826717854026e-01 1.023957030348442210e+00 1.045847503224061059e+00 1.007720199261679106e+00 1.031802306645996481e+00 1.018040274252448585e+00…
168.5 3.026343833737336730e+00	9.853902780117125282e-01 9.986741210224686638e-01 9.938022942215418709e-01 1.001221753658997793e+00 9.850040609053345442e-01 1.001572763207946526e+00 9.875140505329526031e-01 1.044640129422567787e+00 9.876745415368364256e-01 9.914519655535513065e-01 9.841641123308655370e-01 1.037929670064402732e+00 1.047785283347689278e+00 1.014504312460031032e+00 1.026449219396653234e+00 1.012861293563930731e+00…
169 3.015579712095170617e+00	9.843200698959662098e-01 1.002574685497294782e+00 9.914000201734924911e-01 9.930871059479122742e-01 9.956811738704307579e-01 1.006483482229092452e+00 9.863092821219919815e-01 1.041716852124415338e+00 9.670832435731683274e-01 9.829918616143266119e-01 9.876770727317709664e-01 1.046165378895708598e+00 1.045519009870218952e+00 1.017256113277280827e+00 1.018224926035500522e+00 1.002327790695238363e+00…
169.5 3.004146967110630229e+00	9.841509030631432342e-01 1.004574536806502660e+00 9.845943327076379648e-01 9.901843262746586882e-01 1.003995019907967245e+00 1.007848202855965436e+00 9.865911007099131824e-01 1.034138772119100436e+00 9.700376281361461350e-01 9.766544936670288335e-01 1.000738227510071798e+00 1.051081823646474511e+00 1.038295718954864943e+00 1.017509213717497252e+00 1.006529681628911765e+00 9.919601806524283027e-01…
170 2.993052121163278567e+00	1.000180483712814095e+00 1.002608597609257135e+00 9.887977548518200877e-01 9.923739214630743488e-01 1.009150137491939159e+00 1.004109555775663187e+00 1.013588180672998718e+00 1.024379324273972491e+00 9.792634987581231298e-01 9.708485978771352887e-01 1.013019743144229157e+00 1.049412216433561529e+00 1.025969297786245349e+00 1.014564931386848112e+00 9.922504724110741137e-01 9.807904975069851039e-01…
170.5 2.982701795352662000e+00	1.019072617628400623e+00 9.997749746818029859e-01 9.953461709375288624e-01 9.901464538137780824e-01 1.015000985221196750e+00 9.967938603342225701e-01 1.036867397500760291e+00 1.009977227466045457e+00 9.876016403388576670e-01 9.677153507101148300e-01 1.022771235418751923e+00 1.042542085481445335e+00 1.010795231488554213e+00 1.008197401305914287e+00 9.769431917977623447e-01 9.779882412381041279e-01…
171 2.974103058066415173e+00	1.033590828132679551e+00 9.921461585875329670e-01 1.001259706569679109e+00 9.872775698859970195e-01 1.020409721631463151e+00 9.861267666988864367e-01 1.054681942577951004e+00 9.941176992690552439e-01 9.935335927888910845e-01 9.707306526529380086e-01 1.030613894724886848e+00 1.031341359589539319e+00 9.936221615885977299e-01 9.998644908186308244e-01 9.630716484249750575e-01 9.865789375412398199e-01…
171.5 2.964821411147727570e+00	1.040123550353514448e+00 1.000946052492340810e+00 1.005986580427392862e+00 9.806355082292298464e-01 1.020098034504528073e+00 9.741052304551089946e-01 1.066280450913361211e+00 9.965410177207970621e-01 9.970376121290507321e-01 9.781605185244397482e-01 1.035804035520233146e+00 1.015858750023840962e+00 9.748589641584066712e-01 9.901919005930114315e-01 9.538516656168293251e-01 9.972206375722472149e-01…
172 2.957059519184555896e+00	1.041138319340902951e+00 1.013471755896532045e+00 1.009167478667440720e+00 9.854161557433488428e-01 1.017531326299097261e+00 9.741303814171901054e-01 1.069449391041950914e+00 1.006190836770043839e+00 9.987422089808764003e-01 9.867172847376293188e-01 1.038758874811666733e+00 1.010727955485550389e+00 9.644418074720726430e-01 9.789177697845715675e-01 9.761864575991620052e-01 1.005555070595340439e+00…
172.5 2.948650877944014148e+00	1.034988405732160777e+00 1.021601194204470042e+00 1.009690546652784793e+00 9.921940334430554564e-01 1.011489001423149459e+00 9.747974148509009895e-01 1.063710956980324918e+00 1.014066072798020191e+00 9.958343235699400608e-01 9.976682815445218067e-01 1.037109926671227811e+00 1.019247761832225541e+00 9.633161474822267145e-01 9.779539866476341103e-01 9.997629719088425571e-01 1.011741073595413765e+00…
173 2.942152613308834486e+00	1.022648033293958036e+00 1.025170229766745544e+00 1.009026263285549785e+00 1.000434405645867386e+00 1.001821341357829187e+00 9.744049466212688637e-01 1.052694637584898008e+00 1.020666938819907443e+00 9.957318916254512819e-01 1.010905040050745995e+00 1.032448545933404072e+00 1.025800175472786790e+00 9.647911691138142398e-01 9.810530057035652396e-01 1.020166162936215315e+00 1.015378747069289878e+00…
173.5 2.933419506310000813e+00	1.004959700684560087e+00 1.023910640632277547e+00 1.005877229089117142e+00 1.010301935066937995e+00 9.894594483858345502e-01 9.748507578085988667e-01 1.033728204123308902e+00 1.025389682023376325e+00 1.014760070164371752e+00 1.021875726299436238e+00 1.023570222310125288e+00 1.027235610753443718e+00 9.678667263626746786e-01 9.839949186860660335e-01 1.036543293837744573e+00 1.016102357048736637e+00…
174 2.925083759484503609e+00	9.908526631139468188e-01 1.016763984413295852e+00 1.000752716708778189e+00 1.018346208320136892e+00 9.762894038142587716e-01 9.743289998763252635e-01 1.010024752171944984e+00 1.025562284797953749e+00 1.031284150949679068e+00 1.032685818630235453e+00 1.013740104760583849e+00 1.026096486691188581e+00 9.709340863313030701e-01 9.847339742285725617e-01 1.047016714288744765e+00 1.014456997610051925e+00…
174.5 2.915900032579991752e+00	9.920856817835846941e-01 1.004880589921012035e+00 9.944596522735349442e-01 1.026857341601061790e+00 9.634967566110428372e-01 9.746660966710600782e-01 9.837896116548489056e-01 1.024783879654632912e+00 1.043231997208674322e+00 1.040792966924738439e+00 1.001565774175615431e+00 1.022144314664029663e+00 9.768730726148617816e-01 9.833666661017136379e-01 1.051924426943305013e+00 1.009014370561688745e+00…
175 2.907643891538301162e+00	9.921990727671538002e-01 9.907340712825011275e-01 9.878547464075883022e-01 1.032935622388926555e+00 9.578016496122772061e-01 9.759656756259412758e-01 9.739681719645678637e-01 1.020855523568344747e+00 1.050418012031400172e+00 1.047102669273649367e+00 9.984277640370377016e-01 1.015672191211317132e+00 9.834175105213452950e-01 9.817301054770604107e-01 1.050408491968719993e+00 1.015123145239039903e+00…
175.5 2.898673662211736168e+00	9.915866074125851970e-01 9.745686225197280894e-01 9.886910538686995986e-01 1.037452167572076478e+00 9.601301995042117454e-01 9.777392290380906292e-01 9.766381110728777903e-01 1.014314053930044146e+00 1.050225690030481163e+00 1.048832207743449541e+00 9.971569585576788297e-01 1.005784271103898675e+00 9.883769523820340464e-01 9.777203076544945803e-01 1.042476378629272116e+00 1.021968199113846953e+00…
176 2.890617581071561304e+00	9.912265129626025573e-01 9.813898308011966831e-01 9.956254315755495021e-01 1.039481120559675675e+00 9.662804975782144368e-01 9.879504036134603151e-01 9.791920138563215970e-01 1.012734911020648054e+00 1.044845443115870909e+00 1.048653422251603295e+00 9.930241688901638719e-01 9.946325954843820982e-01 1.004078184206787627e+00 9.793155773293915622e-01 1.027979085390359426e+00 1.026019980312274482e+00…
176.5 2.881606149354904112e+00	9.918492829054219584e-01 9.906326261536103628e-01 9.987852622060463537e-01 1.038172432691218061e+00 9.744670338189993508e-01 1.000912084051342354e+00 9.798295770183719222e-01 1.026138392225922180e+00 1.034956037713678834e+00 1.044042623650969892e+00 9.876785914456175375e-01 9.951050195833609502e-01 1.020343569588205046e+00 9.896762096766802408e-01 1.034025144761964166e+00 1.027419096571599022e+00…
177 2.873915447608018869e+00	9.898646372105633917e-01 9.976472322419387417e-01 9.992642293207534276e-01 1.035040578914662612e+00 9.835537606048784243e-01 1.012921517196667676e+00 9.795131443732654208e-01 1.037039536372649673e+00 1.021381907025966207e+00 1.037089677896756879e+00 9.798678482326070860e-01 1.014645750988984352e+00 1.034139739106858080e+00 1.001074422807815445e+00 1.036327168417387146e+00 1.024282187680717993e+00…
177.5 2.865245888226697790e+00	9.893760660133237295e-01 1.002798583963897983e+00 9.955541170624533365e-01 1.028534394174544842e+00 9.932844506987924538e-01 1.020121561383738884e+00 9.779514302868004272e-01 1.043874513531200643e+00 1.003387263223925574e+00 1.028288383674541340e+00 9.723795555234593380e-01 1.032072671859883828e+00 1.044874155101943147e+00 1.010305894271631422e+00 1.033317472996560848e+00 1.017169110816878774e+00…
178 2.857838868795789633e+00	9.893674747029034267e-01 1.005946817679741701e+00 9.888341620312282032e-01 1.020453820611202156e+00 1.001842802040320279e+00 1.024088863331693799e+00 9.754204221770208516e-01 1.046941259097185828e+00 9.832893775486433174e-01 1.014999507389042988e+00 9.651419584703582188e-01 1.045983269464670462e+00 1.049531800375768320e+00 1.016923300942602637e+00 1.025007804848333315e+00 1.007401111772266766e+00…
178.5 2.849717178949518370e+00	9.893730337946351483e-01 1.006223633194927469e+00 9.860172412285702626e-01 1.009431523185203350e+00 1.007885906241377416e+00 1.022654389322219526e+00 9.844414660100411218e-01 1.044431902997989159e+00 9.771842200936324829e-01 1.001925146904697250e+00 9.688188685198075856e-01 1.056539161602635835e+00 1.050799219641888271e+00 1.020895195404503797e+00 1.012034584389289060e+00 9.943696495770566468e-01…
179 2.844489936702185862e+00	1.009632111216753891e+00 1.003918323370979415e+00 9.937952505420820648e-01 9.972968464805250788e-01 1.011057367314040389e+00 1.017879167681507324e+00 1.011909580940905551e+00 1.039520081576108979e+00 9.841747812253666128e-01 9.868343326009694216e-01 9.809311902473075717e-01 1.060445189531263877e+00 1.045356398555058908e+00 1.020869237463838841e+00 9.960090361035894846e-01 9.813791316305843226e-01…
179.5 2.838228144459144620e+00	1.026166165881530201e+00 1.000138990340842637e+00 1.001938121841862817e+00 9.878481664709409804e-01 1.011842873177451807e+00 1.008776486641118852e+00 1.039030317170773987e+00 1.028290814896253069e+00 9.913924550852692974e-01 9.747379134926474897e-01 9.949804018170407272e-01 1.060529584688706839e+00 1.037072803616023053e+00 1.018955347402426437e+00 9.780812849656213004e-01 9.794411671968875632e-01…
180 2.833766751163546704e+00	1.037667576827955296e+00 9.938339901613357785e-01 1.010018316665593829e+00 9.816445385168707238e-01 1.019096168180413153e+00 9.956153875869941938e-01 1.061995291891634663e+00 1.016003937000245605e+00 9.958217712020549506e-01 9.647533363508002946e-01 1.008337245171475383e+00 1.054829844098089886e+00 1.024776073100850837e+00 1.013736652193260257e+00 9.593669787938291504e-01 9.875722758360524489e-01…
180.5 2.829616228395645638e+00	1.042146822669435924e+00 1.009879695805396826e+00 1.017251689602922449e+00 9.749025592334855661e-01 1.021633006514570452e+00 9.892229273525762201e-01 1.079907866440466213e+00 1.000772701466221770e+00 9.964707722758353592e-01 9.579243185137333860e-01 1.021224754889931141e+00 1.045285606903681774e+00 1.009861871742863570e+00 1.006285247829858953e+00 9.511960891425070841e-01 9.956877020431653680e-01…
181 2.824886723392638910e+00	1.039257427204636430e+00 1.021984344302788950e+00 1.023113874404995460e+00 9.674941860290426909e-01 1.020461170255879235e+00 9.865606925070556921e-01 1.091689516300307750e+00 9.897130897386368087e-01 9.959784134206917106e-01 9.549167502981610323e-01 1.030390702597806074e+00 1.029841249902139433e+00 9.941835846562743217e-01 9.983281023791725772e-01 9.737402117608162655e-01 1.002703345960309411e+00…
181.5 2.822216327640389544e+00	1.031492607826154151e+00 1.029732489533083495e+00 1.026607032900125782e+00 9.615560306087210796e-01 1.015579637448486894e+00 9.827822749724384188e-01 1.098387909620276437e+00 9.997004551364372382e-01 9.919279207684389421e-01 9.570757545774524200e-01 1.036368177820990555e+00 1.012261823838082053e+00 9.771315162249157860e-01 9.964135687554640519e-01 9.965264672852403027e-01 1.008326336063874784e+00…
182 2.819574967969464385e+00	1.016302120434666945e+00 1.032167137628398290e+00 1.027109536514971388e+00 9.604446886729089972e-01 1.007657183768368991e+00 9.795555114438397881e-01 1.096452917365811963e+00 1.010307873868159234e+00 9.867051231244319265e-01 9.630747634529726042e-01 1.037169706460808749e+00 1.015837093238870503e+00 9.668319398944150711e-01 9.954541677043705628e-01 1.018418872566686284e+00 1.011432647287994868e+00…
182.5 2.817340057572036205e+00	9.970887623476654138e-01 1.030272779413297535e+00 1.025441368387291163e+00 9.667605701516794880e-01 9.960271080648350761e-01 9.745547701386519934e-01 1.090299500137462241e+00 1.019914702315835031e+00 1.004937809021035910e+00 9.735799915774768776e-01 1.035589204269723895e+00 1.022831364399822585e+00 9.667476402867501983e-01 9.938576356802824030e-01 1.038007225408378975e+00 1.013325712690642311e+00…
183 2.815509367769889693e+00	9.931752111284294360e-01 1.024008300747606848e+00 1.020913316594509235e+00 9.769288612790594239e-01 9.849091328645496191e-01 9.720581258340472708e-01 1.077642797962293342e+00 1.026242174147992792e+00 1.021616855773239463e+00 9.849979695410541192e-01 1.027973735073031802e+00 1.026644047369875468e+00 9.679070203278824502e-01 9.895539399143434833e-01 1.052921649506742829e+00 1.011733166403079531e+00…
183.5 2.814420366611924074e+00	9.942901990867658579e-01 1.013320778430996327e+00 1.013778082225099464e+00 9.901600880665710758e-01 9.716156647563893856e-01 9.696767502626849611e-01 1.060357015349075560e+00 1.030979146248845568e+00 1.034325867413166566e+00 9.959377490586452941e-01 1.015975393402812843e+00 1.026664989176119036e+00 9.722288825168688975e-01 9.843444519069526333e-01 1.062588349267956200e+00 1.005724614395014482e+00…
184 2.814381637234011357e+00	9.946567247045581261e-01 9.992407117406698625e-01 1.004098102776814994e+00 1.003520801976720112e+00 9.612289009387930960e-01 9.683542740133908033e-01 1.037304198391195920e+00 1.030912702414709781e+00 1.042722398340037326e+00 1.007702337002351012e+00 1.000864126642572849e+00 1.025527181502274843e+00 9.760522526996180392e-01 9.789673130396128187e-01 1.064851163308750515e+00 9.997649723810095868e-01…
184.5 2.814142320494825267e+00	9.941800641734878097e-01 9.843622300759006238e-01 9.948135503701184268e-01 1.015853335870881446e+00 9.542855966638076337e-01 9.752071574798867326e-01 1.011133027845496191e+00 1.030077181574274414e+00 1.044971769953619622e+00 1.015363481714799621e+00 9.934978610948281830e-01 1.019536169049434671e+00 9.811936608030034090e-01 9.724556545159270815e-01 1.063016933073035020e+00 1.009368119171594191e+00…
185 2.815171753197306614e+00	9.936216583790837831e-01 9.843403882803961613e-01 9.923154740303118393e-01 1.027092011457590326e+00 9.612642716755874783e-01 9.886521127272216436e-01 9.845775743942166702e-01 1.025257040941440989e+00 1.041783566773828440e+00 1.021123890622485098e+00 9.872765569991015511e-01 1.011961461716797572e+00 9.862712608608227294e-01 9.755747024190408734e-01 1.053947342138116250e+00 1.017568670901380479e+00…
185.5 2.817431986756735007e+00	9.925875276266573621e-01 9.911720335037705887e-01 9.924877833001261029e-01 1.037438190929945936e+00 9.704395911132234209e-01 9.997309638097638951e-01 9.743910919133025317e-01 1.017468427028574762e+00 1.033720465116174214e+00 1.023955077139617309e+00 9.814591178444473929e-01 1.001794889186404358e+00 9.930548826726557365e-01 9.841112741961648425e-01 1.039213645022042609e+00 1.022352678873587495e+00…
186 2.818680542381487797e+00	9.929768375949158399e-01 9.968861519752396649e-01 9.897812889724689756e-01 1.044629599427471911e+00 9.796519790211212220e-01 1.008044641868602875e+00 9.711740317780327425e-01 1.007804544542244551e+00 1.020320047828130905e+00 1.021789117186124862e+00 9.733940620324328385e-01 9.910050453958332284e-01 1.009875734929799096e+00 9.923114430459823998e-01 1.039660521516518887e+00 1.022898333169040441e+00…
186.5 2.821636050237521065e+00	9.907224636597273815e-01 9.997544698574750699e-01 9.819557016485005452e-01 1.047509904487780696e+00 9.890303332052049479e-01 1.012933364047211571e+00 9.683289730251799510e-01 1.014349052348352265e+00 1.002892815808349436e+00 1.016179610108370879e+00 9.662391008440914808e-01 9.966122616143151536e-01 1.024126457035458237e+00 1.000754715202481604e+00 1.038209998025446890e+00 1.019477317060070609e+00…
187 2.824066040304298753e+00	9.897848251008902754e-01 1.000612812230584403e+00 9.737787222978336876e-01 1.048898946514868147e+00 9.961716719521792607e-01 1.013975837976427874e+00 9.650974044105607996e-01 1.020340139365299992e+00 9.841290565774389876e-01 1.007588209538003321e+00 9.587580508136555046e-01 1.014252927035460772e+00 1.036940692614577886e+00 1.007040714171974827e+00 1.030021359001841663e+00 1.012603574949249463e+00…
187.5 2.825569500118516153e+00	9.953185419753816099e-01 9.993427840335862289e-01 9.647657746831611592e-01 1.044943060649718980e+00 1.001784907053405060e+00 1.009547423353652551e+00 9.628842090303481038e-01 1.020533683912490996e+00 9.811228261537902062e-01 9.961495871604822971e-01 9.535544032723035635e-01 1.029977184213320074e+00 1.046203135151103858e+00 1.010547376425271926e+00 1.017988703277202589e+00 1.003289090940391759e+00…
188 2.828236376259947171e+00	1.014993103424845833e+00 9.958559132725984808e-01 9.694127088087924893e-01 1.037938341135927089e+00 1.003548703352258542e+00 1.001651136873512593e+00 9.612263000979511807e-01 1.016893799764754247e+00 9.870197566411731405e-01 9.845709725560670700e-01 9.514336550700734918e-01 1.041647253152429009e+00 1.050733077427374873e+00 1.011140939730955646e+00 9.994758626400137569e-01 9.906538245017773026e-01…
188.5 2.828896604685296357e+00	1.030377600688214379e+00 9.898696883933768564e-01 9.777653092639361221e-01 1.029304133869091142e+00 1.012907202067395485e+00 9.909379395300187410e-01 9.642287073096301731e-01 1.009059463064491791e+00 9.915714800255193140e-01 9.753045678145867425e-01 9.671716497085715014e-01 1.049399828473399632e+00 1.051947717331997323e+00 1.009204637325849641e+00 9.783296990278885774e-01 9.778742250412372217e-01…
189 2.830740009255530154e+00	1.039704284881042939e+00 1.002504862831097965e+00 9.865378857398220402e-01 1.017669396218634281e+00 1.021503303959415021e+00 9.834841127339071232e-01 9.877413629083274804e-01 9.989644638324225445e-01 9.930981824573039685e-01 9.686557696106494753e-01 9.869731505973199370e-01 1.052187245693465556e+00 1.048643409362780776e+00 1.003496885894520130e+00 9.576930614763795591e-01 9.739455836955158707e-01…
189.5 2.830254405526117623e+00	1.042253807860638481e+00 1.017462038603898389e+00 9.953316030348877685e-01 1.004029382040187546e+00 1.027345122147372170e+00 9.813027055908885021e-01 1.013923567139062509e+00 9.847461601854564650e-01 9.918840658060791293e-01 9.622338593086410263e-01 1.005239772392636066e+00 1.049002383219409307e+00 1.042695065683154620e+00 9.960085340999847991e-01 9.396627054427565406e-01 9.803443272646603646e-01…
190 2.829315818356092027e+00	1.038555727922195304e+00 1.029824256851623820e+00 1.003368825507350515e+00 9.889145564708802238e-01 1.030430492561239753e+00 9.795126339154593964e-01 1.036853895204141063e+00 9.731562053442391891e-01 9.869842957210626100e-01 9.596009587323269807e-01 1.023316666530941887e+00 1.041855076294202931e+00 1.032303250019100727e+00 9.870531900561382299e-01 9.479541128134846284e-01 9.875191137390706420e-01…
190.5 2.827566798503617029e+00	1.027807861421579316e+00 1.037935450786800828e+00 1.009860386390117881e+00 9.759631140570830254e-01 1.028333603457554757e+00 9.755839277068883986e-01 1.057596331309824667e+00 9.808924507814296145e-01 9.805656530798955162e-01 9.580130479278452516e-01 1.036658092140316123e+00 1.029839307853414709e+00 1.019276213790941465e+00 9.887396017152346728e-01 9.680237600389777208e-01 9.936322257253931145e-01…
191 2.826658274358610612e+00	1.011163191576908371e+00 1.043305324437674431e+00 1.014043884651941951e+00 9.644158853938478160e-01 1.022480317658975180e+00 9.724901027774012219e-01 1.072213131797964847e+00 9.908153208343113416e-01 9.797923249342179730e-01 9.597103729771803149e-01 1.047806279805575613e+00 1.013799289800501047e+00 1.004569559562700443e+00 9.883673406178493659e-01 9.910186678362827850e-01 9.980551086989123410e-01…
191.5 2.824557487465956029e+00	9.979869738628854847e-01 1.042796720363081242e+00 1.014980787995516387e+00 9.565328013194307477e-01 1.014551132274761791e+00 9.692192734360989270e-01 1.081961644421834512e+00 9.998769924345694005e-01 9.993828095379670984e-01 9.626754385565262639e-01 1.054361418110507209e+00 1.002734261905915858e+00 9.889003994336330594e-01 9.864223233483720987e-01 1.014635402496877115e+00 1.000456395851413882e+00…
192 2.821161108479981472e+00	9.978161153238608305e-01 1.039043309973169293e+00 1.014767461047111130e+00 9.534049506898930604e-01 1.002518827753374531e+00 9.672119726306112053e-01 1.085410982070846631e+00 1.006865929506009838e+00 1.018093807072806500e+00 9.726510165521855544e-01 1.055123215553520177e+00 1.007687947729852596e+00 9.750061538267335015e-01 9.824403289767784653e-01 1.035659210358311322e+00 1.001424485420643329e+00…
192.5 2.817149090836336356e+00	9.993117631650294541e-01 1.030136398735623349e+00 1.010158403419978423e+00 9.590359742991917402e-01 9.904085015790201618e-01 9.655495844336520195e-01 1.084432109447151849e+00 1.012459381901318123e+00 1.033774153284942487e+00 9.854831302462769838e-01 1.052050379021841398e+00 1.011795928040827963e+00 9.659171807147859390e-01 9.757853247513003092e-01 1.053835850595338242e+00 1.000722738824295854e+00…
193 2.812334617359748101e+00	9.992051841338694951e-01 1.018101664864565770e+00 1.003159508752222706e+00 9.671184001972044086e-01 9.772113384524352409e-01 9.670429152834948416e-01 1.076743237731261127e+00 1.014969457668554398e+00 1.046512780619520022e+00 9.969558666260008861e-01 1.044937318694284301e+00 1.011986659991129800e+00 9.699051500017927818e-01 9.692889146173094828e-01 1.067049670821372365e+00 9.973815719171869043e-01…
193.5 2.807167433552905322e+00	9.980626232857336966e-01 1.002158171148646915e+00 9.983626595581391872e-01 9.758258041269456395e-01 9.651637166823043845e-01 9.812629616978305602e-01 1.064712637287639430e+00 1.014357432072146903e+00 1.053683538829377042e+00 1.007784203091117714e+00 1.033770283960609992e+00 1.009935641513854065e+00 9.759579908991981023e-01 9.638698044860626313e-01 1.076801745912403740e+00 9.946788426421866447e-01…
194 2.800787210767714530e+00	9.976717897184428363e-01 9.858732170010505724e-01 9.992292029359424177e-01 9.848543039455126546e-01 9.676698817261998320e-01 9.959226877624595131e-01 1.047589614305144190e+00 1.009718277540820441e+00 1.054716075538815190e+00 1.015231993191703541e+00 1.017892921676931683e+00 1.005244746318030069e+00 9.823044334624577711e-01 9.599848957145107331e-01 1.079182561015512798e+00 1.003855567300395490e+00…
194.5 2.792606130480989268e+00	9.961822122483420250e-01 9.884153985040902146e-01 9.953763107488535766e-01 1.000760710659645669e+00 9.780127811025793871e-01 1.007010426956940652e+00 1.027818563755296122e+00 1.003506352745213492e+00 1.052495130630066278e+00 1.019657785730094801e+00 1.000249968757810137e+00 9.998669911543246469e-01 9.877464249492371451e-01 9.690201236300516330e-01 1.077219569075869021e+00 1.009871774038664016e+00…
195 2.787917861056885993e+00	9.953014618697187954e-01 9.927381326412318963e-01 9.882013964774578607e-01 1.015384656177155120e+00 9.874781010230048173e-01 1.016178626029893284e+00 1.005611256898012229e+00 1.017803517384372247e+00 1.044758823844048612e+00 1.020232816566885692e+00 9.863488226788733604e-01 9.920241932533696572e-01 9.935109460896750511e-01 9.780802625551747731e-01 1.069696685981591955e+00 1.013123388339248976e+00…
195.5 2.782651433435383126e+00	9.930448126847042367e-01 9.951286349010364241e-01 9.798959128397267682e-01 1.029223493707757120e+00 9.970386150997367913e-01 1.020453820611201490e+00 9.841890062381312143e-01 1.027315920250436498e+00 1.034639067501319509e+00 1.017334261685902241e+00 9.778143995667062383e-01 9.847537763319313964e-01 9.970581728264411581e-01 9.880247972596636341e-01 1.057737680145696579e+00 1.012128450346101216e+00…
196 2.779203303106844380e+00	9.911336943117211584e-01 9.942016897994087055e-01 9.696638592832056425e-01 1.041155607966455232e+00 1.002258948575666775e+00 1.019634248149796640e+00 9.639470939838966634e-01 1.035154577828838462e+00 1.020239677722837301e+00 1.011622459220830050e+00 9.686640284432977976e-01 9.865921143005349503e-01 1.001392031124673121e+00 9.963463253307054401e-01 1.041315514145448873e+00 1.007355945036311207e+00…
196.5 2.778508412799931993e+00	1.003377296932714380e+00 9.900191917331706559e-01 9.678005992971894234e-01 1.047959445780225929e+00 1.005903573907559911e+00 1.015415678429280710e+00 9.579425870061309967e-01 1.037941713199733496e+00 1.005996520868735367e+00 1.003106175835838609e+00 9.617328111279135339e-01 1.002961115896323863e+00 1.017869834507339366e+00 1.002415582480639333e+00 1.023295656201079984e+00 9.995719083687774065e-01…
197 2.778461984623867842e+00	1.020579247290478886e+00 9.841671605982383886e-01 9.713521503553697034e-01 1.051884499362927938e+00 1.006222639379577455e+00 1.006714458026704007e+00 9.585624653615439916e-01 1.036643140140328434e+00 9.914645732450549920e-01 9.965691145123855010e-01 9.570470207884255176e-01 1.017338685001214937e+00 1.030897182070064089e+00 1.005009950199499347e+00 1.005070146805684406e+00 9.899040357529614864e-01…
197.5 2.780742706544423015e+00	1.033773669620192903e+00 9.766442545778883932e-01 9.780495897448144849e-01 1.050216168224427093e+00 1.003457024490833183e+00 9.978471826888114515e-01 9.600093749542225607e-01 1.032030038322528487e+00 9.919808465892889782e-01 9.906861258743872023e-01 9.564773912644246590e-01 1.028293732354719436e+00 1.042432251995303094e+00 1.005521755110251769e+00 9.823410812950860160e-01 9.798234534853714761e-01…
198 2.784278362520528738e+00	1.041035542140613224e+00 9.756915496200631033e-01 9.855561881496158749e-01 1.044882768543916596e+00 1.011609608495293466e+00 9.969483436969035495e-01 9.635029839081978853e-01 1.023914547215733162e+00 9.897767425030756794e-01 9.833483614670841533e-01 9.578251406180582350e-01 1.034955554601258765e+00 1.050563658233045539e+00 1.003039879566111736e+00 9.629345772169570772e-01 9.769053178276789762e-01…
198.5 2.789306723901120666e+00	1.042225023687303409e+00 9.914292713048172834e-01 9.945541714758424634e-01 1.033764479946955861e+00 1.021292318584644976e+00 9.943711580692604635e-01 9.666855745277256329e-01 1.012328503994627038e+00 9.863077612996875576e-01 9.753322510816493374e-01 9.636228515347706747e-01 1.036329580780168458e+00 1.053330907170201947e+00 9.966629319885437210e-01 9.492955282734666378e-01 9.816114302512978229e-01…
199 2.794871553399189690e+00	1.035554440867306303e+00 1.007842745670177731e+00 1.001689572672092909e+00 1.019808805610149527e+00 1.026172012871135797e+00 9.909253251380747418e-01 9.794192156579332176e-01 1.000718741705179937e+00 9.793513159229431109e-01 9.697700758427223455e-01 9.803116851287650979e-01 1.032332310837939637e+00 1.052412466668844360e+00 9.941056281904845360e-01 9.414122370141572160e-01 9.857225776048755828e-01…
199.5 2.802006780862601243e+00	1.023892084157310256e+00 1.021837560476222428e+00 1.008679334575662390e+00 1.002753209917574662e+00 1.029222522101027382e+00 9.879139638652758570e-01 1.000874617522095056e+00 9.875915147468612432e-01 9.702030715267808691e-01 9.648803034573772974e-01 9.981633132909659700e-01 1.023213076538801891e+00 1.047795304436894170e+00 9.924122127422649875e-01 9.414425101937980989e-01 9.882691940964268840e-01…
200 2.810320088530841698e+00	1.007287942943823955e+00 1.031638017911320482e+00 1.012636657444317745e+00 9.829140348982723374e-01 1.028227114989679780e+00 9.840939995752440161e-01 1.022674923912774814e+00 9.830269579212967956e-01 9.773310595698877501e-01 9.627159498003549087e-01 1.016040353529327200e+00 1.009608835143591898e+00 1.039067851489978711e+00 9.892871170696615479e-01 9.490763931317648394e-01 9.918240771427153657e-01…
200.5 2.818134134493955667e+00	1.000990009940159631e+00 1.039763915511592973e+00 1.014282997984291113e+00 9.637847270007962042e-01 1.023188154739879785e+00 9.809413845893132367e-01 1.043713562238222980e+00 9.968364961216057418e-01 9.882454148641425240e-01 9.685958909679517337e-01 1.030891846897626696e+00 1.002795093725532771e+00 1.025376028586586052e+00 9.852974170269603871e-01 9.608844883751633814e-01 9.928892183924651338e-01…
201 2.827607646049924206e+00	1.002805065802920614e+00 1.043462026141823262e+00 1.013410578196221934e+00 9.565777542886934048e-01 1.016022145427943002e+00 9.781502952000782347e-01 1.060905745106510922e+00 1.009521173626388046e+00 1.000008999959499878e+00 9.771171884681996156e-01 1.041545486284684685e+00 1.007770311132452301e+00 1.011100390663557835e+00 9.780408989403254205e-01 9.785586339100998954e-01 9.916798878670468609e-01…
201.5 2.837197737204793846e+00	1.003914837025531304e+00 1.043234393604812293e+00 1.009254180075564999e+00 9.644329940436505710e-01 1.006163505599363850e+00 9.763370319720550139e-01 1.074712054459239896e+00 1.019633757777762328e+00 1.011874992279184760e+00 9.873504950117768519e-01 1.047771444543131203e+00 1.010668590587439741e+00 9.935013839950099790e-01 9.702582130546490990e-01 9.987126713925279509e-01 9.890505548251821155e-01…
202 2.845914088654117879e+00	1.004831329129421968e+00 1.038424768579794488e+00 1.003158013475444310e+00 9.734623772904631434e-01 9.951065269608070363e-01 9.756418400212236719e-01 1.084585635162111705e+00 1.026136930433750427e+00 1.022715014067946626e+00 9.975038847042149159e-01 1.048477467569046029e+00 1.010620106667188711e+00 9.771990585341350233e-01 9.638122223752931816e-01 1.018134568708871646e+00 9.903378211499340722e-01…
202.5 2.855256555898260107e+00	1.004881087492445202e+00 1.029977184213318964e+00 9.982805216971827322e-01 9.827313976870789558e-01 9.845308527415482791e-01 9.866007297787690034e-01 1.088107990964131799e+00 1.029680047393362941e+00 1.030443593798321400e+00 1.007127102207065139e+00 1.043626369923642772e+00 1.008799781919087701e+00 9.771893368227054788e-01 9.623746671645092565e-01 1.037229000751521024e+00 9.988448327943645344e-01…
203 2.861769033307894894e+00	1.004204162508799403e+00 1.018839045188197234e+00 9.955671750313985768e-01 9.922041120656575064e-01 9.757146099141900120e-01 9.993928156635918381e-01 1.085818585215781340e+00 1.028619949252395305e+00 1.034166814396980882e+00 1.013706565037436835e+00 1.034333118487462899e+00 1.006070574065258461e+00 9.811202780495361653e-01 9.676745320612705203e-01 1.053317141225756703e+00 1.005270610333356629e+00…
203.5 2.866370004029487273e+00	1.003172467724269490e+00 1.004198187610394033e+00 9.875631625369594158e-01 1.000996003988027905e+00 9.866944815899210131e-01 1.010172757502399765e+00 1.081137826551268555e+00 1.025542783115360290e+00 1.034025628309085620e+00 1.019961763989219339e+00 1.020774705799472715e+00 9.994648568108827069e-01 9.874011342914290612e-01 9.755352377028724264e-01 1.066887997870441529e+00 1.008834476016754245e+00…
204 2.868174506545931646e+00	1.000817665711392079e+00 9.976437239816631219e-01 9.782290120416589074e-01 1.006926511717711969e+00 9.966960419305371799e-01 1.017214333363426704e+00 1.070496146653504344e+00 1.016855446953990327e+00 1.029686360014543389e+00 1.022505745705128311e+00 1.002949151253442528e+00 9.925829940110805216e-01 9.919143108152027599e-01 9.821430649350429976e-01 1.075377608098662785e+00 1.007735084235930945e+00…
204.5 2.867647467873274181e+00	9.990920878477616007e-01 9.959648588178202644e-01 9.673065698112456312e-01 1.010228686981319068e+00 1.006635981872296082e+00 1.019563141742580559e+00 1.056280739197680729e+00 1.016430027104669787e+00 1.022528728202782178e+00 1.021861047305356429e+00 9.834653018790240342e-01 9.853978891797976480e-01 9.964381566359257203e-01 9.900843398418135433e-01 1.080998612395039471e+00 1.004257437114608242e+00…
205 2.863887218449777450e+00	9.964391602099950118e-01 9.916420725241543721e-01 9.549549727604964566e-01 1.015394012194281714e+00 1.014562467273454338e+00 1.017705753152647441e+00 1.038422842583887507e+00 1.026163729626027310e+00 1.012408020513468232e+00 1.019480259740226158e+00 9.645527460953080556e-01 9.836391614814854467e-01 9.992347071634383182e-01 9.949391941219323243e-01 1.080744650692289754e+00 9.969443314448410698e-01…
205.5 2.859549614886932822e+00	1.009769280578489248e+00 9.841163549093159268e-01 9.521895819635918246e-01 1.031765961834367973e+00 1.020039705109560879e+00 1.010550839888819219e+00 1.018057463996998369e+00 1.034096223762567268e+00 1.000890603412781132e+00 1.014576759047830734e+00 9.558116969361686310e-01 9.993397820561329414e-01 1.000514367712926900e+00 1.000170985381999778e+00 1.076333126871044543e+00 9.868292658813890839e-01…
206 2.854432693198422299e+00	1.027134849958855733e+00 9.761055270819848362e-01 9.551811346545746595e-01 1.044373017652218349e+00 1.021190481741774292e+00 1.000712745996571895e+00 9.969929789120886010e-01 1.039240588121922659e+00 1.002301850741581291e+00 1.008239554867790266e+00 9.492412759672846922e-01 1.015276317068412038e+00 1.000824659967967767e+00 1.002088818418806815e+00 1.067691434825624341e+00 9.752133099994076959e-01…
206.5 2.849116529733383807e+00	1.039266087198077004e+00 9.667662592374647312e-01 9.612658321192941724e-01 1.050558898872405500e+00 1.019425818782318860e+00 9.940090542847175303e-01 9.757873743803001654e-01 1.041066280310721126e+00 1.001499375935901437e+00 1.000624804809474799e+00 9.469514243085555005e-01 1.026503287866142200e+00 1.010305894271631200e+00 1.000964035317952749e+00 1.055520724571526570e+00 9.768213756874893905e-01…
207 2.843818911252964377e+00	1.044397433930206676e+00 9.622312611841287167e-01 9.691264107432019381e-01 1.052680863319933158e+00 1.013935895409567856e+00 9.926273218081390626e-01 9.687755157930048044e-01 1.039772090412125038e+00 9.964301280069771671e-01 9.920836658266286578e-01 9.487950252820689379e-01 1.033594698128817102e+00 1.025772879345129951e+00 9.988373240923672514e-01 1.039408004587227152e+00 9.821919364360515159e-01…
207.5 2.838693713664790952e+00	1.044095781046930904e+00 9.727080754265376994e-01 9.770527109629246754e-01 1.049362663715457167e+00 1.015657914851255672e+00 9.900530288827973369e-01 9.732445735785019147e-01 1.036216676183123520e+00 9.893598940729315672e-01 9.846491761028385303e-01 9.542709258905465175e-01 1.035823344011902680e+00 1.037263708031859410e+00 9.960461836682067416e-01 1.020703188982967857e+00 9.867978516393317578e-01…
208 2.835422543466846523e+00	1.037611198860151074e+00 9.843764523798814725e-01 9.867618760369694098e-01 1.039300726450241630e+00 1.022139912145103802e+00 9.854892186117516495e-01 9.785484147450236314e-01 1.030613894724886404e+00 9.801948785828252797e-01 9.764619808266992163e-01 9.611758423930552020e-01 1.031960270553086367e+00 1.045764791910686720e+00 9.955546192951950646e-01 1.000217476352017965e+00 9.914136371868205178e-01…
208.5 2.833404136370241577e+00	1.025107311455732084e+00 9.971945647665754198e-01 9.936503409147499077e-01 1.024451560592299693e+00 1.024341251732058256e+00 9.817173727707987352e-01 9.824057206673836307e-01 1.022434838999532580e+00 9.693719616328915212e-01 9.721183055575077780e-01 9.731341120318411919e-01 1.023066469003847123e+00 1.048489866426947748e+00 9.941277583892329517e-01 9.808103792272996335e-01 9.949256253610117007e-01…
209 2.832244692818754128e+00	1.006454171832974920e+00 1.009837115578547051e+00 9.982950465668950502e-01 1.006679194182536596e+00 1.024844866309043034e+00 9.766401589121764815e-01 9.851832316883996077e-01 1.013960058384944407e+00 9.597817460235422704e-01 9.698149307986549950e-01 9.937424213547496610e-01 1.008863221650982966e+00 1.047230156173894366e+00 9.881163899055620536e-01 9.625497389745638621e-01 9.973635244984658810e-01…
209.5 2.832244692818754128e+00	9.996584416689532349e-01 1.021003917720202603e+00 1.000704252014550377e+00 9.869077971117671266e-01 1.021951564409977253e+00 9.718667604152333439e-01 9.869559260676230572e-01 1.004020418119074165e+00 9.667476402867500873e-01 9.713830346469923827e-01 1.014284969818640469e+00 1.002271919191592975e+00 1.040908257244605339e+00 9.807328892211168991e-01 9.489963119001043612e-01 9.973905955040885951e-01…
210 2.833996118557680521e+00	1.001276185675061603e+00 1.028868796300093091e+00 9.997654724984259555e-01 9.668226310963149439e-01 1.016481677159012831e+00 9.682633939171726434e-01 9.862403358208390314e-01 9.948135503701184268e-01 9.795764390796662946e-01 9.748071604168693227e-01 1.031620569783290309e+00 1.009081760810293327e+00 1.028479460174096971e+00 9.715503074982791976e-01 9.460597232733257700e-01 9.958900541726468658e-01…
210.5 2.836341657840254715e+00	1.004129971667014676e+00 1.034534194698271792e+00 9.980531047995385707e-01 9.637328467993606651e-01 1.006917077022730700e+00 9.670770393303745882e-01 1.001995009967614481e+00 1.001299156096718379e+00 9.926237958058432564e-01 9.793436577626875028e-01 1.045435794298243515e+00 1.013499383324923064e+00 1.014207079446796111e+00 9.646501956668012134e-01 9.683811233187060719e-01 9.929456178462139349e-01…
211 2.841490102041533738e+00	1.005449650653875482e+00 1.035215919506650595e+00 9.990995946350886836e-01 9.744808874472604687e-01 9.961229843749210833e-01 9.724865037623927622e-01 1.021863493819012980e+00 1.011511245612227494e+00 1.007722183937617366e+00 9.863457811538509645e-01 1.054513157812646762e+00 1.015258095264449212e+00 9.958679631356761597e-01 9.607674016118570304e-01 9.914297756270992190e-01 9.924585633667538653e-01…
211.5 2.846989462572701246e+00	1.007477543174039480e+00 1.032951596155406326e+00 9.956651043398070389e-01 9.850060913517237893e-01 9.858280783179188544e-01 9.864268852783768526e-01 1.040714177860568856e+00 1.015906491759945185e+00 1.019158966991901449e+00 9.923719060916623702e-01 1.058554675016836200e+00 1.015272869725179161e+00 9.771207704270756800e-01 9.631785919547838359e-01 1.013010365198697249e+00 1.003696169166744312e+00…
212 2.854675813468141587e+00	1.006411943490338023e+00 1.025332141308368028e+00 9.890085945025957059e-01 9.954807883630905074e-01 9.747871562551488900e-01 9.998024804930214504e-01 1.056296833281250569e+00 1.018354555152575447e+00 1.030150474445360009e+00 9.986801289702323947e-01 1.056471012380368446e+00 1.012642088795443707e+00 9.769165778099982989e-01 9.685726611875848935e-01 1.029140903861079481e+00 1.009804436512337089e+00…
212.5 2.864458936692931168e+00	1.006245496884334178e+00 1.016529881508655642e+00 9.795774599285156370e-01 1.005415337062250947e+00 9.723096214683886185e-01 1.009730161973978690e+00 1.066355475439592970e+00 1.016426091754829786e+00 1.037144637936290525e+00 1.002959620323770062e+00 1.050221881318419648e+00 1.007421460958620063e+00 9.838602543044411286e-01 9.768019246500282415e-01 1.040304763038216951e+00 1.014732969800428597e+00…
213 2.874101772728307136e+00	1.004857701368706779e+00 1.003821199218266846e+00 9.694173507834494830e-01 1.012022727017531043e+00 9.824449093969581659e-01 1.016565295492619869e+00 1.074972557789267258e+00 1.011102368704573706e+00 1.041586290232355605e+00 1.006537629698959435e+00 1.037563010134806563e+00 1.000768204930592153e+00 9.907128746513790274e-01 9.844267367356498433e-01 1.044271995219636207e+00 1.014457983358600268e+00…
213.5 2.883998092925860846e+00	1.003181439222237570e+00 9.999749996874923719e-01 9.577348276010431150e-01 1.016891832989133659e+00 9.934842726485405562e-01 1.018918544340027044e+00 1.078128007242182385e+00 1.003570625317420806e+00 1.042209192053111133e+00 1.005125862765455569e+00 1.020761970294740362e+00 9.943208737625900406e-01 9.972492165953290577e-01 9.929879153343207365e-01 1.042140585525773044e+00 1.010537975535803490e+00…
214 2.894354677644050966e+00	9.994788642087436559e-01 9.935939814632535061e-01 9.544019069553452139e-01 1.018363392900589304e+00 1.002347744048940115e+00 1.016549556096504103e+00 1.076488272114471512e+00 1.006529681628912432e+00 1.041329918901785501e+00 1.008436909280892912e+00 1.001791395451168798e+00 9.858072833977247207e-01 1.003771886436354510e+00 1.000010499944875342e+00 1.044521421513221471e+00 1.002691378241580056e+00…
214.5 2.903059937376422983e+00	1.017876711591340300e+00 9.849578671191986379e-01 9.584179672773246450e-01 1.016201751622186400e+00 1.008407655663126290e+00 1.011087533302630570e+00 1.069406377388876006e+00 1.016234716982253428e+00 1.036556317813943418e+00 1.010712125186988608e+00 9.800622429213358133e-01 9.919621968603435924e-01 1.009221977564895401e+00 1.007375798796059652e+00 1.053382171863564754e+00 9.932537440150931429e-01…
215 2.907409327906891772e+00	1.035499396426670993e+00 9.746948240346811065e-01 9.642245589073114020e-01 1.033472786289024725e+00 1.010774455553760554e+00 1.001030469066750417e+00 1.059370095858855443e+00 1.026394660937010483e+00 1.028988338126336721e+00 1.009157073997899667e+00 9.708187266426200335e-01 1.007255677571489816e+00 1.012137342459015876e+00 1.011859179925744368e+00 1.057472931095638113e+00 9.822097535659075618e-01…
215.5 2.909284104380320812e+00	1.047519450893394932e+00 9.654869237850922659e-01 9.736226168285124771e-01 1.047111741888132608e+00 1.009013875028485385e+00 9.968485341314389236e-01 1.045693549755375873e+00 1.035390747495842589e+00 1.020675266673980675e+00 1.006769586350322543e+00 9.645610400591549949e-01 1.020570918652888404e+00 1.014280533185962119e+00 1.014146439129970823e+00 1.055735288791655346e+00 9.700907174073976069e-01…
216 2.908312913013314738e+00	1.054525485704352672e+00 9.567847197776520041e-01 9.836478028237546356e-01 1.054231947912792622e+00 1.004862677185295983e+00 9.957479600782521700e-01 1.029023323350837238e+00 1.041276620307975298e+00 1.011505808188959632e+00 1.000789688196275229e+00 9.614057416096508657e-01 1.027458028339843787e+00 1.014181443332503374e+00 1.014106010237588285e+00 1.048066314695782708e+00 9.728314345250154149e-01…
216.5 2.906402759426160554e+00	1.055047392300459741e+00 9.559440360188469210e-01 9.926253069512182003e-01 1.056786165692946922e+00 1.008442859065400210e+00 9.930981824573037464e-01 1.010693326385407209e+00 1.047009551054812526e+00 1.002754705797983981e+00 9.939059311625021431e-01 9.618243082808837219e-01 1.028095326319499847e+00 1.022694480282356988e+00 1.012076578130331805e+00 1.037301306275085988e+00 9.796300322060368382e-01…
217 2.902949017809304699e+00	1.048635780430937192e+00 9.665138384937895788e-01 1.001776921275390642e+00 1.053290558203195060e+00 1.017032447859949063e+00 9.903014692506515448e-01 9.926817213991603328e-01 1.050457995352503504e+00 9.940719289870332265e-01 9.854978437317855056e-01 9.640181533560452376e-01 1.023731410087625804e+00 1.037454577318929871e+00 1.009263592923077102e+00 1.020935355446171533e+00 9.882433910732724147e-01…
217.5 2.900664234274625386e+00	1.037023143425448879e+00 9.802912832418742006e-01 1.008833484773379530e+00 1.043564085238660288e+00 1.022338984877325219e+00 9.849289314463255396e-01 9.852999543286307116e-01 1.050799695470074013e+00 9.870704128885634532e-01 9.783741615557919324e-01 9.704493804418640179e-01 1.013258111243132253e+00 1.047614432890269009e+00 1.003989541778199879e+00 1.000529359889053671e+00 9.943404849446688676e-01…
218 2.899150910180428031e+00	1.018617199933321560e+00 9.953758084261450367e-01 1.012577404448667728e+00 1.029035956611818126e+00 1.024328560570288982e+00 9.807879485393372621e-01 9.886081124490123662e-01 1.047450714831013041e+00 9.824479629985493068e-01 9.693838249114752337e-01 9.785995095032499203e-01 9.987967761261546951e-01 1.052690837805668300e+00 9.980075150017659880e-01 9.802622098193929379e-01 9.983255981892877884e-01…
218.5 2.900232059680741159e+00	9.972933369876694210e-01 1.012122522227423271e+00 1.014221376229075711e+00 1.009987128630855713e+00 1.023371877667155205e+00 9.758283660562449002e-01 9.896433701086464474e-01 1.043651761843959802e+00 9.809026455260485555e-01 9.636275214002559819e-01 9.875844267706926916e-01 9.990730704007597662e-01 1.054221039440971674e+00 9.917323227564983634e-01 9.597374641015113950e-01 1.002251964328332301e+00…
219 2.903454838636206237e+00	9.940372226430959079e-01 1.027319327181183350e+00 1.012116100059671897e+00 9.881649659849314205e-01 1.019179081417981303e+00 9.715482489305397040e-01 9.884098340263525184e-01 1.035680452649368144e+00 9.797351682980456333e-01 9.603296309080552318e-01 1.005103974721023530e+00 1.007429401993012563e+00 1.048969494313347850e+00 9.847791630614456393e-01 9.516317565108881604e-01 1.003723567522452509e+00…
219.5 2.908385462761083229e+00	9.978446772920128716e-01 1.041321276071896174e+00 1.008627780700095178e+00 9.660274323227058257e-01 1.011105335758841539e+00 9.696251853164713497e-01 9.860821466794735812e-01 1.026720994233584872e+00 9.821619011140683142e-01 9.648875582159823772e-01 1.024094722181497996e+00 1.012093375138876317e+00 1.039296396606858019e+00 9.802316052851998140e-01 9.730457337658907635e-01 1.004809932275750661e+00…
220 2.917870113627404560e+00	1.000406917209192503e+00 1.052545010914023305e+00 1.005644569418042478e+00 9.649590664893511471e-01 9.995624042549819954e-01 9.816547254508590781e-01 9.829450645890640548e-01 1.029784929002167670e+00 9.860638924532227900e-01 9.714942099673059550e-01 1.039956729869084606e+00 1.016732511528967153e+00 1.025632000280802369e+00 9.767870801766366240e-01 9.959769073628161884e-01 1.002960118848202908e+00…
220.5 2.929772346104726921e+00	1.003645355690943042e+00 1.061337363895194619e+00 1.000945552964795482e+00 9.748215221259736163e-01 9.888184868821979778e-01 9.948819025391912874e-01 9.792012050646180521e-01 1.040884719841731032e+00 9.908672968667396885e-01 9.784794325891579270e-01 1.051577862072038849e+00 1.017340159435377478e+00 1.008925170664306536e+00 9.744916623553022683e-01 1.014410666347707712e+00 1.003313011975823787e+00…
221 2.942833668422324411e+00	1.006780015693597541e+00 1.065429021568307544e+00 9.916577030407216498e-01 9.856109780232766848e-01 9.757638033868644145e-01 1.005889655976242247e+00 9.806732381379638097e-01 1.047471717995288376e+00 9.966609252900411331e-01 9.847771321471676664e-01 1.055697399826294403e+00 1.016398543879319938e+00 9.905256180432686630e-01 9.747271413067348789e-01 1.028662238054843803e+00 1.010391013420051998e+00…
221.5 2.959627848226868085e+00	1.006937932545993730e+00 1.067133075112939755e+00 9.804529565461049812e-01 9.976316955670564424e-01 9.709011278188949268e-01 1.013773150167236237e+00 9.951602885967667511e-01 1.052597738929739402e+00 1.000984015856396958e+00 9.902504733651984470e-01 1.054868238217456344e+00 1.010683432138867355e+00 9.738095296309232651e-01 9.769943705057871908e-01 1.037746115386610546e+00 1.013794851042359557e+00…
222 2.978142374031167883e+00	1.007298366920149180e+00 1.064675537429127239e+00 9.684962570913737689e-01 1.007935513810283457e+00 9.830793457295294857e-01 1.018749233128546816e+00 1.009347313861784778e+00 1.051780395329747542e+00 1.006125737669005371e+00 9.930976789822845152e-01 1.047508949842434367e+00 1.004559107270449614e+00 9.798066135722905967e-01 9.813281815987962009e-01 1.039061595864267717e+00 1.013736158968397305e+00…
222.5 3.000218825352576779e+00	1.005608273633426419e+00 1.059380007362796361e+00 9.573343198695007938e-01 1.014341165486248197e+00 9.938762498420021796e-01 1.019718588631196354e+00 1.021252172580308093e+00 1.048651038239127198e+00 1.008772521433846325e+00 9.986515908964451738e-01 1.035083571505218680e+00 9.969202575933541199e-01 9.857286644914000640e-01 9.873950577149962493e-01 1.033919242494306445e+00 1.008498388694796466e+00…
223 3.022552232799294192e+00	1.003377296932714380e+00 1.051294440202173108e+00 9.543264640572430846e-01 1.018807636406402484e+00 1.003671759092583882e+00 1.016444784530867729e+00 1.030217938108243025e+00 1.041911224625207577e+00 1.008679830273214284e+00 1.005905562167742184e+00 1.017601100628335864e+00 9.882939846017491092e-01 9.939235383066440388e-01 9.937303457175888921e-01 1.030643488312035227e+00 1.001084412025280201e+00…
223.5 3.045723887682532105e+00	1.005519268835759705e+00 1.039800942488511737e+00 9.546041064231803874e-01 1.019895092644336643e+00 1.010835792797228017e+00 1.009786611121378908e+00 1.032766188447317157e+00 1.030323250247222600e+00 1.007733099585401026e+00 1.009895539152442012e+00 9.977619956683050351e-01 1.001390033902874954e+00 1.000760710659645891e+00 9.998249846848191735e-01 1.049049569848823138e+00 9.910711377090942742e-01…
224 3.069734353327661314e+00	1.024307570996134009e+00 1.025908377975343511e+00 9.593289321186968532e-01 1.017942041572112322e+00 1.014485583929115586e+00 9.988298153339240093e-01 1.032992255537281023e+00 1.016707430876749862e+00 1.003721574939982819e+00 1.011123137901611235e+00 9.890182000347621516e-01 1.015274347159427215e+00 1.007673062059317504e+00 1.006841596280168893e+00 1.064986384889497817e+00 9.791966094712546420e-01…
224.5 3.092707713315308471e+00	1.038938400483877977e+00 1.011646183208339878e+00 9.661583721109074929e-01 1.034161012608771912e+00 1.015545666132251723e+00 9.960446777128038054e-01 1.029474623290928204e+00 1.001071426023138589e+00 9.987462140103453567e-01 1.010703220535087876e+00 9.808292409996748340e-01 1.026480394357340176e+00 1.014063114406593247e+00 1.012846483925376795e+00 1.076387941218220456e+00 9.723445891246579320e-01…
225 3.115133383982136017e+00	1.047854951794378708e+00 9.973169004885050759e-01 9.742704963201956891e-01 1.047225381663373645e+00 1.013203335959766749e+00 9.963734239731619757e-01 1.019547448626103803e+00 9.931293974100258160e-01 9.927743953184942072e-01 1.006876854436530522e+00 9.737381578227282120e-01 1.031807637110716325e+00 1.018482204066423646e+00 1.017444838799626883e+00 1.084727615579137217e+00 9.729033867758909437e-01…
225.5 3.135546842258937872e+00	1.049758067365999858e+00 9.830335701287122863e-01 9.824998727735283488e-01 1.053492287584489207e+00 1.006905655957896384e+00 9.940372226430961300e-01 1.008446825568903638e+00 1.003267162823542336e+00 9.844191180589700885e-01 9.995043771790109721e-01 9.680485525013720061e-01 1.031086320343743035e+00 1.020217133751438965e+00 1.019401294878518049e+00 1.085792797913119001e+00 9.756956492677428816e-01…
226 3.152885820958317709e+00	1.045034449192944637e+00 9.724926734942536122e-01 9.920539299856636628e-01 1.053744750876606018e+00 1.016673497244813484e+00 9.904509074154054238e-01 9.936724812532544693e-01 1.012227741172903928e+00 9.766442545778889484e-01 9.919642130641608269e-01 9.654227053472475006e-01 1.024465714409222405e+00 1.019958332482264307e+00 1.020430301392505568e+00 1.083066479954023942e+00 9.783051671130015281e-01…
226.5 3.168502169795690993e+00	1.032969505842258329e+00 9.663384500266971600e-01 9.986020228299163914e-01 1.046602598888422664e+00 1.025136088526786615e+00 9.864618593741977248e-01 9.845618314763172618e-01 1.019865677430121353e+00 9.707754632251475169e-01 9.830615443602710446e-01 9.658328012653114580e-01 1.012474691041707286e+00 1.026298202278460581e+00 1.019173194309976216e+00 1.075870810088274565e+00 9.809857287443078944e-01…
227 3.181626942304832451e+00	1.016518568448211202e+00 9.626411584801473076e-01 1.002956629171970038e+00 1.033198432054559968e+00 1.031034916964503001e+00 9.812991388970030426e-01 9.851827241684659731e-01 1.025807486812218450e+00 9.649559575441770676e-01 9.725718482456715552e-01 9.682287952751665872e-01 9.965505506495894172e-01 1.036687995493339454e+00 1.015002463051198234e+00 1.062894632595348110e+00 9.842006909162387407e-01…
227.5 3.192470829937213761e+00	9.971805252811548614e-01 9.655863503592002628e-01 1.004428693337660272e+00 1.015886312536989022e+00 1.033249243890359770e+00 9.755926403986457940e-01 9.848883185417526276e-01 1.026447270930172850e+00 9.627014074987113590e-01 9.647248312342741050e-01 9.728571323683663508e-01 9.988698613933645332e-01 1.042985138916177723e+00 1.010798199444379097e+00 1.047470285974738236e+00 9.863533849488228533e-01…
228 3.203076802076401997e+00	9.939939637643685488e-01 9.719969135753466771e-01 1.002673925062379290e+00 9.925567993822822510e-01 1.031397595498457553e+00 9.719768515762085004e-01 9.825339688784306968e-01 1.023192064081812624e+00 9.631952034764297288e-01 9.699046344873296643e-01 9.817194100148979308e-01 1.009008424147191496e+00 1.042336797776995505e+00 1.003604503776263313e+00 1.028898926036955208e+00 9.874482264908874818e-01…
228.5 3.210783393503834571e+00	9.975780671205638495e-01 9.831917412183651672e-01 1.001825334077752094e+00 9.712744205424129751e-01 1.025087801117542829e+00 9.685633691194397432e-01 9.784503053298104769e-01 1.019287005705458382e+00 9.658120935254432826e-01 9.753799259775649544e-01 1.005331288680502810e+00 1.016823976900624649e+00 1.038027456284274175e+00 9.957243594489391114e-01 1.007957836419758557e+00 9.879154822149524007e-01…
229 3.218897326725411290e+00	1.001429478295900566e+00 9.964782988103662031e-01 9.965385090401678303e-01 9.775479527879948893e-01 1.015623453844976876e+00 9.723384184531639329e-01 9.725949825081346978e-01 1.009858405916394419e+00 9.701396806645939952e-01 9.814397587218477437e-01 1.024426180844671519e+00 1.023059626805788769e+00 1.029466852307543423e+00 9.867780905553176218e-01 1.004174287661260045e+00 9.947728383907554761e-01…
229.5 3.225402455508459720e+00	1.005342727630732291e+00 1.011674354720925706e+00 9.898323090301713867e-01 9.873722702203056034e-01 1.003012462534738969e+00 9.842250758845764169e-01 9.678207478660502128e-01 9.994503489418573583e-01 9.776144434284921303e-01 9.878289325586689928e-01 1.039560484050832123e+00 1.026747291206556278e+00 1.015354617855259711e+00 9.772891076851305536e-01 1.020124502205490780e+00 1.004763653801230561e+00…
230 3.229946593985727699e+00	1.007708291123974309e+00 1.026540793149499198e+00 9.791021397178139019e-01 9.965565713997374120e-01 9.889479258282508622e-01 9.938918452226078726e-01 9.710931984109456572e-01 1.015047782126536458e+00 9.865120374328942843e-01 9.936825448804060823e-01 1.049027645012275078e+00 1.026790631044129265e+00 9.992922495446472375e-01 9.703901277321408392e-01 1.032640305237017664e+00 1.012390240964422095e+00…
230.5 3.234177948103660771e+00	1.009477092360197892e+00 1.039446487319092061e+00 9.671866417605234911e-01 1.006923035787740783e+00 9.732163171669494517e-01 1.001971057466232162e+00 9.857357658115074583e-01 1.030918522483711630e+00 9.949567829810499475e-01 9.970100300398185844e-01 1.051545529209268137e+00 1.024627737278277051e+00 9.823583867408058889e-01 9.655283527685759593e-01 1.037730697242785327e+00 1.015644130589056671e+00…
231 3.236345469816223730e+00	1.010175232323580641e+00 1.050783517190863936e+00 9.582744909471400119e-01 1.016754641002439730e+00 9.797101612211658317e-01 1.005459099118407806e+00 1.000769204162478498e+00 1.041619412261503452e+00 1.002828998384071468e+00 1.000155987833897697e+00 1.050493693460365252e+00 1.019398351970416616e+00 9.656857666963921671e-01 9.634178740297483223e-01 1.038005780330726102e+00 1.017058995339011895e+00…
231.5 3.239622354534552606e+00	1.009999504950373383e+00 1.058344934319618513e+00 9.541257778720788618e-01 1.025573985629510743e+00 9.893502918582477434e-01 1.005156206765892568e+00 1.014883737183722268e+00 1.049901900179249781e+00 1.008887010521990701e+00 9.997544698574747368e-01 1.040836682674087799e+00 1.011602688806233497e+00 9.662768754347792477e-01 9.682814673430446550e-01 1.030473677490114204e+00 1.011859674065528791e+00…
232 3.240687735651183843e+00	1.008683300149258999e+00 1.062383170047416447e+00 9.539549255599026889e-01 1.032285813135102481e+00 9.987562265137566175e-01 1.000998001996007858e+00 1.027745591087599664e+00 1.053532154231658691e+00 1.014292857117707003e+00 1.001581749034994973e+00 1.026612390340190695e+00 1.001786404379695572e+00 9.729054424762981768e-01 9.786848318023534388e-01 1.018675119947473506e+00 1.004781070681569410e+00…
232.5 3.241823869367364885e+00	1.010281643899362924e+00 1.062426468043789818e+00 9.556986972890567644e-01 1.035906366425074054e+00 1.005563026368809787e+00 1.000928568879917435e+00 1.036019787455818797e+00 1.053117752200579238e+00 1.017499877149870224e+00 1.007624930219572779e+00 1.015526464450828170e+00 1.003291582741527854e+00 9.810555539825467353e-01 9.872851665045925262e-01 1.001817348621993009e+00 9.945094268029840423e-01…
233 3.242279136656806227e+00	1.031135781553525588e+00 1.060064149002313938e+00 9.614047014655170420e-01 1.037143191656774155e+00 1.010479589106083820e+00 1.004370947409372494e+00 1.040372048836377461e+00 1.047815346327776398e+00 1.018734999889569393e+00 1.011053411052057482e+00 1.009472634596896734e+00 1.017068827562815692e+00 9.920065523977147359e-01 9.944712162752620266e-01 9.898429168307464332e-01 9.820890998275062511e-01…
233.5 3.242376597497583557e+00	1.048630535508098038e+00 1.052878910416577440e+00 9.689349823388559990e-01 1.035295609958817531e+00 1.011726247559090464e+00 1.006565447449890405e+00 1.041491238561323529e+00 1.038345318282891450e+00 1.017609453572439593e+00 1.011097423594778721e+00 1.002847944605761210e+00 1.024756068535336295e+00 1.002212552306145810e+00 9.994988744365855826e-01 1.008613900360291415e+00 9.701453499347401088e-01…
234 3.242468812494578856e+00	1.061421688114577710e+00 1.042200556514915277e+00 9.774748078595170142e-01 1.038861877248366428e+00 1.009887617509987567e+00 1.006789451672991165e+00 1.038049131785196311e+00 1.024657015786258007e+00 1.014097628436237075e+00 1.007980654576266843e+00 9.945506523048497360e-01 1.027498418490267351e+00 1.012340357784871525e+00 1.000802677854131018e+00 1.025599336973263664e+00 9.652388305492074494e-01…
234.5 3.242209740285165509e+00	1.066207296917442093e+00 1.028372500604718187e+00 9.863523711128794336e-01 1.044581255814979626e+00 1.004402807642432061e+00 1.004609874528415103e+00 1.030773495972805875e+00 1.009172433234281963e+00 1.009216032373644101e+00 1.002168648481881030e+00 9.855729298230554436e-01 1.024166490371560823e+00 1.020323968159133621e+00 1.008892957652099742e+00 1.039554712364866518e+00 9.676120090201436597e-01…
235 3.242245209727357302e+00	1.066067071060728066e+00 1.014827078866147314e+00 9.945521605225140505e-01 1.043799789231632191e+00 9.961395484569427472e-01 1.000478885334417978e+00 1.019927938630960540e+00 1.005417326287944446e+00 1.003501868458648971e+00 9.942464483215412985e-01 9.791000970278771476e-01 1.014738389931119089e+00 1.026733168841837518e+00 1.016004429124203412e+00 1.048948521139145384e+00 9.708970079261756148e-01…
235.5 3.241158126349284352e+00	1.060073110686239328e+00 9.994743618522688999e-01 1.000564340759753534e+00 1.034990821215337586e+00 1.008890975279291613e+00 9.964431744961687043e-01 1.006609159505316820e+00 1.018196935764393407e+00 9.979408800124385248e-01 9.841356613800760211e-01 9.738326344911643062e-01 9.993743042524159126e-01 1.031892436254865153e+00 1.021273714534942645e+00 1.054879613984458286e+00 9.748240866946197292e-01…
236 3.239915739645091719e+00	1.047299384130440103e+00 9.839623976555210705e-01 1.003733032235165634e+00 1.020134795014854934e+00 1.019757814385356731e+00 9.912113800799506880e-01 9.966714604121057475e-01 1.030771070606853801e+00 9.928867004850054911e-01 9.726762051165834810e-01 9.706729624337951945e-01 9.816898695616654846e-01 1.046856723721065752e+00 1.024435942360477858e+00 1.055330280054542991e+00 9.798831562997707412e-01…
236.5 3.237306750989161763e+00	1.030843344063490985e+00 9.717973039682713532e-01 1.006634988464041314e+00 9.990885846610393362e-01 1.025609087323235524e+00 9.856642430361377549e-01 9.964823129388694634e-01 1.038956206969282592e+00 9.886258139458017347e-01 9.658912982318457185e-01 9.701237034522965930e-01 9.774671349973874657e-01 1.057514538907149415e+00 1.025838681274985120e+00 1.050098090656296890e+00 9.845664020267996808e-01…
237 3.232357653478338921e+00	1.009729666792057667e+00 9.807349285102469061e-01 1.007246245959745545e+00 9.825517798060312558e-01 1.028142013537040489e+00 9.802979139016870791e-01 9.928952613443162711e-01 1.044530516547984567e+00 9.860557793553057504e-01 9.686660931404588171e-01 9.727116736217352733e-01 9.877838832457231932e-01 1.063475904757601009e+00 1.023047408481151610e+00 1.040096630126258637e+00 9.892148401636523536e-01…
237.5 3.227010691026604317e+00	9.915911455837025379e-01 9.882130337128739450e-01 1.003500871947803574e+00 9.751907505713945934e-01 1.025523281061917036e+00 9.762064330867734618e-01 9.890146611653445330e-01 1.046677600792144780e+00 9.841920544284027406e-01 9.736000205423172016e-01 9.902227022241000265e-01 9.973133910662194124e-01 1.063799323180834033e+00 1.018312820306215949e+00 1.026603136562517671e+00 9.944702107152335602e-01…
238 3.218523574560236522e+00	9.948497373975629943e-01 9.961350310073429082e-01 9.950698467946855752e-01 9.723548734901265034e-01 1.017951865266722766e+00 9.845867153278068384e-01 9.825141220359114858e-01 1.046573456571491034e+00 9.839125977443322624e-01 9.793114928356555504e-01 1.008647113712223931e+00 1.006505837042191542e+00 1.059958961469736227e+00 1.009917323348797691e+00 1.009101580615153093e+00 9.978957861420201247e-01…
238.5 3.208123906584656737e+00	9.984192506156925884e-01 9.996214283417498292e-01 9.847629156299499975e-01 9.730560107208627851e-01 1.007038231647637394e+00 9.951592837330122121e-01 9.770102353609187995e-01 1.042708492340980619e+00 9.859538528754783204e-01 9.836676267927093598e-01 1.024116204344018621e+00 1.013307949243467343e+00 1.049524177901586475e+00 1.002112768105466678e+00 1.018492022550986587e+00 1.002166153888665923e+00…
239 3.195612930252974326e+00	1.001861267841012371e+00 1.000492378781567160e+00 9.724901027774001117e-01 9.753809512185481756e-01 9.918714634467515889e-01 1.002723291840774467e+00 9.720210903061723418e-01 1.036249487334010899e+00 9.890005055610432416e-01 9.890303332052059471e-01 1.035073427347064756e+00 1.017732283068587540e+00 1.035496982129836985e+00 9.926258106658317759e-01 1.026821308699813695e+00 1.009559805063572790e+00…
239.5 3.181659001213046345e+00	1.004257934994790213e+00 9.986420780239542161e-01 9.607944629315875451e-01 9.799811222671587219e-01 9.753055931347877072e-01 1.007413023540990160e+00 9.683403327343130806e-01 1.027324680906674059e+00 9.985684753686145942e-01 9.915366861594180348e-01 1.040556101322749116e+00 1.018867508560362900e+00 1.017338193522686396e+00 9.825991044164451571e-01 1.029614005343751026e+00 1.013173726465506519e+00…
240 3.169351510956144757e+00	1.006793424690487271e+00 1.002180123530694189e+00 9.530194121842429089e-01 9.880354244661474494e-01 9.686836428886369532e-01 1.007529652169106615e+00 9.793002603900406999e-01 1.017094390899881295e+00 1.009162524076275380e+00 9.928051168280710437e-01 1.040010576869293102e+00 1.016589395970665333e+00 9.982033860892279842e-01 9.743577371787022212e-01 1.026762387312664337e+00 1.012739354424424976e+00…
240.5 3.156630640413921274e+00	1.007965277179724506e+00 1.015267944928825772e+00 9.495388354353915261e-01 9.965370038287590937e-01 9.778374097977637902e-01 1.003710117514016398e+00 9.932774033471222230e-01 1.024092769235287470e+00 1.017255621758858197e+00 9.923724099348997241e-01 1.032630137077163113e+00 1.011393098651557798e+00 9.780562356020225945e-01 9.738403359894267641e-01 1.017422724338314932e+00 1.008680821667588212e+00…
241 3.145161840033037226e+00	1.006712471364093142e+00 1.028792496084608432e+00 9.499947368275255544e-01 1.006843086086406824e+00 9.863108029419525025e-01 9.982559791957162920e-01 1.006764123317870796e+00 1.037805858530389536e+00 1.022704747226687028e+00 9.952391672356942776e-01 1.036266375021402508e+00 1.003621442576830836e+00 9.625938915243550387e-01 9.825950335718157680e-01 1.002647495384095588e+00 1.002075346468517036e+00…
241.5 3.135446698638010954e+00	1.003461010702458633e+00 1.038999518767934616e+00 9.530981061779526531e-01 1.015849398286970295e+00 9.923880289483530959e-01 9.922429138068972199e-01 1.020310736981631550e+00 1.045999043976619580e+00 1.022879758329392708e+00 1.003203867616149658e+00 1.038742990349392548e+00 1.008986124780712812e+00 9.672068031191676241e-01 9.905771045203908276e-01 9.846999543008012612e-01 9.995368927658460079e-01…
242 3.128324471662106809e+00	1.002815037781145113e+00 1.046058315774029968e+00 9.592319844542298579e-01 1.023528211628775830e+00 9.954215187547439392e-01 9.957454493995947509e-01 1.031520237319655919e+00 1.050678352303881402e+00 1.020459210355808111e+00 1.008681317364408025e+00 1.040293227892982175e+00 1.017922393898474276e+00 9.757940356448183694e-01 9.940930539944434763e-01 9.657623931381884574e-01 9.967135997868193931e-01…
242.5 3.123362611033180247e+00	1.024869747821643751e+00 1.049143460161670482e+00 9.662059821797834847e-01 1.034396925749492047e+00 9.955546192951949536e-01 9.984888582252687828e-01 1.039216050684360626e+00 1.049407451850804973e+00 1.013326206115285677e+00 1.009668262351550050e+00 1.040348499302037100e+00 1.022573224761924138e+00 9.855125569976271871e-01 9.968515436111841099e-01 9.795973662684070993e-01 9.931953483580152620e-01…
243 3.122200025622958730e+00	1.043757155664093883e+00 1.049737586256680011e+00 9.762530409683751742e-01 1.043558335695709882e+00 9.935079264907761276e-01 9.986621050185089388e-01 1.045269821625018691e+00 1.044761216738064213e+00 1.002873371867056385e+00 1.007057098679116747e+00 1.038130049656591725e+00 1.020155380322037564e+00 9.983531439325471490e-01 9.945240067489571345e-01 9.977870514293118998e-01 9.878972618648149684e-01…
243.5 3.122686183400439131e+00	1.057847342483781761e+00 1.046446845281689519e+00 9.849167477507937418e-01 1.045556789466741687e+00 9.881421962450541718e-01 9.975775659065317935e-01 1.045571613998772964e+00 1.034989371926109181e+00 9.989984984973699911e-01 1.001502870689843894e+00 1.033096800885569211e+00 1.011405457766568095e+00 1.010041583302391022e+00 9.904887682351581901e-01 1.015001477831436905e+00 9.837606416196980064e-01…
244 3.126446065423167830e+00	1.067506908642749552e+00 1.039732657946263572e+00 9.923235359498431274e-01 1.039484968626290362e+00 9.897691650076799741e-01 9.956691217467779076e-01 1.044157076306051701e+00 1.021225244497999673e+00 9.920166329250730275e-01 9.922141905858840039e-01 1.026659144994091610e+00 9.975660379142823331e-01 1.020381301279085440e+00 1.000294956500331844e+00 1.030435830122380825e+00 9.791271623236681432e-01…
244.5 3.132338742856526359e+00	1.070262584602489131e+00 1.030667744716986967e+00 9.973169004885061861e-01 1.037621318208140853e+00 1.005983598275836055e+00 9.911599265507050616e-01 1.039495069733378241e+00 1.005141283601465263e+00 9.861059780774081851e-01 9.809367971485216664e-01 1.017550981523775100e+00 9.808373973294457482e-01 1.028976676120503475e+00 1.008026289339718051e+00 1.042482134139478100e+00 9.764036050732305405e-01…
245 3.141314056250982034e+00	1.067659589944285781e+00 1.019820572453802310e+00 1.001631668828416366e+00 1.033256986426900559e+00 1.019492520816116965e+00 9.861977489327383717e-01 1.030218423442329501e+00 1.000482883411805357e+00 9.795473444402778007e-01 9.688307385709854502e-01 1.009049552797086413e+00 9.644739498814880463e-01 1.033092929024296280e+00 1.014697491866418000e+00 1.049747112403744964e+00 9.733817339564160287e-01…
245.5 3.150653741686001208e+00	1.060214129315394826e+00 1.009251702995838107e+00 1.001455940119183596e+00 1.028353052215045471e+00 1.028216903187260112e+00 9.799352019393935409e-01 1.019567064983957216e+00 1.010812049789672207e+00 9.736970781511049555e-01 9.634080132529522222e-01 9.992126900715385673e-01 9.708928880159737318e-01 1.035514364941404253e+00 1.019604335024130837e+00 1.053756138772155015e+00 9.719511304587281630e-01…
246 3.162648731680456571e+00	1.046554824173105747e+00 9.975720525355545876e-01 9.978647202902803937e-01 1.021618324033002123e+00 1.033648392829979779e+00 9.750594853648663074e-01 1.006588297170198265e+00 1.021576233082974960e+00 9.695302986498159914e-01 9.683873192065247659e-01 9.908269273692555945e-01 9.801632517086125151e-01 1.048601926376257376e+00 1.020781073492254221e+00 1.052031368353624874e+00 9.730210686310950541e-01…
246.5 3.174192180697318122e+00	1.029832510654038469e+00 9.889373084275866477e-01 9.899949494820660112e-01 1.014499876786586929e+00 1.033698698847976383e+00 9.763426652564146657e-01 9.941353026625704414e-01 1.031510542844812361e+00 9.670423982432210241e-01 9.721136764802769115e-01 9.887871358386490783e-01 9.902216923497486611e-01 1.059314400921652410e+00 1.019337529967380362e+00 1.046560079498544127e+00 9.844892076604998543e-01…
247 3.185642949233325805e+00	1.008686770013367262e+00 9.920120967004384394e-01 9.806232711903178911e-01 1.006523720535189348e+00 1.028774999696240311e+00 9.860720054843853388e-01 9.811019315035517385e-01 1.039135217380298570e+00 9.663901903475627941e-01 9.781191134008169197e-01 1.007723176274119670e+00 9.990220217792991075e-01 1.063137338258797637e+00 1.015845460687795798e+00 1.035973455258386577e+00 9.961510929572877648e-01…
247.5 3.196433168392544655e+00	9.925205287549472288e-01 9.938017911032354101e-01 9.709938207836336099e-01 9.998759923110465131e-01 1.018446856738239203e+00 9.952823719929934088e-01 9.706518428355244144e-01 1.045076552219979638e+00 9.678155816063305217e-01 9.833320903946946023e-01 1.023367969012124457e+00 1.006699557961560076e+00 1.061861102027944703e+00 1.007898308362505491e+00 1.028355969496944189e+00 1.005091040652536405e+00…
248 3.205554398228176005e+00	9.982955474207024782e-01 9.925265739515497510e-01 9.622525655980349590e-01 9.924545329636011992e-01 1.004024900089634409e+00 1.001312638490097884e+00 9.622338593086396941e-01 1.048161247137099794e+00 9.800173467852494325e-01 9.881750857009095057e-01 1.034557876583035663e+00 1.012103749622537352e+00 1.055207088679752658e+00 9.983210906316669631e-01 1.033844282278525206e+00 1.011872027481736547e+00…
248.5 3.211333212234445345e+00	1.002518827753373865e+00 9.877585737415800482e-01 9.535816692869047984e-01 9.867796106527536582e-01 9.890404440668744135e-01 1.003627919101495847e+00 9.581022909898504469e-01 1.050619341150732744e+00 9.949381890348750757e-01 9.917151808861250917e-01 1.039307942815794972e+00 1.015018226437337745e+00 1.043686255538511798e+00 9.885347742998218390e-01 1.033050337592510415e+00 1.015485598125349220e+00…
249 3.214744313316379110e+00	1.006750217283314042e+00 9.859320463399082746e-01 9.487660407076125013e-01 9.842890835521848070e-01 9.826560944704910705e-01 1.003661297450488599e+00 9.580287052066860376e-01 1.049255450307502668e+00 1.009727190878803693e+00 9.931208385690033502e-01 1.039227116659299011e+00 1.016390180983662184e+00 1.027204945470962194e+00 9.789545443992789808e-01 1.026856367755490052e+00 1.014033530017622642e+00…
249.5 3.215632441682352294e+00	1.010643854184054558e+00 9.951934485314892775e-01 9.454914066240897030e-01 9.827736260197463825e-01 9.915543353745173150e-01 1.000466891006395631e+00 9.608397368968463192e-01 1.045964626552925436e+00 1.021656008644788560e+00 9.919324573780211596e-01 1.033367795124272126e+00 1.013390349273171287e+00 1.008851822618168192e+00 9.844826052297712682e-01 1.014375177141080941e+00 1.010002475244490716e+00…
250 3.214452052838866258e+00	1.012165006310729476e+00 1.005430256159022706e+00 9.473040694518310989e-01 9.902227022241005816e-01 9.984427875446841849e-01 9.952597650864817291e-01 9.676032244675506488e-01 1.041407221023553431e+00 1.030608072935585540e+00 1.003686205942873944e+00 1.023997558590839407e+00 1.008298566893755410e+00 9.884169160834912482e-01 9.924212815130472043e-01 9.976908338759057360e-01 1.001207770645033968e+00…
250.5 3.212587897630196032e+00	1.012123510249613556e+00 1.016395100342382563e+00 9.517799115341736282e-01 1.013556609173853706e+00 1.002990029860715948e+00 9.984843514046669588e-01 9.763836336194900989e-01 1.034190021224339562e+00 1.035935808822150417e+00 1.013436727181327157e+00 1.009178874134808890e+00 1.019350773777113472e+00 9.679881197618074307e-01 9.984683269888934287e-01 9.779268888828044348e-01 9.975274432315135442e-01…
251 3.209681759925739897e+00	1.011258127285017627e+00 1.026169576629516023e+00 9.602588192773862108e-01 1.031001939862384198e+00 1.006173444292781438e+00 1.004367960460705422e+00 9.864659142616130083e-01 1.038659231894657697e+00 1.036307386830760402e+00 1.019633757777762106e+00 1.016780212238614034e+00 1.024197734814913163e+00 9.508958933553131043e-01 1.000586827816557056e+00 9.580511468601239367e-01 9.939361146472144304e-01…
251.5 3.205592144986634029e+00	1.008431455280923039e+00 1.034951689693775156e+00 9.699432973117553258e-01 1.043278007052770073e+00 1.005159191372192229e+00 1.010034652870881011e+00 9.961129454032809916e-01 1.045179888822972192e+00 1.033662904432581353e+00 1.022304259993080944e+00 1.024966828731545432e+00 1.023130978907393018e+00 9.587690024192488947e-01 9.985219076214594258e-01 9.453285143271616953e-01 9.880025303611320586e-01…
252 3.201511205665224846e+00	1.010305399371892454e+00 1.040811702470719524e+00 9.797418027215127889e-01 1.047485560759669809e+00 1.001421988973680399e+00 1.014056211459699819e+00 1.004859194116270782e+00 1.047321345146751570e+00 1.025866463044775134e+00 1.020447940857347247e+00 1.030866625708680262e+00 1.016057085010483085e+00 9.744223930103410591e-01 9.936689589596731098e-01 9.582807521806961937e-01 9.814917218193942583e-01…
252.5 3.199460423258897013e+00	1.031316634210851957e+00 1.045098081521539157e+00 9.898671628051922688e-01 1.044553971798489966e+00 9.962569949566226768e-01 1.015439313794773923e+00 1.011402985955647704e+00 1.043533420643536491e+00 1.014683201792559997e+00 1.014103545009088947e+00 1.035120282865715113e+00 1.004134453148581185e+00 9.906911728687205487e-01 9.891597444295842090e-01 9.743438817994390932e-01 9.743808290396519523e-01…
253 3.196137356247382488e+00	1.048064883487658916e+00 1.044996650712336717e+00 9.996644437009850614e-01 1.034014506668064159e+00 9.885772605112861378e-01 1.014768446494076048e+00 1.015607699852655532e+00 1.034753593857011156e+00 1.002046406111015697e+00 1.004534220422580004e+00 1.037775505588755642e+00 9.869579524984836150e-01 1.007061567134800883e+00 1.001186296350484284e+00 9.906417112155131433e-01 9.662670438341558476e-01…
253.5 3.194206317694585628e+00	1.059248790417058661e+00 1.042480695264906165e+00 1.004680048572679452e+00 1.028352566000590995e+00 9.941554204449118970e-01 1.012463332669385041e+00 1.015529910933203217e+00 1.021616855773239019e+00 9.935134624150792071e-01 9.919319533113152287e-01 1.036913207554036598e+00 9.682324101164974106e-01 1.022010273920962442e+00 1.014196233477525411e+00 1.007283971876848927e+00 9.596468100296071668e-01…
254 3.192896177453942830e+00	1.067410886210178766e+00 1.037115711962749209e+00 1.006407968966859245e+00 1.036724167751480685e+00 1.009335424920774438e+00 1.008767564902837366e+00 1.014337222032199337e+00 1.005171129708767541e+00 9.858367004732575545e-01 9.780720832331341041e-01 1.034263989511383208e+00 9.598260259026112351e-01 1.034548693875738667e+00 1.026223172609155299e+00 1.020379341225605252e+00 9.554454458523514715e-01…
254.5 3.191530823915068815e+00	1.068071158678110200e+00 1.029647026898053541e+00 1.004362484365083352e+00 1.041350085225905220e+00 1.020964739841685232e+00 1.004073702474076457e+00 1.010299955458773935e+00 9.874507582659501903e-01 9.778466137385757317e-01 9.753276372583724596e-01 1.030028154954998998e+00 9.633156284416857229e-01 1.043068550000430417e+00 1.035954632211276261e+00 1.031378688940197241e+00 9.634734038882437623e-01…
255 3.190065986778329421e+00	1.064085052991536440e+00 1.018815488692627946e+00 9.973509913766561708e-01 1.045065069744463448e+00 1.027247292525027555e+00 9.984237577301535715e-01 1.004574039083232284e+00 9.827761698372633470e-01 9.704364997257680647e-01 9.781426276366854689e-01 1.023317643745087935e+00 9.694539700264268589e-01 1.047729927032724495e+00 1.044514719857982943e+00 1.037042429218785422e+00 9.739450703196766979e-01…
255.5 3.188823450741667731e+00	1.053984819625026770e+00 1.006587800442663827e+00 9.905119888219425794e-01 1.048323423376583685e+00 1.029933007530101419e+00 9.965485437247896261e-01 9.973093802827686094e-01 9.860993864717702007e-01 9.645465255756198175e-01 9.831241020339188674e-01 1.015979330498410826e+00 9.778803607803965292e-01 1.048116882795043558e+00 1.048718265312471587e+00 1.038287532430203219e+00 9.851162367964498845e-01…
256 3.186693741168108662e+00	1.038043351695872252e+00 9.957409301620574471e-01 9.806559029547522455e-01 1.047996183199156439e+00 1.025926897980553143e+00 1.005200974929889135e+00 9.904832154054906690e-01 9.922066317053114259e-01 9.609677413940596047e-01 9.877454125431311960e-01 1.008169132635988063e+00 9.851609005639634375e-01 1.046138614142505086e+00 1.050411347996583977e+00 1.034008220470224781e+00 9.947567541866705332e-01…
256.5 3.184157502385835059e+00	1.018978900664778475e+00 9.943535588511760448e-01 9.707445596036071711e-01 1.044762652471842523e+00 1.017377511054770700e+00 1.011568089650913160e+00 9.830142420128001879e-01 9.996629431963560686e-01 9.603801330723158447e-01 9.900550489745508775e-01 1.010917899732713288e+00 9.926172474826350234e-01 1.051723347653745311e+00 1.050061902937155622e+00 1.030048542545447088e+00 1.002507356581486375e+00…
257 3.182176613577568425e+00	9.974432314673348232e-01 9.900762596891202749e-01 9.611794837594072050e-01 1.041444189575226442e+00 1.004821377161134732e+00 1.014417073988800100e+00 9.779376258228336116e-01 1.007173272083806026e+00 9.632543796941688274e-01 9.934656511425041803e-01 1.020855523568344969e+00 9.983736775376247374e-01 1.051708609834491881e+00 1.044319874368002443e+00 1.034200657512844623e+00 1.007082916149410146e+00…
257.5 3.180751169142283175e+00	9.952939264358044991e-01 9.824667933319681801e-01 9.540749446453362648e-01 1.034887916636386240e+00 9.951828977630188255e-01 1.016104817427809337e+00 9.737710203122693642e-01 1.015857273439532138e+00 9.760696696445393394e-01 9.951411960119025402e-01 1.027024342457373729e+00 1.002278404436611536e+00 1.046217472612649857e+00 1.037555781632967467e+00 1.030645428845439193e+00 1.006988083345577323e+00…
258 3.177511605014212481e+00	1.001911173707530134e+00 9.733760835360606434e-01 9.493334503745248787e-01 1.026088202836384022e+00 1.004390860173467681e+00 1.013338048234645017e+00 9.740128335910155366e-01 1.024098139828405252e+00 9.923895404527404152e-01 9.969082204496052535e-01 1.027751915590528142e+00 1.003744987534184174e+00 1.035499396426672325e+00 1.026748265155583484e+00 1.021554697507676357e+00 1.004826850755889289e+00…
258.5 3.176010390411213802e+00	1.007935513810283235e+00 9.641727023723500878e-01 9.474397078442512443e-01 1.016715299383263993e+00 1.014221869217972749e+00 1.008613900360291193e+00 9.747810010458760610e-01 1.030732749067381215e+00 1.007933033489825769e+00 9.964592314791408389e-01 1.023238486375487977e+00 1.006699557961560076e+00 1.020357290364507286e+00 1.015442268176778740e+00 1.006608662788076813e+00 1.009460747131854852e+00…
259 3.173677047211955760e+00	1.013292652692202367e+00 9.682091716153067296e-01 9.500373676861346706e-01 1.006684657675878114e+00 1.020924091203651241e+00 1.000044499009919541e+00 9.794309572399683139e-01 1.036218606279582177e+00 1.021567423129771113e+00 9.998614904075454612e-01 1.014312575097046087e+00 1.018778189794029343e+00 1.002719302696422066e+00 1.001948601476143175e+00 9.895438342994207215e-01 1.014059662939021278e+00…
259.5 3.172277730590434164e+00	1.016735953923141311e+00 9.753389154545197837e-01 9.555061485935083532e-01 1.023361617415857738e+00 1.026144726634600657e+00 9.910908131952388400e-01 9.850203043592553609e-01 1.040112013198578378e+00 1.032049417421470938e+00 1.011081599080906557e+00 9.990385377952146762e-01 1.026479907255860136e+00 9.837647076410082070e-01 9.989664659036368022e-01 9.693162538614521484e-01 1.016690218306441240e+00…
260 3.171065120744133825e+00	1.018879777010025967e+00 9.849487296301255856e-01 9.643490032140861201e-01 1.039196324088956791e+00 1.028066145731879155e+00 9.972366820369176210e-01 9.938078285060949479e-01 1.041894428433131070e+00 1.040243240785538203e+00 1.020525844846666086e+00 9.963297646863705781e-01 1.028622379690428579e+00 9.678305636835408121e-01 9.985038808136893485e-01 9.483227298762803015e-01 1.014867479033593201e+00…
260.5 3.170853985916097351e+00	1.018177293009424167e+00 9.958785066462669811e-01 9.745183425672400146e-01 1.047836342183263270e+00 1.026733655823164337e+00 1.003943225486381596e+00 1.001304149596914383e+00 1.041676533286605144e+00 1.044041186927029408e+00 1.024649208265930644e+00 1.003061812651643514e+00 1.024765338992297936e+00 9.541252538320099674e-01 9.939884305161703626e-01 9.368212209381261424e-01 1.010577062870516185e+00…
261 3.170237372816111954e+00	1.015984743979947647e+00 1.005991053638152000e+00 9.847979488199596343e-01 1.048928024222825162e+00 1.021924165483916846e+00 1.009449850165919926e+00 1.008798295002525158e+00 1.049979523609865462e+00 1.042892611921284907e+00 1.025018048621583633e+00 1.011889816136124054e+00 1.015346738804039584e+00 9.526688826659558407e-01 9.860268759014630957e-01 9.434368023349520849e-01 1.002868884750144129e+00…
261.5 3.169733427277443116e+00	1.012714174878578399e+00 1.016077752930354627e+00 9.927683516309325773e-01 1.043257877995656280e+00 1.014198205480565829e+00 1.013890526634902978e+00 1.015702220141316392e+00 1.052975783197314774e+00 1.038436324480225492e+00 1.020890787498839547e+00 1.020484688763138248e+00 1.001179804031224307e+00 9.637525616048971955e-01 9.761208941519489146e-01 9.558352368478572059e-01 9.943108165960979905e-01…
262 3.169543973507862766e+00	1.011848802934508962e+00 1.023498900829893810e+00 1.000105494435462372e+00 1.030362072283330876e+00 1.003320985527562437e+00 1.015707142832027454e+00 1.019962254203556018e+00 1.050996669832973796e+00 1.028518351805159270e+00 1.014320462181454774e+00 1.028545088948462194e+00 9.831607193129722200e-01 9.785070260350704485e-01 9.663860512238363620e-01 9.708439627458168575e-01 9.828743561615604918e-01…
262.5 3.167343682014947426e+00	1.034334568696222201e+00 1.028233922801616629e+00 1.003090225253939982e+00 1.011208188257987306e+00 9.938556233175924737e-01 1.016376406652575559e+00 1.023271225042509558e+00 1.044870326882718858e+00 1.015422079728425242e+00 1.002283891918850811e+00 1.036504220927246589e+00 9.647222398182798697e-01 9.956334666934411048e-01 9.741021507008387204e-01 9.864131994250689983e-01 9.722823663936311922e-01…
263 3.166712648788960749e+00	1.053415872293559374e+00 1.031924900368237807e+00 1.003749968866748610e+00 9.892436504724197999e-01 1.010026732319496690e+00 1.014941377617447626e+00 1.023313246274082600e+00 1.033948741476094613e+00 1.000981018801056166e+00 9.890424662268040290e-01 1.041716372147427849e+00 9.608876104935485385e-01 1.012362089373165741e+00 9.848075954215627092e-01 1.002068859909338583e+00 9.622712715237846659e-01…
263.5 3.162800025294043582e+00	1.068401609882725811e+00 1.031628809213856801e+00 1.000872119703611673e+00 9.935602649059592784e-01 1.022612829960586556e+00 1.011031651334416859e+00 1.022304259993080278e+00 1.019274742157383118e+00 9.843337848514605026e-01 9.744208536356352424e-01 1.046786033533119609e+00 9.643344855391214887e-01 1.028111861618179912e+00 9.974953633977458045e-01 1.014658070484830921e+00 9.679307826492553612e-01…
264 3.158676938213213159e+00	1.079432258180196724e+00 1.028448345810327513e+00 9.943746778754977145e-01 1.005078106417605976e+00 1.032105130304079132e+00 1.005737043167844069e+00 1.018222961831051876e+00 1.002642009891866026e+00 9.704030090637595363e-01 9.760496913579761458e-01 1.046916424553554714e+00 9.700479369598182799e-01 1.041962571304746676e+00 1.009962870604657503e+00 1.023489618901920695e+00 9.798433548276982430e-01…
264.5 3.153275281354293913e+00	1.083982472183014467e+00 1.024284140265776522e+00 9.854876965239088848e-01 1.014988177271045844e+00 1.036168905150120834e+00 9.994728610622706233e-01 1.013641455347993992e+00 9.866838399406365756e-01 9.623975270126163828e-01 9.772845031003000171e-01 1.045941680974613375e+00 9.768510633663658460e-01 1.054087757257430980e+00 1.022432882882783778e+00 1.027627364369011032e+00 9.914131328563289269e-01…
265 3.147961562662415780e+00	1.084970045669464200e+00 1.016468395967134786e+00 9.747179079097700871e-01 1.025609087323235524e+00 1.034006769803757608e+00 9.937348740987207441e-01 1.006945380842476201e+00 9.800964238277783958e-01 9.560005230124094533e-01 9.801408062110259500e-01 1.043763862183395563e+00 9.851781564772944533e-01 1.061554520502832721e+00 1.034139739106856970e+00 1.030342176172557078e+00 1.002583163632823293e+00…
265.5 3.142585877903737668e+00	1.080578548741367495e+00 1.009325021982512949e+00 9.645563747132668286e-01 1.033419566294348835e+00 1.028220307132669431e+00 9.867046163872963405e-01 1.000451897894146347e+00 9.755808526206319886e-01 9.540890943722190043e-01 9.818314519305230137e-01 1.038780535050595866e+00 9.925326191113315044e-01 1.066094273504927914e+00 1.043461067793140407e+00 1.038723254770008264e+00 1.010507793141646404e+00…
266 3.137792376815266682e+00	1.070811841548271692e+00 1.000950048703729722e+00 9.540340664777121615e-01 1.038509027404191487e+00 1.017071777211421724e+00 9.825548330754878545e-01 9.942655580879791177e-01 9.736215897359712379e-01 9.541027198368109419e-01 9.834734363469098684e-01 1.031539625996016563e+00 9.988223065190320327e-01 1.066715519714604099e+00 1.048733045154962129e+00 1.041568528710425934e+00 1.015486582875420929e+00…
266.5 3.132469313496941687e+00	1.057650225736277649e+00 9.924661203285473077e-01 9.467977608761020125e-01 1.041518602810338479e+00 1.002391640028985620e+00 9.815513231614528822e-01 9.882777949544351292e-01 9.747466337464313346e-01 9.571765772311819909e-01 9.846146454324157249e-01 1.025884009038058764e+00 1.004142420177536188e+00 1.064374464180723123e+00 1.052525534132070728e+00 1.036545223326025500e+00 1.016613004048245950e+00…
267 3.127898016240298951e+00	1.041090293874647577e+00 9.833834450508104341e-01 9.414430412935239634e-01 1.041091734670869462e+00 9.849619281982427976e-01 9.784697235990491571e-01 9.836432280049505206e-01 9.787732117298673096e-01 9.624411670330824675e-01 9.843901665498289155e-01 1.023855946898781566e+00 1.008012400717372969e+00 1.057210480462618118e+00 1.052314116602072414e+00 1.027167464438004219e+00 1.013703605596822488e+00…
267.5 3.122977585574381543e+00	1.021424985008688946e+00 9.762407489958614404e-01 9.413357530658232886e-01 1.036246109763506063e+00 9.917287935721130765e-01 9.795550010081111036e-01 9.823334464427042612e-01 9.853948447196179128e-01 9.740523599889282513e-01 9.833320903946946023e-01 1.017645321317795615e+00 1.017420758585159124e+00 1.045182280752979365e+00 1.049329786101586004e+00 1.012564072046801433e+00 1.007872015684531108e+00…
268 3.119379746039266710e+00	1.013113024296894871e+00 9.723636151152514895e-01 9.446978352891467479e-01 1.029878148132098215e+00 1.003528773877459424e+00 9.839125977443337057e-01 9.833666661017143040e-01 9.920756019578348406e-01 9.910252267223068623e-01 9.952396696273712040e-01 1.005062187130727036e+00 1.028159520697056406e+00 1.029101064035985891e+00 1.043448609180155362e+00 9.940392346381505817e-01 1.012702325463904485e+00…
268.5 3.115579239884616491e+00	1.020409231632093405e+00 9.705122358837110497e-01 9.530445949691961349e-01 1.028339438123424321e+00 1.011420288505227472e+00 9.882884194403975808e-01 9.849071022182747104e-01 9.996854505293143456e-01 1.008415093104024329e+00 1.009048561764992247e+00 9.894751133808269428e-01 1.033909570513785292e+00 1.013811619582257961e+00 1.034819791074754747e+00 9.742468886273131234e-01 1.013187544337176949e+00…
269 3.110927514423955209e+00	1.027008763351121345e+00 9.703380854114704857e-01 9.641421057084894608e-01 1.041636212888165991e+00 1.017653182572530790e+00 9.946748212355641661e-01 9.893457434082378876e-01 1.007759395887728004e+00 1.024503782325863810e+00 1.019124133754078176e+00 9.810897002822933644e-01 1.034521145264803543e+00 9.969543620447218757e-01 1.024357847629431495e+00 9.562766336160264391e-01 1.010873879373682893e+00…
269.5 3.107128738884179953e+00	1.031971898842211965e+00 9.728622718555806070e-01 9.759497937906449483e-01 1.047310364696158569e+00 1.019985784214662017e+00 1.000330945237624780e+00 9.945496468251350253e-01 1.014672853682407228e+00 1.037602043174549848e+00 1.026423401915601774e+00 9.782377011749240348e-01 1.029453252945465414e+00 9.798923410252774469e-01 1.013049850698375165e+00 9.413076011591532399e-01 1.003534254522485236e+00…
270 3.104838804189357759e+00	1.034967632344123478e+00 9.778599081668093440e-01 9.867304596494427260e-01 1.048289082266909977e+00 1.019791155090099100e+00 1.006543590710307301e+00 1.001100894016182075e+00 1.025980993976009392e+00 1.047311319522518991e+00 1.027946496662156539e+00 9.772384560587047408e-01 1.019137380336920362e+00 9.655744404239376966e-01 1.000912084051341688e+00 9.438416180694717550e-01 9.931812523401757353e-01…
270.5 3.101300049979041074e+00	1.035193218679488991e+00 9.846268328661378355e-01 9.956696239215084843e-01 1.039995192296579996e+00 1.015340829475502193e+00 1.010610706454271090e+00 1.006437777510363674e+00 1.033019844920706420e+00 1.054192107729894801e+00 1.025809436493932303e+00 9.806227613103833951e-01 1.003757938947433592e+00 9.553580480636567618e-01 9.899757572789353866e-01 9.537746064977827842e-01 9.817051492174216909e-01…
271 3.099743376474897172e+00	1.033083249307624518e+00 9.918054244659076923e-01 1.001001498500377007e+00 1.025238508835871087e+00 1.007961308781246013e+00 1.013712977129128667e+00 1.012261823838081609e+00 1.036253829908483581e+00 1.056888357396372102e+00 1.018866036336474545e+00 9.851512574219247753e-01 9.863143515127420491e-01 9.503825545536916941e-01 9.810229355117041639e-01 9.657235629309240954e-01 9.674843667987609308e-01…
271.5 3.095745629085180362e+00	1.028962098427342875e+00 9.976597616422147041e-01 1.004882580205269438e+00 1.005394947271966322e+00 9.982669983526457624e-01 1.014876347147769087e+00 1.016735953923141311e+00 1.035002415456119262e+00 1.053837273965956722e+00 1.006925518596087477e+00 9.931651423605235562e-01 9.684761225760807335e-01 9.509100903870986166e-01 9.733914936961395314e-01 9.799948979459018883e-01 9.578799507245161493e-01…
272 3.092749909061512703e+00	1.022941347292208869e+00 1.003297064682239892e+00 1.005647055382751676e+00 9.823222485518691149e-01 1.002750716778602280e+00 1.012950640455891893e+00 1.019962744417657108e+00 1.029995145619628127e+00 1.049087698907961164e+00 9.924318616408874805e-01 1.002331781397756361e+00 9.667212628260543061e-01 9.563331009643039060e-01 9.698381308239021337e-01 9.940598573526646664e-01 9.650937778267977274e-01…
272.5 3.089912134673087785e+00	1.014075440980601206e+00 1.007551983770565096e+00 1.002135719351426202e+00 9.705529351869479626e-01 1.017144040930290538e+00 1.010515215125433297e+00 1.020237717397274091e+00 1.019822043299711822e+00 1.040075958764550723e+00 9.773811948262559612e-01 1.012522592340537431e+00 9.667352274537228674e-01 9.670842776097644533e-01 9.706879004087763940e-01 1.007055609189482226e+00 9.736652402134934325e-01…
273 3.086877548591779874e+00	1.006839609868424024e+00 1.009858405916392865e+00 9.947426802947583191e-01 9.802662903517594950e-01 1.027463867977847389e+00 1.004430684517353400e+00 1.018866527078007511e+00 1.009274491899998738e+00 1.027166004110337427e+00 9.780480560790452138e-01 1.021734799250763714e+00 9.701438037734415598e-01 9.808164965986251316e-01 9.749933333105409439e-01 1.016822993445761547e+00 9.833793774530763532e-01…
273.5 3.083404611788727490e+00	1.025029267874825178e+00 1.011032145878656863e+00 9.854892186117507613e-01 9.900035353472229627e-01 1.033336827951080172e+00 9.971689926988308583e-01 1.016663661197742652e+00 9.966082480092163243e-01 1.014507269564886904e+00 9.806650804428593826e-01 1.030721591895696454e+00 9.744814005408222179e-01 9.992021817430141173e-01 9.834073418477211614e-01 1.026478933052208387e+00 9.925467243409745732e-01…
274 3.080206648911726131e+00	1.042071974481609153e+00 1.010210869076352491e+00 9.739804926177938471e-01 1.003041375018996817e+00 1.033331505374727621e+00 9.947291088532590475e-01 1.012358632106231671e+00 9.877378194642544296e-01 9.997569704683224590e-01 9.815767927166985096e-01 1.038056356851593254e+00 9.795208012084273275e-01 1.017884571059018084e+00 9.941353026625699973e-01 1.040603670952586990e+00 1.000632300098293292e+00…
274.5 3.076876500609017295e+00	1.054710386788715093e+00 1.004715880236795256e+00 9.639605801068832358e-01 1.015616561503405180e+00 1.027899800564237909e+00 9.965565713997386332e-01 1.004874619044584971e+00 9.793191512474361815e-01 9.860998935199205562e-01 9.824342217166502911e-01 1.043613913284026529e+00 9.856211239619403486e-01 1.032655315194765500e+00 1.006751707224776027e+00 1.049337886478898252e+00 1.007305812551480884e+00…
275 3.073594800880559141e+00	1.062078151550063243e+00 9.993688007937808759e-01 9.542541590163489129e-01 1.026784300620144696e+00 1.017426655833234994e+00 9.929420929742086566e-01 1.000170485467352988e+00 9.725975529477753900e-01 9.741052304551073293e-01 9.831347822145243276e-01 1.046202179313348690e+00 9.906568528002014373e-01 1.042080131275901378e+00 1.019145720689636603e+00 1.052791527321530696e+00 1.008536563541451159e+00…
275.5 3.070948387713476002e+00	1.066524261327420620e+00 9.934631346959982290e-01 9.473389045109466000e-01 1.034215644824617808e+00 1.003407195509380401e+00 9.878532279645604319e-01 9.927053943643106004e-01 9.675107234547839496e-01 9.650352325174451629e-01 9.828702864569667241e-01 1.046331687372603181e+00 9.949502500125317894e-01 1.046305882617506233e+00 1.030454753980009075e+00 1.050322331477342441e+00 1.008389805581155763e+00…
276 3.067604602943475811e+00	1.065454363170942997e+00 9.859655166383866076e-01 9.431850295673700479e-01 1.038623608435702783e+00 9.856657648513516001e-01 9.812048715737189397e-01 9.875925273107321045e-01 9.657929384707674147e-01 9.725440864043124467e-01 9.824525433831404753e-01 1.044251406510903202e+00 1.001105888505307018e+00 1.041928980305279584e+00 1.041376973050585741e+00 1.042521942215127062e+00 1.003313011975823565e+00…
276.5 3.065125282920748706e+00	1.059957074602551730e+00 9.793594845612104693e-01 9.450597864685592597e-01 1.041618452217509372e+00 9.932109544301254145e-01 9.719346685863197166e-01 9.831281706878296500e-01 9.665635002419649124e-01 9.812700953356315869e-01 9.820554974134609871e-01 1.040396559010073219e+00 1.016602675581762982e+00 1.039163605983196126e+00 1.050590786176996971e+00 1.028996598633834303e+00 1.011885369001844559e+00…
277 3.064547927509047476e+00	1.050218072592544960e+00 9.748071604168696558e-01 9.515655521297510244e-01 1.039135217380298348e+00 1.003784837502540217e+00 9.617166942504447036e-01 9.799494884941781780e-01 9.714911219357589278e-01 9.914696162767669962e-01 9.878198216274061139e-01 1.034495045904039401e+00 1.027934336424267681e+00 1.032238344569703203e+00 1.056358840546146372e+00 1.010851621159109204e+00 1.016441341150585487e+00…
277.5 3.064783842296221916e+00	1.036949854139533445e+00 9.708043057176863888e-01 9.609547335853030336e-01 1.032990319412529834e+00 1.012654432666938664e+00 9.654315097405918866e-01 9.778430344385539152e-01 9.851598855008258937e-01 1.001426981861384347e+00 1.002354727628896880e+00 1.025967348408321600e+00 1.034311848525385491e+00 1.021362325524100889e+00 1.059717886986909496e+00 9.905685236267104399e-01 1.016894291458064759e+00…
278 3.065180745078501801e+00	1.020251929672274960e+00 9.696767502626830737e-01 9.703798225437288982e-01 1.041349124933611980e+00 1.017226621751515125e+00 9.712800831891903464e-01 9.810025484166695620e-01 9.992046837360212264e-01 1.010094550029847493e+00 1.014985714185181243e+00 1.016681366013955534e+00 1.034466045842008297e+00 1.007560420024526282e+00 1.058941452583663789e+00 9.707054136039415804e-01 1.013296600211409215e+00…
278.5 3.066781537703655136e+00	1.023352822832868769e+00 9.690505662760843242e-01 9.811269031068300395e-01 1.045654340592530707e+00 1.020671837565825246e+00 9.796826016623951805e-01 9.858787957959118664e-01 1.012787243205601095e+00 1.017562774476346465e+00 1.023755341866404045e+00 1.006328972056353299e+00 1.030440682426698062e+00 9.927023723150859569e-01 1.056648001938204517e+00 9.513154051102088449e-01 1.003769893949804093e+00…
279 3.070758375385468142e+00	1.033243920862832343e+00 9.706853249122503469e-01 9.920065523977148469e-01 1.040616163626147062e+00 1.018755122686508807e+00 9.882115158203720329e-01 9.898616064885024102e-01 1.025882059498069321e+00 1.022794700807547308e+00 1.027421529850333304e+00 9.966147701092934463e-01 1.021396103380074694e+00 9.773274783817340605e-01 1.050455615435511803e+00 9.398792475632177235e-01 9.922847373612062594e-01…
279.5 3.075770635141704457e+00	1.040172101144805739e+00 9.738572790712189953e-01 1.001350088630345025e+00 1.029479965807980291e+00 1.015087680941897608e+00 9.952537364913529583e-01 9.915593779497012816e-01 1.036045365802097384e+00 1.024607729816635393e+00 1.026555405226626139e+00 9.876456854560736742e-01 1.007266598274756619e+00 9.645993987143058890e-01 1.042631766253071746e+00 9.465653701673224507e-01 9.777223532271315243e-01…
280 3.082020278972868788e+00	1.045700722004149874e+00 9.775627857073945215e-01 1.007084405598657195e+00 1.012002964422535678e+00 1.005935882648590685e+00 1.001754460933417024e+00 9.956610869166279132e-01 1.043065673867182852e+00 1.028198910717181835e+00 1.021897744395201091e+00 9.817306147818767315e-01 9.899560596309309179e-01 9.540445482261298293e-01 1.032175372695938176e+00 9.577269965914088079e-01 9.629210767243596703e-01…
280.5 3.089350902697848067e+00	1.048593820313661773e+00 9.824021579780858326e-01 1.009250712162246044e+00 9.887841018139399418e-01 9.950949703420259862e-01 1.007021846833523027e+00 1.001039959242386645e+00 1.045490315593597064e+00 1.034304113885273990e+00 1.012183283797948752e+00 9.773520348369882926e-01 9.724129781116664928e-01 9.476059307539178578e-01 1.019886268169152066e+00 9.717509969122749558e-01 9.542981714328072629e-01…
281 3.098873020954552526e+00	1.050064283746475979e+00 9.893245170316966597e-01 1.007941466554482135e+00 9.637733135960967479e-01 9.988798726573681064e-01 1.008910798832087341e+00 1.005746488932474092e+00 1.044765045357088917e+00 1.037674322704382979e+00 9.983791864817689321e-01 9.762095062024337411e-01 9.565338467613156981e-01 9.468315584094142423e-01 1.007120648184714140e+00 9.856885917976327960e-01 9.640954309610626494e-01…
281.5 3.107782810944162755e+00	1.047413003547311483e+00 9.988958904710738551e-01 1.002979561107802287e+00 9.515765865131402546e-01 1.016309992079188484e+00 1.008953418151699699e+00 1.010008415806521231e+00 1.039682162970972490e+00 1.038923962568965020e+00 9.914968482047733511e-01 9.784937403989862892e-01 9.571948599945564462e-01 9.578768188029188613e-01 9.954180026501432410e-01 9.988823754576918734e-01 9.772911541603147567e-01…
282 3.118689788997939694e+00	1.042091646641503111e+00 1.003101689760315551e+00 9.952894051480700721e-01 9.558436064545287048e-01 1.027428343000133415e+00 1.008660002181112514e+00 1.013284757607652686e+00 1.030942287424470472e+00 1.034967632344123256e+00 9.930664630325606312e-01 9.828682515983508949e-01 9.608902122511189248e-01 9.802101815427134435e-01 9.833641238117248884e-01 1.007825877818187443e+00 9.907376040102651160e-01…
282.5 3.129815489769324000e+00	1.035608033958795193e+00 1.006547067950624985e+00 9.838607625065651785e-01 9.651326333722221040e-01 1.034120882682484588e+00 1.004256939234178247e+00 1.014890634502063183e+00 1.020338179232748610e+00 1.029610606005978868e+00 9.944888134111915523e-01 9.947110133098959750e-01 9.656691980176235202e-01 1.003719582353558071e+00 9.744259848751983810e-01 1.015409769501947945e+00 1.005071639237721026e+00…
283 3.142240760985701709e+00	1.026709306473843064e+00 1.004539197841478826e+00 9.720149175810010034e-01 9.774829921794034870e-01 1.036105207013264584e+00 9.980686349144520797e-01 1.013586207483112789e+00 1.007081923182022054e+00 1.019946077006034679e+00 9.949557779117625955e-01 1.011095445544089033e+00 9.721861961579162381e-01 1.025634437799356036e+00 9.678899730857847272e-01 1.027907583394538360e+00 1.017733265644785057e+00…
283.5 3.155007923920319701e+00	1.017568179533931749e+00 9.986360698472684927e-01 9.609006192109567079e-01 9.904615085908183847e-01 1.031449950312665287e+00 9.908143115639779230e-01 1.012466295735320099e+00 9.925522656263489063e-01 1.009600911251568478e+00 9.941614557002298458e-01 1.023676218342499222e+00 9.785300199789478404e-01 1.043886009102526158e+00 9.756930869899612668e-01 1.038823372859891458e+00 1.028601963832462829e+00…
284 3.168159244735025748e+00	1.016401987404589535e+00 9.991886708725234989e-01 9.492454898497020288e-01 1.005690807355819505e+00 1.022196165126831202e+00 9.845496432379634566e-01 1.010371713776667235e+00 9.796780083272257356e-01 9.980546077244475400e-01 9.929456178462140459e-01 1.031843980454409726e+00 9.852928498674903279e-01 1.057926273423624774e+00 9.849644663641428100e-01 1.044132654407474492e+00 1.037879569121581191e+00…
284.5 3.179578745683144803e+00	1.027629310597940826e+00 9.982810225582784414e-01 9.420435234106757649e-01 1.017855097742306425e+00 1.008209303666654844e+00 9.771509607015701482e-01 1.007000496524207422e+00 9.689566553773191204e-01 9.859913792726586745e-01 9.914802065598687930e-01 1.032217515836657329e+00 9.917081223827903802e-01 1.067867969366999681e+00 9.915548396331897996e-01 1.044046933810927946e+00 1.043243499859931589e+00…
285 3.190892508374421066e+00	1.034093322674505488e+00 9.971574599831262153e-01 9.397632680627605595e-01 1.028369583369714624e+00 9.908016955980647467e-01 9.715415585552685807e-01 1.003659802921289534e+00 9.606934995095992580e-01 9.742715227286495860e-01 9.895392867390362390e-01 1.031577917561246505e+00 1.000056998375592254e+00 1.071773763440774685e+00 9.940306836310432992e-01 1.037521566040918941e+00 1.045299000286520785e+00…
285.5 3.201625993147856342e+00	1.037389994168057106e+00 9.949140666409325151e-01 9.435496807269868613e-01 1.034923668682864673e+00 9.812716239655577821e-01 9.661205928868293880e-01 1.000948050600030115e+00 9.565197331994780283e-01 9.656179368673719621e-01 9.865824851475925028e-01 1.035869200237173882e+00 1.016556933968776999e+00 1.070453175061852225e+00 9.935280569767520609e-01 1.026011208515773765e+00 1.043230559368350185e+00…
286 3.210709267436090197e+00	1.034536127933674221e+00 9.922650855492186617e-01 9.509016773568126357e-01 1.037149940943931092e+00 9.920287294226906027e-01 9.632081810283799062e-01 9.978907755861869955e-01 9.569122216797101288e-01 9.717226970694874399e-01 9.844414660100418990e-01 1.037836692355786239e+00 1.026745343305729863e+00 1.064800920360232439e+00 1.005394449954841951e+00 1.009441925025902576e+00 1.038934550392852652e+00…
286.5 3.218317106812192296e+00	1.026894833953311048e+00 9.908930315629440599e-01 9.589483823439091115e-01 1.038927812699226738e+00 1.001071925487873271e+00 9.642826349157181953e-01 9.973900941958472322e-01 9.618622562508624130e-01 9.824255696998118736e-01 9.972652606002079256e-01 1.037455059267630153e+00 1.033534711560284203e+00 1.054243804819359642e+00 1.017804499891800996e+00 9.908249088512057767e-01 1.031533809431372406e+00…
287 3.223977357240586983e+00	1.014677288599680427e+00 9.900828248182058644e-01 9.680702453851161016e-01 1.046626007702846861e+00 1.007532133482600400e+00 9.655702978033241513e-01 9.971860408168581325e-01 9.692440353182472101e-01 9.943882541542816700e-01 1.010944607780268401e+00 1.033850085844170374e+00 1.036195927419134133e+00 1.041509481473883891e+00 1.029489679404315128e+00 9.699541226264255522e-01 1.022555621959019945e+00…
287.5 3.227093274140059531e+00	1.007657183768368769e+00 9.883213040302230024e-01 9.772819449882415022e-01 1.045017703199328407e+00 1.009968316334724170e+00 9.688947311240776461e-01 9.967156063792712573e-01 9.800173467852497655e-01 1.005981113142786487e+00 1.020077448040099588e+00 1.028199397004297078e+00 1.031490668886539730e+00 1.026126697830243240e+00 1.039440715000138571e+00 9.506366287914631563e-01 1.014836932713823803e+00…
288 3.228258663738083456e+00	1.018385486935079909e+00 9.874522773278719967e-01 9.880991853047955686e-01 1.037212610798769363e+00 1.007817939907799776e+00 9.747261153780583109e-01 9.978085988805669437e-01 9.916052642054702382e-01 1.015530403286873939e+00 1.026740473537495424e+00 1.020771277025367851e+00 1.021403935766844517e+00 1.009630625525989700e+00 1.047324687000168231e+00 9.462943516686550538e-01 1.002649988779733548e+00…
288.5 3.227398178099504022e+00	1.030994665359622031e+00 9.872436376092789123e-01 9.954898291795856169e-01 1.020597863999332278e+00 1.002255955332767901e+00 9.819918533266964733e-01 1.001036962354537208e+00 1.003656315677832422e+00 1.021257068518990119e+00 1.027171358634964893e+00 1.011008407482351101e+00 1.007855644425331487e+00 9.931268801114986333e-01 1.052430995362641175e+00 9.528263220545493128e-01 9.884067988434728225e-01…
289 3.224997519378889788e+00	1.043037870836912573e+00 9.878922005968066022e-01 1.001674597861002214e+00 9.996469376734967716e-01 9.933000553709836478e-01 9.889277021097139242e-01 1.003485924166352516e+00 1.014891619829426883e+00 1.025669537424213518e+00 1.024029784723081038e+00 1.001604213249925435e+00 9.912593000824759804e-01 9.783874488156527605e-01 1.055774123569998668e+00 9.641353639401469833e-01 9.781252476038022614e-01…
289.5 3.221693498767379538e+00	1.055809641933620480e+00 9.882540159291028914e-01 1.002327291856307756e+00 9.757796882493509072e-01 9.824769717403042391e-01 9.937700941364643326e-01 1.006321519197517889e+00 1.022870959603410457e+00 1.025980019298621704e+00 1.016136309753765898e+00 9.907961445221715735e-01 9.732029593049947858e-01 9.675634346129464713e-01 1.055819113295454637e+00 9.765659219940046043e-01 9.704272255043142614e-01…
290 3.216566647840519710e+00	1.068150738425995616e+00 9.976903327185248083e-01 1.000858131804902795e+00 9.566326358639454241e-01 9.976778037021772905e-01 9.999319976878432437e-01 1.008894940021011211e+00 1.028444456448670552e+00 1.023215519819749675e+00 1.005362621147215085e+00 9.823466801491220757e-01 9.607523093909278167e-01 9.616059484009037428e-01 1.053970587824916150e+00 9.901277695328011275e-01 9.660258795705216617e-01…
290.5 3.211719944204351140e+00	1.078416431625556893e+00 1.006250962732459175e+00 9.944169145785886066e-01 9.492254737416185861e-01 1.013617778060349472e+00 1.003278625308044791e+00 1.010502350318889464e+00 1.029520276633734799e+00 1.017561791735518639e+00 9.898227113983597558e-01 9.743582503371127634e-01 9.613251271032089429e-01 9.595337409387948435e-01 1.049981428407188222e+00 1.000837149590282138e+00 9.643163381380615018e-01…
291 3.206142074206943082e+00	1.086427171972424333e+00 1.011556226810946812e+00 9.874234147517469973e-01 9.473151534732250356e-01 1.027117325333382070e+00 1.005077608943708345e+00 1.010685905709582721e+00 1.028658835571833574e+00 1.017104714373107122e+00 9.763344713775090611e-01 9.856475029136936294e-01 9.654750126233201390e-01 9.632761805422158652e-01 1.044143189414171946e+00 1.010174242395835309e+00 9.673996071944618302e-01…
291.5 3.201478720841354875e+00	1.092046244442056668e+00 1.014039940041810972e+00 9.762730150936262952e-01 9.508511976119081721e-01 1.033056629619112377e+00 1.004723345005977819e+00 1.009805426802609318e+00 1.023404612066996178e+00 1.017904219462714810e+00 9.753286625543208244e-01 1.003908362351863204e+00 9.705719962990896343e-01 9.712497104246656798e-01 1.036326685944156667e+00 1.016662185782474692e+00 9.730986589241606977e-01…
292 3.196594437835364566e+00	1.094568864896129146e+00 1.012219837782286413e+00 9.658084696253185220e-01 9.596374315333888738e-01 1.035951253679437967e+00 1.000480884375108293e+00 1.007091356332682208e+00 1.015786394868527509e+00 1.015325563550922183e+00 9.735060349068207497e-01 1.019949018333759394e+00 9.771345864311618001e-01 9.826052106517664253e-01 1.028123533433603853e+00 1.030424184498792028e+00 9.818660804814470788e-01…
292.5 3.193779735673703879e+00	1.094624136404821257e+00 1.005462082825602677e+00 9.553627583279561408e-01 9.706518428355245254e-01 1.032124507993100071e+00 9.964983692911891788e-01 1.002661458319806131e+00 1.005621201049380797e+00 1.011462802084189150e+00 9.722473964994714501e-01 1.031649649832732996e+00 9.840315035607337668e-01 9.946225414698787182e-01 1.019804393008776566e+00 1.044752123711649050e+00 9.915971964462181321e-01…
293 3.191813434397441807e+00	1.091527370247764361e+00 9.969719153516813925e-01 9.499421034989441459e-01 9.843190539657351579e-01 1.022677857392052747e+00 9.888968601426548766e-01 9.986841342486619810e-01 9.938898329291833145e-01 1.004948257374478127e+00 9.704586544515950708e-01 1.038220593130381175e+00 9.899606052767955244e-01 1.009190269473501989e+00 1.011563641102229072e+00 1.054720342081255424e+00 1.002370689914664492e+00…
293.5 3.189526297116861198e+00	1.086617227914227435e+00 9.856779392884885693e-01 9.509894846947578584e-01 1.000009999950000728e+00 1.008655045097182512e+00 9.807114764292285125e-01 9.946024331359736292e-01 9.830717166107466598e-01 9.980020040060052500e-01 9.682081387800864913e-01 1.039313715872161703e+00 9.939844063163175703e-01 1.022450976819915480e+00 1.004878599632811786e+00 1.059156267979375787e+00 1.012223295523274613e+00…
294 3.189718953136780666e+00	1.077030175993226369e+00 9.832624268220574448e-01 9.539444428267302989e-01 1.013222088191922499e+00 9.920670340254230668e-01 9.727599909535759037e-01 9.901555433365005765e-01 9.720967030085021499e-01 9.906467584361250411e-01 9.651761497260489264e-01 1.033708856496837525e+00 9.982564800691260398e-01 1.033322311769178325e+00 9.991516401427772420e-01 1.058678893716125557e+00 1.021547845183964132e+00…
294.5 3.191447007236685618e+00	1.066662083323486332e+00 9.823507520229215473e-01 9.586855584601239322e-01 1.025320925369223257e+00 9.864932843157124820e-01 9.664745211333813923e-01 9.855384315185274913e-01 9.644345493604010722e-01 9.832639523546055083e-01 9.638008092961948270e-01 1.023059626805788991e+00 1.011059839969919549e+00 1.040559945414005982e+00 9.946305846896120739e-01 1.051538872319991436e+00 1.027514476783660813e+00…
295 3.193886973579371791e+00	1.054535442742442930e+00 9.813684323433273793e-01 9.665722942439433085e-01 1.039075069472846335e+00 9.972913315576357185e-01 9.604878968524271921e-01 9.831347822145235504e-01 9.636238892846107351e-01 9.771509607015690380e-01 9.727445707892701243e-01 1.018122782379414337e+00 1.023296633435290426e+00 1.041528684194534593e+00 9.926177512013374393e-01 1.040420107456597965e+00 1.032242219636457348e+00…
295.5 3.197839583218645920e+00	1.040419626881384785e+00 9.810881713689134642e-01 9.747409912381848063e-01 1.050993339655394987e+00 1.004615846978335725e+00 9.570893375228886057e-01 9.822204436886866619e-01 9.666079867247120427e-01 9.786986257270414713e-01 9.883491285977851204e-01 1.024378836173416296e+00 1.030776406404415591e+00 1.038973050661083697e+00 9.927391399557086160e-01 1.023820785098641606e+00 1.034168748319151510e+00…
296 3.203532581385742706e+00	1.027389410106995360e+00 9.796871949760280751e-01 9.834159852270043523e-01 1.055713502802725134e+00 1.008526152362942074e+00 9.575844610268058332e-01 9.860593288438577186e-01 9.722335110455724294e-01 9.897908870059375364e-01 1.000322947852342770e+00 1.028515921121302190e+00 1.032147760739711151e+00 1.031559014307955380e+00 9.953336124134469776e-01 1.005666942879202219e+00 1.033821067690149365e+00…
296.5 3.209637674255460205e+00	1.013831346921173715e+00 9.800938730550255995e-01 9.911215868903267001e-01 1.051299196232927891e+00 1.008715024176798813e+00 9.611061335773490866e-01 9.893159252736214437e-01 9.803494275002155867e-01 1.000950048703730166e+00 1.010382105938143482e+00 1.030174257104107483e+00 1.029464423863205358e+00 1.020376891153459864e+00 1.001421489683540278e+00 9.860659207172711715e-01 1.029234181321238673e+00…
297 3.216844882800536709e+00	1.001296159984647272e+00 9.793977741449075847e-01 1.002381663838679327e+00 1.041484997491562314e+00 1.004281335084943771e+00 9.678455455288299536e-01 9.914444008616918325e-01 9.910171542410349810e-01 1.012219837782287746e+00 1.016081689629332985e+00 1.027839481631251051e+00 1.020747275284141553e+00 1.006118283304701544e+00 1.007614013399972031e+00 9.673169077401684302e-01 1.024340275494427743e+00…
297.5 3.225119067569444997e+00	9.923391557325551560e-01 9.806819056146589553e-01 1.008460708208307022e+00 1.024182112712382908e+00 9.968209468104097803e-01 9.758534726074403753e-01 9.908995912805698136e-01 1.000841146236504109e+00 1.021871322623352674e+00 1.018081529151766862e+00 1.022634832185956411e+00 1.007770311132452523e+00 9.892527482903442637e-01 1.014282505025103420e+00 9.576043024130577175e-01 1.015208845509139035e+00…
298 3.233741331646672545e+00	9.852212949383503116e-01 9.814061340749804518e-01 1.013829867384069550e+00 1.002497880297010813e+00 9.870526834976952602e-01 9.848319653626194103e-01 9.955571304551035228e-01 1.011130555368592754e+00 1.028383683262234172e+00 1.014605834794970463e+00 1.017250215040527817e+00 9.904211225534313989e-01 9.736909160508787631e-01 1.021677542084586054e+00 9.675691189780700752e-01 1.006893241610052891e+00…
298.5 3.243063058283016886e+00	9.844399423022203166e-01 9.836101870151614524e-01 1.014114885010569234e+00 9.844648292346456220e-01 9.787767876283137714e-01 9.928046132044319183e-01 9.994853675767342294e-01 1.018130148851315697e+00 1.032687271152308073e+00 1.006704524674444157e+00 1.008874620555002766e+00 9.719619334109745878e-01 9.570506778640300860e-01 1.029260414083821518e+00 9.795223325682780313e-01 9.984678262217564493e-01…
299 3.254285482252594175e+00	9.843510552643296441e-01 9.944807690448318471e-01 1.009938611995798263e+00 9.707198359980081515e-01 9.965470385285379873e-01 1.001023975736845983e+00 1.003922805797338391e+00 1.024954633142365124e+00 1.033054209613416319e+00 9.948034981844398050e-01 9.993092614401200002e-01 9.600859336538571931e-01 9.531956777073635756e-01 1.035583893269878653e+00 9.898656474491878132e-01 9.897156157199905602e-01…
299.5 3.264677932047815645e+00	9.883809994126756537e-01 1.001767438081314188e+00 1.003377296932714158e+00 9.595514577134464096e-01 1.013892992381346447e+00 1.008417572238801574e+00 1.007182704378901894e+00 1.030871475985245977e+00 1.030035921703704727e+00 9.870567359579693889e-01 9.895524240786850445e-01 9.601088479958929112e-01 9.542253402629802261e-01 1.041630452703836696e+00 1.000811670595421976e+00 9.825446554737350402e-01…
300 3.275715036446241957e+00	9.968354929475573556e-01 1.006265869440079452e+00 9.930025176201718873e-01 9.512712546902697408e-01 1.026510107110495618e+00 1.012858331653543109e+00 1.009674204879970061e+00 1.033845249541729405e+00 1.024658967657044784e+00 9.886334002045449321e-01 9.809123304352934669e-01 9.627299725260467511e-01 9.606836107689157300e-01 1.047072585831564817e+00 1.009620720865019194e+00 9.769682696996870863e-01…
300.5 3.286784751090341850e+00	1.007278015247031755e+00 1.006982124965482894e+00 9.817708490274094091e-01 9.472929853007463485e-01 1.036248522314990428e+00 1.013545262926132340e+00 1.009511763180598320e+00 1.033003872209587115e+00 1.015652007333220475e+00 9.891642937348684717e-01 1.001495381916462035e+00 9.678496784108573392e-01 9.689267258157354679e-01 1.050276630226532060e+00 1.015146787415494245e+00 9.737361038803076241e-01…
301 3.297281001067393635e+00	1.018507241015006226e+00 1.002704343263756126e+00 9.691676841496523753e-01 9.494935492145274436e-01 1.040009134575269334e+00 1.011998517785475116e+00 1.009869793587272024e+00 1.029155479021512276e+00 1.005857345750380771e+00 9.877195958367934736e-01 1.019750459671384224e+00 9.733581047076141912e-01 9.798908102436714174e-01 1.052712686348938886e+00 1.016390180983661073e+00 9.732116933124050906e-01…
301.5 3.309964048143122284e+00	1.029275959109120508e+00 9.950572847831424816e-01 9.587893407834692239e-01 9.556411460375699995e-01 1.038509027404192153e+00 1.008922692776805574e+00 1.007298863297283908e+00 1.021574275322161496e+00 1.003939241189425013e+00 9.876897286091417261e-01 1.034563192850006752e+00 9.799862243929761130e-01 9.923915557883380423e-01 1.053146238658240419e+00 1.022630431778753568e+00 9.759984631135437683e-01…
302 3.320808787027640818e+00	1.041595890928914692e+00 9.935461740654036866e-01 9.503120540117336867e-01 9.656350242198136202e-01 1.031259424199362007e+00 1.003568134209133156e+00 1.004078682175854498e+00 1.011117203888846294e+00 9.995108803809986675e-01 9.858179345092077384e-01 1.042982262552916151e+00 9.861318370278902012e-01 1.005670920331297680e+00 1.053080718653607972e+00 1.037549516890639234e+00 9.807721447920507707e-01…
302.5 3.332795523280718708e+00	1.051173154147308608e+00 9.929561923871557116e-01 9.466076272669677882e-01 9.791164384280346411e-01 1.020074997242849557e+00 9.965871763172554632e-01 9.993788070596648643e-01 1.000778197204554631e+00 9.937565094126421528e-01 9.842453962300262704e-01 1.046641772527735270e+00 9.900843398418146535e-01 1.014706361466211737e+00 1.050260919962272776e+00 1.047548566893201416e+00 9.931752111284288809e-01…
303 3.343835223213009744e+00	1.058047730492344352e+00 9.948527529237672917e-01 9.500542089796767398e-01 1.003500373692007841e+00 1.004084159819285782e+00 9.880961491676798492e-01 9.934404863906038941e-01 9.883096680696792369e-01 9.862383079154851684e-01 9.837291293847106877e-01 1.043123195025400740e+00 9.969072173477324661e-01 1.022022504644590546e+00 1.045811168423822712e+00 1.052352127379424296e+00 1.008191450072851936e+00…
303.5 3.356394941004410271e+00	1.063404908771819368e+00 9.939270596980452899e-01 9.569791011302178907e-01 1.025206808405016545e+00 1.004467022853413605e+00 9.803417771369330458e-01 9.899282802304414375e-01 9.771130947848362114e-01 9.786751248499170330e-01 9.836528859308041328e-01 1.035056037130357431e+00 1.012487036954053510e+00 1.025922999059870167e+00 1.040994236295283759e+00 1.051271610955038183e+00 1.019438080512985456e+00…
304 3.369398017450595528e+00	1.065436060962834386e+00 9.941056281904853131e-01 9.649321219650635051e-01 1.042975071610054538e+00 1.013114998408372713e+00 9.728586742173805924e-01 9.855313287765128383e-01 9.669431213882235809e-01 9.721568803439080142e-01 9.855161084426776741e-01 1.020373951059120099e+00 1.024331977437003438e+00 1.027944064626087117e+00 1.035037197399204301e+00 1.046140047985928412e+00 1.025780190879118869e+00…
304.5 3.381175683101959706e+00	1.065019248652342654e+00 9.924263196832298073e-01 9.710535515613963886e-01 1.053958727844691134e+00 1.019094696286856783e+00 9.685163911880892984e-01 9.842017069686478381e-01 9.600359368273673200e-01 9.667124701792150221e-01 9.941106578243700254e-01 1.003976593352654101e+00 1.032082361054581288e+00 1.029525618913874840e+00 1.028850815230273996e+00 1.035069079820279292e+00 1.026016081745310338e+00…
305 3.393929433562223874e+00	1.061974105145695013e+00 9.929848941449206379e-01 9.788007968938332581e-01 1.058293910026888218e+00 1.021459250288528242e+00 9.660486530190911525e-01 9.871393012133592437e-01 9.570120166434684661e-01 9.729450138625509448e-01 1.006851528280112262e+00 1.012404069529553530e+00 1.033750937121703517e+00 1.028004863801722735e+00 1.022313063596469895e+00 1.020043626518003510e+00 1.021964285090237734e+00…
305.5 3.407271048801371105e+00	1.056213046690865243e+00 9.912941036846728560e-01 9.846532384550416017e-01 1.054920850111515040e+00 1.019206063561240105e+00 9.666529884089740676e-01 9.894862303235965051e-01 9.633332756632049243e-01 9.824693379439379814e-01 1.016379850252848049e+00 1.017450244483728783e+00 1.029533389453687997e+00 1.021552739705590129e+00 1.015529418579294241e+00 1.001643150028991514e+00 1.023308848784179270e+00…
306 3.420241804317349477e+00	1.048925640834468265e+00 9.904438399020915051e-01 9.928242543370906503e-01 1.045928295821468179e+00 1.013462875491746518e+00 9.695906352683080209e-01 9.902782437274899596e-01 9.730087358292321964e-01 9.934882988742245180e-01 1.021266370737821561e+00 1.021783734456563453e+00 1.020870706798858718e+00 1.010996538075180196e+00 1.008943011274670898e+00 9.833458191297712592e-01 1.021705926379993024e+00…
306.5 3.434731139405236444e+00	1.039538840063227942e+00 9.898025055535071282e-01 9.977018592746036418e-01 1.030437285816074633e+00 1.004954725348362832e+00 9.755793150738703012e-01 9.887841018139397198e-01 9.838007928437542127e-01 1.004703936490745519e+00 1.023008797616130838e+00 1.022840163466414820e+00 1.008326336063875672e+00 9.983576513454481827e-01 1.002578176502959550e+00 9.649103585307812203e-01 1.018042729948012592e+00…
307 3.449399078100416016e+00	1.029666450847069203e+00 9.895079585329256133e-01 9.998374867947290578e-01 1.010004455435717263e+00 9.940553304519824662e-01 9.833361581880321056e-01 9.932960283822738212e-01 9.961295096522341241e-01 1.013392816236625693e+00 1.018839045188199677e+00 1.021732841793783209e+00 9.913778290843505703e-01 9.839613813559959787e-01 9.986841342486626472e-01 9.609209124584600081e-01 1.013054786277624020e+00…
307.5 3.462420540604506769e+00	1.018643706111219904e+00 9.934520622556487490e-01 9.971810266947525037e-01 9.859249464335507751e-01 9.825151398324615259e-01 9.915311391983598899e-01 9.973850810995722460e-01 1.006618597086304412e+00 1.021283016602156479e+00 1.012699856818396027e+00 1.017462038603898389e+00 9.741339743587636990e-01 9.706621451359894737e-01 9.960095381069401510e-01 9.695942450324248618e-01 1.004110053729172058e+00…
308 3.473218104294632624e+00	1.008098209501435916e+00 1.003952688128280757e+00 9.906735082760619315e-01 9.640580895361025027e-01 9.864061029819309878e-01 1.000198480302784132e+00 1.000878114457500301e+00 1.015684005978237270e+00 1.027083735632105199e+00 1.014805400064465735e+00 1.012437158543679327e+00 9.586083663311112391e-01 9.633010951929821264e-01 9.956967409809075464e-01 9.802367061072544407e-01 9.950286428038132014e-01…
308.5 3.480142669489283858e+00	1.000496876556843384e+00 1.010451879111518902e+00 9.822657481557628412e-01 9.534615881093480017e-01 1.003677737124820224e+00 1.007807025178927507e+00 1.003522296712932915e+00 1.021956456998046603e+00 1.027504744514593504e+00 1.014144467026270924e+00 1.003767901459295731e+00 9.589353471428624376e-01 9.645527460953079446e-01 9.966212921666890434e-01 9.892350580119986247e-01 9.856434446593754783e-01…
309 3.484859538058887818e+00	9.928992899584527798e-01 1.012489012286058143e+00 9.712491956238625823e-01 9.456262475206576035e-01 1.017441890232557045e+00 1.014321941002954697e+00 1.004601911206622900e+00 1.025741682881220695e+00 1.027155781758541053e+00 1.010537975535803268e+00 9.949462297028925928e-01 9.620530130923141687e-01 9.692270115922263507e-01 1.000278461229671789e+00 9.939044219642046984e-01 9.776487099157862293e-01…
309.5 3.482327526238737203e+00	9.884331034521250947e-01 1.011707961815069057e+00 9.599380188324659890e-01 9.424462849414815269e-01 1.028356941922404344e+00 1.017235960827182151e+00 1.004476978332504933e+00 1.026731220914218090e+00 1.022020058511573071e+00 1.006068089147051925e+00 9.931616182676413773e-01 9.665526369525871964e-01 9.792992392522309464e-01 1.005429758859364808e+00 9.972381861922455792e-01 9.706745077522122012e-01…
310 3.475563407564303819e+00	9.873859427802282873e-01 1.006606675916665861e+00 9.514835784184606515e-01 9.442949751004715564e-01 1.032845583812023849e+00 1.018544058939032659e+00 1.002251964328330969e+00 1.022338984877324775e+00 1.014268702070610040e+00 1.000456895623195397e+00 1.012770951400167041e+00 9.711488042519534902e-01 9.913576549358967815e-01 1.011677320097668531e+00 9.965926951367843900e-01 9.657018173328660859e-01…
310.5 3.463867347344583791e+00	9.903272186504821217e-01 9.992847442045741380e-01 9.518424239337095472e-01 9.500999947373961474e-01 1.031824112918476199e+00 1.016421664468048158e+00 9.983145796791710325e-01 1.016285392987619440e+00 1.003960158572042127e+00 9.920876977364452287e-01 1.028636476117777976e+00 9.775811986735424286e-01 1.004901487709118912e+00 1.017843799411284333e+00 1.002450497530925855e+00 9.655464773898764230e-01…
311 3.447597569322729871e+00	9.966513934169756173e-01 9.901484737149283122e-01 9.541200134155018997e-01 9.607902997012406354e-01 1.025605674711289383e+00 1.011601700275361448e+00 9.929899294554802580e-01 1.007200575853687718e+00 1.000678269974919488e+00 9.823588957198892135e-01 1.039697552175631534e+00 9.823263205269409104e-01 1.019484673744535996e+00 1.024941949575681743e+00 1.019977450731142987e+00 9.811437203590500644e-01…
311.5 3.430138918469628706e+00	1.012797116899529559e+00 9.900212118939673012e-01 9.595571895410928143e-01 9.735281197787765128e-01 1.013697193445853850e+00 1.003975099292805817e+00 9.874482264908887030e-01 9.973735508825171125e-01 9.985244113190228088e-01 9.735635572472910448e-01 1.043939653428300751e+00 9.853344609826647504e-01 1.031511997021847815e+00 1.031615238351973662e+00 1.034656464726335656e+00 9.977925636122968456e-01…
312 3.409478112556231011e+00	1.026455551887172746e+00 9.913092353045037664e-01 9.663467286642001275e-01 9.893881947951477240e-01 9.981032010769228524e-01 9.955646638968252971e-01 9.811513644693160563e-01 9.887421301835993548e-01 9.942162742582718593e-01 9.657044061202167962e-01 1.042182805461690842e+00 9.975399741363758510e-01 1.042948224985306149e+00 1.038076105109832392e+00 1.045490315593597286e+00 1.010798694102837070e+00…
312.5 3.389026556402295665e+00	1.035430345315415668e+00 9.917086265632660824e-01 9.755946904324561686e-01 1.012498888888279325e+00 1.004200677155716148e+00 9.850147207021846540e-01 9.759866802369793204e-01 9.793334467891916528e-01 9.900262622779252286e-01 9.643847779802414699e-01 1.033874750634717454e+00 1.014575773414681858e+00 1.050724511944020501e+00 1.042558871239413820e+00 1.051339146041847528e+00 1.020656161496122927e+00…
313 3.370452491877018897e+00	1.041186822813273682e+00 9.936141102057679531e-01 9.826723767360117101e-01 1.030898637112300564e+00 1.012934844893786712e+00 9.756028905246244554e-01 9.816073553106656746e-01 9.723029363320876417e-01 9.838912541536285472e-01 9.790658813379210512e-01 1.019108433877377040e+00 1.028079763442506511e+00 1.053893732783338866e+00 1.044969856024565269e+00 1.052069864600255977e+00 1.025996588688286471e+00…
313.5 3.352029981966151873e+00	1.052800075987839312e+00 9.926343737751569529e-01 9.898060416061322808e-01 1.045526183316324298e+00 1.016293756745558552e+00 9.674802323561974005e-01 9.869270489757574483e-01 9.674326849967390674e-01 9.792568610941665419e-01 9.916571988343551025e-01 1.000410415779443563e+00 1.036052604842051306e+00 1.053252581292824619e+00 1.046615975417918731e+00 1.045852762103728795e+00 1.026364944841745119e+00…
314 3.335205690808290768e+00	1.065966697416012465e+00 9.937655659158245447e-01 9.964512030199969006e-01 1.052877010861192675e+00 1.017217774127054941e+00 9.631619801466416719e-01 9.898555450165453795e-01 9.639055970373855420e-01 9.754250355614223489e-01 1.004042329784955445e+00 9.930750223422204481e-01 1.039817772496700155e+00 1.048764511222610052e+00 1.045598871460751811e+00 1.034634718149357591e+00 1.024489629034866844e+00…
314.5 3.322182114213487747e+00	1.077444198091019656e+00 9.938440521530536031e-01 9.991721573382629229e-01 1.053501305172423130e+00 1.012948666024098721e+00 9.677365343935315778e-01 9.896645896464114633e-01 9.656381309786803424e-01 9.795616366518240525e-01 1.012986179570086742e+00 1.000864126642572183e+00 1.037236713580849345e+00 1.040539283256522118e+00 1.043744221540890527e+00 1.019655333924165186e+00 1.032074125244887508e+00…
315 3.310269022300151409e+00	1.088966482496132482e+00 9.933549214656357540e-01 1.004082167952404347e+00 1.047918889991015456e+00 1.005774328564812858e+00 9.789310496659109351e-01 9.876299914441634131e-01 9.699200998020399700e-01 9.912315572054791746e-01 1.018861128908154612e+00 1.008011904691606286e+00 1.030483381719471847e+00 1.028671959372860378e+00 1.040878955498669711e+00 1.001627176148890186e+00 1.038410323523412782e+00…
315.5 3.302681637699885098e+00	1.097413777934285406e+00 9.927300740886215724e-01 1.007211000734206108e+00 1.035205293649525515e+00 9.947024680777661887e-01 9.890768423130735787e-01 9.895099797374451445e-01 9.761459931792992872e-01 1.003561657298643883e+00 1.018920016488046310e+00 1.011783573695480554e+00 1.017381442724409224e+00 1.014051773826169844e+00 1.037479156417130177e+00 9.818986709431886117e-01 1.042347830620854676e+00…
316 3.297081285015581287e+00	1.105095923438322858e+00 9.909016096464877688e-01 1.007003972186802709e+00 1.017965127104067280e+00 9.815808677842083885e-01 9.974236812909552663e-01 9.978151131346930658e-01 9.870222895152878095e-01 1.017067352735304242e+00 1.016150087339464436e+00 1.014614705196016597e+00 1.002080835062720610e+00 9.974166631854510801e-01 1.032915291783407241e+00 9.698938086203048314e-01 1.043491734514461644e+00…
316.5 3.295852241833665985e+00	1.109858099037890566e+00 9.937665721888617743e-01 1.002035927499608237e+00 9.963282591596006599e-01 9.679999999999997495e-01 1.004824860361248406e+00 1.005963717039536132e+00 9.994293371719691343e-01 1.029941260461003649e+00 1.009245757979691183e+00 1.015388103140862031e+00 9.844561950640563497e-01 9.810239548553335576e-01 1.027544646231977277e+00 9.785402393361241069e-01 1.041450910989086820e+00…
317 3.297342869645194963e+00	1.113227739503467761e+00 1.002470947209943120e+00 9.942565061391355208e-01 9.738018278890220314e-01 9.838907459672540101e-01 1.007677527783565008e+00 1.013218140382415422e+00 1.010196515535467299e+00 1.038705925659423768e+00 9.987216829527638673e-01 1.012492469107794557e+00 9.667202284011651159e-01 9.678646599602658274e-01 1.022906642856521664e+00 9.856510538725143933e-01 1.037505662635150205e+00…
317.5 3.303300470741347805e+00	1.113395706835624388e+00 1.007215468507111078e+00 9.839049750865179744e-01 9.566472704189354914e-01 1.001759951285735362e+00 1.006215185733151385e+00 1.017536731523731808e+00 1.020523885070800496e+00 1.046741610905002284e+00 9.989439423711420352e-01 1.008186986625001058e+00 9.618305464061750465e-01 9.570376168155565466e-01 1.019532245689169114e+00 9.914766764780700292e-01 1.031326330508437916e+00…
318 3.312178890096366679e+00	1.112016636566198313e+00 1.007890867108140798e+00 9.712600063834611053e-01 9.480395561367679358e-01 1.016359188476199993e+00 1.010572609959324186e+00 1.021756331030055476e+00 1.026655735872545661e+00 1.049812364187048042e+00 9.992046837360204492e-01 1.000263965161196422e+00 9.659156277853675476e-01 9.490400413048967199e-01 1.015676129482228518e+00 9.937595282562075027e-01 1.023219429057129926e+00…
318.5 3.323735699480329320e+00	1.107672334221632582e+00 1.005419315509702871e+00 9.600838505047355476e-01 9.443563945883990396e-01 1.026090151984707211e+00 1.015703696951034685e+00 1.021804775874529891e+00 1.030150474445359565e+00 1.049450332316874679e+00 9.966318277077045318e-01 9.935819040220088549e-01 9.706853249122497918e-01 9.495209318387876074e-01 1.013275875564004558e+00 9.938380149702462640e-01 1.013183596393072650e+00…
319 3.339272375832794904e+00	1.101039962944124984e+00 1.000152988297289935e+00 9.498763077369600794e-01 9.448036833120413425e-01 1.030200465928840181e+00 1.016675956241712919e+00 1.019883326660457001e+00 1.029288103496780460e+00 1.044081414450042100e+00 9.907860515772310972e-01 1.008586139107612745e+00 9.743361842813805795e-01 9.536907255499555980e-01 1.013059721832824778e+00 9.900919149250750895e-01 1.003455529657393486e+00…
319.5 3.356456762718686981e+00	1.092033424396890995e+00 9.909202793363349748e-01 9.454215990763064070e-01 9.513905612312956173e-01 1.028288383674540452e+00 1.015799684977308770e+00 1.014458476232516837e+00 1.025499390541018574e+00 1.035061833901723682e+00 9.850817224981893716e-01 1.023410474834022477e+00 9.796621866745698348e-01 9.635496873540050355e-01 1.012321589219552065e+00 9.858199632792997713e-01 9.942997535954632982e-01…
320 3.375098665224470551e+00	1.079771735136644040e+00 9.809429137314765734e-01 9.471066465821041946e-01 9.605607737150211323e-01 1.022436795112539043e+00 1.011043520329367285e+00 1.008042657827534105e+00 1.016480693372973088e+00 1.022999999999999909e+00 9.774154694908403496e-01 1.032120632484401002e+00 9.854166631430580914e-01 9.756459398777814762e-01 1.013349396802504909e+00 9.961832160802550629e-01 9.912562736245358330e-01…
320.5 3.393443973310890538e+00	1.067116207355131685e+00 9.763677585827987837e-01 9.522441913710996131e-01 9.730791334727100228e-01 1.009854444957291264e+00 1.004248973113740062e+00 9.988513402904360960e-01 1.005804155887218387e+00 1.007308294416361383e+00 9.688157719607990437e-01 1.033938586183918096e+00 9.881948188489969587e-01 9.908355060250908508e-01 1.013771177337371210e+00 1.014526983376982106e+00 1.006513785300529484e+00…
321 3.409352577836443743e+00	1.051719544365322001e+00 9.770010235409184451e-01 9.588503532877278301e-01 9.884589015229711118e-01 9.996079231378666163e-01 9.950100502004991521e-01 9.885393264812484260e-01 9.934948414561599606e-01 9.917731595480899776e-01 9.641644050679322175e-01 1.029373595931039942e+00 9.919127985866496022e-01 1.004765146688517463e+00 1.014903936340774804e+00 1.030014077573700115e+00 1.019296325903316536e+00…
321.5 3.424439516183634069e+00	1.035382538002259212e+00 9.789479046404867546e-01 9.671039240950267679e-01 1.011086544268096077e+00 1.011792963011702184e+00 9.846689799115233566e-01 9.842078032610790395e-01 9.818828850733671842e-01 9.856885917976331291e-01 9.682499677252768278e-01 1.016872165023706254e+00 1.008651575123937327e+00 1.017578498200506276e+00 1.015015763424391260e+00 1.040333600341736719e+00 1.030109702895763979e+00…
322 3.433579764618844621e+00	1.027319327181184239e+00 9.816664402942586465e-01 9.746209519602992977e-01 1.031321967185805599e+00 1.019741633944597936e+00 9.742176348229383276e-01 9.903908319446423913e-01 9.715657466172837875e-01 9.807288106301351727e-01 9.797739535219340823e-01 1.000972527095524756e+00 1.021330994340228893e+00 1.027382110025282236e+00 1.015234455680066317e+00 1.046734445788424894e+00 1.036712110472333581e+00…
322.5 3.440154211659704142e+00	1.026343509747102090e+00 9.843668015531613635e-01 9.810698242225164289e-01 1.048971877602063785e+00 1.024756556456215328e+00 9.652258802995281606e-01 9.947180505047645838e-01 9.639076719271406635e-01 9.771003019137809442e-01 9.923814790694138743e-01 9.810310902310902526e-01 1.031601667311564219e+00 1.034242718127616367e+00 1.013221101240986632e+00 1.045494141542648414e+00 1.037819348441721967e+00…
323 3.442230236343873706e+00	1.020295055363888759e+00 9.876016403388578890e-01 9.915170195210972759e-01 1.059645695503927065e+00 1.025000975609291931e+00 9.577687612362393299e-01 9.960065260830373024e-01 9.582071801025080493e-01 9.740682727612047787e-01 1.002215545678673214e+00 9.827558191127629961e-01 1.036398089538957068e+00 1.037287809626624258e+00 1.009770766065248626e+00 1.040014422976912600e+00 1.035147815531675786e+00…
323.5 3.439388608459357677e+00	1.009563271915139060e+00 9.925467243409769047e-01 9.987537233973151629e-01 1.065702115978006237e+00 1.020134795014854490e+00 9.619818085598091928e-01 9.944113836838345266e-01 9.578501970558868095e-01 9.705570565402119598e-01 1.010185131547677750e+00 9.913969941451316048e-01 1.036549564661525924e+00 1.035149264599073637e+00 1.004782563542978790e+00 1.027829752439576305e+00 1.028172164571674152e+00…
324 3.435801798707253329e+00	9.940090542847176414e-01 9.950201002994867316e-01 1.003255201830521859e+00 1.064714985336451480e+00 1.012793167433508223e+00 9.737422656945728949e-01 9.908733521495070029e-01 9.588873760770868504e-01 9.685169074414751167e-01 1.014341658416925362e+00 9.991826659825510104e-01 1.031224999696961797e+00 1.030433889194255492e+00 1.000285459256506027e+00 1.012786749518377771e+00 1.015477227711188535e+00…
324.5 3.431925552805596968e+00	9.763390804428546677e-01 9.979073103249622712e-01 1.003143060585079738e+00 1.058582070507525286e+00 1.002344252240715772e+00 9.851964271149178387e-01 9.842850196970389653e-01 9.640383809786833291e-01 9.675453477744603292e-01 1.015553051297665155e+00 1.005772837175472390e+00 1.020729151146375413e+00 1.020882461402878194e+00 9.922927995304610116e-01 9.959136508754165007e-01 1.016256857295438465e+00…
325 3.426873793999422713e+00	9.777908774375018153e-01 1.002028442710085177e+00 9.974276916147860605e-01 1.046463568405513245e+00 9.894594483858349943e-01 9.937605345353576203e-01 9.784165779462250523e-01 9.714154620964187137e-01 9.768295654821265162e-01 1.011141928712285365e+00 1.010763572750819517e+00 1.006721907976577679e+00 1.009425083896770214e+00 9.853298939948990087e-01 9.790372822318872403e-01 1.024384205266754444e+00…
325.5 3.424643193093259708e+00	9.846913221918834891e-01 1.003163496146066924e+00 9.906770412197918318e-01 1.029196774188493757e+00 9.760373968245273923e-01 1.000650288562392687e+00 9.872441440697435899e-01 9.812165917879703825e-01 9.933851216924886041e-01 1.011532500713645311e+00 1.012976801313830721e+00 9.889999999999995461e-01 9.951708396049382399e-01 9.791103104349376807e-01 9.859274821202623773e-01 1.032234953874359151e+00…
326 3.423666309674470387e+00	9.951411960119027622e-01 1.005475509398413791e+00 9.796703527207507589e-01 1.008076881988670737e+00 9.951773711253689703e-01 1.003220314786339440e+00 9.961259960466850583e-01 9.919077578081543223e-01 1.009174910508579659e+00 1.018704078719624873e+00 1.014386021197058119e+00 9.703736393781522418e-01 9.812619426024820068e-01 9.729717364857011219e-01 9.908753705688722047e-01 1.037792368443707813e+00…
326.5 3.424208667707037357e+00	1.008181035330461439e+00 1.005386492847403002e+00 9.658876746288875825e-01 9.860005070992612364e-01 1.012336900443721266e+00 1.002243982271781464e+00 1.003219317995821092e+00 1.004032867987895372e+00 1.020774705799472493e+00 1.024020019335559084e+00 1.012005434768016077e+00 9.678935891925308788e-01 9.685272324514170306e-01 9.816496319970784423e-01 9.949577880493221116e-01 1.042092606249559683e+00…
327 3.427070760868529575e+00	1.020918214158215154e+00 1.004363480021051913e+00 9.539098489899348055e-01 9.624286986577236247e-01 1.026007309915480059e+00 1.000014999887501643e+00 1.007982638739378878e+00 1.015639699893618575e+00 1.032082845511928637e+00 1.025815285516842090e+00 1.008027777395047675e+00 9.695617566715389879e-01 9.596775500135439341e-01 9.923230320817917338e-01 9.950522599341201646e-01 1.042874393203706784e+00…
327.5 3.433039032693919523e+00	1.032547819715871507e+00 1.003590553961125620e+00 9.450597864685594818e-01 9.425094163985839879e-01 1.035212538563941242e+00 1.000276961646123119e+00 1.011421277213407466e+00 1.023033235041755917e+00 1.038334724450646451e+00 1.025017560825179697e+00 1.003692183889064893e+00 9.725682495331626765e-01 9.549078489571648509e-01 1.000571836501507272e+00 9.926157363249888954e-01 1.042563667120622428e+00…
328 3.441374870600412361e+00	1.045046410452665553e+00 1.000808673023969142e+00 9.437632118280515625e-01 9.419962844937340707e-01 1.039269454953815508e+00 1.002730771443661739e+00 1.010326679841723863e+00 1.026864645413405164e+00 1.039042347548934320e+00 1.021373584933544354e+00 1.020370030920156434e+00 9.756408150543929292e-01 9.546014875328859839e-01 1.004800975317998502e+00 9.883612699817819758e-01 1.040504685236928628e+00…
328.5 3.450713259603006122e+00	1.053799316758176063e+00 9.975214283412665583e-01 9.451169239834820157e-01 9.473964323344268301e-01 1.037524457543049561e+00 1.000072497372065605e+00 1.006864936324629811e+00 1.028238299228345198e+00 1.036201717813669543e+00 1.015411739148214254e+00 1.029580011460983879e+00 9.802453774438306677e-01 9.582885786651117455e-01 1.004441138145984347e+00 9.810881713689140193e-01 1.035818516922727639e+00…
329 3.463559729526834108e+00	1.061325586236382401e+00 9.934636379858091670e-01 9.495672698655951427e-01 9.557128229756048921e-01 1.029785414540330235e+00 9.945038964227342904e-01 1.000741724922069364e+00 1.024259732685025792e+00 1.028842553552291372e+00 1.008780451832806291e+00 1.033652746332152539e+00 9.820799356467876384e-01 9.671871587236879897e-01 1.000412414956952212e+00 9.897130897386376969e-01 1.029930094715170386e+00…
329.5 3.479221752058928807e+00	1.064403119123576769e+00 9.899156529725153808e-01 9.562954564359272824e-01 9.668655542525030899e-01 1.017853132824180440e+00 9.863594679425954359e-01 9.916980387194481716e-01 1.018389414713252172e+00 1.017839869527619179e+00 1.000042999075540173e+00 1.031416501710147982e+00 9.847360052318583357e-01 9.789479046404874207e-01 9.935975040226300292e-01 1.009221977564895401e+00 1.023412917643704345e+00…
330 3.496043621009325086e+00	1.064761945225316531e+00 9.868211590759486951e-01 9.643806302492812232e-01 9.792297993831684533e-01 1.001872746410441106e+00 9.759021467339841216e-01 9.829491339840533692e-01 1.008062498062495704e+00 1.005197493033084921e+00 9.912401323594596247e-01 1.022341430247254213e+00 9.896908608247324546e-01 9.924479835235703318e-01 1.001497878180478196e+00 1.026438502785237628e+00 1.014813283318660719e+00…
330.5 3.515593264301205334e+00	1.062492352913658289e+00 9.835374929304930847e-01 9.728689531483672992e-01 9.916803920618780799e-01 1.011417816730552754e+00 9.654501540732182141e-01 9.857281572522929025e-01 9.958780045768664824e-01 9.910948491441170516e-01 9.823746739406507000e-01 1.007619968043508285e+00 1.008579694421814166e+00 1.006468081957892391e+00 1.008317906218073601e+00 1.041275179767577219e+00 1.011291253793880962e+00…
331 3.537236916012270083e+00	1.057398222052600145e+00 9.819562108363084629e-01 9.807884583333960071e-01 1.001400519272882983e+00 1.018624071971598655e+00 9.555835913199847154e-01 9.900111110487594956e-01 9.827726084908960935e-01 9.854435549538083094e-01 9.788457488286896879e-01 9.889534872783449782e-01 1.026279201776982619e+00 1.019632286660244747e+00 1.013773150167235126e+00 1.051779919945232900e+00 1.018749723926342110e+00…
331.5 3.560879245355001554e+00	1.049513220497960919e+00 9.806436661703373803e-01 9.912729190288601666e-01 1.021843921545751543e+00 1.022521393419227431e+00 9.545349653103335497e-01 9.943460162337861563e-01 9.743577371787006669e-01 9.822983253574254503e-01 9.909803227108006096e-01 9.676223436857999127e-01 1.039509980712065351e+00 1.030326647233779536e+00 1.017759303568382956e+00 1.058406821595552216e+00 1.022748258370552499e+00…
332 3.586044199392975251e+00	1.038681856970651296e+00 9.804147081720058221e-01 1.001823337719779827e+00 1.038707369763014476e+00 1.020819768617359236e+00 9.600338535697584552e-01 9.944742329492503030e-01 9.686454459708151443e-01 9.812206683514169692e-01 1.000520364610335555e+00 9.701242188503494956e-01 1.047842068252653691e+00 1.037215503162193464e+00 1.019606296567454162e+00 1.058124756349647200e+00 1.022069469263218844e+00…
332.5 3.612463702239789409e+00	1.028123533433604297e+00 9.826418472668462245e-01 1.008699657975553610e+00 1.051605439316476653e+00 1.013678943255702736e+00 9.685705962912564138e-01 9.905261228256424522e-01 9.655122992484356237e-01 9.779493851933237503e-01 1.006873378335130464e+00 9.764496914844108533e-01 1.051853126629379132e+00 1.040120666076777667e+00 1.018542586247625614e+00 1.054876770054208324e+00 1.015422079728424354e+00…
333 3.641727474702080691e+00	1.016929201075472688e+00 9.845552295326041037e-01 1.011799387230492897e+00 1.058796486582761709e+00 1.004137440791846636e+00 9.778553062697974418e-01 9.863199278124716862e-01 9.663099916693402847e-01 9.752886752136517012e-01 1.010735375852650497e+00 9.833046323495071572e-01 1.050497977151788609e+00 1.038742990349393436e+00 1.015666283776319734e+00 1.045031100015687997e+00 1.006328475200816142e+00…
333.5 3.672436793193314397e+00	1.006165990281921996e+00 9.880860286432562312e-01 1.009210087147369261e+00 1.057018448277985190e+00 9.904433350777818168e-01 9.875970838353063108e-01 9.800510190801300370e-01 9.695736176278717533e-01 9.732656369152260512e-01 1.011684733501498901e+00 9.901969501063918599e-01 1.044335674005250514e+00 1.034228698112752642e+00 1.009730161973980467e+00 1.030396525615260961e+00 9.926948171517763209e-01…
334 3.704123648044163719e+00	9.973915981198151481e-01 9.902489585957670037e-01 1.003311516927818836e+00 1.050281866929063890e+00 9.744639552081951761e-01 9.973735508825164464e-01 9.812216874896314556e-01 9.770511757323666613e-01 9.798902999826054616e-01 1.007976190194985966e+00 9.976216717774335496e-01 1.032823314996326181e+00 1.025076582504937273e+00 1.003594041433088391e+00 1.014083822965340609e+00 9.787956885887874048e-01…
334.5 3.735519241015899272e+00	9.891198107408422091e-01 9.944837856898426365e-01 9.936548696604877717e-01 1.035390747495842811e+00 9.729234296695704609e-01 1.005096512778749451e+00 9.921940334430556785e-01 9.854263036879007398e-01 9.942565061391348546e-01 1.000766706080892687e+00 1.002773154806210432e+00 1.017857553884628619e+00 1.013197414130138307e+00 9.954019288709456958e-01 9.945783025986439929e-01 9.834973309572323519e-01…
335 3.765124964725605761e+00	9.847720548431502241e-01 9.987241861495097517e-01 9.816262017692887198e-01 1.015480674360669244e+00 9.907249870675515213e-01 1.010529069349318076e+00 1.003387761535888378e+00 9.945943896885800495e-01 1.010198000393982110e+00 9.950678368834956489e-01 1.005588882197889555e+00 9.988823754576913183e-01 9.988418293203387144e-01 9.873469501649353441e-01 9.931314112442520825e-01 9.892977307160868428e-01…
335.5 3.792705894213257878e+00	9.844643213443539098e-01 9.996229289086958625e-01 9.687755157930045824e-01 9.909051417769512149e-01 1.006583329883820488e+00 1.014523533487518447e+00 1.013249228965904969e+00 1.003779358225701079e+00 1.025453070598552952e+00 1.000217976243178875e+00 1.006767599796497104e+00 9.815064951389776970e-01 9.852887901524107761e-01 9.937469496808531977e-01 9.934641412753656420e-01 9.958117291938280990e-01…
336 3.817767541378076501e+00	9.856114853226907169e-01 9.991441337464770367e-01 9.563294411446292553e-01 9.647284592049721885e-01 1.018549949683372535e+00 1.015329503166337632e+00 1.019484673744534886e+00 1.011321412806037490e+00 1.038489768847050021e+00 1.004106568049427439e+00 1.006723894620566107e+00 9.683454961944099049e-01 9.721306496556946231e-01 1.002862403323606433e+00 9.914222107659277361e-01 1.002591641696659153e+00…
336.5 3.839003777023409114e+00	9.907855469272858207e-01 9.979248468697429209e-01 9.517194964904309717e-01 9.488593151779668444e-01 1.027027263513486055e+00 1.018361428963214577e+00 1.023730921678152272e+00 1.017889974407842457e+00 1.047950380504726109e+00 1.004215614298045178e+00 1.018200864269913630e+00 9.716022848882145402e-01 9.616761409123127935e-01 1.008121520452768038e+00 9.865485289634771116e-01 1.008054562015370248e+00…
337 3.859001166105032521e+00	9.985980172221450291e-01 9.970250749103555243e-01 9.498257734974347999e-01 9.500242102178239056e-01 1.030000970873329091e+00 1.017875237934394717e+00 1.025170229766745100e+00 1.024665311211421903e+00 1.054033206308037096e+00 1.004309713186127162e+00 1.032081876597007453e+00 9.749902563615698847e-01 9.556458549065129926e-01 1.008370467635779200e+00 9.808256725840731605e-01 1.012249969128178329e+00…
337.5 3.877116712197350434e+00	1.006288725962882102e+00 9.945501495651187795e-01 9.522825211039006588e-01 9.554323628598729856e-01 1.028087058570430257e+00 1.012304795997727824e+00 1.022427503542427063e+00 1.029105922633817283e+00 1.056508873602110210e+00 1.001320128630199813e+00 1.038648159869356213e+00 9.794534190047026190e-01 9.536592682924016628e-01 1.005889655976239805e+00 9.732918370149828968e-01 1.015553051297666931e+00…
338 3.893211784632322647e+00	1.016235208994453076e+00 9.924091898002567191e-01 9.557002668200943463e-01 9.641026916257415813e-01 1.019088318056880160e+00 1.003851084573802455e+00 1.018116398060653349e+00 1.028450290485641849e+00 1.055146435334926025e+00 9.981252426424248592e-01 1.039081806211618941e+00 9.821171009609811486e-01 9.580287052066855935e-01 9.989584575947082490e-01 9.646030271567679337e-01 1.016288344910044827e+00…
338.5 3.908530286437601919e+00	1.026010233867089338e+00 9.883936462766248487e-01 9.621029050990342890e-01 9.749225610272848064e-01 1.006619093798641895e+00 9.924122127422663198e-01 1.009681632991310307e+00 1.023081619422418376e+00 1.046894932646060816e+00 9.927633151965278291e-01 1.033243920862832788e+00 9.846872599967982920e-01 9.664005380793206923e-01 9.888832084730733163e-01 9.751969031944260902e-01 1.016623824233920281e+00…
339 3.923736102237254997e+00	1.035768796595070151e+00 9.852558043472769977e-01 9.687244190170902769e-01 9.869027307693498674e-01 9.994123273204117419e-01 9.796101265299371752e-01 9.997969793913161762e-01 1.014268702070609818e+00 1.036815316244893870e+00 9.881335942067753786e-01 1.022177088375590737e+00 9.848238421159380973e-01 9.793074083248851647e-01 9.879767203735110304e-01 9.953803293214118497e-01 1.015350678337293422e+00…
339.5 3.937307201629053122e+00	1.043977490178787493e+00 9.818080260417513250e-01 9.769657107595939305e-01 9.978847628859756069e-01 1.009082751809781353e+00 9.660657327532116145e-01 9.884781231772402643e-01 1.001641153307910592e+00 1.022469070436851313e+00 9.835817200416042683e-01 1.005224850468789510e+00 9.851060856577830149e-01 9.932013894472774274e-01 9.951030097432125299e-01 1.015843984084171092e+00 1.020920173177119139e+00…
340 3.948383213417866688e+00	1.050195219947223979e+00 9.793487632095105866e-01 9.846227704049913543e-01 1.005644569418042256e+00 1.014844323036788953e+00 9.603806536993551024e-01 9.915790437478995134e-01 9.872471828270762417e-01 1.006423866966598135e+00 9.804988526255397074e-01 9.857073602241186450e-01 9.993027569260480858e-01 1.009817310210119778e+00 1.002928212784943041e+00 1.033488751753013579e+00 1.029132158665737373e+00…
340.5 3.957656629875816456e+00	1.055766546164444097e+00 9.779207534355731646e-01 9.954541677043693415e-01 1.011550789629467761e+00 1.015786394868527065e+00 9.557164851565552732e-01 9.930100704423893143e-01 9.718832234378778079e-01 9.892188837663787870e-01 9.848573500766489852e-01 9.664636568438567110e-01 1.012673195063441778e+00 1.024897068002442069e+00 1.008101185397577204e+00 1.048788348524143599e+00 1.034309431456563511e+00…
341 3.965086253790704340e+00	1.058699674128598112e+00 9.769452389975611384e-01 1.003622937163155093e+00 1.028662238054843581e+00 1.010344990584898683e+00 9.550413603609011481e-01 9.917545059136370078e-01 9.600104166101534053e-01 9.790776271573149447e-01 9.915311391983610001e-01 9.674089104406676798e-01 1.023945799346820840e+00 1.038903749150996925e+00 1.010923340318147234e+00 1.059947168494731029e+00 1.033503749388456683e+00…
341.5 3.970236894695328367e+00	1.058692117662165089e+00 9.790837553549752714e-01 1.006137664537014365e+00 1.043445254912781506e+00 1.001493884155066239e+00 9.582781433383522618e-01 9.890808864799688349e-01 9.553936361521365717e-01 9.756597767664715315e-01 9.956409995575710159e-01 9.700103092235659030e-01 1.029286160404383477e+00 1.048672017362912046e+00 1.011499382105594869e+00 1.065524284096800223e+00 1.028756044939712622e+00…
342 3.972210845360552689e+00	1.057106900932918370e+00 9.801744742646582020e-01 1.005476006675445566e+00 1.049688048898338666e+00 9.881229680561025575e-01 9.639865144284951448e-01 9.827074844530291342e-01 9.541304942197372796e-01 9.715297216246139289e-01 9.962454516834704510e-01 9.745362999909240598e-01 1.029202603960949425e+00 1.055720133368686975e+00 1.009548909166861463e+00 1.066158524798259455e+00 1.020757561813774306e+00…
342.5 3.972839790376651248e+00	1.053351318411858362e+00 9.850862906365104310e-01 1.000921575349438042e+00 1.049414122260606597e+00 9.727414867270743892e-01 9.723101357077383877e-01 9.749666660968456799e-01 9.573087276317922001e-01 9.683888681722856440e-01 9.942454425341867852e-01 9.800948933649236139e-01 1.023928220140454926e+00 1.058707702815087526e+00 1.004956217951807007e+00 1.061991054576261639e+00 1.008603489980081536e+00…
343 3.969794201214970730e+00	1.047504653927609164e+00 9.884336093031236281e-01 9.915876158968508491e-01 1.041236764621764399e+00 9.578032156972537958e-01 9.798658071389155788e-01 9.685829856031956675e-01 9.630394592123419084e-01 9.650917054871005485e-01 9.979128218436718045e-01 9.843668015531603643e-01 1.012721086973111584e+00 1.058076084220789026e+00 9.995564016102341798e-01 1.051923000984387402e+00 9.962539836808681493e-01…
343.5 3.964587494305049642e+00	1.037960018497822601e+00 9.934666577193208559e-01 9.800178569801669681e-01 1.026540793149497865e+00 9.755039723137988172e-01 9.898590808796979834e-01 9.780086911679269912e-01 9.706873853100176364e-01 9.622588009470213199e-01 1.004845759308362174e+00 9.897201624701801315e-01 9.982068923825362372e-01 1.053358913191508872e+00 9.912910773329902669e-01 1.037563010134806785e+00 9.896150766838587298e-01…
344 3.956438423633052981e+00	1.027799104883828418e+00 9.970160480152762128e-01 9.660538287279857306e-01 1.006802860544207867e+00 9.925663705767996392e-01 9.978526945396297698e-01 9.898853468962963698e-01 9.797555817651661947e-01 9.680010330573000088e-01 1.010923340318147456e+00 9.940905391361486432e-01 9.807451248922937070e-01 1.044464934787185495e+00 9.852075923377769939e-01 1.020048038084481412e+00 9.923588060777208675e-01…
344.5 3.945141569069480880e+00	1.014459461979629662e+00 9.996589418396645277e-01 9.555035321755749322e-01 9.834068334112798793e-01 1.008711058727919774e+00 1.003906868190470592e+00 1.001998502992893947e+00 9.898499886346417975e-01 9.832680204298313020e-01 1.015828725721024339e+00 9.985339253125053993e-01 9.681508146977937379e-01 1.031559499011084347e+00 9.945149571524799503e-01 1.000232972861822001e+00 9.965600834871924940e-01…
345 3.927152021503624191e+00	1.002320308085195233e+00 1.001336107408496323e+00 9.496494089926035276e-01 9.579551137709951814e-01 1.021647199379511095e+00 1.009987623686546820e+00 1.012350729737475197e+00 9.991181111360160072e-01 1.000054498514955981e+00 1.019977450731142321e+00 1.008068450056840648e+00 9.695663979326024640e-01 1.015906491759946295e+00 9.999014951483975455e-01 9.961596257628584361e-01 1.001880731424654059e+00…
345.5 3.904975672139328058e+00	9.901176697746584265e-01 1.002511845316551575e+00 9.459820294276202191e-01 9.409261395029898667e-01 1.029829112037526695e+00 1.012980750063889657e+00 1.020534663791486052e+00 1.006664293595436632e+00 1.016372471095119412e+00 1.020372481008773313e+00 1.025412112274864951e+00 9.722263111025125637e-01 9.997644722633428627e-01 1.001865260401816560e+00 9.900439384188964853e-01 1.008266333862239517e+00…
346 3.878614958976980720e+00	9.800438765687989884e-01 1.000953045851801670e+00 9.468611302614555747e-01 9.411615164253157584e-01 1.032967085632451321e+00 1.014680737966380919e+00 1.027103208056522776e+00 1.015341321920860684e+00 1.031071772477551995e+00 1.019769581817383530e+00 1.037221769921939041e+00 9.756843751951755905e-01 9.827934676217581211e-01 9.997729742296502797e-01 9.825655194438694950e-01 1.015128070737875143e+00…
346.5 3.847958029916646261e+00	9.802581292700408566e-01 9.971760125474325998e-01 9.489841937566712016e-01 9.464591908793531516e-01 1.030241233886510788e+00 1.012739848134752485e+00 1.030949077306924533e+00 1.021649646405263345e+00 1.042369416281963224e+00 1.017193196988654735e+00 1.043324014867864191e+00 9.779151292417959107e-01 9.675825546174342540e-01 9.937006591524443211e-01 9.732342986146755859e-01 1.020261241055446577e+00…
347 3.815049278842935099e+00	9.990145144090754048e-01 9.937373898570985853e-01 9.537001625248882064e-01 9.543458492601095688e-01 1.023500854909267010e+00 1.008510783283946832e+00 1.030946167362777111e+00 1.024457417367846679e+00 1.049234959387075783e+00 1.012218355889676458e+00 1.043528629219150572e+00 9.790510711908748664e-01 9.634048993024694196e-01 9.835227501181658116e-01 9.651310791804409428e-01 1.025941031443815987e+00…
347.5 3.780775714056574088e+00	1.014544725480350795e+00 9.885367974941553504e-01 9.597348592189408611e-01 9.631085089438260471e-01 1.011867086133351634e+00 1.003070286669882183e+00 1.026980525618670148e+00 1.023437833969412347e+00 1.053855303160732726e+00 1.006651876271037027e+00 1.037403007514437370e+00 9.802642500876985743e-01 9.729224018389130979e-01 9.819745414215179657e-01 9.587872548172504672e-01 1.029839307853414265e+00…
348 3.747800021345855992e+00	1.025093654257989817e+00 9.820509151770079326e-01 9.665655694261001685e-01 9.743023144794432655e-01 1.013184089886926209e+00 9.951592837330111019e-01 1.021463166247320808e+00 1.018393342476275443e+00 1.052799126139454478e+00 1.000056998375592476e+00 1.025324338928907286e+00 9.796831120316408237e-01 9.842890835521844739e-01 9.926263143801902222e-01 9.565814131583372237e-01 1.032016957225024623e+00…
348.5 3.715874728781905389e+00	1.032072187397761187e+00 9.769805525188297590e-01 9.778415004488204554e-01 9.838475491660280126e-01 1.020168613514452982e+00 9.858909676024006918e-01 1.012066203368139794e+00 1.008811677172702037e+00 1.047175725463496576e+00 9.924646089407918037e-01 1.008881063356825702e+00 9.838648281141062490e-01 9.947446908629365980e-01 1.002868884750145684e+00 9.750230766499838886e-01 1.032913355514391229e+00…
349 3.686280510216226602e+00	1.031900673514655198e+00 9.732471423025089718e-01 9.904751385067682712e-01 9.912643441585093917e-01 1.021792053208479434e+00 9.760425195656186048e-01 1.002948154193426422e+00 9.976938408149058635e-01 1.038215295591429665e+00 9.859426961035822057e-01 9.898474629961931948e-01 1.001461931378323067e+00 1.002179624618260823e+00 1.012398143024768826e+00 9.958820211249931331e-01 1.031870631426245799e+00…
349.5 3.659434655790426927e+00	1.026942549512873448e+00 9.703246879266760327e-01 9.996669445370294227e-01 1.012267751140971228e+00 1.019156513985953083e+00 9.659342627736101639e-01 9.911745557670457174e-01 9.854663870472700760e-01 1.026318176785347314e+00 9.885802951708079211e-01 9.682442873572765230e-01 1.014134606450248777e+00 1.009523650044911403e+00 1.021001958861980308e+00 1.016508239022192894e+00 1.028850815230273330e+00…
350 3.635909102274147653e+00	1.016282441056619357e+00 9.700417516787609440e-01 1.003510837011738932e+00 1.032297437757161429e+00 1.010735375852650941e+00 9.562201629332033326e-01 9.839944105532307805e-01 9.736986186700695711e-01 1.011363930541326006e+00 9.934837693691825899e-01 9.604472916303117280e-01 1.022992179833257298e+00 1.012153150466865048e+00 1.026696644583978468e+00 1.035050240326526483e+00 1.028277686230717913e+00…
350.5 3.617188963822598691e+00	1.022523349366653900e+00 9.766365751905883297e-01 1.005173616844374784e+00 1.046637473053587897e+00 9.993367800696603132e-01 9.502341816626044269e-01 9.780316968278690570e-01 9.639652483362671775e-01 9.959076262384974898e-01 9.939592546980979826e-01 9.609339207250415793e-01 1.026971275158170549e+00 1.017431078746860562e+00 1.030481926090894396e+00 1.050555091368367888e+00 1.024485724644320639e+00…
351 3.601807324108273534e+00	1.030406230571224491e+00 9.850248727824084671e-01 1.002278404436611536e+00 1.053217451431564200e+00 9.846501916924618181e-01 9.555705102188959410e-01 9.711482893976582931e-01 9.594347294110214808e-01 9.803310665280378089e-01 9.924238006013355040e-01 9.632476317126342780e-01 1.025126821422599033e+00 1.034452028853923622e+00 1.031854640925746303e+00 1.061725482410589727e+00 1.015308327553753998e+00…
351.5 3.591094679899151654e+00	1.034837668429207991e+00 9.910988850765594105e-01 9.955345297878925859e-01 1.052800550911710209e+00 9.689551073192191888e-01 9.697680134960114939e-01 9.621294091752932154e-01 9.617931170475280123e-01 9.746517326717270002e-01 9.873003595664285870e-01 9.680387388942649496e-01 1.018450293337873180e+00 1.047934158237052493e+00 1.028797842143926555e+00 1.067093716596626329e+00 1.005851877763322744e+00…
352 3.585528134041065407e+00	1.036618541219479495e+00 9.957896364192601046e-01 9.855211819134075402e-01 1.044406530044694525e+00 9.622754283467908065e-01 9.859279892568209025e-01 9.624494791935833682e-01 9.664160594692122741e-01 9.726201725236836015e-01 9.829613420679370606e-01 9.728566184181519638e-01 1.007162846812768908e+00 1.059672590944957804e+00 1.024252898458188676e+00 1.068063668514195319e+00 9.996324324470472478e-01…
352.5 3.584151084985118363e+00	1.034332151680493528e+00 9.965731282750904807e-01 9.735928307049102060e-01 1.029481422853273154e+00 9.765295694447760910e-01 1.002944165943448374e+00 9.670703180224277107e-01 9.740010266935044125e-01 9.708192416716922013e-01 9.880921009703504954e-01 9.801479480160131263e-01 9.923532637120709987e-01 1.066093335501164807e+00 1.016272109230593523e+00 1.063198006017693764e+00 9.928877076487551134e-01…
353 3.588722753292597822e+00	1.028584950307946055e+00 1.003584077195328828e+00 9.638495733256298159e-01 1.008703127783393105e+00 9.918346636410731998e-01 1.018000491159016363e+00 9.741791416366911704e-01 9.848984719248994324e-01 9.699804121733602846e-01 9.949643209683454170e-01 9.853532361544270479e-01 9.771524957753523477e-01 1.069404507190801157e+00 1.006635981872295416e+00 1.051691019263737648e+00 9.879423060077946461e-01…
353.5 3.599042233706072125e+00	1.019232063859845105e+00 1.008786399591112826e+00 9.594446310235942299e-01 9.841392177939052299e-01 1.006517262643815691e+00 1.031006304539405116e+00 9.841615721008417639e-01 9.947793725243803120e-01 9.693012947479229258e-01 1.000750218586036633e+00 9.916299713098634117e-01 9.766524458577885426e-01 1.066958293467931362e+00 1.009719763102614687e+00 1.034967632344123478e+00 9.837428525788648459e-01…
354 3.613730897562794642e+00	1.005967693318229328e+00 1.013537863130924643e+00 9.549287931568511967e-01 9.583037096870699045e-01 1.017988703277202367e+00 1.040056729222017085e+00 9.946647676478740374e-01 1.004653671669994530e+00 9.702463604672780795e-01 1.005863310793270848e+00 1.004369453936149625e+00 9.793921584329744467e-01 1.061546984358205492e+00 1.011790986320791230e+00 1.014981280615559145e+00 9.809444428712567055e-01…
354.5 3.632395352931725885e+00	9.915669417643976358e-01 1.016477742009139984e+00 9.539019865793352260e-01 9.457087289435368582e-01 1.023678172083394733e+00 1.043609601335671266e+00 1.004138436670959811e+00 1.013064163811947305e+00 9.823736559985711825e-01 1.008342203817731653e+00 1.020971106349244151e+00 9.817056585351846554e-01 1.051138906139429396e+00 1.009779183782276490e+00 9.924646089407920257e-01 9.805605539690045447e-01…
355 3.653509819338110809e+00	9.766273598461189254e-01 1.018110013701858607e+00 9.548041684031346454e-01 9.497810273952622673e-01 1.026823256456533828e+00 1.042678282117739608e+00 1.014466362182601777e+00 1.018947496193989055e+00 9.971609699542000049e-01 1.010059899213903378e+00 1.031818297957542541e+00 9.845029202597630480e-01 1.037800558874392154e+00 1.004271875539686221e+00 9.789872317859932283e-01 9.827074844530281350e-01…
355.5 3.675457114428082317e+00	9.850690331139234646e-01 1.015702712411462150e+00 9.586000208637597275e-01 9.560261502699599623e-01 1.023676218342499666e+00 1.037977360061383969e+00 1.022426525477503567e+00 1.024225072920986079e+00 1.010877836338298863e+00 1.010014356333611918e+00 1.036546670439879136e+00 9.866716779152016059e-01 1.022370285170690618e+00 9.946155035992558791e-01 9.674244156521992766e-01 9.864005271693645494e-01…
356 3.696403792877612560e+00	1.003185924941135232e+00 1.011083082639602226e+00 9.642660421273793192e-01 9.652776802557904157e-01 1.015604745951888210e+00 1.027770888865802146e+00 1.028607796976087396e+00 1.028342841663226759e+00 1.024016601427926165e+00 1.008560360117331633e+00 1.035241517714586168e+00 9.871372751547795588e-01 1.004332614226979947e+00 9.840777408314859143e-01 9.564648451459157874e-01 9.920826578466129808e-01…
356.5 3.711919718959448833e+00	1.017459581506803934e+00 1.005922462220623537e+00 9.712270589311229330e-01 9.753537819683686383e-01 1.014167639002546473e+00 1.028056905039794966e+00 1.031692299089219889e+00 1.028787636006576856e+00 1.032747791089383638e+00 1.005440202100552405e+00 1.027814185541336300e+00 9.880617389616922486e-01 9.908960591303210830e-01 9.711894768787396881e-01 9.477510221571913140e-01 9.985609645885413777e-01…
357 3.720130239655595528e+00	1.026508645847661105e+00 9.977579866881550741e-01 9.832827670614386895e-01 9.843505473153351115e-01 1.024767778572297061e+00 1.026248020704545905e+00 1.033148585635192962e+00 1.024567225710446117e+00 1.039391167944003769e+00 1.000940058145341371e+00 1.014484598207384902e+00 9.973314393921408616e-01 1.000492878535374830e+00 9.713542093386946519e-01 9.434505816416670632e-01 1.006320028619127172e+00…
357.5 3.720505073239385396e+00	1.031479519913023113e+00 9.900843398418146535e-01 9.952532341067767963e-01 9.919889112283464261e-01 1.028885805130967279e+00 1.021495472334557508e+00 1.030250454986552988e+00 1.016439373499473220e+00 1.040792486521688875e+00 9.959723891755236647e-01 9.967030651101658201e-01 1.016602675581763204e+00 1.008443354879192011e+00 9.790025536228187386e-01 9.433148997021092441e-01 1.017947444615880048e+00…
358 3.714213914141186734e+00	1.030061163232552923e+00 9.807879485393350416e-01 1.005208933505865598e+00 9.979684363746178510e-01 1.027236097496578404e+00 1.015742585500874151e+00 1.025125845933073432e+00 1.005869772883150715e+00 1.038455584028513012e+00 9.908016955980644136e-01 9.765966414031943543e-01 1.034834769419737288e+00 1.014819688417603283e+00 9.889732048948552956e-01 9.533121209761257209e-01 1.032679524344315425e+00…
358.5 3.702604083614665864e+00	1.022203502244050100e+00 9.736539426305421685e-01 1.010796220808130474e+00 1.018309383242637089e+00 1.022792745379041968e+00 1.007760884337153273e+00 1.017313127802840889e+00 9.938712190218609299e-01 1.031643833888421069e+00 9.936654366536055161e-01 9.703159279327530085e-01 1.049549427135282764e+00 1.019464565347908858e+00 9.986821316114559144e-01 9.747881821195825136e-01 1.043446692457261848e+00…
359 3.689585884621741751e+00	1.011002472796184604e+00 9.732933781753581037e-01 1.013807674068410547e+00 1.036921404929032731e+00 1.011913533855536063e+00 9.989699695186037287e-01 1.007897316198430815e+00 9.798061032673761606e-01 1.021592384466524672e+00 9.950542698767732563e-01 9.685210374586604720e-01 1.060880294849518624e+00 1.018812053324850586e+00 1.008074402016041482e+00 9.965671076249703608e-01 1.050278058420721417e+00…
359.5 3.675448680093355236e+00	1.002560721353076278e+00 9.810820556915719193e-01 1.011454892716427523e+00 1.049358851870989096e+00 9.972833097971720573e-01 9.896913660328663376e-01 9.981653169690876126e-01 9.671949131379879994e-01 1.007780730119404167e+00 9.937590251162505828e-01 9.679271666814615038e-01 1.067187893484553562e+00 1.016902650207972769e+00 1.015654961096533304e+00 1.017690031394628436e+00 1.052375408302569593e+00…
360 3.663080397698090795e+00	1.014981280615558701e+00 9.874299975188121081e-01 1.005499378418505119e+00 1.054885775807030468e+00 9.801892674376725401e-01 9.826413384343245516e-01 9.878446234099768075e-01 9.577358717308240843e-01 9.937766348631863478e-01 9.878491787717395001e-01 9.677365343935299125e-01 1.066895027638614213e+00 1.009616263735880759e+00 1.020108327580949048e+00 1.034688358879135794e+00 1.050619341150733632e+00…
360.5 3.653401291946999585e+00	1.025788964651112245e+00 9.910948491441171626e-01 9.969383130364686263e-01 1.052377783878014172e+00 9.622546440521868583e-01 9.748692219985198859e-01 9.779268888828036577e-01 9.566138196785571868e-01 9.784446841799495642e-01 9.837916446077393795e-01 9.714427414932906846e-01 1.061321817357958164e+00 1.006382134181644572e+00 1.021921719115510996e+00 1.048026717216694159e+00 1.044156118595298777e+00…
361 3.647135040000575312e+00	1.031574524695138217e+00 9.918190359133071121e-01 9.849375614728070882e-01 1.042944389696785379e+00 9.602400741481267321e-01 9.703978565516313548e-01 9.700639154200098035e-01 9.580422746413640445e-01 9.707754632251476279e-01 9.875003797467625244e-01 9.756623391317309490e-01 1.050099042947854278e+00 1.022679813040230146e+00 1.021310432728463224e+00 1.054844064305240803e+00 1.034340852910683228e+00…
361.5 3.645943773565357038e+00	1.034389675122484809e+00 9.898919132915474650e-01 9.730966036319316226e-01 1.026756056714543952e+00 9.747599704542655452e-01 9.776676326850544108e-01 9.646647085905025731e-01 9.639548744624917287e-01 9.675143409789852544e-01 9.930362531146582628e-01 9.810825653328063556e-01 1.032722131069147453e+00 1.040686792459672327e+00 1.017897342564563434e+00 1.055053553143157075e+00 1.026404890869095476e+00…
362 3.649143735179529280e+00	1.031250696969461478e+00 9.877514869642056716e-01 9.622504871393928738e-01 1.004811425094280564e+00 9.887112824277872747e-01 9.954843042459283753e-01 9.643956656891400359e-01 9.726916263646983030e-01 9.663068870705616709e-01 9.977324290610183333e-01 9.860172412285700405e-01 1.011752440076128190e+00 1.054717497721546104e+00 1.011538432290143286e+00 1.047927478406783575e+00 1.019824494704848705e+00…
362.5 3.656625903753349505e+00	1.023764621385208962e+00 9.972381861922461344e-01 9.573761016444903849e-01 9.802377262684803805e-01 1.001344596030757650e+00 1.012202054927770600e+00 9.652585145959603485e-01 9.805554548315973395e-01 9.647445257683514575e-01 1.003491405045404461e+00 9.921295278339417045e-01 9.882358018205973371e-01 1.065182613451797655e+00 1.004883077775718281e+00 1.036236459501401752e+00 1.011966402604355331e+00…
363 3.669088578925288502e+00	1.012056816586895280e+00 1.005888164757892111e+00 9.537054052483917577e-01 9.551104648154580268e-01 1.011041542173219066e+00 1.024125480593076398e+00 9.702607896849175795e-01 9.910817322501709326e-01 9.637681256401873231e-01 1.008476573847900681e+00 1.010313317738611438e+00 9.785954220207646603e-01 1.072713382036412755e+00 1.003618453397504995e+00 1.017662517733654015e+00 1.003612475012142902e+00…
363.5 3.684387601759619546e+00	9.973845797885584341e-01 1.013552662667312587e+00 9.522651941554944877e-01 9.464132289861548752e-01 1.016933626152661141e+00 1.032334248196774107e+00 9.800632632641634867e-01 9.989494481704267459e-01 9.643350040312751448e-01 1.012751697110403137e+00 1.026142777589941435e+00 9.811569701123252774e-01 1.074613884146302878e+00 9.977519731877259046e-01 9.954044404160555803e-01 9.963066796925534874e-01…
364 3.704393472621395844e+00	9.812002853648174039e-01 1.020467049933509118e+00 9.528578068106487997e-01 9.506192718433598143e-01 1.016882490752987644e+00 1.035668865999166632e+00 9.897646184825968918e-01 1.006451191066908724e+00 9.699077275699989897e-01 1.015189637456963334e+00 1.035086469817859900e+00 9.828509551300235181e-01 1.072140382599219510e+00 9.886081124490128103e-01 9.724304602386744101e-01 9.887593235970025818e-01…
364.5 3.727993696346601826e+00	9.911634577606260876e-01 1.024116204344018621e+00 9.572230670016264042e-01 9.577985174346427266e-01 1.013460408698830140e+00 1.033019360902787120e+00 1.000851637356905854e+00 1.011870050945278265e+00 9.842037390703211042e-01 1.017327872418720025e+00 1.037499879518065216e+00 9.843469916650329221e-01 1.065642998381727269e+00 9.771064425127901076e-01 9.576878405827236040e-01 9.839644302514196639e-01…
365 3.752524217110397409e+00	1.008294103920081675e+00 1.025566185089971993e+00 9.677112172544035662e-01 9.663420719393314151e-01 1.005196995618271361e+00 1.026343509747102090e+00 1.011257138417326562e+00 1.021166489853638337e+00 9.976176622333832178e-01 1.017199095556027055e+00 1.034275108469695725e+00 9.837062569690203651e-01 1.054070680742046795e+00 9.666405743605012146e-01 9.488150504708496857e-01 9.804626458973324521e-01…
365.5 3.777097960074638383e+00	1.020476849320943735e+00 1.024307570996134009e+00 9.805406671831621290e-01 9.749717944638193190e-01 1.014954678791126552e+00 1.014352009905833185e+00 1.021362325524100889e+00 1.027185474975187418e+00 1.011935274609992330e+00 1.016752673957634023e+00 1.024994146324748723e+00 9.838170561644065115e-01 1.038155094386191024e+00 9.655992957743917415e-01 9.442425535846178386e-01 9.795024247034813669e-01…
366 3.799041589664424290e+00	1.030212114081366925e+00 1.020416581597927363e+00 9.927728844000526243e-01 9.825706081498671862e-01 1.022727236363635051e+00 1.005928923930512697e+00 1.029117583175022110e+00 1.027958656756194689e+00 1.022873403701553219e+00 1.015008374349690046e+00 1.008000992063003975e+00 9.817499681690852187e-01 1.020118130414315871e+00 9.684487596150853639e-01 9.427931904718033218e-01 9.815813771664576581e-01…
366.5 3.817069163638510787e+00	1.033611629191545145e+00 1.015486582875421373e+00 1.003618453397504995e+00 9.881361242258073219e-01 1.025523281061917036e+00 1.004836802669965889e+00 1.033601954332518114e+00 1.026039960235467285e+00 1.029878633626311935e+00 1.012932870431205279e+00 9.923376441514246693e-01 9.791261410053357928e-01 1.008270301060187890e+00 9.732389223618213014e-01 9.459799152201907591e-01 9.853826667848393228e-01…
367 3.830753972783946359e+00	1.031791161039868454e+00 1.007891859278563285e+00 1.012083494579375298e+00 9.987016571529254705e-01 1.021924165483917291e+00 1.000840646656598887e+00 1.035925190349187286e+00 1.021031831041520288e+00 1.034073981879439996e+00 1.009561290858559390e+00 9.868986776766903724e-01 9.911145241595443744e-01 1.017873764275314619e+00 9.794585238793922510e-01 9.520467425499645753e-01 9.984828491266132255e-01…
367.5 3.838647418036723380e+00	1.025308246333755058e+00 1.000277961368738033e+00 1.017307721390140252e+00 1.020859441842999260e+00 1.013477182772261509e+00 9.949356763127947811e-01 1.036104724436675895e+00 1.011800869736728004e+00 1.034115564141648846e+00 1.008066466062629063e+00 9.805110912172277926e-01 1.010411797239125775e+00 1.025205345284543101e+00 9.876907410723253511e-01 9.661247331478477474e-01 1.013186063859941477e+00…
368 3.843610802357594558e+00	1.014073961799631274e+00 9.922847373612070365e-01 1.018788005426055410e+00 1.038006743716051838e+00 1.000670775030429338e+00 9.860811325646592351e-01 1.030717711112019153e+00 1.001473414524818750e+00 1.030885541658238536e+00 1.007386221863293629e+00 9.764368899217188424e-01 1.028058850455556561e+00 1.028273796223554193e+00 9.961786988286780442e-01 9.912487074392586361e-01 1.024496949727036865e+00…
368.5 3.847261493582155634e+00	1.000231973094241278e+00 9.953255748748747189e-01 1.016996066855718528e+00 1.049335504021474019e+00 9.837301459241746260e-01 9.764148708412846434e-01 1.024361752507384482e+00 9.894341817422723784e-01 1.024306594726402952e+00 1.004126486056412970e+00 9.714118590999394343e-01 1.038867652783548534e+00 1.025697811248517111e+00 1.002743237324490444e+00 1.016760050356031453e+00 1.032476634118176584e+00…
369 3.849246939337614748e+00	1.016609069406722021e+00 9.991361268616000268e-01 1.010319751365873264e+00 1.053700147100683049e+00 9.657339178055205364e-01 9.651248623882816569e-01 1.014269195036505034e+00 9.772737589846560713e-01 1.014771402829227398e+00 9.995483980278294656e-01 9.683181295421465773e-01 1.042794802441976421e+00 1.020283784052259834e+00 1.007649244529067234e+00 1.039719673758268348e+00 1.034860860212617695e+00…
369.5 3.855226841574954211e+00	1.030744876290927481e+00 9.998214840660308855e-01 1.001489890113724801e+00 1.048820766384800596e+00 9.549062781236705710e-01 9.567883778558358143e-01 1.004394842678914435e+00 9.661909749112742585e-01 1.003865528843380872e+00 9.985895052522830717e-01 9.685024522426369797e-01 1.039561926967316419e+00 1.010042573360153462e+00 1.010937188948947796e+00 1.058560343107561863e+00 1.031586642022860101e+00…
370 3.863063680552003998e+00	1.039724001838949308e+00 9.983997195512428480e-01 9.897247091994822998e-01 1.038131012926596153e+00 9.689747158724012488e-01 9.499268392881626832e-01 9.918311348208421752e-01 9.636944536521945270e-01 9.920756019578346185e-01 9.981332576364745357e-01 9.693735090252885156e-01 1.030222306106793884e+00 9.971479328565047151e-01 1.010107420030166070e+00 1.070678756677276855e+00 1.024673118609051636e+00…
370.5 3.872979989620396246e+00	1.044446743496287855e+00 9.942494656775022754e-01 9.773939840207733765e-01 1.020945150338645968e+00 9.814530044785632068e-01 9.614499466950949813e-01 9.810626891284778273e-01 9.708089410383492490e-01 9.801989593954902880e-01 9.987141733248805497e-01 9.730200409035769660e-01 1.015704681489654204e+00 9.864572976059328147e-01 1.008128960004620822e+00 1.077128126083428894e+00 1.024209451235440049e+00…
371 3.886786976411236605e+00	1.042856653620237717e+00 9.876537854936816574e-01 9.645034992160476106e-01 9.984563085082892586e-01 9.936297097007512624e-01 9.789039789478845011e-01 9.711858730438780452e-01 9.812002853648181810e-01 9.781722752153635403e-01 9.999494987248108702e-01 9.783072114627390237e-01 9.955807350486447493e-01 1.008046129896841059e+00 1.009816319931500672e+00 1.077401967698221164e+00 1.021903126524230654e+00…
371.5 3.904262414336412856e+00	1.036562106195281885e+00 9.825991044164441579e-01 9.590583923828618351e-01 9.735650979775315461e-01 1.004036851913314932e+00 9.944656856825195845e-01 9.637063868212137896e-01 9.912320616283559760e-01 9.768715371019863758e-01 1.001229743865013067e+00 9.992787398919282804e-01 9.856464883516813380e-01 1.029930580184896804e+00 1.009797009304344906e+00 1.070772618252820108e+00 1.017181891305582120e+00…
372 3.924087919504353206e+00	1.025555459251229040e+00 9.902949055710631443e-01 9.573348421529430663e-01 9.564193640866960333e-01 1.011314985550991308e+00 1.008112592918073425e+00 9.610754392866351914e-01 1.002920236110530272e+00 9.754106827383010048e-01 1.003325470622569160e+00 1.018325095438582739e+00 9.888670284724838666e-01 1.050221405228439098e+00 1.004538700100697790e+00 1.055919504507800477e+00 1.011947627103299885e+00…
372.5 3.946379733375895427e+00	1.011108797311149443e+00 9.990645624783213163e-01 9.587095493422403969e-01 9.616095881385543498e-01 1.013920115196458527e+00 1.018401688922402348e+00 9.685520120261996713e-01 1.013905814166187858e+00 9.737581835342892234e-01 1.005155211895157441e+00 1.031135781553526032e+00 9.909530765883924897e-01 1.067614630847665502e+00 9.940518095149765143e-01 1.035133324746140282e+00 1.004054779382080653e+00…
373 3.971236331421235555e+00	9.940427556196963499e-01 1.007748480524779389e+00 9.607679220290399336e-01 9.682174342574089154e-01 1.012981243656564834e+00 1.024599921920745782e+00 9.768812619760905980e-01 1.022681279773908214e+00 9.740266936793882113e-01 1.007250713576316903e+00 1.037840064749863345e+00 9.920826578466138690e-01 1.082896578626048267e+00 9.828865651742313414e-01 1.010509772342653045e+00 9.956756499985334186e-01…
373.5 3.997466572718276101e+00	9.884907687985761138e-01 1.015773104585861786e+00 9.646538239181968732e-01 9.749533322164707361e-01 1.007897316198430371e+00 1.025092190976011119e+00 9.818665897157300426e-01 1.029258956725663365e+00 9.727373746289375012e-01 1.009604873205353970e+00 1.037555299731055758e+00 9.919410264728445448e-01 1.091194758051925451e+00 9.683656334257220166e-01 9.824713736287686849e-01 9.870227960893304120e-01…
374 4.024817635620276057e+00	1.004161839545797852e+00 1.022025439996480323e+00 9.689922600310070244e-01 9.827049404577142822e-01 1.015600807404170247e+00 1.021383865155505610e+00 9.874826580755722283e-01 1.032570578701523356e+00 9.831922497660358085e-01 1.010946586126091562e+00 1.030660467855443407e+00 9.908127976565505035e-01 1.096385424930485408e+00 9.552805870528302545e-01 9.668360771092480155e-01 9.791128637700552417e-01…
374.5 4.051868334484722389e+00	1.016211592140140896e+00 1.026418043489104370e+00 9.767701879152534961e-01 9.915260964795631349e-01 1.026562224124771827e+00 1.019380203849376665e+00 9.950326627804743085e-01 1.031615238351973440e+00 9.930765328009724113e-01 1.012177849984873035e+00 1.018257825896761393e+00 9.885959740965963860e-01 1.095801533125409843e+00 9.513112003965896735e-01 9.601697766541094081e-01 9.737361038803066249e-01…
375 4.077624921446306949e+00	1.024332953682541403e+00 1.028515921121301524e+00 9.891703594426992652e-01 9.978121065611500473e-01 1.032934170216088798e+00 1.025960525556419256e+00 1.005809624133711999e+00 1.028666612659319801e+00 1.004405296680578985e+00 1.015841523073358621e+00 1.016968534419822046e+00 9.863168861983451219e-01 1.089382852811628277e+00 9.552533695308268458e-01 9.571797114439901666e-01 9.703839446322257700e-01…
375.5 4.098865208810848593e+00	1.026756543685015455e+00 1.028189671218301626e+00 9.997669728491734853e-01 1.002539774772053471e+00 1.032207343511952535e+00 1.029944173244357053e+00 1.015607699852654422e+00 1.024972682562808934e+00 1.014453054606274218e+00 1.017792218480765731e+00 1.015355110293930219e+00 9.860557793553058614e-01 1.078856338907085766e+00 9.605024726673011548e-01 9.576518156407359816e-01 9.718009055356964243e-01…
376 4.115132804661351784e+00	1.024399336196582633e+00 1.025811386171941786e+00 1.009234363267522028e+00 1.005116411168378132e+00 1.026998052578485865e+00 1.030387305822427990e+00 1.023373831989073057e+00 1.024754116849500463e+00 1.021978962601481022e+00 1.020010294065702094e+00 1.012509753039445348e+00 1.010139594313577582e+00 1.063790862904923529e+00 9.685644015758582137e-01 9.617494476213641619e-01 9.918886026162414549e-01…
376.5 4.122951006257531859e+00	1.016061513885847090e+00 1.020778624384345967e+00 1.014886200517082449e+00 1.027634662708494018e+00 1.015876961053847172e+00 1.026047757173125907e+00 1.028167301561375702e+00 1.020926050211277136e+00 1.026920639582242334e+00 1.021890894371801028e+00 1.009745512493123165e+00 1.032637400058703969e+00 1.044127386864265539e+00 9.771985468675230546e-01 9.679865701547720747e-01 1.009288858553388346e+00…
377 4.124631741137624985e+00	1.003288094218206083e+00 1.013081437990056566e+00 1.016862822606864336e+00 1.044583170456043764e+00 1.000858631376080332e+00 1.020566019422556092e+00 1.030255308163951833e+00 1.015096547132340765e+00 1.029882032079403320e+00 1.024215797573929443e+00 1.005901088576804714e+00 1.052220984394437897e+00 1.039714383857412550e+00 9.870106382405414713e-01 9.763856819925214037e-01 1.025401384824499607e+00…
377.5 4.119137166931928995e+00	9.881442202431793831e-01 1.005810121245556576e+00 1.013930964119352796e+00 1.055888725197878131e+00 9.823629675430559649e-01 1.012845990267029261e+00 1.029831054105477817e+00 1.006332450038256665e+00 1.029754339636401061e+00 1.026349842889840325e+00 1.000837649171931965e+00 1.064919715283739299e+00 1.040357630817402734e+00 9.944878078689550760e-01 9.850269031858973623e-01 1.035983107970394723e+00…
378 4.108095057322797672e+00	1.006440758316156980e+00 9.965329899205553899e-01 1.006942401530495079e+00 1.059623046181990658e+00 9.640803908388558829e-01 1.002152682977999198e+00 1.026265560174363323e+00 9.970762257721315081e-01 1.026206119646535520e+00 1.028265529909468734e+00 9.957208444137354286e-01 1.072975768598713353e+00 1.036542811465112734e+00 1.001773427477491651e+00 1.003445065760950827e+00 1.043063756440611334e+00…
378.5 4.095712026009641349e+00	1.021867897528834002e+00 9.887856188274580793e-01 9.979278531036196442e-01 1.056061551236480156e+00 9.703138667462196665e-01 9.906997527000794834e-01 1.018312820306215727e+00 9.865039280205628591e-01 1.021758288442036422e+00 1.029287617724025328e+00 9.914328015554064732e-01 1.076184928346425318e+00 1.027736347513310555e+00 1.006182389032923119e+00 1.028895038378550675e+00 1.045168407482736539e+00…
379 4.080232468867428963e+00	1.034557876583035885e+00 9.847583459915427717e-01 9.850025380677958076e-01 1.046771703859060931e+00 9.811860170222563848e-01 9.795948141961546840e-01 1.009620720865018750e+00 9.767133663465457083e-01 1.014957634583828483e+00 1.029637800393905733e+00 9.873464437572053720e-01 1.071649662902946609e+00 1.015819373707748108e+00 1.007174761399431073e+00 1.047169040795229211e+00 1.041609331755433576e+00…
379.5 4.066121985381157877e+00	1.042536330302210157e+00 9.790536246804862897e-01 9.720457808148746937e-01 1.030285882655876062e+00 9.928212326496645979e-01 9.704318626261195790e-01 9.991246168521721316e-01 9.692043128257326057e-01 1.007015888653202795e+00 1.029090375040015770e+00 9.859842797935476355e-01 1.062634932608560012e+00 1.000451897894146791e+00 1.005273097222840084e+00 1.059821211337081515e+00 1.033743681963764871e+00…
380 4.050546259456865528e+00	1.044043102558510405e+00 9.712558880130409689e-01 9.598796799599419449e-01 1.009215041505030275e+00 1.002038422417024677e+00 9.826102991522128738e-01 9.872132495059009472e-01 9.636830391783383076e-01 9.982920414387760344e-01 1.027626391253163352e+00 9.875191137390704199e-01 1.047986164030803913e+00 9.836325533449984393e-01 1.000429407804468207e+00 1.065133324988003283e+00 1.035146849485617526e+00…
380.5 4.037107132588878322e+00	1.039350277817829626e+00 9.670620455792883208e-01 9.508885318479761706e-01 9.852172349284192832e-01 1.009678661753332651e+00 9.968129212645671089e-01 9.766872580309424734e-01 9.720961886562466958e-01 9.910262357778418796e-01 1.023739224607517428e+00 1.005479487607778610e+00 1.030488233799882192e+00 9.667419510913969338e-01 9.940674021413238304e-01 1.063451456343917689e+00 1.036610341449475836e+00…
381 4.025116892712558681e+00	1.030060677824369941e+00 9.686020854819582526e-01 9.512707290776897251e-01 9.607601157416977289e-01 1.013736652193260923e+00 1.010765056776300908e+00 9.706745077522127563e-01 9.838719428868779593e-01 9.836793176640443725e-01 1.018848860233940501e+00 1.022177088375590737e+00 1.010312327946165656e+00 9.687486774184516092e-01 9.860212979444215042e-01 1.054611302803075690e+00 1.035504707859890905e+00…
381.5 4.014566850857014479e+00	1.016126468506750591e+00 9.732353261159396585e-01 9.529580263579290333e-01 9.606934995095990359e-01 1.014263279429951092e+00 1.022118388446270121e+00 9.759928278424994108e-01 9.963764348879399213e-01 9.784589924978969178e-01 1.012113629984301877e+00 1.031451404575125519e+00 1.007298863297283464e+00 9.901439289315474568e-01 9.766432306630700166e-01 1.039450335513919521e+00 1.031995155027386479e+00…
382 4.005736636375387683e+00	9.982048887878687271e-01 9.801198906256312071e-01 9.550083769266106692e-01 9.651305611159558540e-01 1.011033629509919374e+00 1.030593033161004479e+00 9.816323140565413885e-01 1.008948462509358768e+00 9.746260821463789137e-01 1.003985557665049377e+00 1.036062739413014411e+00 1.010594874319081571e+00 1.014334264431602017e+00 9.680624979824390408e-01 1.017774532988519942e+00 1.025828445696451707e+00…
382.5 3.999626982607253467e+00	9.954421128322832324e-01 9.879888663340274935e-01 9.594138835768433182e-01 9.703138667462194444e-01 1.012032114114961523e+00 1.034060926638270317e+00 9.849263931888518897e-01 1.019644055540950944e+00 9.733570773359588868e-01 9.946401359285682586e-01 1.032407865138579073e+00 1.011284331926485258e+00 1.038171951075542498e+00 9.602754813073176576e-01 9.932320977495645575e-01 1.018488095168519347e+00…
383 3.996780204114307455e+00	1.010329649173971278e+00 9.967512227231012378e-01 9.640274892346166746e-01 9.765869136948333029e-01 1.026595343842938490e+00 1.032845583812023182e+00 9.860268759014636508e-01 1.028515921121302190e+00 9.747784363638742899e-01 9.874279720566963015e-01 1.023697709287268998e+00 1.010739333359497172e+00 1.059338472821599098e+00 9.550607310532659433e-01 9.675520657825084081e-01 1.009330966531790663e+00…
383.5 3.996414518039888897e+00	1.021009794272317306e+00 1.005545623032589875e+00 9.714746522683952445e-01 9.822576036865280358e-01 1.036900670266925450e+00 1.027454135229402432e+00 9.857073602241187560e-01 1.033861209253930102e+00 9.772271997851877945e-01 9.814591178444473929e-01 1.009384465899887395e+00 1.007258655956849935e+00 1.079363701446366175e+00 9.529984260217848613e-01 9.585473384241389727e-01 1.000622806056307379e+00…
384 3.998714543450182735e+00	1.026423401915603106e+00 1.014572323691120603e+00 9.845638628347070931e-01 9.882297303764950858e-01 1.042391001496078884e+00 1.017807938660336253e+00 9.855683639403203244e-01 1.036530269697899742e+00 9.815854522149359829e-01 9.892193892155570767e-01 1.005951291067316511e+00 1.002039919364493770e+00 1.094894515467130347e+00 9.546753374838998774e-01 9.553622349664026014e-01 9.910146315771530823e-01…
384.5 4.002042228662761048e+00	1.027428829651961806e+00 1.021524840618181162e+00 9.963684057616433165e-01 9.920554419990849082e-01 1.041269417586054402e+00 1.013824935578130360e+00 9.964000200722608058e-01 1.037223698148089568e+00 9.883309162421259897e-01 9.932617983190539235e-01 1.005864304963646871e+00 9.948492348089742476e-01 1.107708445395267027e+00 9.579112693772838805e-01 9.536891527117210554e-01 9.836284867774005569e-01…
385 4.004678638792381840e+00	1.021014201664208088e+00 1.027169898312835006e+00 1.004506346420967144e+00 1.001865260401815894e+00 1.034126201195967321e+00 1.017515601845985884e+00 1.006881323692122354e+00 1.033646941658514784e+00 9.934480358831052627e-01 9.952914146118218008e-01 1.003243739078396146e+00 9.857798942968967193e-01 1.115259162706139673e+00 9.654770841402721127e-01 9.558875456872535370e-01 9.795478548799959606e-01…
385.5 4.005360657918336287e+00	1.010129199657152865e+00 1.029798038452200748e+00 1.009549404437444453e+00 1.022706702823444225e+00 1.022513080600929047e+00 1.017507248131431563e+00 1.016403955128077685e+00 1.029233695523033676e+00 9.990655634141333286e-01 9.932426692405024182e-01 9.993252723713124119e-01 9.897176365004315413e-01 1.117448880262538857e+00 9.726597555157715513e-01 9.602937050715270040e-01 9.856317770851346083e-01…
386 4.002007871056727950e+00	9.961109375968119073e-01 1.030304809267625910e+00 1.012318625730061150e+00 1.038986525417918916e+00 1.004731307365307469e+00 1.015227068197060989e+00 1.023199394057678235e+00 1.022077785689524010e+00 1.004417243977819840e+00 9.883749288605012673e-01 9.941609527636865451e-01 1.009000495540016251e+00 1.115993727580939288e+00 9.826113168491399374e-01 9.670087900324385588e-01 1.002811049001754329e+00…
386.5 3.991885018384172756e+00	9.795958350258540115e-01 1.028545088948462416e+00 1.009257647976967043e+00 1.050142847426007275e+00 9.861587093363823886e-01 1.009573177139725164e+00 1.025029755665658682e+00 1.012921023574889778e+00 1.010113359975008063e+00 9.908910131795519716e-01 9.877833770619950382e-01 1.025908865348184706e+00 1.110852375430688266e+00 9.913410109543531190e-01 9.758959985572233098e-01 1.017222197948904672e+00…
387 3.975340237011166344e+00	1.001175808736906703e+00 1.023825668754207108e+00 1.004948257374477905e+00 1.054788604413225528e+00 9.652678384780055687e-01 1.001147341803392932e+00 1.025179984197896133e+00 1.004544175235712933e+00 1.012894367641562487e+00 1.000672274023818531e+00 9.808006933113382342e-01 1.040322065516251726e+00 1.102043102605338332e+00 9.990720694724676276e-01 9.906740129830797770e-01 1.027492579048627563e+00…
387.5 3.956030080775422508e+00	1.020565529498228541e+00 1.017558352135148336e+00 9.959307204821028492e-01 1.052517933338904976e+00 9.665552234611320959e-01 9.907436600856946995e-01 1.019986764620012476e+00 9.951286349010368681e-01 1.014728535126514064e+00 1.012562590657980266e+00 9.751456301496707058e-01 1.048065837626625640e+00 1.089235511723703809e+00 1.008762608347474332e+00 1.015061574486986418e+00 1.034287194158372669e+00…
388 3.932380068101251513e+00	1.035769762061047539e+00 1.008814155332885099e+00 9.861211893068719814e-01 1.044848792888234401e+00 9.790291109052882135e-01 9.786955604272444820e-01 1.012613450434073803e+00 9.881720497969980199e-01 1.014817224922794248e+00 1.022403540682444767e+00 9.705441772531544498e-01 1.051070406775873600e+00 1.073975791161047910e+00 1.013843183140272997e+00 1.035425516394104850e+00 1.035541404290527989e+00…
388.5 3.910087850675480592e+00	1.046583967008858584e+00 1.000056498403963934e+00 9.751825470136344931e-01 1.030941802431156074e+00 9.885408438703985334e-01 9.664077814256262222e-01 1.001876738925502774e+00 9.808674732093012327e-01 1.013976824192743154e+00 1.031326330508437916e+00 9.746660966710596341e-01 1.049239724753118885e+00 1.055502250116029384e+00 1.014394893520270013e+00 1.052534560002662545e+00 1.032527481474465381e+00…
389 3.890154110057853387e+00	1.050048570305202045e+00 9.916829130321854757e-01 9.652927017231615059e-01 1.011045993019111577e+00 9.966990518707240509e-01 9.635175141117053865e-01 9.884320917493522041e-01 9.777801388860377640e-01 1.010950542806126062e+00 1.039944229273858989e+00 9.947668068446999801e-01 1.040611839256117443e+00 1.034997584538243309e+00 1.008687265707266079e+00 1.061156915823479929e+00 1.033977272477494047e+00…
389.5 3.873424066636650398e+00	1.049082456244503359e+00 9.833417513763962337e-01 9.571765772311814358e-01 9.890697649812172365e-01 1.002302349593175546e+00 9.759369856706933133e-01 9.747153430617571113e-01 9.758673065535080626e-01 1.006023359569747200e+00 1.045023444713083505e+00 1.011611585540616254e+00 1.026403916594242016e+00 1.014421017132434599e+00 1.000920576269665796e+00 1.063221989990802197e+00 1.044996172241792198e+00…
390 3.862848430886202777e+00	1.040009615340165450e+00 9.763170591565020207e-01 9.577379599869692006e-01 9.669017530235429758e-01 1.002338266255458743e+00 9.878355126234330541e-01 9.802861827038064080e-01 9.766114887712507020e-01 1.000508870525394389e+00 1.048174603775535063e+00 1.023329370242054059e+00 1.009123877430318394e+00 9.937831755468591322e-01 9.936523536931817224e-01 1.059159100418817667e+00 1.053510797286860701e+00…
390.5 3.857270148693243250e+00	1.026406352279642054e+00 9.727260662694294790e-01 9.610395413301168199e-01 9.662804975782134376e-01 1.000109494005531507e+00 9.987847615978133753e-01 9.854369589172102817e-01 9.790061286835745058e-01 9.964000200722595846e-01 1.047433530110622568e+00 1.029449367380446123e+00 9.925245588901053795e-01 9.757489431201032959e-01 9.844023567627213644e-01 1.046411964763400482e+00 1.060502710981918506e+00…
391 3.859050790025962296e+00	1.007000993048169590e+00 9.713053073055862852e-01 9.644122562472957627e-01 9.690041279581839140e-01 9.935094362913726718e-01 1.006779519060654993e+00 9.870101316602571950e-01 9.844048963714068234e-01 9.905523711546001531e-01 1.043189340436337043e+00 1.028998542273020345e+00 9.986295609484029390e-01 9.607304512713223943e-01 9.773095722441276223e-01 1.028086085889698298e+00 1.065309344744520770e+00…
391.5 3.864926131247530261e+00	1.008893453244692040e+00 9.728329764147591874e-01 9.701907029033005614e-01 9.723224773705479995e-01 1.001861267841011482e+00 1.011717351833012035e+00 9.869133700583854196e-01 9.911417658438161915e-01 9.847096018623967550e-01 1.038096334643370033e+00 1.021021057569333923e+00 1.002672429061455484e+00 9.524216503209076423e-01 9.699469057634021452e-01 1.005004975112063770e+00 1.067335467414063599e+00…
392 3.878264302494094817e+00	1.021697606926824431e+00 9.772517587602486122e-01 9.764880951655277030e-01 9.762991344869664800e-01 1.016289820868043758e+00 1.013111050181567219e+00 9.857043167197759859e-01 9.979864728542167107e-01 9.812629616978314484e-01 1.029000971816839360e+00 1.009135768863634430e+00 1.002822516699740651e+00 9.499578938037197551e-01 9.651367778714057266e-01 9.802009997954497234e-01 1.065414004037867457e+00…
392.5 3.896066477872266010e+00	1.030279088402748844e+00 9.839380061772191599e-01 9.896721679424960172e-01 9.799285688252997728e-01 1.026297227902326581e+00 1.010201465055362346e+00 9.818783020313662790e-01 1.004107563959160565e+00 9.776574042066064063e-01 1.018614745622700823e+00 1.018534731857484887e+00 1.000890103857561053e+00 9.547402788193237733e-01 9.626468719109825267e-01 9.635631790391334661e-01 1.061288839100835935e+00…
393 3.919882268640220158e+00	1.032977250475536790e+00 9.915064296311945080e-01 1.001608206835387316e+00 9.834378475531637687e-01 1.030404774833657999e+00 1.004435164657233148e+00 9.763283259232019562e-01 1.010244029925443821e+00 9.748133154609653905e-01 1.008309972181173908e+00 1.026904085102401831e+00 9.950422101599502023e-01 9.640352690643626543e-01 9.635621412239078198e-01 9.578110460837253592e-01 1.053604764605778454e+00…
393.5 3.947527200666260505e+00	1.030829277814711453e+00 1.001336107408495435e+00 1.014035009257570286e+00 9.870227960893304120e-01 1.027962061556748186e+00 1.012094857214480781e+00 9.783874488156523164e-01 1.013635042803868513e+00 9.753548072368328770e-01 9.989179145455345799e-01 1.032295015971693486e+00 9.878248832662595014e-01 9.791598439478611526e-01 9.668267683509796928e-01 9.548806208107896154e-01 1.044782273969079300e+00…
394 3.977510025128785376e+00	1.023621512083445761e+00 1.010594874319081127e+00 1.024003906242549222e+00 9.985789903658096600e-01 1.020298975790919105e+00 1.020624808634396752e+00 9.909924318580847213e-01 1.015659391725394878e+00 9.767727473675750227e-01 9.936926084056387776e-01 1.035884646087583683e+00 9.780536795084404655e-01 9.956194051945755907e-01 9.741406469293846238e-01 9.540110062258179147e-01 1.033708372801535935e+00…
394.5 4.009347577848545896e+00	1.012186247683695806e+00 1.017845764347426796e+00 1.031938951682704664e+00 1.020257320483416219e+00 1.006942401530493303e+00 1.027512043725035573e+00 1.002482917560194364e+00 1.014906892281258299e+00 9.795524488254820916e-01 9.880475697050222772e-01 1.037513373407783712e+00 9.712785388342518589e-01 1.014714245489831468e+00 9.829125088226311480e-01 9.574304152260880718e-01 1.020788420780720518e+00…
395 4.039764844641331010e+00	9.981132200306738200e-01 1.025174131550342871e+00 1.036934424156127577e+00 1.038503731336579694e+00 9.904110257867698719e-01 1.030480955670699972e+00 1.011311030296812463e+00 1.011429681193903418e+00 9.829033523190365829e-01 9.800821394148546695e-01 1.034768089960257820e+00 9.893391733879746130e-01 1.033598568110462912e+00 9.925049118266364712e-01 9.625762307474657886e-01 1.006930484194415998e+00…
395.5 4.067843777727950361e+00	9.821171009609802605e-01 1.028275254977965014e+00 1.036578024077299931e+00 1.051325829607548723e+00 9.713691368372794344e-01 1.030288309163994276e+00 1.016489055523964069e+00 1.005930415088439167e+00 9.879579950584945758e-01 9.783475864946978851e-01 1.029317249442560422e+00 1.005923456332538768e+00 1.050339944970199335e+00 1.002964605556945443e+00 9.700072164680008102e-01 1.005935385598896392e+00…
396 4.088513177183118685e+00	9.901681675351921008e-01 1.030635726141880149e+00 1.033205691041237051e+00 1.058324146941758137e+00 9.727435427696246029e-01 1.027097366367959452e+00 1.018185641226588611e+00 9.994783639479148940e-01 9.924746848156882351e-01 9.823059604827815150e-01 1.021492045979800922e+00 1.019749969355234098e+00 1.064974178090718704e+00 1.010907513079212450e+00 9.771003019137795009e-01 1.020185767397291832e+00…
396.5 4.105302424913420012e+00	1.011100885174174957e+00 1.027984922068411855e+00 1.026953260864388540e+00 1.058133261928760227e+00 9.827105372387124893e-01 1.020923601451156459e+00 1.014885215184456069e+00 9.918699511528716872e-01 9.978847628859752739e-01 9.878775227729400532e-01 1.011077642913737140e+00 1.028058850455556561e+00 1.075904735559797487e+00 1.018212649695533489e+00 1.001779915949605693e+00 1.030144650037071452e+00…
397 4.114036582238909112e+00	1.027498418490267795e+00 1.025304345060529032e+00 1.018729601022763775e+00 1.051065174002069336e+00 9.927809426051646957e-01 1.012292941791060885e+00 1.007745007429955431e+00 9.848197804674720945e-01 1.001349089978115225e+00 9.962675343500857483e-01 9.997504688671071671e-01 1.029891256395547572e+00 1.083752739327563885e+00 1.021601194204470486e+00 1.024718985868808829e+00 1.038462324786026736e+00…
397.5 4.118510046121048873e+00	1.037405417375482752e+00 1.017629598626140108e+00 1.006125737669005149e+00 1.038172914306667582e+00 9.997604713130044951e-01 1.002913256468374925e+00 9.991601473237413655e-01 9.802963837534038882e-01 1.004387873284021904e+00 1.005847901026790447e+00 9.869432607804766722e-01 1.026603136562518115e+00 1.088649622238486936e+00 1.022742391807438755e+00 1.043726496741364196e+00 1.041354406530265120e+00…
398 4.119482613144519689e+00	1.039510461707817690e+00 1.009909401877217894e+00 9.935964975783682096e-01 1.019413556904164464e+00 1.004922385062647416e+00 9.923714022481711083e-01 9.874710122327647888e-01 9.808012030987728336e-01 1.006143130970937438e+00 1.017006391327016424e+00 1.004841280999144715e+00 1.016541686307059322e+00 1.090553529176811587e+00 1.019848518163359863e+00 1.056480004543389750e+00 1.038938881744254195e+00…
398.5 4.118857365823682670e+00	1.036224879068245563e+00 1.000072497372066049e+00 9.805671828079912666e-01 9.960496975552974863e-01 1.005943835410307186e+00 9.833153105693002161e-01 9.856277187660674732e-01 9.807476739712412961e-01 1.006247484468905107e+00 1.026135955904479591e+00 1.016710873355842981e+00 1.001908678473242054e+00 1.090176132558405175e+00 1.013940333550253259e+00 1.062713978453280417e+00 1.034744412886583032e+00…
399 4.116619243991359589e+00	1.025731933791670158e+00 9.890116278386220650e-01 9.676285444322116902e-01 9.787267238611604414e-01 1.004074200445365772e+00 9.919747980669670895e-01 9.888766353797628916e-01 9.838236630616276068e-01 1.004997014920939735e+00 1.033026621147780544e+00 1.023881340781245042e+00 9.868768920184525228e-01 1.086874877803328143e+00 1.004836802669965667e+00 1.062489529360171936e+00 1.025585686327573853e+00…
399.5 4.117069224581971554e+00	1.008038193720853792e+00 9.787997752349553160e-01 9.658726624146678486e-01 9.795310102288748988e-01 9.981447790776640794e-01 1.002154179754791707e+00 9.922429138068953325e-01 9.855805395806063185e-01 1.002629044063655606e+00 1.039010105821882579e+00 1.024901946529519714e+00 9.938883237064415344e-01 1.082374242117762453e+00 9.945345645074386010e-01 1.054590915947980934e+00 1.015132503666393182e+00…
400 4.118790477798064842e+00	9.977680091083299674e-01 9.718220001625812454e-01 9.700953561377353429e-01 9.803392270025718114e-01 1.002132226804426374e+00 1.009734123420616081e+00 9.923149701581652771e-01 9.904317240476496753e-01 9.985334245782665485e-01 1.039716788361137789e+00 1.017853624054067652e+00 9.993182676204821480e-01 1.075392951436822786e+00 9.807028092138826425e-01 1.039504208745688718e+00 1.017775024256343919e+00…
400.5 4.124050799881107565e+00	1.012517654167076842e+00 9.652217361829352749e-01 9.722767095842625995e-01 9.831546165278380878e-01 1.018749233128545040e+00 1.015833155592000159e+00 9.908627553803809329e-01 9.942263323811131315e-01 9.925351379170409549e-01 1.038603870587819777e+00 1.007323681842137164e+00 1.001541312178384491e+00 1.066465658143757933e+00 9.697654355564545581e-01 1.019398842455689680e+00 1.029627602582603219e+00…
401 4.131403272497130352e+00	1.024576497876073633e+00 9.626868649773927533e-01 9.764307451120125547e-01 9.844947942980702971e-01 1.030955382157733968e+00 1.018510186497904924e+00 9.852745810178996644e-01 9.981673206431870282e-01 9.865363652699278285e-01 1.033937135419750852e+00 9.911720335037712548e-01 9.998149828843347908e-01 1.058726121336392545e+00 9.587809968913656444e-01 9.962319007138853433e-01 1.040641148523350656e+00…
401.5 4.141696995194120490e+00	1.031415532169261517e+00 9.637930275738672004e-01 9.776937148207505146e-01 9.870734521807381645e-01 1.038171469459646890e+00 1.018737944713948851e+00 9.805131309676591300e-01 1.002739248259486349e+00 9.807813211924458763e-01 1.026381020868955884e+00 9.794651601767161431e-01 9.944847912361450826e-01 1.049042420495947869e+00 9.494340419428822786e-01 9.702123478909140397e-01 1.049965237519794536e+00…
402 4.154577475508189899e+00	1.032943851329780838e+00 9.729676253606802661e-01 9.778634874050674552e-01 9.885120130782427683e-01 1.039831717154270585e+00 1.016967059446863164e+00 9.799775507632818572e-01 1.005917491646307838e+00 9.754311867066788322e-01 1.016734970383137870e+00 9.892856008251611488e-01 9.856921426084305216e-01 1.039571065391876159e+00 9.452777369641160998e-01 9.555228934986333966e-01 1.057607677733099383e+00…
402.5 4.170293634745640077e+00	1.028063227627561638e+00 9.835151244388669056e-01 9.810754303314296321e-01 9.889974721909049471e-01 1.035255041040612500e+00 1.011878945328935853e+00 9.943706552387795439e-01 1.007901284848868206e+00 9.710499472220781580e-01 1.004081172017482038e+00 9.998004800959036098e-01 9.752030557786410814e-01 1.030693455882980114e+00 9.502452315060579968e-01 9.537143178122050591e-01 1.063596257985143456e+00…
403 4.189121387594300749e+00	1.018344735342604945e+00 9.926031432551479794e-01 9.923129546670248491e-01 9.902186627205125102e-01 1.025808461653539227e+00 1.006666777041934857e+00 1.008212775162068642e+00 1.012756140440530972e+00 9.682613283613058508e-01 9.925416867819709665e-01 1.008026785358405286e+00 9.638158537812087090e-01 1.021961349562692023e+00 9.643863333747532129e-01 9.546198196140693870e-01 1.065570739087743801e+00…
403.5 4.209439867725871309e+00	1.004816401140029569e+00 1.000142989776961588e+00 1.001131859447096373e+00 1.001668108706671445e+00 1.010647812049281669e+00 1.011694123735033868e+00 1.021793521216492140e+00 1.016463476963141765e+00 9.665014226580322942e-01 9.808052813887164767e-01 1.013964003305837469e+00 9.769396091877944333e-01 1.014583165639960427e+00 9.793227251524404542e-01 9.570088818814586062e-01 1.065526161105393887e+00…
404 4.232590932277770612e+00	9.869083037445776085e-01 1.007938986248671398e+00 1.009137255282947621e+00 1.020727681607587645e+00 9.929843906124613540e-01 1.015939466700649385e+00 1.033898447624330030e+00 1.017859027567177277e+00 9.675872053722085475e-01 9.709608642988655225e-01 1.016553982826293279e+00 9.946582327613846530e-01 1.008030753499118415e+00 9.928665569954506775e-01 9.629776736768104195e-01 1.063955826150690731e+00…
404.5 4.255603717453023904e+00	9.823303924851353175e-01 1.017845764347428128e+00 1.012531480992072241e+00 1.035929534283099640e+00 9.750169229300591489e-01 1.017971512371538934e+00 1.041994721675690183e+00 1.018967124101656019e+00 9.705694204949997239e-01 9.634386332299532674e-01 1.016880032255526256e+00 1.008417572238802462e+00 1.016136309753765232e+00 1.002990528370035106e+00 9.694730527456657532e-01 1.059230853024968333e+00…
405 4.280151165554787696e+00	1.005111436607901032e+00 1.023726525982403102e+00 1.012832661400687728e+00 1.044619547969498852e+00 9.859984787006516038e-01 1.018118853572608007e+00 1.046214605136058129e+00 1.016274077205553628e+00 9.762474071668508779e-01 9.607814527768527846e-01 1.012760583751165289e+00 1.017275282310545537e+00 1.032565736406161783e+00 1.008211287379781718e+00 9.758801155879761602e-01 1.052571137738442797e+00…
405.5 4.304627974633813636e+00	1.024206033959964346e+00 1.028279144979611370e+00 1.009279941344323195e+00 1.045498445718596292e+00 9.954099657929891265e-01 1.015557482371137077e+00 1.046559123986791073e+00 1.012824762730454298e+00 9.810453608269094072e-01 9.621501961752124688e-01 1.006545080957629290e+00 1.018568112597286968e+00 1.043268421835913617e+00 1.010533522452373267e+00 9.823003613966553305e-01 1.044806680683082467e+00…
406 4.326772238054599207e+00	1.037665649426634751e+00 1.028129369291627349e+00 1.001717025911010195e+00 1.039936055726504716e+00 1.005119893346062554e+00 1.010290057359766847e+00 1.043507067537158273e+00 1.007620960480675842e+00 9.881447262420618438e-01 9.677070837810377579e-01 9.988558454551893506e-01 1.014440732620688346e+00 1.050229498728731059e+00 1.006207732031511481e+00 1.007234332218674755e+00 1.036305456899653477e+00…
406.5 4.347740332632572979e+00	1.045173191389829004e+00 1.025516942814695742e+00 9.919218719233887649e-01 1.027095905940627940e+00 1.011216099555382719e+00 1.002699356736605152e+00 1.037710460581370286e+00 1.000276461784440851e+00 9.960326299875921219e-01 9.770475935183504657e-01 1.004420728579413780e+00 1.003743493129593878e+00 1.052270877673614713e+00 1.009273996494510328e+00 1.027509610660649608e+00 1.026237789208719109e+00…
407 4.365213053219738626e+00	1.045581656304278573e+00 1.019644545908033439e+00 9.804595861125540157e-01 1.008439388362037503e+00 1.013379001163927207e+00 9.947909328095017045e-01 1.026768717871750614e+00 9.939225321925250212e-01 1.003220314786338774e+00 9.892552754471419796e-01 1.016851021536586241e+00 9.879276289283541734e-01 1.049374575640177554e+00 1.009278455135152353e+00 1.043935342825407453e+00 1.015774581292522294e+00…
407.5 4.380444155562309483e+00	1.038788236360038475e+00 1.009901480343502911e+00 9.675965068146948900e-01 9.870319143776455917e-01 1.012508765394156018e+00 9.851974421404066096e-01 1.013939840424470828e+00 9.910534798889524266e-01 1.009080769809830969e+00 1.002597127464466498e+00 1.023559964047051185e+00 9.788084593014098056e-01 1.040385505473812477e+00 1.004933331122019657e+00 1.055044074908721541e+00 1.015409769501948833e+00…
408 4.392348916012934090e+00	1.027404983441291719e+00 9.986510902212033525e-01 9.606456162394122478e-01 9.798882589356808781e-01 1.006699557961560076e+00 9.754086323177588724e-01 1.000236971922154661e+00 9.909283526067870218e-01 1.015020196843392730e+00 1.015389580407441539e+00 1.024006347636575720e+00 9.877013718730970337e-01 1.027970330311142710e+00 9.986180451003275893e-01 1.059159572491321422e+00 1.010891685592477440e+00…
408.5 4.403535965562220156e+00	1.009623197039370313e+00 9.860263688157634432e-01 9.653004713559391048e-01 9.809352679968234012e-01 9.994653570784727270e-01 9.749025592334846779e-01 9.947110133098944207e-01 9.902252269054748757e-01 1.018745797537344178e+00 1.026243635790254016e+00 1.018242112662799181e+00 9.943671354183017952e-01 1.034336018902948240e+00 9.889009050455958016e-01 1.056059183947566371e+00 1.004367462635067376e+00…
409 4.414662274738578418e+00	1.013136713380775600e+00 9.728329764147605196e-01 9.694384972756140417e-01 9.829364170687747704e-01 9.968259627437481285e-01 9.793242568220181798e-01 9.938505923930418540e-01 9.903504430250941182e-01 1.019585209778957058e+00 1.036508080045689173e+00 1.006574885440721046e+00 9.955224758889178460e-01 1.042144423772445982e+00 9.795059979397777727e-01 1.046752597321830791e+00 9.948125451561221633e-01…
409.5 4.424051310733183584e+00	1.029458109881115746e+00 9.609901144132543260e-01 9.716614636796091498e-01 9.843886427626032942e-01 1.012100291473133851e+00 9.823258115309807526e-01 9.902045243281824005e-01 9.893785928551318554e-01 1.019342435102159605e+00 1.042958771956015385e+00 9.904266757312231162e-01 9.944822773684802719e-01 1.048365394316313592e+00 9.689432387916232514e-01 1.031759661936829442e+00 9.864993664468301171e-01…
410 4.432328733295850753e+00	1.041819082182698253e+00 9.596838020931685032e-01 9.742453489752971318e-01 9.863133376366762795e-01 1.023883294130732979e+00 9.842860356623983620e-01 9.858864031925784754e-01 9.898378655113165836e-01 1.016034448234900411e+00 1.044684641410986270e+00 9.819175118104379596e-01 9.884118574764259035e-01 1.054604191154197013e+00 9.604316737800768777e-01 1.012287508566612759e+00 9.888306225031672225e-01…
410.5 4.440782926466909863e+00	1.048876541829399267e+00 9.694668637967975844e-01 9.746071003229967999e-01 9.881629420292991073e-01 1.030125235104935477e+00 9.838688937048469807e-01 9.784518383650788742e-01 9.901383741679752326e-01 1.011273454610572164e+00 1.043192695526574454e+00 9.911231003260901895e-01 9.809373068652244010e-01 1.059050518152935938e+00 9.547633214572081028e-01 9.905907328458112282e-01 9.932935115060408382e-01…
411 4.445918240363850416e+00	1.050133800998711120e+00 9.790990756813114926e-01 9.751235819115442460e-01 9.897368337088401358e-01 1.030842373983530846e+00 9.813159531975416128e-01 9.720591545785682852e-01 9.905301610753697306e-01 1.004708913068855125e+00 1.037576503203498479e+00 1.001899196526277569e+00 9.700855632365622538e-01 1.063348014527698782e+00 9.530676786042008297e-01 9.675474148588271150e-01 9.996534399480653255e-01…
411.5 4.450176400998054227e+00	1.047181932617250899e+00 9.882858898112427681e-01 9.907058090068916467e-01 9.905740759781673788e-01 1.025144867811374150e+00 9.782147003597935209e-01 9.640539403996017942e-01 9.904685759780579302e-01 9.965686127909110237e-01 1.027301318990684775e+00 1.011313996738895549e+00 9.613625746824135954e-01 1.063619292792303828e+00 9.663715641511814169e-01 9.584497900255379843e-01 1.007429401993012341e+00…
412 4.453908283743615470e+00	1.037873788087934956e+00 9.947029707405117271e-01 1.004782065922754875e+00 9.927159714641445865e-01 1.014355953302390034e+00 9.778496816995957408e-01 9.729419304357270759e-01 9.906689659013243610e-01 9.872107171217298083e-01 1.015556497689813709e+00 1.019424837837493270e+00 9.811799019547848832e-01 1.064885439847873094e+00 9.793538686297198481e-01 9.592100916900333507e-01 1.017442381660995654e+00…
412.5 4.455152298182408543e+00	1.023682079553999147e+00 9.988303159195759395e-01 1.017740143651610030e+00 1.012198597114222220e+00 9.998609903381571185e-01 9.853735332349848886e-01 9.848314576616656879e-01 9.952451959190756758e-01 9.802259943502834583e-01 1.000280960530590013e+00 1.024394943369011379e+00 9.979298572545060031e-01 1.064380101279613022e+00 9.921345674856817398e-01 9.619542608669084949e-01 1.026807674299331286e+00…
413 4.454798199694348426e+00	1.006998013900722855e+00 9.985900059584008615e-01 1.027971303101404832e+00 1.029594580405316595e+00 9.824113191530323697e-01 9.915371904270670056e-01 9.990745717913162016e-01 9.987702438499057589e-01 9.733632415496281665e-01 9.842240598562906895e-01 1.028668070856678218e+00 1.010319751365873042e+00 1.061808834018628689e+00 1.001136354349396740e+00 9.652756083109115259e-01 1.036304974416316416e+00…
413.5 4.453548360577215703e+00	9.897934127887499933e-01 9.955290051023132358e-01 1.035873544405879310e+00 1.042622175095082149e+00 9.738449568591501793e-01 9.959131488237319418e-01 1.013039485903684422e+00 1.001511857143988937e+00 9.718734485518167876e-01 9.693183171693392497e-01 1.028130828250956919e+00 1.017446804506260127e+00 1.058867791558512073e+00 1.006729854529008206e+00 9.717139496786083575e-01 1.044627206231964589e+00…
414 4.450048988494396340e+00	1.009828698344427345e+00 1.000426409087644464e+00 1.037129210850798788e+00 1.047303680887258004e+00 9.861090203420714850e-01 9.987917700902426699e-01 1.023721153439742793e+00 1.003443072625447963e+00 9.720195471285537625e-01 9.593174657015275386e-01 1.024670678803683233e+00 1.017471866932938340e+00 1.054814201648802907e+00 1.008058034043675333e+00 9.765971533851612874e-01 1.050596497233833304e+00…
414.5 4.445365451793586331e+00	1.024877065798625253e+00 1.008417572238803128e+00 1.037038089946555441e+00 1.045858977109246801e+00 9.958559132725972596e-01 1.000494377795298151e+00 1.030470280988247778e+00 1.004084159819284894e+00 9.722165396659320225e-01 9.553946828405519565e-01 1.018125728974570210e+00 1.010380621350192687e+00 1.048155045782827033e+00 1.013305482073397323e+00 9.824606862363499671e-01 1.056612511756320760e+00…
415 4.438358255030794730e+00	1.035858098389928816e+00 1.011938239222137437e+00 1.031393717258351606e+00 1.036706805225083849e+00 1.004241006930109315e+00 9.987457133825402567e-01 1.035253592121273325e+00 1.003067794319007833e+00 9.747461207924855708e-01 9.557750781433879128e-01 1.008526648135784187e+00 9.987221835926137770e-01 1.050006666645502351e+00 1.019853911106879618e+00 9.886743649958765756e-01 1.059909901831284085e+00…
415.5 4.429217651007906653e+00	1.041155127730733154e+00 1.013085386332267079e+00 1.021354492818238091e+00 1.022139422975163248e+00 1.010079204815147236e+00 9.958368340245294936e-01 1.034443811910535249e+00 1.000946552019636782e+00 9.763283259232008460e-01 9.594091932017329016e-01 1.018436546869759596e+00 9.832019121218170676e-01 1.062490470545501609e+00 1.020982370073058920e+00 1.010090094991531462e+00 1.059415876792489719e+00…
416 4.418510721951458109e+00	1.038193623559689804e+00 1.009174910508579215e+00 1.009563271915138394e+00 1.002525810141564389e+00 1.012522592340536098e+00 9.907603141022550686e-01 1.031328269757015414e+00 9.979874748713030153e-01 9.819745414215174106e-01 9.653175643279279239e-01 1.026243635790254238e+00 9.892067529086125965e-01 1.069880834485785304e+00 1.019595017641808932e+00 1.028975218360481225e+00 1.055864101103925590e+00…
416.5 4.403034067549331354e+00	1.029726662760560130e+00 1.003540233373829471e+00 9.944697079348367996e-01 9.989649643506022247e-01 1.011694123735034534e+00 9.907779771472517982e-01 1.023016128905111621e+00 9.945622152484979717e-01 9.903867931268069968e-01 9.733098170675147376e-01 1.027847264918285708e+00 9.972893261235686868e-01 1.073783032087953559e+00 1.013295613333049294e+00 1.042614022541420216e+00 1.050902469309116460e+00…
417 4.386263557972776894e+00	1.015249230484810639e+00 9.946989494314352198e-01 9.784181110343367349e-01 9.986881395110286386e-01 1.008151278330786882e+00 9.979544077762269039e-01 1.012429750649396221e+00 9.954978653919863696e-01 9.968053972566556231e-01 9.821776824994546962e-01 1.022845540636512895e+00 1.002364205266728536e+00 1.072467715131789401e+00 1.003244237461646371e+00 1.051294915806217034e+00 1.042003358919729950e+00…
417.5 4.367457956294485300e+00	9.955706906091603692e-01 9.833214123571196730e-01 9.799622441706616893e-01 9.985734825239451773e-01 1.000222975141043635e+00 1.004974129020244300e+00 9.999304975847067567e-01 9.974968671630005668e-01 1.002079338176374401e+00 9.923779521936186843e-01 1.011323884816333285e+00 1.003992031840892141e+00 1.066841131565520406e+00 9.922922956468019917e-01 1.052878910416578551e+00 1.030518801381128835e+00…
418 4.346049930684183771e+00	1.003271149789527028e+00 9.729059564007207506e-01 9.830991811612900255e-01 9.986661103692263675e-01 1.006841099677600937e+00 1.010608232699495845e+00 9.965891831642560428e-01 9.990800768707179813e-01 1.006140149283388796e+00 1.005650535723021433e+00 9.967251376382553207e-01 1.001405512267632858e+00 1.056021306603233345e+00 9.778946773553887084e-01 1.049745683487195214e+00 1.016907567087588005e+00…
418.5 4.323761788072974177e+00	1.020055390652879979e+00 9.626447943036936516e-01 9.851360312159938015e-01 9.989319296128239545e-01 1.019892151161091443e+00 1.014283983901944186e+00 9.922106631154481438e-01 1.002305342697522361e+00 1.007522208191958368e+00 1.016376898596184963e+00 9.785279760947050987e-01 9.961485832946814778e-01 1.041636212888166213e+00 9.654278844118805436e-01 1.039435423679605286e+00 1.002308335792932770e+00…
419 4.302648719103151720e+00	1.033881037644079903e+00 9.680604319979208006e-01 9.845354234358455470e-01 9.979283541417188763e-01 1.029285674630712411e+00 1.014113405887133057e+00 9.857601128063558926e-01 1.003211343636026376e+00 1.006006958226432824e+00 1.023416337567462975e+00 9.610416224076876457e-01 9.874370866034960503e-01 1.022982404540761836e+00 9.524940944698817580e-01 1.024057615566623447e+00 9.878102044421278594e-01…
419.5 4.281208357461711245e+00	1.043280403343223472e+00 9.791062250848989734e-01 9.831230848678100820e-01 9.955490947210990926e-01 1.033269567925040988e+00 1.014032050775517391e+00 9.786787011067529241e-01 1.003840624800571568e+00 1.000696757264657455e+00 1.027352422491911721e+00 9.709325414260248088e-01 9.768326366374120440e-01 1.012682082393087324e+00 9.467063958799477597e-01 1.004866657820827403e+00 9.741883801401040044e-01…
