# Supplementary material for: Simulating the Photochemical Birth of the Hydrated Electron in Liquid Water
Source: Nat Commun. 2026 Mar 10;17:3764. doi: 10.1038/s41467-026-70045-7 (PMC13106769; doi:10.1038/s41467-026-70045-7)
Supplement: Supplementary file 3 — Source Data [file 41467_2026_70045_MOESM3_ESM.zip › Supplementary_Figures/Figure_11/probs_LZ_PCET.dat]

# Time [fs]                 Prob [arb. unit]
0.000000000000000000e+00 6.500792875791930203e-73
5.000000000000000000e-01 5.240669271177211181e-76
1.000000000000000000e+00 5.176134043605340840e-84
1.500000000000000000e+00 2.154754408104536846e-95
2.000000000000000000e+00 2.381654286076427896e-111
2.500000000000000000e+00 7.736281262244155317e-177
3.000000000000000000e+00 1.012991500164763035e-268
3.500000000000000000e+00 1.329733496327060359e-133
4.000000000000000000e+00 1.132178758687395712e-92
4.500000000000000000e+00 1.861698886371826958e-76
5.000000000000000000e+00 1.255858192746846691e-68
5.500000000000000000e+00 3.296388985860301500e-64
6.000000000000000000e+00 1.054800350070267945e-64
6.500000000000000000e+00 6.054544843559216684e-72
7.000000000000000000e+00 4.981183127825741497e-93
7.500000000000000000e+00 8.490977658789706900e-192
8.000000000000000000e+00 1.344760341177719277e-75
8.500000000000000000e+00 1.364358599126567944e-53
9.000000000000000000e+00 1.862448931634721518e-43
9.500000000000000000e+00 5.012515344626226325e-38
1.000000000000000000e+01 1.788508765811259742e-35
1.050000000000000000e+01 1.691786994784569323e-35
1.100000000000000000e+01 7.054363595095488523e-41
1.150000000000000000e+01 9.151551222745428755e-92
1.200000000000000000e+01 7.373042347187604069e-40
1.250000000000000000e+01 9.343514235603532513e-25
1.300000000000000000e+01 2.913496060667623583e-19
1.350000000000000000e+01 1.514770186383429931e-16
1.400000000000000000e+01 1.014356910723654593e-15
1.450000000000000000e+01 2.512674608719479782e-16
1.500000000000000000e+01 1.185014643654123951e-18
1.550000000000000000e+01 1.031388351098747493e-23
1.600000000000000000e+01 1.049195056924131986e-35
1.650000000000000000e+01 6.734010589751075853e-132
1.700000000000000000e+01 3.918237284754411919e-51
1.750000000000000000e+01 1.132289533671449940e-40
1.800000000000000000e+01 9.255953333213259319e-37
1.850000000000000000e+01 2.018363423564517550e-36
1.900000000000000000e+01 4.884253972752142889e-38
1.950000000000000000e+01 1.364999920808642938e-41
2.000000000000000000e+01 3.364107526336774633e-46
2.050000000000000000e+01 1.036282076784850588e-51
2.100000000000000000e+01 7.168336617660627872e-60
2.150000000000000000e+01 6.962387331208143149e-66
2.200000000000000000e+01 4.068938752187853346e-77
2.250000000000000000e+01 4.641953721402893457e-86
2.300000000000000000e+01 2.052947327432265030e-94
2.350000000000000000e+01 1.477348422874997088e-96
2.400000000000000000e+01 5.405971172927284436e-88
2.450000000000000000e+01 3.427553284673469295e-81
2.500000000000000000e+01 2.620908107517313090e-83
2.550000000000000000e+01 2.787930969416775380e-84
2.600000000000000000e+01 9.596722639783926056e-91
2.650000000000000000e+01 1.020556835184986092e-87
2.700000000000000000e+01 5.299368381096160698e-70
2.750000000000000000e+01 1.156482965189514840e-53
2.800000000000000000e+01 1.258014533388525631e-44
2.850000000000000000e+01 1.757830135504517704e-37
2.900000000000000000e+01 1.113747375697507442e-32
2.950000000000000000e+01 9.532911960855522691e-31
3.000000000000000000e+01 3.519949640979315134e-31
3.050000000000000000e+01 1.710444114241030351e-39
3.100000000000000000e+01 1.535422496511734391e-55
3.150000000000000000e+01 2.230423833161802167e-23
3.200000000000000000e+01 2.847395117411853839e-16
3.250000000000000000e+01 3.020068592656508499e-13
3.300000000000000000e+01 1.124931917589427948e-11
3.350000000000000000e+01 5.242248233307086821e-11
3.400000000000000000e+01 2.698933853431199922e-11
3.450000000000000000e+01 8.769646228651810089e-13
3.500000000000000000e+01 2.088133210519573360e-16
3.550000000000000000e+01 7.154620546991861303e-25
3.600000000000000000e+01 1.659487630425837034e-56
3.650000000000000000e+01 2.319749671142185716e-53
3.700000000000000000e+01 3.703610761908353898e-41
3.750000000000000000e+01 1.505356151069013148e-38
3.800000000000000000e+01 9.306414483216716407e-37
3.850000000000000000e+01 1.816262276502113761e-36
3.900000000000000000e+01 2.211224556054191105e-35
3.950000000000000000e+01 3.196442745540773631e-35
4.000000000000000000e+01 1.705595304383653865e-36
4.050000000000000000e+01 3.739326325229755251e-38
4.100000000000000000e+01 3.138655343348027498e-40
4.150000000000000000e+01 1.137978526575740196e-41
4.200000000000000000e+01 6.891619971261111817e-42
4.250000000000000000e+01 1.352518236939890160e-41
4.300000000000000000e+01 6.472422562456097248e-41
4.350000000000000000e+01 3.503405798780112390e-42
4.400000000000000000e+01 3.464695372816585821e-44
4.450000000000000000e+01 7.419797957449493994e-47
4.500000000000000000e+01 2.477454667693631548e-47
4.550000000000000000e+01 2.542252115765706603e-48
4.600000000000000000e+01 2.360210082272005681e-48
4.650000000000000000e+01 2.258421109552134167e-64
4.700000000000000000e+01 3.722848746015388927e-77
4.750000000000000000e+01 1.343205213195609082e-30
4.800000000000000000e+01 3.619166327820957835e-20
4.850000000000000000e+01 1.135767107213762257e-15
4.900000000000000000e+01 1.909214167971840879e-13
4.950000000000000000e+01 1.137542943942675831e-12
5.000000000000000000e+01 1.047832478161084650e-12
5.050000000000000000e+01 9.754114711370664627e-14
5.100000000000000000e+01 4.418767607380893591e-16
5.150000000000000000e+01 2.758612191119193216e-21
5.200000000000000000e+01 5.187372142569233003e-33
5.250000000000000000e+01 1.126693983375671230e-232
5.300000000000000000e+01 5.840535975868022197e-48
5.350000000000000000e+01 1.463087951780637813e-40
5.400000000000000000e+01 4.519199963038916766e-41
5.450000000000000000e+01 1.387652180697977920e-40
5.500000000000000000e+01 6.248892963351913380e-41
5.550000000000000000e+01 2.451836592098039889e-37
5.600000000000000000e+01 4.611243894289200128e-34
5.650000000000000000e+01 1.086348031634671841e-30
5.700000000000000000e+01 6.343631121417779562e-28
5.750000000000000000e+01 1.285730148675723057e-26
5.800000000000000000e+01 6.931342999367986241e-26
5.850000000000000000e+01 5.706693702074603698e-26
5.900000000000000000e+01 9.662450065011995945e-27
5.950000000000000000e+01 4.241073707424181079e-29
6.000000000000000000e+01 4.206093739097362028e-37
6.050000000000000000e+01 9.375197396352813116e-133
6.100000000000000000e+01 6.200562772664680436e-29
6.150000000000000000e+01 9.674528975184047222e-20
6.200000000000000000e+01 5.384204751908504932e-16
6.250000000000000000e+01 2.370714827304744993e-14
6.300000000000000000e+01 5.334932710746957167e-14
6.350000000000000000e+01 1.076248540030070936e-14
6.400000000000000000e+01 1.137197430510615700e-16
6.450000000000000000e+01 4.872436310794698843e-21
6.500000000000000000e+01 9.681237419068429881e-34
6.550000000000000000e+01 9.025680246386234701e-65
6.600000000000000000e+01 2.586153314922057745e-32
6.650000000000000000e+01 2.273640200836416421e-26
6.700000000000000000e+01 9.636460085032964230e-24
6.750000000000000000e+01 7.964423158496612704e-23
6.800000000000000000e+01 3.635427675934880334e-22
6.850000000000000000e+01 4.899806660033890746e-22
6.900000000000000000e+01 2.961646825601020310e-22
6.950000000000000000e+01 1.811152076289266161e-23
7.000000000000000000e+01 9.690597463854949011e-27
7.050000000000000000e+01 2.637849841182907704e-36
7.100000000000000000e+01 1.344016188783949580e-62
7.150000000000000000e+01 1.262885302984326110e-24
7.200000000000000000e+01 9.772844168778469509e-18
7.250000000000000000e+01 1.285147083323721576e-14
7.300000000000000000e+01 4.909275788606974102e-13
7.350000000000000000e+01 1.461062411957148602e-12
7.400000000000000000e+01 7.597933588134904306e-13
7.450000000000000000e+01 3.437115829805175268e-14
7.500000000000000000e+01 9.695882618825312413e-17
7.550000000000000000e+01 1.609344052027963511e-22
7.600000000000000000e+01 3.308016029336653640e-44
7.650000000000000000e+01 3.283162291726241811e-40
7.700000000000000000e+01 3.144568895861221569e-28
7.750000000000000000e+01 3.712391599378157142e-25
7.800000000000000000e+01 1.937752121789280181e-24
7.850000000000000000e+01 1.171246196129409341e-24
7.900000000000000000e+01 4.719451791528336958e-25
7.950000000000000000e+01 5.696277778579813537e-26
8.000000000000000000e+01 4.204229389671710763e-27
8.050000000000000000e+01 3.677317233462764053e-28
8.100000000000000000e+01 5.639033695391261801e-30
8.150000000000000000e+01 1.394045864462506521e-33
8.200000000000000000e+01 6.784869032711529946e-40
8.250000000000000000e+01 3.735315051084752686e-53
8.300000000000000000e+01 7.960987573785286558e-215
8.350000000000000000e+01 4.456166753140369748e-55
8.400000000000000000e+01 4.895593349809976128e-38
8.450000000000000000e+01 3.126745027301073017e-31
8.500000000000000000e+01 1.927608794729558712e-27
8.550000000000000000e+01 9.577599859479253617e-26
8.600000000000000000e+01 3.457083177114886496e-24
8.650000000000000000e+01 1.297360840597287227e-24
8.700000000000000000e+01 5.671341137385021906e-25
8.750000000000000000e+01 3.847371141088386289e-25
8.800000000000000000e+01 1.341990893468265172e-25
8.850000000000000000e+01 4.156332108767069282e-28
8.900000000000000000e+01 3.708701248178348044e-33
8.950000000000000000e+01 6.021132416228524884e-22
9.000000000000000000e+01 4.847063661616630783e-28
9.050000000000000000e+01 2.658306917754323293e-24
9.100000000000000000e+01 3.823928794049141303e-27
9.150000000000000000e+01 5.065659574841483484e-30
9.200000000000000000e+01 1.146824052395294014e-35
9.250000000000000000e+01 7.961908101277081487e-45
9.300000000000000000e+01 2.016158669358844202e-244
9.350000000000000000e+01 2.260481387536570329e-45
9.400000000000000000e+01 2.756405897551208754e-31
9.450000000000000000e+01 9.163665833841332281e-25
9.500000000000000000e+01 5.202376377790877745e-22
9.550000000000000000e+01 1.309927838793207366e-20
9.600000000000000000e+01 6.559853608335106408e-21
9.650000000000000000e+01 4.571547990844297120e-21
9.700000000000000000e+01 1.383821174554912827e-22
9.750000000000000000e+01 1.120845830067238910e-11
9.800000000000000000e+01 7.647481255357187738e-13
9.850000000000000000e+01 4.072595262226879882e-40
9.900000000000000000e+01 1.221001552363145616e-24
9.950000000000000000e+01 5.920131503443477214e-21
1.000000000000000000e+02 1.323125653209510617e-19
1.005000000000000000e+02 4.741488612330554057e-19
1.010000000000000000e+02 2.509818936760001115e-19
1.015000000000000000e+02 7.467597442939937655e-20
1.020000000000000000e+02 8.296244101887609070e-21
1.025000000000000000e+02 3.423437470810216113e-22
1.030000000000000000e+02 1.954359120702034893e-24
1.035000000000000000e+02 1.102017962748169515e-38
1.040000000000000000e+02 2.477906368310139027e-50
1.045000000000000000e+02 5.004772052812987851e-47
1.050000000000000000e+02 5.186945446366156821e-31
1.055000000000000000e+02 3.805433997617321908e-23
1.060000000000000000e+02 2.881078592018772161e-19
1.065000000000000000e+02 6.856857918442948729e-18
1.070000000000000000e+02 1.965207928706778981e-18
1.075000000000000000e+02 4.015303932087883057e-23
1.080000000000000000e+02 1.849100929009713037e-82
1.085000000000000000e+02 8.118403710881772141e-20
1.090000000000000000e+02 1.313208410566518590e-13
1.095000000000000000e+02 3.142899797708129862e-11
1.100000000000000000e+02 2.151454831311621894e-10
1.105000000000000000e+02 1.544740698959679189e-10
1.110000000000000000e+02 1.357773749710160036e-11
1.115000000000000000e+02 4.159444531269003986e-14
1.120000000000000000e+02 3.234363878347869654e-19
1.125000000000000000e+02 5.161481636031577647e-57
1.130000000000000000e+02 4.738620423770260397e-30
1.135000000000000000e+02 6.202743907918621196e-24
1.140000000000000000e+02 1.688761058637765865e-22
1.145000000000000000e+02 8.075922440982122324e-21
1.150000000000000000e+02 4.506782964536741130e-21
1.155000000000000000e+02 3.408598367233681410e-21
1.160000000000000000e+02 5.506450721431042517e-22
1.165000000000000000e+02 1.650861012571172717e-23
1.170000000000000000e+02 4.816328942376810650e-26
1.175000000000000000e+02 5.732120907396579306e-32
1.180000000000000000e+02 1.311784591481861177e-56
1.185000000000000000e+02 9.439090944902689251e-44
1.190000000000000000e+02 2.682279279484839101e-25
1.195000000000000000e+02 2.876328495890434227e-19
1.200000000000000000e+02 1.857605545657120383e-16
1.205000000000000000e+02 1.837154334675043632e-15
1.210000000000000000e+02 3.704984270210577865e-16
1.215000000000000000e+02 8.513352280231545457e-19
1.220000000000000000e+02 2.409677802353963526e-27
1.225000000000000000e+02 1.031634237069605531e-62
1.230000000000000000e+02 7.372525498879280032e-25
1.235000000000000000e+02 9.876846223235165180e-20
1.240000000000000000e+02 8.782169296091877115e-18
1.245000000000000000e+02 4.283775711738201852e-17
1.250000000000000000e+02 3.486629233956624126e-17
1.255000000000000000e+02 5.713358570537969419e-18
1.260000000000000000e+02 6.099081378909429165e-20
1.265000000000000000e+02 3.144634090716418471e-23
1.270000000000000000e+02 9.981865765847227367e-33
1.275000000000000000e+02 1.130743866929905924e-97
1.280000000000000000e+02 1.026239311208600096e-29
1.285000000000000000e+02 2.913263124550685175e-21
1.290000000000000000e+02 4.802509006467458625e-17
1.295000000000000000e+02 3.584016383977107797e-15
1.300000000000000000e+02 7.661713454124654636e-14
1.305000000000000000e+02 4.286692217592681075e-13
1.310000000000000000e+02 4.928759963463153951e-13
1.315000000000000000e+02 2.911288343579979912e-13
1.320000000000000000e+02 3.677314431763935526e-14
1.325000000000000000e+02 1.763107804457587297e-15
1.330000000000000000e+02 5.388137596698151488e-18
1.335000000000000000e+02 3.975414816164315595e-21
1.340000000000000000e+02 6.220081045133874501e-27
1.345000000000000000e+02 1.848900251754074021e-30
1.350000000000000000e+02 7.473602038025006520e-32
1.355000000000000000e+02 3.352243626685912334e-31
1.360000000000000000e+02 7.949315581433838559e-26
1.365000000000000000e+02 2.121308698607238515e-23
1.370000000000000000e+02 1.803823093670065098e-20
1.375000000000000000e+02 2.529133546139609898e-19
1.380000000000000000e+02 4.117912526934846260e-18
1.385000000000000000e+02 3.496973178316362382e-18
1.390000000000000000e+02 2.538608706670550293e-18
1.395000000000000000e+02 1.598535964942521744e-19
1.400000000000000000e+02 8.806812684756565546e-23
1.405000000000000000e+02 1.406852479756605093e-30
1.410000000000000000e+02 2.416658479637656154e-118
1.415000000000000000e+02 6.390947132180888001e-35
1.420000000000000000e+02 1.680763740565039736e-25
1.425000000000000000e+02 2.023761287328967936e-22
1.430000000000000000e+02 5.496428608480709843e-21
1.435000000000000000e+02 1.041088440716142424e-20
1.440000000000000000e+02 4.796863753182767942e-21
1.445000000000000000e+02 4.079252304664765292e-22
1.450000000000000000e+02 5.036067688349392196e-24
1.455000000000000000e+02 3.510193323151528265e-27
1.460000000000000000e+02 8.907986508008371645e-34
1.465000000000000000e+02 1.409442629053253158e-51
1.470000000000000000e+02 5.214604767595697114e-97
1.475000000000000000e+02 1.165605466676757564e-40
1.480000000000000000e+02 1.151644352660286551e-30
1.485000000000000000e+02 1.503912518734445327e-25
1.490000000000000000e+02 8.244925279783125704e-23
1.495000000000000000e+02 8.821774492916656614e-21
1.500000000000000000e+02 2.367131183715376353e-20
1.505000000000000000e+02 1.677220097676532101e-20
1.510000000000000000e+02 1.853383568378820383e-21
1.515000000000000000e+02 4.833422089173913549e-23
1.520000000000000000e+02 1.225894681937271104e-27
1.525000000000000000e+02 6.223996431782936257e-34
1.530000000000000000e+02 1.979446416557193559e-57
1.535000000000000000e+02 2.284118801792493425e-83
1.540000000000000000e+02 1.768035475133253180e-45
1.545000000000000000e+02 8.192993284667363298e-37
1.550000000000000000e+02 1.009822568957966995e-35
1.555000000000000000e+02 4.259207165044352191e-36
1.560000000000000000e+02 9.497839641575193109e-45
1.565000000000000000e+02 1.919137006848629434e-90
1.570000000000000000e+02 7.836538126377492741e-55
1.575000000000000000e+02 1.489663062296521581e-34
1.580000000000000000e+02 4.077302894509359379e-27
1.585000000000000000e+02 5.422936603873203928e-24
1.590000000000000000e+02 6.056257252324694814e-23
1.595000000000000000e+02 4.177737131579698683e-23
1.600000000000000000e+02 1.834396726805515311e-24
1.605000000000000000e+02 5.303278796641503582e-27
1.610000000000000000e+02 2.173414000016232499e-35
1.615000000000000000e+02 3.608509294654052942e-54
1.620000000000000000e+02 1.015070998789897610e-64
1.625000000000000000e+02 8.431198224264338833e-36
1.630000000000000000e+02 1.872453776217212587e-29
1.635000000000000000e+02 8.055345655237850729e-27
1.640000000000000000e+02 1.061928646564444296e-25
1.645000000000000000e+02 2.219333207579984191e-25
1.650000000000000000e+02 1.198827068554539178e-25
1.655000000000000000e+02 1.625363438683215421e-26
1.660000000000000000e+02 6.219068854317136490e-29
1.665000000000000000e+02 4.397892790821646847e-33
1.670000000000000000e+02 2.571243509991866827e-43
1.675000000000000000e+02 1.511847485067538842e-73
1.680000000000000000e+02 1.353895055000233682e-69
1.685000000000000000e+02 2.691254567521505628e-42
1.690000000000000000e+02 3.940868490544042509e-35
1.695000000000000000e+02 6.630452730577943131e-33
1.700000000000000000e+02 3.708346437661231126e-32
1.705000000000000000e+02 4.231863558393302153e-35
1.710000000000000000e+02 3.137119322097912488e-39
1.715000000000000000e+02 9.010757514872123393e-57
1.720000000000000000e+02 3.374032058141757519e-86
1.725000000000000000e+02 5.540793672876453051e-47
1.730000000000000000e+02 2.003729833551587016e-37
1.735000000000000000e+02 9.899836622346058427e-34
1.740000000000000000e+02 8.685458818473950258e-35
1.745000000000000000e+02 1.675717940141539992e-39
1.750000000000000000e+02 1.374196768183315134e-50
1.755000000000000000e+02 3.391317262643813367e-107
1.760000000000000000e+02 5.587060222334843787e-41
1.765000000000000000e+02 7.126202353867914310e-32
1.770000000000000000e+02 8.213699675533739982e-25
1.775000000000000000e+02 1.424620455618487108e-22
1.780000000000000000e+02 2.265154804752659110e-21
1.785000000000000000e+02 1.788617006727689723e-20
1.790000000000000000e+02 5.406842255343217054e-22
1.795000000000000000e+02 1.207470849349495534e-23
1.800000000000000000e+02 5.900901899203364903e-29
1.805000000000000000e+02 1.770656637650050809e-38
1.810000000000000000e+02 6.710642134006091126e-90
1.815000000000000000e+02 4.334120250825372727e-78
1.820000000000000000e+02 3.691610466778157015e-57
1.825000000000000000e+02 1.420568542254972065e-58
1.830000000000000000e+02 1.229312369825412097e-65
1.835000000000000000e+02 1.590240122748582868e-75
1.840000000000000000e+02 4.243193877399774778e-43
1.845000000000000000e+02 4.969456979777263009e-32
1.850000000000000000e+02 7.186785473638553041e-27
1.855000000000000000e+02 5.756335740917638405e-23
1.860000000000000000e+02 1.295939215453397624e-21
1.865000000000000000e+02 1.885866165918095422e-20
1.870000000000000000e+02 4.279798834507862409e-20
1.875000000000000000e+02 6.306218015404764614e-21
1.880000000000000000e+02 5.486641261186452393e-22
1.885000000000000000e+02 5.083928536750003569e-24
1.890000000000000000e+02 1.139298709011278850e-26
1.895000000000000000e+02 2.754763769907518475e-30
1.900000000000000000e+02 2.428447168439093124e-37
1.905000000000000000e+02 7.333911493025695754e-56
1.910000000000000000e+02 6.188396785130244288e-100
1.915000000000000000e+02 3.421150530281530790e-52
1.920000000000000000e+02 1.775319351006648903e-38
1.925000000000000000e+02 3.022995169550640248e-32
1.930000000000000000e+02 5.623680655318161575e-28
1.935000000000000000e+02 1.437455306392899109e-25
1.940000000000000000e+02 1.881088874504154888e-24
1.945000000000000000e+02 6.804354644876217560e-24
1.950000000000000000e+02 7.631328053239956808e-25
1.955000000000000000e+02 1.578429837758966776e-26
1.960000000000000000e+02 1.063627666208042142e-30
1.965000000000000000e+02 1.984687514588575454e-40
1.970000000000000000e+02 5.257830668759089556e-109
1.975000000000000000e+02 2.123387855056454420e-49
1.980000000000000000e+02 4.255036524852750898e-35
1.985000000000000000e+02 1.480559588506093958e-30
1.990000000000000000e+02 5.625520236939788866e-29
1.995000000000000000e+02 4.397151905887981414e-28
2.000000000000000000e+02 1.748093390486973681e-27
2.005000000000000000e+02 1.427333532774919775e-27
2.010000000000000000e+02 1.739839913220168468e-27
2.015000000000000000e+02 8.871413540769081553e-29
2.020000000000000000e+02 1.898872006868181176e-31
2.025000000000000000e+02 6.221906242616494497e-37
2.030000000000000000e+02 5.726458178493865960e-47
2.035000000000000000e+02 1.898665339051212791e-136
2.040000000000000000e+02 5.033872618506138031e-60
2.045000000000000000e+02 2.468170327608845806e-41
2.050000000000000000e+02 4.757110169765902638e-34
2.055000000000000000e+02 6.854023908822339750e-32
2.060000000000000000e+02 1.806992657849610261e-31
2.065000000000000000e+02 5.904850315447284579e-33
2.070000000000000000e+02 6.769961023754220765e-38
2.075000000000000000e+02 7.763715711659438245e-55
2.080000000000000000e+02 3.983680734185599238e-96
2.085000000000000000e+02 1.343887897884645274e-40
2.090000000000000000e+02 4.726592287859213242e-31
2.095000000000000000e+02 4.158930871740625276e-27
2.100000000000000000e+02 3.894347434663266539e-25
2.105000000000000000e+02 8.600171669302224413e-25
2.110000000000000000e+02 2.274562952108577828e-25
2.115000000000000000e+02 1.748002449234400039e-27
2.120000000000000000e+02 5.280057529608004589e-31
2.125000000000000000e+02 5.764438874764931847e-39
2.130000000000000000e+02 2.523141860190227013e-62
2.135000000000000000e+02 1.604948325441871095e-80
2.140000000000000000e+02 1.141625823110654112e-45
2.145000000000000000e+02 6.914856488187079995e-36
2.150000000000000000e+02 9.350188072043429317e-32
2.155000000000000000e+02 3.094695295023250441e-29
2.160000000000000000e+02 1.628305061495694044e-28
2.165000000000000000e+02 1.095798726688850124e-28
2.170000000000000000e+02 4.900265702365790203e-30
2.175000000000000000e+02 2.277856369929976808e-33
2.180000000000000000e+02 2.897713929338215590e-40
2.185000000000000000e+02 1.955985833077774318e-60
2.190000000000000000e+02 2.560247272491219312e-97
2.195000000000000000e+02 2.047304666809358582e-43
2.200000000000000000e+02 8.910014260053394850e-34
2.205000000000000000e+02 1.002616084862570770e-29
2.210000000000000000e+02 1.523880683789266827e-28
2.215000000000000000e+02 6.009134714466111585e-29
2.220000000000000000e+02 6.545876562732599788e-31
2.225000000000000000e+02 5.789675999337189720e-36
2.230000000000000000e+02 6.162588196598033144e-48
2.235000000000000000e+02 4.045372044132395245e-84
2.240000000000000000e+02 1.050268880684091028e-103
2.245000000000000000e+02 5.118485431886475732e-55
2.250000000000000000e+02 2.461603461589375310e-46
2.255000000000000000e+02 4.003881363975922231e-40
2.260000000000000000e+02 4.203289242860919697e-38
2.265000000000000000e+02 1.828750877297180403e-36
2.270000000000000000e+02 4.518535676599041000e-37
2.275000000000000000e+02 2.817470473925135344e-39
2.280000000000000000e+02 3.181053347895101699e-46
2.285000000000000000e+02 2.904492562096881213e-58
2.290000000000000000e+02 4.110908578053005530e-113
2.295000000000000000e+02 6.242621283677995290e-108
2.300000000000000000e+02 4.634334020729590489e-70
2.305000000000000000e+02 8.224296522568012197e-59
2.310000000000000000e+02 1.699124842658938313e-62
2.315000000000000000e+02 5.744934712222249842e-82
2.320000000000000000e+02 2.156921144449550127e-259
2.325000000000000000e+02 1.467057388779065320e-72
2.330000000000000000e+02 1.240974678028603736e-59
2.335000000000000000e+02 3.040709288142148733e-48
2.340000000000000000e+02 4.830405837110932425e-46
2.345000000000000000e+02 1.936378385771938700e-42
2.350000000000000000e+02 2.298738803436657367e-42
2.355000000000000000e+02 2.005238717259332545e-42
2.360000000000000000e+02 6.470580707401858911e-43
2.365000000000000000e+02 2.762928515157602618e-43
2.370000000000000000e+02 6.213518794949014883e-45
2.375000000000000000e+02 6.033704703966717985e-54
2.380000000000000000e+02 7.705879671337065766e-54
2.385000000000000000e+02 1.835914152897122701e-102
2.390000000000000000e+02 4.090477354915083617e-99
2.395000000000000000e+02 1.042081037935391897e-39
2.400000000000000000e+02 2.670385944977372026e-28
2.405000000000000000e+02 4.858870049389906977e-22
2.410000000000000000e+02 4.202166342524417609e-18
2.415000000000000000e+02 1.121878842225764941e-15
2.420000000000000000e+02 1.093153383688791105e-14
2.425000000000000000e+02 7.448921773196277462e-15
2.430000000000000000e+02 1.758257798528819870e-16
2.435000000000000000e+02 1.321272564396086461e-20
2.440000000000000000e+02 5.523485862052232282e-35
2.445000000000000000e+02 2.503214981451954698e-25
2.450000000000000000e+02 2.890053013404355665e-18
2.455000000000000000e+02 4.923003016083911659e-18
2.460000000000000000e+02 1.786127136376676917e-17
2.465000000000000000e+02 4.756967981895849684e-22
2.470000000000000000e+02 1.337039637212930001e-28
2.475000000000000000e+02 2.589645518905562356e-44
2.480000000000000000e+02 6.421024148611683901e-20
2.485000000000000000e+02 2.702579856989804459e-15
2.490000000000000000e+02 9.756122810257993433e-13
2.495000000000000000e+02 6.315827148892058020e-11
2.500000000000000000e+02 3.031325283130216129e-10
2.505000000000000000e+02 8.078330666707049657e-10
2.510000000000000000e+02 9.759905544326758489e-10
2.515000000000000000e+02 2.001473278818794717e-10
2.520000000000000000e+02 4.273385583073918209e-12
2.525000000000000000e+02 4.829979378250281187e-14
2.530000000000000000e+02 1.331032707159492485e-18
2.535000000000000000e+02 5.594991303870402759e-29
2.540000000000000000e+02 1.485150990611054095e-47
2.545000000000000000e+02 1.539363959836515890e-21
2.550000000000000000e+02 4.410376067500219385e-17
2.555000000000000000e+02 2.621236847618784453e-13
2.560000000000000000e+02 6.346198686210069399e-12
2.565000000000000000e+02 3.839487893599448470e-11
2.570000000000000000e+02 9.445735046169839197e-11
2.575000000000000000e+02 5.402762765060728500e-11
2.580000000000000000e+02 2.267720173200785691e-12
2.585000000000000000e+02 5.327201914846832317e-16
2.590000000000000000e+02 6.423198500737985851e-50
2.595000000000000000e+02 7.462832748531074847e-14
2.600000000000000000e+02 3.025937629656751774e-10
2.605000000000000000e+02 4.111630666864462787e-09
2.610000000000000000e+02 7.055362664584778190e-09
2.615000000000000000e+02 3.238932704274989899e-09
2.620000000000000000e+02 2.290763960420143250e-10
2.625000000000000000e+02 1.899555017282781308e-12
2.630000000000000000e+02 1.057316821840254298e-15
2.635000000000000000e+02 1.124692861804923093e-17
2.640000000000000000e+02 1.735926628452517384e-20
2.645000000000000000e+02 1.718946073088873292e-19
2.650000000000000000e+02 6.038191807080771841e-22
2.655000000000000000e+02 7.040636072512479925e-23
2.660000000000000000e+02 3.048163785198465448e-24
2.665000000000000000e+02 2.933426941122101961e-24
2.670000000000000000e+02 3.082290749542255205e-24
2.675000000000000000e+02 1.587319831295015321e-21
2.680000000000000000e+02 2.095673803141749604e-19
2.685000000000000000e+02 2.514597417945649945e-17
2.690000000000000000e+02 2.223264601691447470e-16
2.695000000000000000e+02 1.777796414216055148e-16
2.700000000000000000e+02 2.900051630897269831e-17
2.705000000000000000e+02 1.804371035915323722e-18
2.710000000000000000e+02 1.058940401059523179e-21
2.715000000000000000e+02 3.648856710822997682e-27
2.720000000000000000e+02 1.765928620641579057e-37
2.725000000000000000e+02 1.078220038660488909e-291
2.730000000000000000e+02 9.861963208277992112e-55
2.735000000000000000e+02 1.679693757640290939e-35
2.740000000000000000e+02 8.773126735513093051e-30
2.745000000000000000e+02 5.867508191667323617e-26
2.750000000000000000e+02 3.474264143348546360e-23
2.755000000000000000e+02 9.375469952548674555e-22
2.760000000000000000e+02 5.698128928138128898e-21
2.765000000000000000e+02 2.297833870920367744e-21
2.770000000000000000e+02 1.215078472682907049e-22
2.775000000000000000e+02 3.175420689547782900e-26
2.780000000000000000e+02 1.422615771194009305e-37
2.785000000000000000e+02 8.033062071108277557e-90
2.790000000000000000e+02 2.657013585213847318e-32
2.795000000000000000e+02 3.517569293726589852e-25
2.800000000000000000e+02 1.083383572949521566e-22
2.805000000000000000e+02 1.831653120728949996e-22
2.810000000000000000e+02 1.838303622971318946e-24
2.815000000000000000e+02 5.282524600161503405e-30
2.820000000000000000e+02 1.109147245396421450e-43
2.825000000000000000e+02 4.624614022178350114e-133
2.830000000000000000e+02 5.274473042785082140e-39
2.835000000000000000e+02 1.171380721320443038e-32
2.840000000000000000e+02 9.794828019729727176e-29
2.845000000000000000e+02 3.081303967137771107e-28
2.850000000000000000e+02 4.504972989904410148e-28
2.855000000000000000e+02 1.246087153555430841e-29
2.860000000000000000e+02 6.034535614144888266e-32
2.865000000000000000e+02 5.157129755780521125e-37
2.870000000000000000e+02 1.291510052604280918e-47
2.875000000000000000e+02 9.720399373319725967e-72
2.880000000000000000e+02 2.435440052529774579e-73
2.885000000000000000e+02 5.787405017386777595e-43
2.890000000000000000e+02 9.180887893459935553e-34
2.895000000000000000e+02 4.018880895988703635e-30
2.900000000000000000e+02 5.651369395686638822e-28
2.905000000000000000e+02 3.214489346352784492e-28
2.910000000000000000e+02 6.332271593464125286e-29
2.915000000000000000e+02 8.098993672197538811e-34
2.920000000000000000e+02 5.557130348507162532e-44
2.925000000000000000e+02 2.327680558663965230e-56
2.930000000000000000e+02 2.454082751318243539e-89
2.935000000000000000e+02 1.009935150906824251e-60
2.940000000000000000e+02 5.895487137760024297e-42
2.945000000000000000e+02 4.597407058643206452e-31
2.950000000000000000e+02 6.390834992163072423e-25
2.955000000000000000e+02 2.636396410116444591e-22
2.960000000000000000e+02 4.570152038281466058e-22
2.965000000000000000e+02 5.060287016448517054e-24
2.970000000000000000e+02 1.477998660266139874e-29
2.975000000000000000e+02 3.321795990243167776e-72
2.980000000000000000e+02 3.536226524421765289e-35
2.985000000000000000e+02 3.201993910348841433e-24
2.990000000000000000e+02 2.924140591878897672e-20
2.995000000000000000e+02 1.937543292617309423e-18
3.000000000000000000e+02 6.900557462699028757e-18
3.005000000000000000e+02 4.854735819884206851e-18
3.010000000000000000e+02 7.345925225443862946e-19
3.015000000000000000e+02 5.220473898593702710e-20
3.020000000000000000e+02 5.819014265415043998e-23
3.025000000000000000e+02 8.606177526128049915e-31
3.030000000000000000e+02 2.028570382173719802e-89
3.035000000000000000e+02 1.691697341753298346e-23
3.040000000000000000e+02 1.901083096279449513e-16
3.045000000000000000e+02 6.093090364575185775e-13
3.050000000000000000e+02 7.195137412207293594e-11
3.055000000000000000e+02 9.261086197658712576e-10
3.060000000000000000e+02 2.280971791293958368e-09
3.065000000000000000e+02 1.708942585667007976e-09
3.070000000000000000e+02 3.083457058596587954e-10
3.075000000000000000e+02 5.916364833437337572e-12
3.080000000000000000e+02 1.443423669904595974e-15
3.085000000000000000e+02 7.629818814498203369e-28
3.090000000000000000e+02 2.232484714416258360e-32
3.095000000000000000e+02 2.031829498203060985e-19
3.100000000000000000e+02 1.655344628078049315e-16
3.105000000000000000e+02 4.075581999680418531e-15
3.110000000000000000e+02 1.105329837901069453e-14
3.115000000000000000e+02 1.641526889384697408e-14
3.120000000000000000e+02 7.340610626504987123e-15
3.125000000000000000e+02 1.991063650774573636e-15
3.130000000000000000e+02 2.501174163910114816e-16
3.135000000000000000e+02 1.052499141539882537e-18
3.140000000000000000e+02 2.513979311831939700e-22
3.145000000000000000e+02 2.146166688382701538e-32
3.150000000000000000e+02 7.885190781565573506e-59
3.155000000000000000e+02 9.853006899233692887e-27
3.160000000000000000e+02 8.557947312000990436e-19
3.165000000000000000e+02 2.409062715398598840e-14
3.170000000000000000e+02 1.442803752563361002e-11
3.175000000000000000e+02 1.384034484095619499e-09
3.180000000000000000e+02 1.974208904938546614e-08
3.185000000000000000e+02 1.129168364378780151e-07
3.190000000000000000e+02 2.206438430338485879e-07
3.195000000000000000e+02 2.770755800991272045e-07
3.200000000000000000e+02 1.887090840790207752e-07
3.205000000000000000e+02 6.812665615403068627e-08
3.210000000000000000e+02 3.882027201753081117e-09
3.215000000000000000e+02 4.115774349979426091e-11
3.220000000000000000e+02 1.894110850990666524e-14
3.225000000000000000e+02 5.057414287312880569e-25
3.230000000000000000e+02 7.319676506125048214e-118
3.235000000000000000e+02 1.344076093173680290e-24
3.240000000000000000e+02 1.099699767283068579e-18
3.245000000000000000e+02 1.361732001142615645e-16
3.250000000000000000e+02 1.394518205288624503e-13
3.255000000000000000e+02 2.539966876748273633e-12
3.260000000000000000e+02 4.348087101106615639e-12
3.265000000000000000e+02 3.122595952257080772e-11
3.270000000000000000e+02 6.040362486140829066e-11
3.275000000000000000e+02 5.218224831275994914e-11
3.280000000000000000e+02 8.196646334350097562e-12
3.285000000000000000e+02 1.180719874222653001e-13
3.290000000000000000e+02 9.503982118395480743e-24
3.295000000000000000e+02 1.870321509390524648e-16
3.300000000000000000e+02 1.204326116280113572e-09
3.305000000000000000e+02 2.739799079748341277e-07
3.310000000000000000e+02 3.189167209262480955e-06
3.315000000000000000e+02 9.898876697064131258e-06
3.320000000000000000e+02 1.466325609664448265e-05
3.325000000000000000e+02 5.707082889102549471e-06
3.330000000000000000e+02 9.790174444150715885e-07
3.335000000000000000e+02 1.152255518042052952e-08
3.340000000000000000e+02 1.357341675100511073e-14
3.345000000000000000e+02 3.546447388560349293e-23
3.350000000000000000e+02 9.258633200351322680e-13
3.355000000000000000e+02 7.487216863454431651e-11
3.360000000000000000e+02 4.025285718025383728e-10
3.365000000000000000e+02 7.803791832154778073e-10
3.370000000000000000e+02 8.203133825852223052e-10
3.375000000000000000e+02 5.518779047036641327e-10
3.380000000000000000e+02 1.894751016814519749e-10
3.385000000000000000e+02 1.455978670658602074e-11
3.390000000000000000e+02 3.252484032415767417e-15
3.395000000000000000e+02 9.645094980512266336e-21
3.400000000000000000e+02 5.711505476437207354e-09
3.405000000000000000e+02 3.318623706789459797e-06
3.410000000000000000e+02 4.615122397144910639e-05
3.415000000000000000e+02 1.587428651977318102e-04
3.420000000000000000e+02 1.861841680943446958e-04
3.425000000000000000e+02 7.945102172440119044e-05
3.430000000000000000e+02 7.281498616258890256e-06
3.435000000000000000e+02 3.141051265932900266e-08
3.440000000000000000e+02 2.661820005659170868e-18
3.445000000000000000e+02 1.206512118830146778e-14
3.450000000000000000e+02 1.259200646835419670e-10
3.455000000000000000e+02 1.097009621005019359e-09
3.460000000000000000e+02 3.180407163415515961e-09
3.465000000000000000e+02 4.701216208838168061e-09
3.470000000000000000e+02 6.691834897650861603e-09
3.475000000000000000e+02 8.704521796530854762e-09
3.480000000000000000e+02 6.955531826835580400e-09
3.485000000000000000e+02 1.217986347731755083e-09
3.490000000000000000e+02 1.286682429060340475e-14
3.495000000000000000e+02 4.532191083284291044e-10
3.500000000000000000e+02 1.956796070575992044e-05
3.505000000000000000e+02 6.242825415934957290e-04
3.510000000000000000e+02 3.056028365464228454e-03
3.515000000000000000e+02 5.301159224113498325e-03
3.520000000000000000e+02 4.002557185712527291e-03
3.525000000000000000e+02 1.218877059934171713e-03
3.530000000000000000e+02 6.571627234879818256e-05
3.535000000000000000e+02 1.699397250195704581e-08
3.540000000000000000e+02 1.550752937869284001e-14
3.545000000000000000e+02 9.256592562052024594e-09
3.550000000000000000e+02 5.261110485405123773e-08
3.555000000000000000e+02 6.926109777272787706e-08
3.560000000000000000e+02 4.751441191928358692e-08
3.565000000000000000e+02 3.259683165117222156e-08
3.570000000000000000e+02 1.627740111229519401e-08
3.575000000000000000e+02 4.618163704389032371e-09
3.580000000000000000e+02 2.644628636259485483e-10
3.585000000000000000e+02 7.339685418639260684e-15
3.590000000000000000e+02 3.256158174488491520e-15
3.595000000000000000e+02 2.826318477427306073e-08
3.600000000000000000e+02 2.552035804739291786e-06
3.605000000000000000e+02 1.412800556841051024e-05
3.610000000000000000e+02 2.064839489512631989e-05
3.615000000000000000e+02 8.805579783714263134e-06
3.620000000000000000e+02 8.971196852873876889e-07
3.625000000000000000e+02 5.476490681828234700e-09
3.630000000000000000e+02 6.937217292925519500e-16
3.635000000000000000e+02 1.224771504954747304e-19
3.640000000000000000e+02 1.661550071779074630e-13
3.645000000000000000e+02 4.643778759787477187e-12
3.650000000000000000e+02 3.529785607196466818e-12
3.655000000000000000e+02 1.241183571786490170e-12
3.660000000000000000e+02 1.440026748174127506e-13
3.665000000000000000e+02 3.153129242977453882e-15
3.670000000000000000e+02 5.697746862792854814e-17
3.675000000000000000e+02 8.476815367750539339e-21
3.680000000000000000e+02 1.005788511145280614e-26
3.685000000000000000e+02 5.098070545025850805e-83
3.690000000000000000e+02 2.580394657085591836e-30
3.695000000000000000e+02 1.089226233844691252e-23
3.700000000000000000e+02 8.878121644271561502e-24
3.705000000000000000e+02 9.085650516636729122e-30
3.710000000000000000e+02 3.104055217499663764e-46
3.715000000000000000e+02 4.787879740790956478e-20
3.720000000000000000e+02 2.433005332623494320e-15
3.725000000000000000e+02 3.245173331844038060e-13
3.730000000000000000e+02 2.233545009677632546e-12
3.735000000000000000e+02 2.045236894208988609e-12
3.740000000000000000e+02 6.458328363555901778e-13
3.745000000000000000e+02 1.410115515863583845e-14
3.750000000000000000e+02 1.142528274563097854e-18
3.755000000000000000e+02 1.774723540179702888e-49
3.760000000000000000e+02 1.924212387682028802e-18
3.765000000000000000e+02 3.977736737195668325e-12
3.770000000000000000e+02 2.653876252820404631e-09
3.775000000000000000e+02 4.080142707570507480e-08
3.780000000000000000e+02 2.987641805940152911e-07
3.785000000000000000e+02 7.501920690649943838e-07
3.790000000000000000e+02 3.755156344972484234e-07
3.795000000000000000e+02 5.371742356631225550e-08
3.800000000000000000e+02 6.571362508184342490e-12
3.805000000000000000e+02 4.051666969419122928e-19
3.810000000000000000e+02 6.777676799910581695e-09
3.815000000000000000e+02 2.445094184119542259e-07
3.820000000000000000e+02 9.858834798328382152e-07
3.825000000000000000e+02 1.149439041468763508e-06
3.830000000000000000e+02 4.220244406463457245e-07
3.835000000000000000e+02 1.818595606749738615e-08
3.840000000000000000e+02 5.107153201902785416e-27
3.845000000000000000e+02 9.156886981204580686e-08
3.850000000000000000e+02 2.670162707797779804e-05
3.855000000000000000e+02 1.722551147233703807e-04
3.860000000000000000e+02 3.640030052405353322e-04
3.865000000000000000e+02 3.041799754302183844e-04
3.870000000000000000e+02 1.061558069149677347e-04
3.875000000000000000e+02 1.301014829643508316e-06
3.880000000000000000e+02 2.276041173701085524e-14
3.885000000000000000e+02 3.172856913384118029e-06
3.890000000000000000e+02 3.018231498514466676e-05
3.895000000000000000e+02 1.215058507066504244e-04
3.900000000000000000e+02 1.000608101572786530e-04
3.905000000000000000e+02 4.501282357336913807e-05
3.910000000000000000e+02 7.971714603978428913e-06
3.915000000000000000e+02 1.093542009140763465e-10
3.920000000000000000e+02 6.921551037257884885e-08
3.925000000000000000e+02 2.596694313653349147e-04
3.930000000000000000e+02 3.440351873077884207e-03
3.935000000000000000e+02 1.477080051145561283e-02
3.940000000000000000e+02 3.189832878957730294e-02
3.945000000000000000e+02 4.742391063883412416e-02
3.950000000000000000e+02 5.078453046687568528e-02
3.955000000000000000e+02 4.289733131264900773e-02
3.960000000000000000e+02 2.345131368477633080e-02
3.965000000000000000e+02 6.037557978945892918e-03
3.970000000000000000e+02 1.368900513313989014e-04
3.975000000000000000e+02 3.670113066976213397e-08
3.980000000000000000e+02 1.400582791235444339e-04
3.985000000000000000e+02 3.512077032044968843e-04
3.990000000000000000e+02 3.944299571349678141e-04
3.995000000000000000e+02 3.691718672962328849e-04
4.000000000000000000e+02 2.672525456202859808e-04
4.005000000000000000e+02 1.640184490115642179e-04
4.010000000000000000e+02 7.582797477862704275e-05
4.015000000000000000e+02 1.234063523484192679e-05
4.020000000000000000e+02 1.796109685726887587e-08
4.025000000000000000e+02 1.230593474412579816e-09
4.030000000000000000e+02 4.094772753685912612e-05
4.035000000000000000e+02 4.095220259756918125e-04
4.040000000000000000e+02 1.288061020431683539e-03
4.045000000000000000e+02 2.231904124981651163e-03
4.050000000000000000e+02 2.276929380491901894e-03
4.055000000000000000e+02 1.184675487512984893e-03
4.060000000000000000e+02 1.412248487889965686e-04
4.065000000000000000e+02 6.997387839936259718e-08
4.070000000000000000e+02 1.108044935298652034e-06
4.075000000000000000e+02 2.424345367720223213e-05
4.080000000000000000e+02 2.085514137623451015e-05
4.085000000000000000e+02 1.125731990375226571e-06
4.090000000000000000e+02 1.111283659248121912e-19
4.095000000000000000e+02 1.249638035378563724e-07
4.100000000000000000e+02 1.698740435287299100e-05
4.105000000000000000e+02 1.489083340111196436e-05
4.110000000000000000e+02 3.540378228221304536e-06
4.115000000000000000e+02 1.726499566168397372e-06
4.120000000000000000e+02 3.897190682284601811e-06
4.125000000000000000e+02 1.423786021999404048e-06
4.130000000000000000e+02 2.549817404730879482e-06
4.135000000000000000e+02 2.256913181905585849e-07
4.140000000000000000e+02 5.502286678236928142e-10
4.145000000000000000e+02 1.148354360196496817e-11
4.150000000000000000e+02 3.248818691544455692e-06
4.155000000000000000e+02 6.597739633480856835e-05
4.160000000000000000e+02 3.146574732698825729e-04
4.165000000000000000e+02 7.203213300557929216e-04
4.170000000000000000e+02 9.800788288782244159e-04
4.175000000000000000e+02 9.276036687839695448e-04
4.180000000000000000e+02 6.416522634461519804e-04
4.185000000000000000e+02 1.724047534105585208e-04
4.190000000000000000e+02 2.042503013306747742e-14
4.195000000000000000e+02 1.142773589210901129e-03
4.200000000000000000e+02 1.614317674630326785e-02
4.205000000000000000e+02 4.440474241455744792e-02
4.210000000000000000e+02 7.385536535416417636e-02
4.215000000000000000e+02 8.236886812420696202e-02
4.220000000000000000e+02 6.899520497454249279e-02
4.225000000000000000e+02 3.739619411467697691e-02
4.230000000000000000e+02 8.996976227124569431e-03
4.235000000000000000e+02 6.205459098688105460e-05
4.240000000000000000e+02 7.656038857657457525e-06
4.245000000000000000e+02 3.118543838816533256e-04
4.250000000000000000e+02 6.939984939808308819e-04
4.255000000000000000e+02 6.615715663941299602e-04
4.260000000000000000e+02 4.703170683012350460e-04
4.265000000000000000e+02 3.135813591795461367e-04
4.270000000000000000e+02 1.935176465513788256e-04
4.275000000000000000e+02 2.087019242283279772e-04
4.280000000000000000e+02 1.289662461423838713e-04
4.285000000000000000e+02 4.841198685610712145e-05
4.290000000000000000e+02 2.607394255207494941e-06
4.295000000000000000e+02 1.277852952146335719e-11
4.300000000000000000e+02 1.185438542310744159e-05
4.305000000000000000e+02 2.139979286549487071e-04
4.310000000000000000e+02 5.877002777973410396e-04
4.315000000000000000e+02 4.710885865911555183e-04
4.320000000000000000e+02 1.149881901814419288e-04
4.325000000000000000e+02 7.725836324152151734e-07
4.330000000000000000e+02 1.715402406765698278e-11
4.335000000000000000e+02 2.807947758435248896e-12
4.340000000000000000e+02 3.711862393561837131e-08
4.345000000000000000e+02 1.512670116004698933e-04
4.350000000000000000e+02 1.006151298133670579e-03
4.355000000000000000e+02 2.149597411671940080e-03
4.360000000000000000e+02 2.072558847128030436e-03
4.365000000000000000e+02 1.496573648655283957e-03
4.370000000000000000e+02 4.142723932558706646e-04
4.375000000000000000e+02 1.458194705838546741e-04
4.380000000000000000e+02 3.761634140418859104e-05
4.385000000000000000e+02 2.543667203552015045e-05
4.390000000000000000e+02 6.462449607643252290e-06
4.395000000000000000e+02 1.785565028172244875e-06
4.400000000000000000e+02 5.436278706634323032e-08
4.405000000000000000e+02 1.476071931574669192e-13
4.410000000000000000e+02 1.043443027662060328e-15
4.415000000000000000e+02 2.620736563434902823e-09
4.420000000000000000e+02 2.654255504288318893e-08
4.425000000000000000e+02 1.077535302433839083e-07
4.430000000000000000e+02 7.799002326418143971e-08
4.435000000000000000e+02 2.673019540637057902e-08
4.440000000000000000e+02 5.058418882225237823e-09
4.445000000000000000e+02 2.352808291793474597e-10
4.450000000000000000e+02 5.253470478251823189e-13
4.455000000000000000e+02 1.240201302898002770e-18
4.460000000000000000e+02 2.217700682031115055e-35
4.465000000000000000e+02 7.661157220455061649e-16
4.470000000000000000e+02 5.155083503078715635e-12
4.475000000000000000e+02 1.579363246011561956e-10
4.480000000000000000e+02 1.611738880562218981e-09
4.485000000000000000e+02 2.022939985131596041e-09
4.490000000000000000e+02 3.064789855158240268e-10
4.495000000000000000e+02 2.265824176541192294e-12
4.500000000000000000e+02 1.013099415080438444e-26
4.505000000000000000e+02 6.959648787200187071e-17
4.510000000000000000e+02 5.716073300250638739e-12
4.515000000000000000e+02 1.324912731368661096e-10
4.520000000000000000e+02 3.829392934656584794e-10
4.525000000000000000e+02 8.835464478556133815e-10
4.530000000000000000e+02 8.144581378778099096e-10
4.535000000000000000e+02 1.943651747664280326e-09
4.540000000000000000e+02 5.031094909800418687e-09
4.545000000000000000e+02 2.002660793898316973e-08
4.550000000000000000e+02 6.528944442495222666e-08
4.555000000000000000e+02 3.057082804376762276e-08
4.560000000000000000e+02 2.986028609181362600e-10
4.565000000000000000e+02 2.034022148783203061e-11
4.570000000000000000e+02 1.350863979652047261e-05
4.575000000000000000e+02 5.314396765387544670e-04
4.580000000000000000e+02 2.610062921849695770e-03
4.585000000000000000e+02 4.826164766982322246e-03
4.590000000000000000e+02 4.704313442914885221e-03
4.595000000000000000e+02 2.159760630803237921e-03
4.600000000000000000e+02 2.832805245174032640e-04
4.605000000000000000e+02 4.894050007918349937e-08
4.610000000000000000e+02 3.074500741172518797e-07
4.615000000000000000e+02 4.281341858681030581e-05
4.620000000000000000e+02 1.272419420571561574e-04
4.625000000000000000e+02 2.282374807048826414e-04
4.630000000000000000e+02 2.565808114064907844e-04
4.635000000000000000e+02 2.204669599195186282e-04
4.640000000000000000e+02 1.055315017405035856e-04
4.645000000000000000e+02 7.998822447662149560e-06
4.650000000000000000e+02 1.598471700434140196e-13
4.655000000000000000e+02 5.632244228717165659e-04
4.660000000000000000e+02 6.830604517533894748e-03
4.665000000000000000e+02 2.089295380520005130e-02
4.670000000000000000e+02 3.126475977706033582e-02
4.675000000000000000e+02 3.163608072004917698e-02
4.680000000000000000e+02 1.895861599115858734e-02
4.685000000000000000e+02 6.062205956617276910e-03
4.690000000000000000e+02 5.078743218179763031e-04
4.695000000000000000e+02 3.846136764508028540e-08
4.700000000000000000e+02 5.268041222106001337e-08
4.705000000000000000e+02 3.695834042935453736e-06
4.710000000000000000e+02 8.587259567132620271e-06
4.715000000000000000e+02 1.320132179334755614e-05
4.720000000000000000e+02 1.799297572680744238e-05
4.725000000000000000e+02 2.096776060223039660e-05
4.730000000000000000e+02 3.233522087864309510e-05
4.735000000000000000e+02 3.477814173165473088e-05
4.740000000000000000e+02 3.704446336514632151e-05
4.745000000000000000e+02 1.959556197320982368e-05
4.750000000000000000e+02 3.352369158102252558e-06
4.755000000000000000e+02 8.070457716098795567e-18
4.760000000000000000e+02 2.584843771122328872e-05
4.765000000000000000e+02 2.371917890849882440e-03
4.770000000000000000e+02 1.195716886403505597e-02
4.775000000000000000e+02 2.769191107298432653e-02
4.780000000000000000e+02 3.744505180102780661e-02
4.785000000000000000e+02 3.122032768293590485e-02
4.790000000000000000e+02 1.532254710738544315e-02
4.795000000000000000e+02 1.799146824552600625e-03
4.800000000000000000e+02 1.333134598281840138e-09
4.805000000000000000e+02 1.098687245583211854e-03
4.810000000000000000e+02 4.539585411294511097e-03
4.815000000000000000e+02 7.574011895238808717e-03
4.820000000000000000e+02 1.014755847654892629e-02
4.825000000000000000e+02 1.165308101154871427e-02
4.830000000000000000e+02 1.024836941634051785e-02
4.835000000000000000e+02 3.718138008943994155e-03
4.840000000000000000e+02 2.172765515088729161e-03
4.845000000000000000e+02 9.502871349781485955e-02
4.850000000000000000e+02 2.602914257811426157e-01
4.855000000000000000e+02 3.991644721710992938e-01
4.860000000000000000e+02 4.668525650691159878e-01
4.865000000000000000e+02 4.477409275574477654e-01
4.870000000000000000e+02 3.568383594159948990e-01
4.875000000000000000e+02 2.164581738466874461e-01
4.880000000000000000e+02 7.810361024523677920e-02
4.885000000000000000e+02 7.536364074602588253e-03
4.890000000000000000e+02 1.351119669722960154e-28
4.895000000000000000e+02 3.297308825575066523e-04
4.900000000000000000e+02 7.608857317187118705e-04
4.905000000000000000e+02 8.432266943014823891e-04
4.910000000000000000e+02 6.918134892683774385e-04
4.915000000000000000e+02 5.771520592256170791e-04
4.920000000000000000e+02 4.051804938289826907e-04
4.925000000000000000e+02 3.018567800708416666e-04
4.930000000000000000e+02 1.587944845572524205e-04
4.935000000000000000e+02 5.733786828518098848e-05
4.940000000000000000e+02 2.849076773196996874e-06
4.945000000000000000e+02 1.458125518662617664e-11
4.950000000000000000e+02 1.165003241546391788e-04
4.955000000000000000e+02 1.685185699003860504e-03
4.960000000000000000e+02 7.156776567965566181e-03
4.965000000000000000e+02 1.120246888071633855e-02
4.970000000000000000e+02 1.199933005142158476e-02
4.975000000000000000e+02 6.843663180723243492e-03
4.980000000000000000e+02 1.163353196779853263e-03
4.985000000000000000e+02 1.867556882923225130e-09
4.990000000000000000e+02 4.089460342403104407e-04
4.995000000000000000e+02 3.424013153530051576e-03
5.000000000000000000e+02 5.374175618065221531e-03
5.005000000000000000e+02 8.872791944250965276e-03
5.010000000000000000e+02 9.939858130500410158e-03
5.015000000000000000e+02 8.984927216193231911e-03
5.020000000000000000e+02 5.610989141209842684e-03
5.025000000000000000e+02 1.360764109416651938e-03
5.030000000000000000e+02 2.257130947103563531e-03
5.035000000000000000e+02 4.239479749441538853e-02
5.040000000000000000e+02 1.214261088269140282e-01
5.045000000000000000e+02 1.804235178326267230e-01
5.050000000000000000e+02 5.716466659632847280e-01
