# Supplementary material for: Simulating the Photochemical Birth of the Hydrated Electron in Liquid Water
Source: Nat Commun. 2026 Mar 10;17:3764. doi: 10.1038/s41467-026-70045-7 (PMC13106769; doi:10.1038/s41467-026-70045-7)
Supplement: Supplementary file 3 — Source Data [file 41467_2026_70045_MOESM3_ESM.zip › Supplementary_Figures/Figure_11/probs_LZ_HAT.dat]

# Time [fs]                 Prob [arb. unit]
0.000000000000000000e+00 9.288681228813413894e-47
5.000000000000000000e-01 2.728429515105183538e-44
1.000000000000000000e+00 2.147222997349464535e-44
1.500000000000000000e+00 1.821900542484852625e-45
2.000000000000000000e+00 1.349298293484461517e-47
2.500000000000000000e+00 2.784974673707955818e-51
3.000000000000000000e+00 5.344312232687149844e-52
3.500000000000000000e+00 1.100953685488104180e-51
4.000000000000000000e+00 6.106414281939362892e-47
4.500000000000000000e+00 5.487963043028618726e-42
5.000000000000000000e+00 2.192089685543678936e-37
5.500000000000000000e+00 4.623351183590982638e-35
6.000000000000000000e+00 8.321894137470343159e-45
6.500000000000000000e+00 2.256247883617789946e-43
7.000000000000000000e+00 4.339617086200359326e-18
7.500000000000000000e+00 6.566542425204252657e-11
8.000000000000000000e+00 5.533924502128635099e-07
8.500000000000000000e+00 1.572049213350653501e-04
9.000000000000000000e+00 8.595576701361866759e-03
9.500000000000000000e+00 1.525782100485374715e-01
1.000000000000000000e+01 9.823250398560962049e-01
