# Supplementary material for: Simulating the Photochemical Birth of the Hydrated Electron in Liquid Water
Source: Nat Commun. 2026 Mar 10;17:3764. doi: 10.1038/s41467-026-70045-7 (PMC13106769; doi:10.1038/s41467-026-70045-7)
Supplement: Supplementary file 3 — Source Data [file 41467_2026_70045_MOESM3_ESM.zip › Supplementary_Figures/Figure_11/egap_prob_coin.dat]

# Egap [eV]                 Probs [arb. unit]
1.779466920015693177e-01 5.537828272918932093e-01
1.237717069998325314e-01 8.779756447578719314e-01
1.444059959976584651e-01 7.582470732244911416e-01
1.709480280005664099e-01 6.898091135557047338e-01
1.451074910000897944e-01 8.360067202795360419e-01
5.207464100021752529e-02 9.649422671722399647e-01
1.282893669995246455e-01 8.492948745781000452e-01
1.768229789995530155e-01 7.458363575139386192e-01
1.875347349996445701e-01 6.816692214295432262e-01
1.903840829982073046e-01 5.716466659632847280e-01
3.814767490002850536e-01 9.747397987451857926e-01
1.431610379986523185e-01 7.627067541225783787e-01
1.921194409987947438e-01 6.888509745659997519e-01
6.955567800105200149e-02 9.513505011698829561e-01
1.988438240005052648e-01 3.068475154185119624e-01
4.347685100001399405e-01 9.838629880317227849e-01
9.210473599887336604e-02 9.493842636751517183e-01
2.429642809984216001e-01 9.928277754397629717e-01
1.443427499907556921e-02 9.965216013430333586e-01
4.284617500161402859e-02 9.823250398560962049e-01
2.818557599966879934e-01 8.660630903164637795e-01
1.286172840009385254e-01 9.205527157762354307e-01
1.482848520026891492e-01 7.444259510830367743e-01
1.776204419984424021e-01 8.703470267806487914e-01
1.247250519991212059e-01 8.860656184319244399e-01
9.722841400071047246e-02 9.529907384563843786e-01
1.052466769979218952e-01 9.423439561549823429e-01
1.895239309997123200e-01 6.887431252687089556e-01
2.612352780015498865e-01 8.569175581276574638e-01
1.739736179988540243e-01 7.413357842963345101e-01
1.782446370016259607e-01 7.785597422905714549e-01
3.074678229968412779e-01 9.934321662737655156e-01
1.578382090010563843e-01 7.678526247998527232e-01
1.314653200097382069e-02 9.968149656836677863e-01
1.251730919975670986e-01 9.286832652269679800e-01
1.899001040001166984e-01 7.645707743261708211e-01
1.640363830010755919e-01 7.512479542489819417e-01
1.001442099986888934e-01 9.044986080491591585e-01
1.696199690013600048e-01 7.927321783402906386e-01
5.743308499950217083e-02 9.726287276156795336e-01
1.648584399990795646e-01 7.475197085371608763e-01
1.928434469991771039e-01 7.031286150201512264e-01
1.666574269984266721e-01 8.664332519015803813e-01
1.506793029984692112e-01 8.082303823477305915e-01
3.610680989986576606e-01 9.823267250707428122e-01
1.403123210002377164e-01 9.128970266950098278e-01
3.228164479987754021e-01 9.221694336683046167e-01
3.923271300009218976e-01 9.939742158760855872e-01
1.866684509986953344e-01 5.487987488733243602e-01
1.503699979984958190e-01 7.577978097531977708e-01
1.832253610009502154e-01 4.868467187363565429e-01
1.532981189993734006e-01 7.935159496143834312e-01
2.308747899951413274e-02 9.926963466666839375e-01
1.523154450005677063e-01 7.585454304645335988e-01
1.432690319998073392e-01 9.075415801015228601e-01
1.003563489975931589e-01 9.141856818762075232e-01
1.420750002580462024e-03 9.998915271348068901e-01
6.101199499971698970e-02 9.762403761818010395e-01
1.906530080013908446e-01 8.355024256368119850e-01
1.575860999982978683e-01 8.999000286145999450e-01
1.874666500007151626e-01 5.918215526795050918e-01
1.857126260001678020e-01 8.322172597316763731e-01
5.287210599999525584e-02 9.767683511162598142e-01
1.660432639982900582e-01 8.607016243234593134e-01
3.389773380004044157e-01 9.209564681714726975e-01
1.840658649998658802e-01 7.866109400383050065e-01
1.821229739980481099e-01 7.483289978626894712e-01
2.068156370005453937e-01 9.343687712063681872e-01
5.292052100012369920e-01 7.133517325202305692e-02
1.618478490017878357e-01 8.760150813589404617e-01
1.928198679997876752e-01 5.372580693635572446e-01
1.962078979995567352e-01 4.628206818255939381e-01
7.397560499885003082e-02 9.630374387387313773e-01
1.567867490011849441e-01 9.051638620097937071e-01
1.583772659978421871e-01 7.390688323495767653e-01
1.848306450010568369e-01 7.089093960032262220e-01
1.648863420014095027e-01 7.831156098820306610e-01
1.954940069990698248e-01 8.135798150484684355e-01
2.339621249993797392e-01 9.311247765985484204e-01
1.577114850006182678e-01 7.493041867309440107e-01
1.633882479982275981e-01 7.887710543778172489e-01
4.245175769974594004e-01 2.089469748675562011e-01
1.527902910020202398e-01 7.814226459212976206e-01
9.799027199915144593e-02 9.529781341827209262e-01
1.754524809985014144e-01 8.899046297548643958e-01
1.742079219984589145e-01 8.779543836642611510e-01
1.186314419974223711e-01 9.377037577886454534e-01
1.852485399977013003e-01 6.383933514708162171e-01
1.986107089978759177e-01 8.037659899657263463e-01
3.088828860018111300e-01 9.078309699620308315e-01
8.506418199976906180e-02 9.269381834646539531e-01
3.186073990000295453e-01 9.029557953836667705e-01
3.922583719977410510e-01 9.683486433811619998e-01
1.641785380015789997e-01 8.909120459638417699e-01
1.641327950019331183e-01 7.572061254790056761e-01
1.869866810011444613e-01 4.932904954236211892e-01
1.468944420012121554e-01 9.027233970204913138e-01
1.690235550013312604e-01 7.201811122008315857e-01
1.564606310021190438e-01 7.770122209388288237e-01
1.077011060006043408e-01 8.743754649226583853e-01
3.130707639975298662e-01 8.851837611382548099e-01
