# Supplementary material for: Simulating the Photochemical Birth of the Hydrated Electron in Liquid Water
Source: Nat Commun. 2026 Mar 10;17:3764. doi: 10.1038/s41467-026-70045-7 (PMC13106769; doi:10.1038/s41467-026-70045-7)
Supplement: Supplementary file 3 — Source Data [file 41467_2026_70045_MOESM3_ESM.zip › Supplementary_Figures/Figure_11/egap_prob_all.dat]

# Egap [eV]                 Probs [arb. unit]
8.234390050001820782e+00 1.499684488576979492e-52
8.204727487001946429e+00 1.666090119747746982e-49
8.112726475999807008e+00 3.975458472433978175e-49
7.959516415998223238e+00 6.999388322455640620e-51
7.752473246000590734e+00 2.546365299621201597e-56
7.504946339002344757e+00 2.321903862981640537e-67
7.231853253000736004e+00 2.601919510074000960e-93
6.946911017999809701e+00 2.749906065073264134e-253
6.660557348997826921e+00 4.080857190606441773e-123
6.379501071001868695e+00 3.184125375874942506e-94
6.106420726999203907e+00 2.854079765968443456e-84
5.842101125999761280e+00 4.033313957580520371e-77
5.586956433002342237e+00 7.837639386563566049e-68
5.342211478000535863e+00 4.432078712780065515e-53
5.112404453000635840e+00 4.263614803459648043e-40
4.905747733999305638e+00 4.587349216422937991e-31
4.733537590000196360e+00 1.502440282397122885e-25
4.607550508000713307e+00 1.640885163177740862e-22
4.536913110998284537e+00 1.295533962888892006e-21
4.523756564001814695e+00 2.176075705066247787e-22
4.563579090001439909e+00 1.121664782684056301e-24
4.647897269998793490e+00 8.224877704874900098e-30
4.764090592998400098e+00 9.769813399285174709e-39
4.900382179999724030e+00 3.681437744097800447e-65
5.044285381001827773e+00 3.042808233614805424e-201
5.187331317996722646e+00 8.481320794613533832e-69
5.322287828999833437e+00 4.564707176366570109e-55
5.443533525001839735e+00 2.963679473802223985e-50
5.547120672003075015e+00 1.308276792369251633e-46
5.628935214001103304e+00 9.407061983178665988e-44
5.684878194999328116e+00 6.097841678360789850e-41
5.710313579002104234e+00 5.082292643537037912e-39
5.701650357998005347e+00 2.820449644817029404e-38
5.657684587000403553e+00 6.528132136624319257e-38
5.578547181998146698e+00 1.260941048391641703e-36
5.463234814000315964e+00 2.480827426687714239e-36
5.313381468000443419e+00 3.428549395784075805e-35
5.129614352998032700e+00 1.879823489926806859e-34
4.913980006000201683e+00 8.098034849468688372e-33
4.667404703999636695e+00 1.730098926371952231e-31
4.391974733000097331e+00 1.058610335493287409e-32
4.094292812002095161e+00 4.977044025661291066e-47
3.788014131998352241e+00 5.092531650262101730e-42
3.490295916999457404e+00 2.993964902676284985e-21
3.219685236999794142e+00 1.092490628650408494e-14
2.995056552997994004e+00 1.574417555131281997e-11
2.832251259998884052e+00 4.824856134002130123e-10
2.739737846000934951e+00 1.761378247969219724e-09
2.719288067997695180e+00 1.061650363356452116e-09
2.765889803002210101e+00 8.307701685337860705e-11
2.868410058999870671e+00 7.383057815312946212e-13
3.013992164000228513e+00 6.834097283352418052e-17
3.187711066002520965e+00 2.522214542731213004e-26
3.374704959001974203e+00 0.000000000000000000e+00
3.561636727998120477e+00 3.090382833555446837e-35
3.738380798000434879e+00 5.658240973047920315e-29
3.897541057001944864e+00 2.400250330344155250e-25
4.030469889999949373e+00 5.287563915408605136e-24
4.130946876000962220e+00 3.723228164750667023e-23
4.193793122998613399e+00 2.221578144213270803e-22
4.214393123002082575e+00 1.330692076363572539e-21
4.188868732999253552e+00 2.872830245872547952e-21
4.116567085002316162e+00 2.132539310446466745e-21
4.000422953999077436e+00 1.392079560910517438e-22
3.848288986999250483e+00 1.943271749439376337e-27
3.674705162000464043e+00 9.758768308926172261e-62
3.497541413998987991e+00 1.483700345267518099e-27
3.336340415000449866e+00 1.975271063234359560e-18
3.206956971000181511e+00 4.653445581207950282e-15
3.120692557997244876e+00 9.859831207735108574e-14
3.082675509002001490e+00 1.314974759826157474e-13
3.092071254999609664e+00 1.841981369872968856e-14
3.143551875997218303e+00 2.556693907633646570e-16
3.229345379000733374e+00 2.044112687880860819e-19
3.341030858002341120e+00 5.126587363935993337e-25
3.469690843001444591e+00 1.035714890623095785e-31
3.610034864999761339e+00 4.673716041777744727e-43
3.757429836001392687e+00 4.469519082393881295e-62
3.908609791000344558e+00 4.585867409659474090e-92
4.061711842998192878e+00 1.607047518435459012e-185
4.214286946000356693e+00 1.704337786650193872e-73
4.363066252000862733e+00 2.507660217124084201e-47
4.501574698002514197e+00 4.793339806148874154e-40
4.624237959000311093e+00 1.315516001769585339e-35
4.725075834998278879e+00 7.050257407637593532e-34
4.800136904999817489e+00 1.316961765764966439e-33
4.847725180999987060e+00 9.678418341385068956e-34
4.867244299002777552e+00 1.875983979107362387e-33
4.857852626002568286e+00 2.202135633191178829e-33
4.819594519001839217e+00 1.152159998616397919e-32
4.751863728997705039e+00 2.319861801861143779e-31
4.653429563997633522e+00 1.211699205274918583e-29
4.522632928001257824e+00 4.005004610455725089e-28
4.358740538998972625e+00 3.822824322787205227e-27
4.162983242000336759e+00 2.153559301786180948e-27
3.939980893999745604e+00 3.986715801010178538e-31
3.699205183002050035e+00 7.964935743248445337e-66
3.455221756001265021e+00 6.960424260310051717e-29
3.225210394997702679e+00 1.007383089491665057e-17
3.026384798999060877e+00 9.980984904156293689e-14
2.871599207999679493e+00 4.873791356349235169e-12
2.766507086002093274e+00 7.255360659901552938e-12
2.707238987000891939e+00 1.231038275257815584e-12
2.685536712000612170e+00 3.235069395561611810e-15
2.688606740000977879e+00 2.685795952837723167e-20
2.705303004000597866e+00 1.139819068840606295e-39
2.725505189002433326e+00 1.818260876101090556e-73
2.744679814000846818e+00 1.437737947761707869e-40
2.760356577000493417e+00 1.099988227510289347e-48
2.773577617997943889e+00 1.296284420621934402e-228
2.786908990001393249e+00 6.519690102552420533e-60
2.801899760001106188e+00 7.990091270821055859e-41
2.820564547000685707e+00 1.872481166860699751e-40
2.843047376001777593e+00 3.254098058186504944e-48
2.868266792000213172e+00 1.877449454196736868e-322
2.893547428000601940e+00 3.236293063780343379e-40
2.914656149001530139e+00 1.184171686441727448e-27
2.926593878997664433e+00 2.337584032268705858e-21
2.922717166999063920e+00 4.079554117019324273e-19
2.899014108003029833e+00 4.637047410303656203e-18
2.853534835998289054e+00 3.347512831540535476e-18
2.787623218999215169e+00 1.385367311726890199e-19
2.705354446999990614e+00 1.946678293366552757e-26
2.615041873003065120e+00 3.748697925652226909e-48
2.526864396000746638e+00 2.000707470522634045e-18
2.452518575999420136e+00 2.955442128624100373e-14
2.399814792999677593e+00 1.552940335813658468e-12
2.373726542999065714e+00 3.349413588656263205e-12
2.374915578999207355e+00 8.980565755301262960e-13
2.400891699999192497e+00 1.360013999071721671e-14
2.446196561999386176e+00 1.554309448945914094e-17
2.505414876999566332e+00 2.798378473111844499e-23
2.572936355001729680e+00 3.937373281876959684e-38
2.643727093000052264e+00 5.525293489597111024e-50
2.712472707997221733e+00 8.762647256381175527e-26
2.772682563001581002e+00 5.128970190986477745e-21
2.818987946000561351e+00 2.983755832041017510e-18
2.845706292999238940e+00 8.587803155600037690e-17
2.848449278000771301e+00 6.046324481695189496e-16
2.824394524999661371e+00 3.044831696384722166e-15
2.771627147998515284e+00 1.244897500070639487e-14
2.689287298999261111e+00 2.241992448948169949e-14
2.578912259999924572e+00 1.456201833789193905e-14
2.444479383997531841e+00 5.106111051158758045e-16
2.293271893999190070e+00 5.593545876624815184e-24
2.136074067999288673e+00 4.773507214475319878e-21
1.985214481999719283e+00 3.989355843768741801e-11
1.853783780999947339e+00 2.903399524229166907e-08
1.752468318998580799e+00 5.046372777633908987e-07
1.687602824000350665e+00 1.490791309963034435e-06
1.660756240999035072e+00 1.520847198076370836e-06
1.670250909002788831e+00 3.183955409154126598e-07
1.709389239000302041e+00 1.632540333538125454e-08
1.770647523000661749e+00 3.974903589410800632e-11
1.845687110002472764e+00 7.479209783128804299e-19
1.925865715998952510e+00 6.393612861466141265e-27
2.003248671997425845e+00 6.557953010744005335e-17
2.072388520999083994e+00 1.620891363364395942e-14
2.128959785997722065e+00 3.496526716406471783e-13
2.168830272999912268e+00 1.166390081207127454e-12
2.189461742000275990e+00 4.068938005692502974e-12
2.188369104998855619e+00 6.349927419709069582e-12
2.164829520999774104e+00 5.796945795379179924e-12
2.119712363997678040e+00 3.157815238355342362e-12
2.055257470001379261e+00 2.310458989218497059e-13
1.976201811998180347e+00 1.440986043248174215e-16
1.888887165001506219e+00 4.177969912204508868e-51
1.800859442999353632e+00 8.386867166357798297e-16
1.719731910001428332e+00 1.374267793241151027e-10
1.652647877999697812e+00 1.130149279917935875e-08
1.604757879998942371e+00 6.887148126247209078e-08
1.578504109998903004e+00 6.486568531686474418e-08
1.572693107002123725e+00 1.949405653806822709e-08
1.584454421001282753e+00 6.179885003558087323e-10
1.608811637997860089e+00 8.312522584171009540e-14
1.639704662000440294e+00 1.799078007006310543e-136
1.670533437001722632e+00 1.243794512673126903e-14
1.694887437002762454e+00 2.365638041828288878e-11
1.707661783002549782e+00 2.967751543258989403e-10
1.705704258001787821e+00 1.220439318915428126e-09
1.686972870000317926e+00 9.605078193321393707e-10
1.652386383997509256e+00 4.565744240162713417e-10
1.603912767997826450e+00 3.774872815737502904e-11
1.545239966999361059e+00 3.106018263162558110e-16
1.482447096997930203e+00 3.211240775779400345e-17
1.422870389000308933e+00 1.620248054876697546e-09
1.373305057000834495e+00 5.095255859853144733e-07
1.341303803001210326e+00 4.919526930136374145e-06
1.332302342998445965e+00 1.586564766765185495e-05
1.350870173999282997e+00 1.330581092736059980e-05
1.397282392001216067e+00 5.497844923456666504e-06
1.470175325001036981e+00 5.935368948685183769e-07
1.565078709998488193e+00 6.535265210649509949e-09
1.675350045999948634e+00 9.759506882035650632e-13
1.794375374000082957e+00 2.483914918775218612e-24
1.916185244001098908e+00 1.803653969516113686e-26
2.035144211000442738e+00 2.478426112360815877e-18
2.146800373000587570e+00 2.319828638105829417e-16
2.247586738998506917e+00 4.703023660676638125e-15
2.333519976000388851e+00 1.196640542510521310e-14
2.401847812998312293e+00 1.733992547885318177e-14
2.450525932999880752e+00 9.870914297843580193e-15
2.479058060001989361e+00 1.390942429600252263e-15
2.489053471999795875e+00 1.000538929212639432e-17
2.484719297997799003e+00 4.253655944285278342e-25
2.473449369997979375e+00 1.564433993625270090e-54
2.463583128999744076e+00 3.068843199807948964e-22
2.462392808000004152e+00 1.664696933894513719e-16
2.477307027998904232e+00 4.115626219928055957e-15
2.511950134001381230e+00 1.085078473426619440e-14
2.568420372997934464e+00 8.576650714418142815e-16
2.644934404997911770e+00 1.607528088518113300e-18
2.737142021000181558e+00 1.707866432143001827e-24
2.839098190001095645e+00 1.247736705821252235e-53
2.943250109998189146e+00 1.759643875731774766e-34
3.041392603001440875e+00 7.429126350943162872e-24
3.125412379002227681e+00 3.968693426115816900e-20
3.187651305001054425e+00 8.012018713361080525e-19
3.223328785003104713e+00 7.357328452840610962e-18
3.228369024000130594e+00 1.092912153126145082e-17
3.202001122997899074e+00 3.765377126354668892e-18
3.146594599002128234e+00 3.248478520355361765e-19
3.066711855997709790e+00 1.308940121901836804e-21
2.969068962000164902e+00 1.163237497638564305e-28
2.862418632998014800e+00 0.000000000000000000e+00
2.755734162001317600e+00 3.086684710256753029e-26
2.657685252997907810e+00 4.967875086177054469e-18
2.576472503998957109e+00 6.733173872371984644e-15
2.518128618001355790e+00 5.185944706275926618e-14
2.484079693000239786e+00 5.463247763244622006e-14
2.473433115002990235e+00 2.206519960159498422e-15
2.481704271998751210e+00 1.501341782198596114e-18
2.502895947996876203e+00 8.399535326001814631e-28
2.529831227002432570e+00 5.170388836690783208e-275
2.556824300001608208e+00 2.787422660183051836e-29
2.578312321998964762e+00 4.912272161798353145e-23
2.590551781999238301e+00 3.602637901080568445e-20
2.590441719003138132e+00 3.835372285779839157e-19
2.576567847001570044e+00 2.134207446512561646e-18
2.547983355001633754e+00 5.049089205748786098e-19
2.506129290002718335e+00 2.675364270692444766e-21
2.454287923002993921e+00 1.098514016720845388e-31
2.398304517999349628e+00 1.010288353679470723e-32
2.345939796003222000e+00 1.760967299645420781e-17
2.305926511999132344e+00 4.847633495790807458e-13
2.287626325000019278e+00 1.741251036576521701e-11
2.297098774000915000e+00 4.288765064778795031e-11
2.336853861997951753e+00 6.216252708322783389e-12
2.403897077998408349e+00 1.058368369910182049e-14
2.490040508997481083e+00 9.968007640575762188e-23
2.584749105997616425e+00 5.209540200079170444e-35
2.675512137000623625e+00 2.466706026159669927e-19
2.751421158001903677e+00 4.508015932002494987e-16
2.803578360999381403e+00 5.030574263780411611e-15
2.826790058999904431e+00 1.053751755271042879e-14
2.818952349000028335e+00 1.010287325452924432e-14
2.780403225999179995e+00 5.848160866615332920e-15
2.713360426998406183e+00 5.302750751115689031e-16
2.623327122997579863e+00 5.212068505177804254e-18
2.517063149000023259e+00 9.223888767809376217e-25
2.403385939000145299e+00 4.694267796468767436e-43
2.291789494000113336e+00 4.291361408208547647e-18
2.190909998000279302e+00 1.540093600298486349e-13
2.107234361999871908e+00 1.231597077296441728e-11
2.044671397001366131e+00 3.871254100251400335e-11
2.003282617999502691e+00 5.298008096977978909e-12
1.978874010001163697e+00 2.546268613858676388e-14
1.965726237998751458e+00 2.182502486529294655e-23
1.956550620001507923e+00 2.496147383350350326e-33
1.945482735998666612e+00 4.145800252511317215e-19
1.928562978002446471e+00 1.495181741882620498e-16
1.903951666001375997e+00 1.064251548989733256e-15
1.871072943002218381e+00 1.532087077265314075e-16
1.831160805999388685e+00 2.643457315706336900e-23
1.788013983998098411e+00 2.376347220635210827e-62
1.745271391999267507e+00 4.302911016069062707e-19
1.706760992001363775e+00 3.803122004259547277e-13
1.676906280001276173e+00 1.402998054030761493e-10
1.660095582999929320e+00 2.540721683311869385e-09
1.659915950000140583e+00 1.146268302477002900e-08
1.679214842002693331e+00 8.426839454330352606e-09
1.718017661998601397e+00 2.164726833575155229e-09
1.774959049998869887e+00 2.770507672269766661e-11
1.845373446001758566e+00 8.435157955835411842e-17
1.922319550001702737e+00 1.592667488042161589e-39
1.997998358998302137e+00 3.485575830402695143e-16
2.064712978000898147e+00 6.363851370980815006e-13
2.115536966000945540e+00 7.427214376279962554e-12
2.145832660997257335e+00 2.366680604880586174e-11
2.152627905001281761e+00 1.159537539119937826e-11
2.137024111001665005e+00 3.574318947006560046e-12
2.101418179001484532e+00 1.694085908155020340e-13
2.050533064997580368e+00 4.702832552126211891e-17
1.990962940999452258e+00 4.863351917531287622e-32
1.929231317000812851e+00 5.253551347793361031e-20
1.872687407998455456e+00 4.861987309497303710e-13
1.827775965997716412e+00 4.926461388471234522e-10
1.801793317001283867e+00 8.541401254504287824e-09
1.799940222001168877e+00 3.095439671661588087e-08
1.825858334999793442e+00 2.174713926701855785e-08
1.879616242000338389e+00 2.663279679066267513e-09
1.957628987001953647e+00 1.273438216545380557e-11
2.052614464999351185e+00 1.366471329034503824e-18
2.154877107001084369e+00 2.137816960176842586e-30
2.254087299999810057e+00 2.362593763898572299e-16
2.340702456000144593e+00 7.806983225633116957e-14
2.407272216001729248e+00 7.240769257840199220e-13
2.448424075002549216e+00 1.139048295148058931e-12
2.461943660997349070e+00 3.281439081367008166e-13
2.449750519997905940e+00 3.393564759485776874e-14
2.415795843000523746e+00 1.544076920267316758e-16
2.366696466000576038e+00 8.063186710200169381e-25
2.311464483998861397e+00 7.659939381981911872e-30
2.260144708998268470e+00 1.001248944134766554e-15
2.222605734998069238e+00 2.334668691459418583e-12
2.206859518002602272e+00 4.425901657763377801e-11
2.218036381000274559e+00 7.142593989467549457e-11
2.257678873997065239e+00 9.975599395097473459e-12
2.322856269998737844e+00 5.405361335052590688e-14
2.407155385000805836e+00 9.565815903454200647e-19
2.502990479002619395e+00 1.075741987177035412e-37
2.601906885000062175e+00 5.481566365070219174e-34
2.696547474999533733e+00 1.663693784608983242e-23
2.781040203000884503e+00 1.085087334782475731e-21
2.852390727999591036e+00 3.240321373735395048e-21
2.908896092001668876e+00 3.643552424213125017e-22
2.951019641001039417e+00 5.215222105913774025e-24
2.980412103999697138e+00 9.607420166978706741e-27
2.999301448999176500e+00 1.500658283546079790e-30
3.010044621001725318e+00 8.873805324279275550e-42
3.016441996998764807e+00 1.196325178617703332e-85
3.021817352000653045e+00 6.693407147454001813e-50
3.030257098002039129e+00 4.989193002486504828e-32
3.046323110000230372e+00 5.383231080789406947e-27
3.073390803998336196e+00 3.174150696352946608e-27
3.111561279998568352e+00 9.341426303877427936e-32
3.158134090001112781e+00 9.943157082220392004e-54
3.207717938003042946e+00 2.178081792386271081e-50
3.253707949999807170e+00 2.841065350885791163e-32
3.290402956001344137e+00 2.918691343493688162e-28
3.314479690001462586e+00 1.011714914841891045e-27
3.325138104002689943e+00 3.131720259251210450e-31
3.325186254998698132e+00 2.067051788392219318e-32
3.315399572999012889e+00 3.590094467572209954e-33
3.296316127998579759e+00 9.264705103202586796e-34
3.268418075997033156e+00 7.212588412461892146e-36
3.232927625998854637e+00 4.171921605542512394e-42
3.192137725000065984e+00 4.900914086755307589e-73
3.149677239998709410e+00 3.264000038099006574e-50
3.110643217001779703e+00 4.717451685737113184e-33
3.079344110999954864e+00 1.905882185271021131e-27
3.059028024003055179e+00 1.067882991604129961e-24
3.052089520002482459e+00 1.389758585620483925e-25
3.057507903999066912e+00 9.230596665679258338e-29
3.072692488000029698e+00 2.371668868768573897e-44
3.091970662000676384e+00 1.848816813088252195e-56
3.108693214999220800e+00 7.598546992225142083e-32
3.117084872999839718e+00 3.644240769436803711e-27
3.113840827998501481e+00 2.978824378492252699e-27
3.099073823999788146e+00 8.195318629674400857e-31
3.075476606998563511e+00 1.350927603325091791e-39
3.046708810998097761e+00 5.210786202241258358e-60
3.015780049001477892e+00 1.400629879440756404e-207
2.985023429999273503e+00 9.100490843225057884e-83
2.955328014999395236e+00 5.457334548760002645e-91
2.926483373998053139e+00 0.000000000000000000e+00
2.897614879999309778e+00 1.629770943984898399e-98
2.868063152996910503e+00 5.455792958939092048e-61
2.836766892000014195e+00 2.319659580745290417e-64
2.803956715997628635e+00 1.042924856991198237e-59
2.769444790999841643e+00 4.450967793980881897e-314
2.734874771998875076e+00 6.382656522196609333e-82
2.699471512001764495e+00 1.670536160187092086e-86
2.663350275997800054e+00 6.773989815437036939e-50
2.625130505002744030e+00 3.125630152543413972e-54
2.585213742000632919e+00 3.256955296121720503e-43
2.542726640996988863e+00 4.562577519533557550e-51
2.498497428998234682e+00 3.156480192281211348e-119
2.453969946000142954e+00 1.867679274969480703e-47
2.411259890999644995e+00 7.184014549575988515e-34
2.371977108999999473e+00 8.207958294200780009e-25
2.338872035998065257e+00 2.967613063269283763e-20
2.314777253999636741e+00 1.362685384449284700e-17
2.302392034001968568e+00 1.735422408590349212e-15
2.305050246999599040e+00 1.591501049660516761e-14
2.324983283000619849e+00 1.651967887101139035e-14
2.362684867999632843e+00 7.631133327697096509e-16
2.415884587000618922e+00 1.652151145576939954e-18
2.481059612000535708e+00 3.292442511365201546e-29
2.551290237999637611e+00 1.024865959255926071e-41
2.618866535001870943e+00 3.565524352741075349e-21
2.674906691998330643e+00 2.580679844124237228e-17
2.712268400999164442e+00 1.502149789864795356e-15
2.725244937999377726e+00 4.052317896532500290e-15
2.711980903997755377e+00 3.311664762317696401e-15
2.673169723999308189e+00 9.126798387139619755e-16
2.611679790999914985e+00 8.248560391410718144e-18
2.533798431999457534e+00 3.429381225443729058e-23
2.447260847999132238e+00 3.805033406835198332e-100
2.360325052999542095e+00 1.110815760955932227e-20
2.282257892999041360e+00 2.805766059696341951e-14
2.221573044000251684e+00 1.586094409271345606e-11
2.186133323997637490e+00 1.214609480755428812e-10
2.179230846002610633e+00 2.510911161614585278e-10
2.202484027999162208e+00 7.781587928029749346e-11
2.253813816998444963e+00 1.958242056091228699e-12
2.327571868001541588e+00 4.687603205425539676e-16
2.415740972002822673e+00 9.211447041002137380e-30
2.508400674003496533e+00 7.056600334807975172e-28
2.595310970002174145e+00 1.290139828960360566e-17
2.665763968998362543e+00 5.937516068373602522e-15
2.711081198001920711e+00 6.857892013480638443e-14
2.725518144998204662e+00 1.679814598865430427e-13
2.706638540999847464e+00 9.984611434869647920e-14
2.656254172001354164e+00 3.088299234949344649e-14
2.578295978997630300e+00 3.459182697726778225e-16
2.481083008002315182e+00 1.075322813302278792e-22
2.375371553000150016e+00 6.796414554620306983e-42
2.271783821001008619e+00 2.886048167778964846e-15
2.183089946000109194e+00 2.777948709757537322e-11
2.119469301000208361e+00 1.414720324272547541e-09
2.088498229997640010e+00 7.222558229119982089e-09
2.094436026000039419e+00 7.792274717249679835e-09
2.137901760001113871e+00 1.592030089100938343e-09
2.215268092000769684e+00 5.554111433933259632e-11
2.320392653000453720e+00 4.586925607782111501e-14
2.444374914000945864e+00 2.346982347673886677e-21
2.577573193000716856e+00 1.633774434386090620e-71
2.709853678003128152e+00 3.421322056940394384e-23
2.831546250003157184e+00 3.122943357337822326e-19
2.935435985997173702e+00 8.579640376559931136e-18
3.016004881999833742e+00 7.452492938348632623e-18
3.071459832000982715e+00 3.088920529675611232e-18
3.101536074998875847e+00 9.705904441663220269e-20
3.109448340001108591e+00 3.828926614091696210e-22
3.099758980999467894e+00 1.429548590682578698e-27
3.078970714002934983e+00 2.140515793315047701e-51
3.055129349999333499e+00 2.852988359892119834e-37
3.037021975000243401e+00 1.175790099255621720e-25
3.031018563000543509e+00 1.214714872839363811e-21
3.042109205001906957e+00 1.091581607355740856e-20
3.072172829000919592e+00 8.141785463303583488e-22
3.119744200001150602e+00 1.002344616994548363e-24
3.181473122000170406e+00 8.500399786870362366e-32
3.252159887000743765e+00 8.359253897600168160e-57
3.325783963999128900e+00 2.744251602476450195e-56
3.396208041998761473e+00 1.944821081860434105e-35
3.457901150999532547e+00 1.022763353950230738e-29
3.506382781997672282e+00 1.127513067221150512e-26
3.537669851000828203e+00 7.455784488908514404e-25
3.548532775999774458e+00 1.205855744089568585e-23
3.536551121000229614e+00 1.711906494679730607e-22
3.499498060999030713e+00 6.156437691934156740e-22
3.436863541002821876e+00 2.058072770251089959e-22
3.351048499000171432e+00 2.070829379449525892e-24
3.247217631000239635e+00 2.141267131552398294e-33
3.134771458997420268e+00 5.269334292178364917e-78
3.023710511002718704e+00 5.301793782369388171e-26
2.924270344003161881e+00 6.968130624500795101e-19
2.845199978000891861e+00 2.258651788798511300e-16
2.791395829000975937e+00 2.561971246505905362e-15
2.765025461001641816e+00 1.806867922813579401e-15
2.764772989001357928e+00 3.699213016372906365e-17
2.785539912001695484e+00 2.502372065423773177e-20
2.821413195000786800e+00 1.433704243032159833e-27
2.865656707002926851e+00 2.846614911883318703e-56
2.911948496999684721e+00 6.869584021898074450e-52
2.955707173001428600e+00 5.498943412190161442e-35
2.993557944999338361e+00 4.242165063836327897e-30
3.023058445000060601e+00 1.170873920182071093e-28
3.043049212999903830e+00 1.452806974972305739e-26
3.051704682002309710e+00 5.665836301433722813e-26
3.048386299000412691e+00 8.929596385774624889e-25
3.031914857998344814e+00 5.212214540710999992e-25
3.002750425999693107e+00 1.701018441646103730e-25
2.961735200999100925e+00 1.903468819449007876e-27
2.910948326996731339e+00 4.665451256793815390e-31
2.852961264998157276e+00 3.402283715111228277e-41
2.791166385999531485e+00 6.292657333821683707e-105
2.728833697001391556e+00 1.928325047882903155e-49
2.668800467999972170e+00 3.536209676946760832e-35
2.613068045000545681e+00 2.194229382453954852e-27
2.564077648999955272e+00 7.019512173562144694e-24
2.523531673003162723e+00 1.688102313645760442e-23
2.491307508000318194e+00 1.433190430070164022e-21
2.468640955001319526e+00 1.503383481582252706e-21
2.455292063998058438e+00 1.657617368998339477e-22
2.450322131000575610e+00 1.295013253250617854e-23
2.452894104000733932e+00 4.062557313580264775e-25
2.462127804999909131e+00 1.266833825762479026e-31
2.475560140999732539e+00 6.612893203791141509e-39
2.491787429000396514e+00 2.307709489860426621e-120
2.508304999002575641e+00 2.880878210609971553e-31
2.520278904001315823e+00 2.413701086430438673e-21
2.522139381002489245e+00 9.092824904993982919e-19
2.510762894002255052e+00 1.434862904450337511e-18
2.486036170001170831e+00 1.581398499768606641e-17
2.446692015000735410e+00 1.278728136282879237e-17
2.393565302998467814e+00 1.994186369248859699e-18
2.328684348001843318e+00 2.703051527360185000e-20
2.254947153000102844e+00 1.920508436773733042e-24
2.175735745000565657e+00 4.217575564082813875e-43
2.094983995000802679e+00 6.431921600417098921e-28
2.017571792002854636e+00 4.082448388466078457e-17
1.948370564001379535e+00 1.391553451655156735e-13
1.891186057997401804e+00 1.378835306737197149e-11
1.849401561001286609e+00 1.427947797665160699e-10
1.825141888999496587e+00 3.782535950536359936e-10
1.819273013999918476e+00 2.832969031845655231e-10
1.831142261999048060e+00 5.554324795685738429e-11
1.858689144999516429e+00 1.226484492030661586e-13
1.896580174001428531e+00 1.819624117757920376e-22
1.938347442999656778e+00 7.600021729851395431e-23
1.976117350001004525e+00 9.372063849961296493e-14
2.001678018998063635e+00 2.527414074923627441e-11
2.008060519998252857e+00 2.756663426672063229e-10
1.990649082999880193e+00 6.668939127720865516e-10
1.948078288998658536e+00 2.489144598060040055e-10
1.883982834999187617e+00 2.002164787604559305e-11
1.804198141999222571e+00 5.021126721801773496e-15
1.716700043998571346e+00 0.000000000000000000e+00
1.629202565996820340e+00 8.925837367715276780e-13
1.549703702999977395e+00 2.921694797162431716e-09
1.483926935001363745e+00 1.353449897488171064e-07
1.436750609998853179e+00 8.043472320490210695e-07
1.411016854002809850e+00 2.019441086350038753e-06
1.408545858997968026e+00 1.505814997985209779e-06
1.428213524999591755e+00 7.669749045046721228e-07
1.468801701001211768e+00 2.418387290246290468e-08
1.524058806000539334e+00 8.323370500097246775e-14
1.584872732000803808e+00 4.937849872597544533e-38
1.646454783000081079e+00 1.077990882139914505e-12
1.699667946002591634e+00 1.948766590487643807e-08
1.730700509000598686e+00 2.274845565462424744e-07
1.730186815999331884e+00 7.704145816854607995e-07
1.692455561998940539e+00 1.046596001652656317e-06
1.618321555997681571e+00 6.384046666176602211e-07
1.514529529998981161e+00 1.107064399971355663e-07
1.391455484001198784e+00 7.616572306211208749e-11
1.261314768002193887e+00 9.683243136169933196e-12
1.135616258998197736e+00 9.556783495721470135e-06
1.025526142002490815e+00 3.666109009151703887e-04
9.399719629982428160e-01 2.096524654577562943e-03
8.855047430006379727e-01 5.116769215704494375e-03
8.665628239978104830e-01 7.154738848080928297e-03
8.855871759988076519e-01 5.775159623379828855e-03
9.418353910004952922e-01 2.789721646689468249e-03
1.032467158998770174e+00 5.972307634912579809e-04
1.151536585002759239e+00 2.704191057912143378e-05
1.290257931002997793e+00 5.532877936702526328e-09
1.437439790999633260e+00 6.345400868431870799e-13
1.579260706999775721e+00 2.868130465776433995e-08
1.702488211001764284e+00 2.950025262282689595e-07
1.794640105999860680e+00 5.384558431350937352e-07
1.847294172999681905e+00 5.624931595475542586e-07
1.856608999998570653e+00 3.044214308415820468e-07
1.825452625002071727e+00 9.358800237797526875e-08
1.761231239001062931e+00 4.481013577183597502e-09
1.675960623000719352e+00 2.219519408953374198e-13
1.582794674999604467e+00 3.183143238897720514e-16
1.494062640998890856e+00 1.801253090364149216e-08
1.420263532003446016e+00 9.462816144960419281e-07
1.367665439000120386e+00 7.405400080560708432e-06
1.341167634000157705e+00 1.565761994776605179e-05
1.342726082999433856e+00 1.456404147014931042e-05
1.372073829999862937e+00 5.752876196869524272e-06
1.426683572997717420e+00 6.667124834605808088e-07
1.501737821999995504e+00 9.589001922222130705e-09
1.590938360997824930e+00 8.748636930070188567e-16
1.684908027000346920e+00 9.384957557172117659e-16
1.773189581999758957e+00 2.942005883007056719e-10
1.844990539997525048e+00 1.227384511341940386e-08
1.889843011002085404e+00 5.756008137025907517e-08
1.900114965999819105e+00 8.436700340326989933e-08
1.873569991003023461e+00 4.848110968304384238e-08
1.814013463997980580e+00 3.242884734658569180e-09
1.732212659997458104e+00 2.411462059808027115e-13
1.641644700001052115e+00 1.509526070301961770e-15
1.556485403998522088e+00 2.049541155577386350e-08
1.488457256000401685e+00 1.240233536665003976e-06
1.445813457998156082e+00 6.653739399607806927e-06
1.433453319001273485e+00 9.764490355327067498e-06
1.452601940000022296e+00 5.441956814692748428e-06
1.501452481999876909e+00 7.803591009339105213e-07
1.574669653000455583e+00 1.165593668143933260e-08
1.664546276999317342e+00 1.898232329969866753e-14
1.761000869002600666e+00 7.936656023566237067e-17
1.851797964998695534e+00 4.175357391550670929e-10
1.923210488999757217e+00 2.331714466575677181e-08
1.961829824998858385e+00 1.870102814283582383e-07
1.955656020003516460e+00 6.292073418086350349e-07
1.897249582998483675e+00 1.840896664844892067e-06
1.783082491998357000e+00 3.115906171584145407e-06
1.618705059001513291e+00 4.240734738834711501e-06
1.414867573999799788e+00 2.152770961921527766e-06
1.187345956997887697e+00 6.493230571233646184e-10
9.544989640016865451e-01 3.510471870501119599e-05
7.334204159997170791e-01 1.033478736158075818e-02
5.392107279985793866e-01 8.671253497533618071e-02
3.823355419990548398e-01 2.582205843580550608e-01
2.688696489967696834e-01 4.585106778327117105e-01
7.984219701000256464e+00 9.308161164096998913e-100
7.938380940002389252e+00 1.364464375323862567e-98
7.878515413998684380e+00 3.907532812577248715e-94
7.803598346999933710e+00 4.198375376578673281e-81
7.708928015999845229e+00 5.333216155843429307e-73
7.590704668997204863e+00 3.751583094514755110e-72
7.449458789997152053e+00 3.203167985796937578e-75
7.288207681998756016e+00 1.143949041949914548e-80
7.110688599997956771e+00 4.633327327561026240e-89
6.920795949001330882e+00 2.048446410426229638e-105
6.722780860000057146e+00 1.598520815750100565e-127
6.519690600001922576e+00 1.483887834430082658e-155
6.313495812999462942e+00 1.749699244065124596e-186
6.105342470000323374e+00 3.012174656712022585e-159
5.894757076002861140e+00 1.836259329176870913e-112
5.679765851000411203e+00 2.442340709673720461e-86
5.458061312998324865e+00 1.460568336570270394e-62
5.224937023998791119e+00 2.961175928941258638e-49
4.975547301000915468e+00 5.619735270688862717e-39
4.703549164001742611e+00 4.714381846264286551e-31
4.401166871000896208e+00 5.974659915565086181e-25
4.059768835999420844e+00 1.567611184936058090e-20
3.672558561000187183e+00 2.192961618871152058e-17
3.237416148000193061e+00 9.976699437188065748e-16
2.761781545999838272e+00 8.539683274420684027e-18
2.266729540999222081e+00 5.198540209665165448e-16
1.785066136002569692e+00 3.306674048383151458e-06
1.354256390000955435e+00 1.404180078762219067e-03
1.005414716000814224e+00 2.182629615374797119e-02
7.554973139995126985e-01 8.244329381571403881e-02
6.041582600009860471e-01 1.461849864750345285e-01
5.377362600011110771e-01 1.499838590577469155e-01
5.328202379969297908e-01 6.937075599227145173e-02
5.581541439969441853e-01 3.323887058938554767e-06
5.819321589988248888e-01 4.894917578415726445e-02
5.748837940009252634e-01 8.948781273459439911e-02
5.214011380012379959e-01 1.259731590576940730e-01
4.208948560008138884e-01 1.846744462286109556e-01
8.182226437998906476e+00 3.311374809704379695e-64
8.123369402997923316e+00 8.515687065828116616e-64
8.028322848000243539e+00 3.638154138067006658e-69
7.903608685999643058e+00 9.082788946571961006e-78
7.756556717999046668e+00 2.537356220191215399e-102
7.597363209002651274e+00 1.078910648278406254e-225
7.435842852999485331e+00 9.544736435411608483e-130
7.280955219001043588e+00 3.935065300768184337e-84
7.140967962001013802e+00 2.954963943893139529e-68
7.022424503000365803e+00 8.812545575582214533e-62
6.928829119999136310e+00 7.377643946845696190e-59
6.861667843997565797e+00 9.429033190597626944e-59
6.820273792996886186e+00 6.627479791730867819e-62
6.801642374000948621e+00 6.853658970723537597e-73
6.799237128001550445e+00 1.656808391319206059e-95
6.806228191999252886e+00 5.370630033860277172e-294
6.814203722999081947e+00 1.818896908961621602e-115
6.815725222997571109e+00 1.377259031564742977e-77
6.802854059002129361e+00 2.477299024598617425e-66
6.770340117000159808e+00 1.196831996278010268e-59
6.713821609999286011e+00 2.386147069567754571e-56
6.631035023998265387e+00 2.768773482330795434e-55
6.521942819999821950e+00 3.832462075556165950e-56
6.388591817998531042e+00 1.451749882106807221e-60
6.235684972001763526e+00 1.299747501574546833e-74
6.070850791998964269e+00 4.190200017136915215e-123
5.902004615996702341e+00 3.361614391856694806e-125
5.736721818997466471e+00 3.545716099863025816e-73
5.581097926999063930e+00 2.109026061804304735e-56
5.440534590998140629e+00 5.197616588218714079e-53
5.315791045002697501e+00 4.773939233867525580e-53
5.205783051998878364e+00 4.136408784022730007e-56
5.108126458999322494e+00 2.637384102175754713e-72
5.017455930999858538e+00 1.038837003116917884e-275
4.926336807999177836e+00 8.735947776946121670e-89
4.831077261998871109e+00 5.661612811027230656e-57
4.726246895999793196e+00 5.578402419271678498e-55
4.611784658001852222e+00 2.782535726550805022e-59
4.489640183997835265e+00 7.252298539848159882e-111
4.365492321998317493e+00 1.334348010801594819e-70
4.245920356999704381e+00 8.719706556480713311e-39
4.140539171999989776e+00 1.321243247769410493e-29
4.058015171001898125e+00 5.219038001226862832e-25
4.005926238998654298e+00 6.384844821569382236e-23
3.988881921002757736e+00 4.652066753865049098e-22
4.009291138998378301e+00 2.121187232631510177e-22
4.066544181001518155e+00 6.373151982746433900e-24
4.157361739999032579e+00 6.920978810077009539e-27
4.276376134999736678e+00 3.495701385733849336e-31
4.418031004999647848e+00 9.912742444345096927e-40
4.574908485999912955e+00 3.612910394731027815e-55
4.740461450001021149e+00 1.400643844673582280e-114
4.908221323999896413e+00 2.162087356688779935e-70
5.069438476999494014e+00 9.969250577511534949e-48
5.214818518001266057e+00 1.063982970533133689e-38
5.333787662999384338e+00 1.301372276454269969e-33
5.415076666999084409e+00 1.171927604681407765e-30
5.448768038997513941e+00 7.107487226984418317e-29
5.427630709000368370e+00 6.125580624713925991e-28
5.348510526000609389e+00 2.038724438471868757e-27
5.211714042998210061e+00 1.074526277533501977e-27
5.022649558999546571e+00 3.486495992418114419e-29
4.791568696997273946e+00 6.272288892658722148e-32
4.530144091000693152e+00 1.222603607779596643e-38
4.251350152000668459e+00 4.130092429369194106e-70
3.968269955003052019e+00 1.264835499727672122e-51
3.691667439998127520e+00 1.940955334702350251e-30
3.430369498997606570e+00 6.242581089421065573e-23
3.191057863001333317e+00 3.151684406514673530e-18
2.980234916001791134e+00 2.722722873475189526e-15
2.802919896999810589e+00 3.372254681501104620e-13
2.663621292998868739e+00 5.568681267833689648e-12
2.564391029001853894e+00 1.658134074324034399e-11
2.504128164997382555e+00 9.240386152338095642e-12
2.478498782998940442e+00 6.159834756163703753e-13
2.480292782001924934e+00 4.279300599694966448e-16
2.499435026002174709e+00 1.470331365177511070e-29
2.523621272001037141e+00 4.327693937544350281e-27
2.541597751998779131e+00 8.169962018426829822e-18
2.544474612001067726e+00 2.897781477062877632e-15
2.526419709000037983e+00 9.148440347053821404e-15
2.486392153998167487e+00 9.342479181698144242e-15
2.425392640001518885e+00 3.601723223163460511e-16
2.348328444000799209e+00 2.678497462882536435e-18
2.260001467999245506e+00 1.251844513622757367e-26
2.167054286001075525e+00 3.542429030002839257e-51
2.075180825999268563e+00 1.563088902309325429e-19
1.990093010001146467e+00 1.059468308423378478e-14
1.915842936003173236e+00 3.264830160431913190e-12
1.855906445998698473e+00 8.564086897012246105e-11
1.812907773000915768e+00 6.792438272964415669e-10
1.788946043001487851e+00 2.925031194869033971e-09
1.786095691000809893e+00 5.783481665675423412e-09
1.805793306997657055e+00 2.961886810893408882e-09
1.847232078998786164e+00 5.845550777044883926e-10
1.908526273997267708e+00 2.314185272072992197e-11
1.986324389999936102e+00 9.638817684356691354e-15
2.074835741997958394e+00 3.440887527006961064e-26
2.167046548001962947e+00 1.005913462847024885e-33
2.256747426999936579e+00 2.779934034060199470e-21
2.339143815002898918e+00 5.334625963499256199e-18
2.410020074999920325e+00 5.573761908179060847e-18
2.468269144999794662e+00 4.244967997194164632e-18
2.513137218000338180e+00 1.327527729491088256e-19
2.546043353999266401e+00 7.925570513075670779e-22
2.568995220000942936e+00 6.315559982136570902e-25
2.584172258000762668e+00 1.007746539730530572e-31
2.594525913002144080e+00 2.499000639615466089e-35
2.600962305998109514e+00 2.024920700066180243e-43
2.604806349001592025e+00 9.706413698550432196e-58
2.607190246002573986e+00 2.011855081231190107e-48
2.607482133000303293e+00 1.033144092347276724e-33
2.603398539002228063e+00 2.147307685387696826e-25
2.591527997999946820e+00 3.493127842635813663e-20
2.567310999002074823e+00 1.485685381181292761e-16
2.524955716002295958e+00 1.773889845158108853e-14
2.459738920999370748e+00 1.169555049112222639e-12
2.366451059999235440e+00 2.057241650422031315e-11
2.242001508999237558e+00 1.566606149196784665e-10
2.086072605001390912e+00 5.415986661861463096e-10
1.901752073001262033e+00 1.088913656969094414e-10
1.698823626000375953e+00 7.005149111290800684e-18
1.491421122998872306e+00 1.182637735695310470e-08
1.298195601000770694e+00 5.467747992605070148e-05
1.137312410999584245e+00 1.200957160095626535e-03
1.022747236998839071e+00 5.159851004241495197e-03
9.630920920026255772e-01 9.347359170404613560e-03
9.616905850016337354e-01 8.560047804186414824e-03
1.016164639997441554e+00 4.019289098480338142e-03
1.119728303001465974e+00 7.418761212963637238e-04
1.261782870002207346e+00 2.054640495507321392e-05
1.428391981000459054e+00 6.462282549037358561e-10
1.604268633000174304e+00 2.416958059215636792e-14
1.774165268001524964e+00 3.342296492106262200e-09
1.923187128999416018e+00 1.841037475424622936e-08
2.040281271998537704e+00 4.034872274767669416e-08
2.115658892998908414e+00 4.350583800052182581e-08
2.144109084001684096e+00 3.854792457841058727e-08
2.124403049998363713e+00 2.971238731173433224e-08
2.059253014998830622e+00 1.457280463163883765e-08
1.955916776001686230e+00 1.734359700926517666e-09
1.826400250000006054e+00 2.309178428301168733e-12
1.684801223997055786e+00 4.945936573788810005e-20
1.546647993000078714e+00 6.997984953452615345e-08
1.427902224000717979e+00 1.331829447715870709e-05
1.342046523997851182e+00 1.385473357981104145e-04
1.299792647998401662e+00 3.440219528740450948e-04
1.306700858000112930e+00 3.648742632363787160e-04
1.364304616003209958e+00 1.584366570394169047e-04
1.469131063000531867e+00 2.103883394812035233e-05
1.612886017999699106e+00 2.554166301745522067e-07
1.782564527999056736e+00 2.122247897257659605e-13
1.961713688000600087e+00 6.736979244674139317e-16
2.132055104000755819e+00 4.224023486120651290e-11
2.278214268997544423e+00 5.653020872179026103e-10
2.387242894001246896e+00 7.755714597416521913e-10
2.452253158000530675e+00 5.946277950350989725e-10
2.470736005001526792e+00 2.480999124042001543e-10
2.445318563000910217e+00 9.590732438782784487e-11
2.380776668000180507e+00 2.344388368031421434e-11
2.284164053002314176e+00 7.179860700404571961e-13
2.165850249999493826e+00 1.009739836860733712e-18
2.039111633999709738e+00 1.498518542719945084e-19
1.918798422000691062e+00 7.193809171143849982e-10
1.821179863996803761e+00 1.541410617394659171e-07
1.758516818998032250e+00 1.964461797912662129e-06
1.740695028998743510e+00 4.043202980396634934e-06
1.771567734998825472e+00 2.706430643789916588e-06
1.850607885000499664e+00 3.401825458352779168e-07
1.970328076000441797e+00 3.274225983252805511e-09
2.118580772999848705e+00 1.006749656780906646e-15
2.278187200998218032e+00 1.219432835172291586e-22
2.431181398002081551e+00 8.975166134765989307e-14
2.561505650999606587e+00 4.382546804682235977e-12
2.656845203000557376e+00 7.513981416901320467e-12
2.711485776999325026e+00 6.517845199764131343e-12
2.723340783999447012e+00 2.002324663036979320e-12
2.695562053999310592e+00 4.261897198339749197e-13
2.633411896000325214e+00 4.515527062435086735e-14
2.543724708000809187e+00 3.716576045827732380e-16
2.435472159999335418e+00 4.442162613715012115e-21
2.317854027998691890e+00 3.412142059181516910e-65
2.201040534000640037e+00 1.277081644915118652e-16
2.095562692000385141e+00 2.642016860524662053e-11
2.012170308000349905e+00 3.671385903611127286e-09
1.959526384998753201e+00 4.615121975361190453e-08
1.944429289000254357e+00 8.284307459724342063e-08
1.968697431999316905e+00 1.998644205454676092e-08
2.027532066000276245e+00 2.917496976814464590e-10
2.110986220999620855e+00 3.871324475657110727e-16
2.205075612000655383e+00 1.677752397597690581e-26
2.294831084000179544e+00 4.052091782134682789e-14
2.366491608001524583e+00 8.144342260682925829e-12
2.409209653997095302e+00 5.033405842363280777e-11
2.416517920999467606e+00 6.140947026002133250e-11
2.387486155002989108e+00 4.595772611261777234e-11
2.324256719999539200e+00 1.557098340101572923e-11
2.232160137999017024e+00 1.638853172114235681e-12
2.118560517999867443e+00 8.097675230865453326e-15
1.992101625000941567e+00 6.181603517067556640e-24
1.861701407000509789e+00 5.232066758556253207e-18
1.737103389998083003e+00 2.346827134658389821e-10
1.627685824001673609e+00 1.782299821517666413e-07
1.543692456001735991e+00 3.866559198645685564e-06
1.493418130998179549e+00 1.739561215436369370e-05
1.482628378998924745e+00 2.642633731909179137e-05
1.513599466001323890e+00 1.386555144646550402e-05
1.584027501001401106e+00 2.175087027908602282e-06
1.687743327998759924e+00 3.656472036237672917e-08
1.814801676002389286e+00 2.227130334348509535e-12
1.953681847000552807e+00 0.000000000000000000e+00
2.092562629997701151e+00 7.673958494422026894e-15
2.219092710001859814e+00 2.306427306011966418e-12
2.323952904000179842e+00 1.698905923690942321e-11
2.399754071000643307e+00 2.168419470648390794e-11
2.442919873999926494e+00 1.907864337883263788e-11
2.452013545000227168e+00 4.571109896145231151e-12
2.430320667997875717e+00 4.382664214541732406e-13
2.383387590001802891e+00 5.359508356754884876e-16
2.320863545999600319e+00 7.703617723575850293e-25
2.252565828999649966e+00 3.725057886627585012e-20
2.192399306997685926e+00 7.419740606472761187e-13
2.151467335999768693e+00 2.069710653170940248e-10
2.139052340000489494e+00 1.715429085630165110e-09
2.160844352001731750e+00 1.545515258563970030e-09
2.217537866999919061e+00 3.188619666964946404e-10
2.306703620997723192e+00 7.194806131807453599e-12
2.422414787000889191e+00 3.863254818988317179e-15
2.556501945000491105e+00 4.778174978960418762e-22
2.700459866999153746e+00 2.142506159558549312e-85
2.843680087997199735e+00 3.289337606342384207e-25
2.976598021999961929e+00 1.287948253933663511e-19
3.089668317999894498e+00 9.578152646930301406e-18
3.175392304001434240e+00 5.335953703595678453e-17
3.228646080999169499e+00 3.028646471338698522e-17
3.248777310000150464e+00 4.281850694999336640e-18
3.238383331001386978e+00 2.626397313629448694e-20
3.204201903001376195e+00 6.649083319893831116e-26
3.156083763999049552e+00 1.103898682777974122e-107
3.107227647000399884e+00 1.328039601736723070e-27
3.069524263002676889e+00 7.171525037917677746e-20
3.053011665000667563e+00 3.257566056244139127e-17
3.064612464997480856e+00 9.801704075272358523e-17
3.106373276001249906e+00 1.685794757814846646e-17
3.176745952001510886e+00 2.754301734089438562e-19
3.272111082002084004e+00 2.769693524208798706e-23
3.385965338999085361e+00 2.376287366207029802e-31
3.510935318001429550e+00 4.034385807165073152e-108
3.636912979000044288e+00 1.105511928270203877e-43
3.755889656000363175e+00 9.621209264145874164e-31
3.859074686999520054e+00 8.573930328206175945e-27
3.939545892000751337e+00 1.917880296038532135e-25
3.993141535000177100e+00 7.202710769300065967e-25
4.017401485998561839e+00 1.128662225035179674e-25
4.013684464000107255e+00 6.377705460045393138e-27
3.984662892999040196e+00 1.122563261299641446e-29
3.935369126000296092e+00 3.695816922294287593e-39
3.874994313002389390e+00 1.899491702135589762e-73
3.811664849999942817e+00 2.160469819722754642e-47
3.755164590002095792e+00 8.283380350804745674e-32
3.713383783000608673e+00 2.793415829810231659e-28
3.689714764001109870e+00 3.004208064446962688e-28
3.683854219998465851e+00 4.790614702547711820e-30
3.693611042999691563e+00 1.142390479589629206e-36
3.713843042998632882e+00 1.839910034612841140e-50
3.739636130001599668e+00 4.846637500807652702e-115
3.764354481001646491e+00 3.600400337068121324e-48
3.782708802002161974e+00 3.376272348538473104e-37
3.790135723000275902e+00 6.457866979484992553e-35
3.785054721000051359e+00 5.738387125756948873e-35
3.767553331999806687e+00 2.976858063710188527e-38
3.739853710001625586e+00 1.223622921202320726e-48
3.706035014001827221e+00 5.969902707947497926e-83
3.670194473001174629e+00 2.328580942829087926e-69
3.637172440001450013e+00 6.404175682673353781e-43
3.611408402000961360e+00 8.474364630962572231e-35
3.596540038997773081e+00 2.205252329237673491e-32
3.594138177999411710e+00 4.786067906001552541e-34
3.602966598002240062e+00 1.600016690332608651e-39
3.620140020000690129e+00 1.790247668957253029e-59
3.641005090001272038e+00 3.266225368029875333e-86
3.660096414998406544e+00 9.298942363850682382e-47
3.672973573000490433e+00 6.711771438129563478e-37
3.675681284999882337e+00 1.096664551355292324e-32
3.665332734999537934e+00 1.667781731299659098e-29
3.639016569999512285e+00 2.882516886289295104e-28
3.595638250000774860e+00 1.801417933447977865e-29
3.537150824002310401e+00 4.451610809592632699e-33
3.467308343999320641e+00 3.848576802719561225e-54
3.393542372999945655e+00 2.678811877176062442e-47
3.324615069999708794e+00 2.969952404338689962e-27
3.269711269000254106e+00 1.919567134840548394e-21
3.236680040001374437e+00 6.649029198737915359e-19
3.231207603999791900e+00 7.820849295987564607e-19
3.253368331999809016e+00 1.970492340449952444e-20
3.299343750000844011e+00 3.839167530534036558e-25
3.361498439000570215e+00 1.750709144574965179e-44
3.428980643999238964e+00 3.226536514031825000e-45
3.490993162002268946e+00 7.556685239806523076e-29
3.538558546999411192e+00 1.082807349780827132e-24
3.565407026999309892e+00 1.444749663607067328e-23
3.568923929000447970e+00 2.483716447868175134e-23
3.548550420000537997e+00 8.528805945645623192e-24
3.505628909999359166e+00 1.551171872329236705e-24
3.442298483001650311e+00 1.895297523068528881e-26
3.362412565002159681e+00 1.780294685469911676e-29
3.270175451001705369e+00 9.770328708254127271e-39
3.171438055000180611e+00 1.637077697293863314e-91
3.073739977000514045e+00 3.510003202498806984e-32
2.983924096999544417e+00 9.808490362639079254e-21
2.911930180001945700e+00 4.885137695030761392e-17
2.864858785000251373e+00 6.052476525996089068e-15
2.849022669997793855e+00 2.184543414283346029e-14
2.866464961000019684e+00 1.199139631587990318e-14
2.916544067000359064e+00 3.136616364970919964e-16
2.994341104000341147e+00 2.128395103366884911e-19
3.092817706998175709e+00 2.880195103496872025e-28
3.201768819999415427e+00 3.306384888233529416e-287
3.310827330999018159e+00 9.516089865509670994e-30
3.408314453001366928e+00 6.570414120520429541e-23
3.484193380998476641e+00 4.356920750712116431e-20
3.529769974000373622e+00 1.239597771834771290e-18
3.538514676001796033e+00 5.843309905997423312e-18
3.507196615999419009e+00 4.584642762377418441e-18
3.437342753997654654e+00 1.931017711558782061e-18
3.332731946000421885e+00 3.256915484095641651e-20
3.201944166001339909e+00 7.884284317515578563e-24
3.054640099002426723e+00 2.590667781855156216e-42
2.902910246000828920e+00 5.034100514370750205e-33
2.757477836999896681e+00 1.771140394470727926e-18
2.629913214001135202e+00 1.727957826153866388e-14
2.528138423997006612e+00 2.569501712652496568e-12
2.458666511000046739e+00 2.192985355763475097e-11
2.424325209998642094e+00 2.989034761176660543e-11
2.424529219002579339e+00 7.406891956958202187e-12
2.455627671999536688e+00 2.510386443002536633e-13
2.511772532001486979e+00 6.727143186673221518e-17
2.584188652999728220e+00 7.909477229673243511e-27
2.663406933999795001e+00 2.529548136525570868e-38
2.739035796999814920e+00 2.792885671834716139e-20
2.800232174999109702e+00 4.601574788619488186e-17
2.839335823002329562e+00 8.772680585654406751e-16
2.851325204002932878e+00 3.012832266486968961e-15
2.833791444001690252e+00 9.248545509977059131e-16
2.789219616002810653e+00 2.852831853836920875e-17
2.723359244999301154e+00 2.421972420431807414e-21
2.644736543999897549e+00 1.935151720173530933e-50
2.564103736000106437e+00 1.500919105106327591e-25
2.490817632999096531e+00 8.271307929884852511e-17
2.433576522998919245e+00 1.740080128897669558e-14
2.396778709997306578e+00 1.780304521801633545e-13
2.382727364998572739e+00 2.376772412321627123e-13
2.391471307997562690e+00 2.852519737169381474e-14
2.420235479003167711e+00 4.412682345094115858e-16
2.465145958998618880e+00 1.044809201950061572e-19
2.521222712999588111e+00 1.624968187347290782e-28
2.582872604998556199e+00 7.220546590964255421e-89
2.643926881999504985e+00 1.681448015862250180e-29
2.698986628998682136e+00 4.852790248266502312e-23
2.743442519000382163e+00 5.463608996302570031e-21
2.774392695999267744e+00 5.435529709498608215e-21
2.791377973997441586e+00 1.183382952386041709e-21
2.795026070998574141e+00 3.978428744942707800e-23
2.786988131996622542e+00 2.333077649193009492e-27
2.770753996999701485e+00 4.729483146233187541e-34
2.749376281000877498e+00 1.439663312831456736e-49
2.725658989002113231e+00 2.138996281207137244e-86
2.702682625000306871e+00 9.898108852729241290e-47
2.682211229999666102e+00 1.828934370743983491e-33
2.666574838000087766e+00 3.613697497708801672e-26
2.658804810002038721e+00 1.193537906016019237e-24
2.659854181001719553e+00 1.555794157505358415e-23
2.670617910000146367e+00 2.681499431761396548e-25
2.689853610001591733e+00 8.733351414110710662e-32
2.714507233999029268e+00 2.095782838853592485e-47
2.741626064002048224e+00 6.471264217727977869e-102
2.768204420000984101e+00 4.099578431082298812e-49
2.792349735998868709e+00 3.869557086724235734e-50
2.814100327999767615e+00 5.222951513552001433e-68
2.834528904000762850e+00 1.641517129549286395e-54
2.857071655998879578e+00 4.862309326954789958e-36
2.884636760001740186e+00 3.102880642220399279e-31
2.919127443001343636e+00 1.435886885249155103e-29
2.961647815998730948e+00 2.389342118774914710e-36
3.009665968002082082e+00 3.507152578349174651e-65
3.059446331000799546e+00 2.812558625998796778e-47
3.105677831001230516e+00 4.190387042233615055e-31
3.143192171999544371e+00 8.694457938054489182e-25
3.166301585999462986e+00 6.902046323901172075e-22
3.170373917000688380e+00 1.275197852207714723e-20
3.152824757002235856e+00 5.242621368425465394e-20
3.112635309000324924e+00 3.165094105148814442e-20
3.051147334001143463e+00 1.873092834476637097e-21
2.971904589998302981e+00 8.891741917118584574e-25
2.880476027999975486e+00 6.593940646451639175e-38
2.784404762998747174e+00 4.737733073512651099e-43
2.691569671002071118e+00 9.474370495587430156e-24
2.608613123000395717e+00 4.811631512015111854e-18
2.541551741000148468e+00 1.956280046720010921e-15
2.494868890000361716e+00 1.845345955566803185e-14
2.470295128998259315e+00 1.718244907103006454e-14
2.467087027998786652e+00 2.924759544887803768e-15
2.482968901000276674e+00 1.068192718805643031e-17
2.513123202999850037e+00 4.305671677518574386e-22
2.552614634998462861e+00 7.947567703444122361e-44
2.594510556002205703e+00 7.513522896878487905e-38
2.633003414000995690e+00 5.644586695310602730e-23
2.661593089000234613e+00 1.915123957008040000e-20
2.677159351998852799e+00 1.577324925724189218e-18
2.676466455999616301e+00 6.252206723341653573e-18
2.658377733001543675e+00 8.221823718629497035e-18
2.623005365003336919e+00 2.604656269309984022e-18
2.571959470998990582e+00 8.592251020414543248e-19
2.506914792000316083e+00 9.508401706136546255e-21
2.431315912999707507e+00 4.860669842176702964e-26
2.349693610998656368e+00 1.365956628331973207e-54
2.266870581999683054e+00 2.339791304928722701e-25
2.189203865000308724e+00 1.221866559333695170e-17
2.121387129001959693e+00 1.582315055149602684e-15
2.065273783999145962e+00 3.690729418367157507e-14
2.022270688998105470e+00 5.127184875630220555e-14
1.991841691997251473e+00 4.391281345385994758e-15
1.971707762000733055e+00 1.043114789689697721e-16
1.959633186997962184e+00 2.069375695875515599e-19
1.953347484999540029e+00 9.496169150388716783e-37
1.948604224999144208e+00 2.232232405711935452e-60
1.943302561001473805e+00 3.422796889263179635e-31
1.935877563999383710e+00 7.809495098892582248e-30
1.926153009000699967e+00 6.972685303282240583e-33
1.914572577999933856e+00 2.341760590356746550e-94
1.902777166997111635e+00 3.694982886991478256e-46
1.891878048001672141e+00 0.000000000000000000e+00
1.880975697997200768e+00 8.019304309336652495e-37
1.868701671999588143e+00 7.789312056227303073e-21
1.852093760997377103e+00 4.931863876919688997e-16
1.828204260000347858e+00 1.901429504881545469e-13
1.794174384998768801e+00 1.670714442423151303e-13
1.750644012001430383e+00 1.214554330712664035e-15
1.700637294998159632e+00 6.351482818822354154e-39
1.649725282000872539e+00 2.422728411351251397e-15
1.604457604000344872e+00 7.955764002413764955e-11
1.570064630999695510e+00 3.293416868787763816e-09
1.550117295999370981e+00 1.036839185402596143e-08
1.545860507998440880e+00 5.722909000539826476e-09
1.556206050001492258e+00 4.062607879418228532e-10
1.578027218998613534e+00 1.002634336733038600e-11
1.608571373999438947e+00 5.584342809114060123e-15
1.644617567002569558e+00 1.188062681356147907e-25
1.682586566999816569e+00 6.475045763293680491e-58
1.720164431000739569e+00 3.330224507824610001e-19
1.753738802002771990e+00 1.509354343123886394e-15
1.780719242997292895e+00 3.047925178255288280e-13
1.798019750000094064e+00 1.537238059390919321e-11
1.801970079999591690e+00 1.259256790452133224e-10
1.789887984999950277e+00 7.138062840118833898e-09
1.754601996999554103e+00 8.211066752533271131e-13
1.709384476998820901e+00 4.856092344385678790e-11
1.651557220000540838e+00 9.185218074532421043e-18
1.589562075001595076e+00 2.843356586824269683e-22
1.529890251000324497e+00 6.950438440007927732e-15
1.475015701998927398e+00 9.355196871319335641e-13
1.426097109997499501e+00 2.234429824235612919e-12
1.382916380996903172e+00 1.670556992647541620e-11
1.345850669000355992e+00 5.985491864537558177e-11
1.315049065000494011e+00 6.070218396069050228e-10
1.291436698000325123e+00 2.704792711344686723e-09
1.275703690000227652e+00 4.607731244207690255e-09
1.267992954999499489e+00 1.078465970480207231e-08
1.268907171001046663e+00 4.344113492448462720e-09
1.277667884001857601e+00 4.475050076919518409e-10
1.292836585002078209e+00 1.054290874368195136e-13
1.311451137000403833e+00 3.350972103577359339e-23
1.328866519997973228e+00 2.176302578693223583e-11
1.340738701001100708e+00 2.349216456991760739e-08
1.341490868999244412e+00 2.034161273239554904e-07
1.327764716999809025e+00 3.695945105212260299e-07
1.298845301000255859e+00 3.282530288103791485e-07
1.255929009999817936e+00 1.462288108003031298e-08
1.204346337999595562e+00 4.903033262487522116e-18
1.151197996001428692e+00 1.367235471298216016e-08
1.104674299000180326e+00 7.291096080765548935e-06
1.071867800998006715e+00 4.163400762073667127e-05
1.056295176000276115e+00 6.035224239564033761e-05
1.058500864997768076e+00 3.208613734592399223e-05
1.076478515999042429e+00 5.997059627901111678e-06
1.106740425999305444e+00 1.575884684032389796e-07
1.144869536001351662e+00 1.142904686754705613e-09
1.188038483000127599e+00 1.226046389727612279e-11
1.234989590997429332e+00 7.539877466873521930e-13
1.285382712998398347e+00 1.821936322441516220e-16
1.338077987998985918e+00 1.814489433201181986e-39
1.391201923997869017e+00 4.216563216364483183e-16
1.441267033998883562e+00 1.176711844279925847e-10
1.483177400001295609e+00 1.903244708546143703e-08
1.510388194001279771e+00 2.559890835834747416e-07
1.516304001001117285e+00 1.009655747338862023e-06
1.496177615001215599e+00 1.418783035385320424e-06
1.449752237000211608e+00 1.443307860682359940e-06
1.379339790000813082e+00 4.068414824433452351e-07
1.291670918999443529e+00 3.015023136669140175e-08
1.193770180998399155e+00 3.143679335004057936e-18
1.094378105997748207e+00 4.169841095889274583e-08
1.001448825998522807e+00 2.515664475345017500e-05
9.212695620008162223e-01 4.006776409030590844e-04
8.592845219973241910e-01 1.405706181020124510e-03
8.182452680011920165e-01 2.567672531244804667e-03
7.991296940017491579e-01 2.833229237348675912e-03
8.011278929989202879e-01 2.197418681580110521e-03
8.226687649985251483e-01 7.346188158818938710e-04
8.594330170017201453e-01 1.774925837803924765e-04
9.083144210017053410e-01 6.450658193267754092e-06
9.646658919991750736e-01 2.003690497256580111e-10
1.023580477998621063e+00 1.211050954854216930e-11
1.080078551000042353e+00 5.191306790658205797e-08
1.130200500003411435e+00 9.977202150941732841e-07
1.169556871001987020e+00 1.312532727269000042e-06
1.196495371998025803e+00 4.996697001685655359e-07
1.211849106999579817e+00 5.786127921627757187e-08
1.218079122998460662e+00 4.314029456692997170e-10
1.218775421999453101e+00 1.146026960177281358e-18
1.220982163002190646e+00 1.261732208115734526e-11
1.227303895000659395e+00 2.077300432393899679e-10
1.238921019001281820e+00 7.055719562118853813e-11
1.255493681001098594e+00 3.059112068973255462e-10
1.277937142000155291e+00 4.800874530388913341e-10
1.306834716000594199e+00 1.483354844014522480e-09
1.343421467998268781e+00 2.177995064599718993e-09
1.388686287999007618e+00 1.511866148801326251e-09
1.443194773000868736e+00 3.963612269993828385e-11
1.505163718000403605e+00 2.771372206853921877e-14
1.572114865000912687e+00 4.875327037834933197e-43
1.639648843000031775e+00 3.372764477897878845e-16
1.702237714001967106e+00 4.669872027876090562e-12
1.754509324997343356e+00 6.507010835390248250e-10
1.789595025999005884e+00 2.411057892767960213e-09
1.803955986997607397e+00 3.118298796302583214e-09
1.796528038001270033e+00 1.094774377888674224e-09
1.769707429997652071e+00 3.454287028699017157e-11
1.729287363999901572e+00 2.166728771203782643e-15
1.682409240998822497e+00 4.468251438738570253e-116
1.635627229999954579e+00 1.671708268944199626e-15
1.594226761000754777e+00 2.664948456535953982e-11
1.562557414999901084e+00 1.335708486641617789e-09
1.543897482999454951e+00 8.696800747591382639e-09
1.540447687999403570e+00 1.863485819155739653e-08
1.553427809998538578e+00 1.029934191665732633e-08
1.582187749998411164e+00 4.799078442218453751e-09
1.626317381000262685e+00 8.356099589650538480e-10
1.684463936999236466e+00 2.072300176217634080e-11
1.753855793002003338e+00 5.838183816292843787e-14
1.831520104999071918e+00 3.636161155108813611e-24
1.912187452999205561e+00 9.500572857758354347e-35
1.991232684002170572e+00 4.339072992004197901e-18
2.063244711000152165e+00 2.863240338249058511e-14
2.122397056999034248e+00 2.878270806345447852e-13
2.165224840999144362e+00 1.306636214623442919e-12
2.188750199999049073e+00 7.810426841618729638e-13
2.193066370000451570e+00 1.010442029275926143e-13
2.180610458999581169e+00 3.022268849965020242e-15
2.154946525002742419e+00 7.444296706521958735e-19
2.121105137000995455e+00 1.982739634581024482e-27
2.083669634001125814e+00 1.021506780431042706e-92
2.046521218999259872e+00 7.603955060574433970e-23
2.014077550000365591e+00 7.405273928425128058e-17
1.990066296002623858e+00 4.051647810429345472e-14
1.977855658999033039e+00 1.019853136173668531e-12
1.980094638998707524e+00 5.254903596826135266e-12
1.998720638999657240e+00 5.923899181676565050e-12
2.034357071002887096e+00 3.964427673951999496e-12
2.087385525002900977e+00 5.779676276532178143e-13
2.156721843999548582e+00 3.761342933850006424e-15
2.239005732997611631e+00 8.932315017767809021e-21
2.328788486000121338e+00 9.471858747171384351e-139
2.418749272001150530e+00 1.503928120050831232e-21
2.499945858002320165e+00 2.753550134482206809e-16
2.563813045002461877e+00 3.363399070593861150e-15
2.606075668998528272e+00 6.992825517931747610e-15
2.624617081997712376e+00 1.129987190328423857e-15
2.621425934001308633e+00 4.330924209766776412e-17
2.600167975000658771e+00 6.629671915344965874e-19
2.564624214999639662e+00 1.011141216192518733e-21
2.518803876999299973e+00 3.826175300313180810e-27
2.466834246002690634e+00 3.157337521965418427e-35
2.411477878002187936e+00 1.471014596989954703e-154
2.356280646999948658e+00 7.680332273684120094e-29
2.305528024000523146e+00 1.456066172788425321e-20
2.263138823000190314e+00 4.509296942226064388e-16
2.233967635998851620e+00 7.431033597402951610e-14
2.222165953997318866e+00 7.287791946571804380e-13
2.230367251999268774e+00 4.879038141987419597e-13
2.258225329002016224e+00 4.190296262631425561e-15
2.301043575000221608e+00 4.504749322374844516e-24
2.349864624997280771e+00 6.355187661786473727e-31
2.394864284000504995e+00 1.457934221824678303e-16
2.425155922999692848e+00 6.253396881241538775e-14
2.433477440998103702e+00 4.268536727629247126e-13
2.416507201000058558e+00 6.393820525661533871e-13
2.374052720999316080e+00 2.727509437470369259e-13
2.308835953001107555e+00 1.183666308660868655e-14
2.226578179001080571e+00 2.536215005245415832e-17
2.133557398999982979e+00 1.250419609420777038e-31
2.037805566000315594e+00 3.933205907394670564e-22
1.947013535002042772e+00 4.462840457594750062e-13
1.869216091999987839e+00 2.345204699826419330e-10
1.810331591997965006e+00 9.648972158100542814e-09
1.776245737000863301e+00 5.638278976589571246e-08
1.770800828002393246e+00 7.612149779890446912e-08
1.794783184999687364e+00 3.845340257927621356e-08
1.847002823000366334e+00 4.257760474387032008e-09
1.923370599000918446e+00 3.681464891968884882e-11
2.017289534996962175e+00 1.455142637058285159e-16
2.119998099999065744e+00 2.761335589093147402e-216
2.222761732002254575e+00 4.909186059031157895e-18
2.315681806001521181e+00 4.639677254604026407e-14
2.389844837001874112e+00 1.471548627023796464e-12
2.437826453999150544e+00 4.804088425419122359e-12
2.455437288997927681e+00 5.024566053173547898e-12
2.441907238997373497e+00 1.149692399041244046e-12
2.400946418998501031e+00 4.330190078782316918e-14
2.339173098000173923e+00 9.999498096909536012e-17
2.263973277997138212e+00 3.133427851598625564e-29
2.184937977999652503e+00 3.544476759730927275e-26
2.110227252000186127e+00 4.975727786009835538e-15
2.047851593997620512e+00 3.881483554018227499e-12
2.003187817997968523e+00 1.445350668984403685e-10
1.980818109001120320e+00 6.124377567347737628e-10
1.983038163001765497e+00 6.996709721520217262e-10
2.010243444001389435e+00 2.063227833682379598e-10
2.060704079001880018e+00 7.847368350412598508e-12
2.130219541999395005e+00 2.637082560670722063e-15
2.211948552998364903e+00 1.767438869792760166e-29
2.297193055001116591e+00 3.824815333027963736e-24
2.376501031001680531e+00 1.583851380272200240e-15
2.439354279998951824e+00 5.958199898927403563e-13
2.476124865999736357e+00 5.569693534235465768e-12
2.480706441001530038e+00 1.350332850282719097e-11
2.450588843999867095e+00 9.731701455807601004e-12
2.387879270998382708e+00 1.636072735339756519e-12
2.298848447000636952e+00 2.277552253451860956e-14
2.192288590998941800e+00 2.194405119745502042e-21
2.079098868998698890e+00 2.801368837732067650e-27
1.969332307002332527e+00 8.629812942800935902e-13
1.873658350999903632e+00 1.466411873369772683e-09
1.800620329999219393e+00 5.465394938999219454e-08
1.757307561001653085e+00 2.967574395782505923e-07
1.748196935997839319e+00 3.530286955710313473e-07
1.773550941001303727e+00 1.492967815112432423e-07
1.831057961000624346e+00 1.205877044592543843e-08
1.914856499999586958e+00 2.047630500787398286e-10
2.018740888001048006e+00 2.412450465753886027e-14
2.134539373997540679e+00 3.533433176161561671e-39
2.252104287999827648e+00 3.878815408627639247e-20
2.361528290002752328e+00 1.782960665887248075e-14
2.452242755000042962e+00 1.171974123564274628e-12
2.515137832000618801e+00 7.851093700728376491e-12
2.543386388002545573e+00 2.701433965801406341e-11
2.532076888997835340e+00 2.336648110309214031e-11
2.482195931999740424e+00 7.296591613773848282e-12
2.399202018998039421e+00 2.086904289423838054e-13
2.293143570001120679e+00 2.386109028074954582e-19
2.177747344001545571e+00 2.055102366804409824e-24
2.067294373999175150e+00 1.014120059960328126e-11
1.976471363999735331e+00 7.402143867205376829e-09
1.917012877998786280e+00 1.103131996276526022e-07
1.896638610000081826e+00 2.511786215531494965e-07
1.918325425998773426e+00 1.745149768233268942e-07
1.981519669996487210e+00 2.228586948346756289e-08
2.080397249999805354e+00 4.014646056837265738e-10
2.206661362000886584e+00 1.681628659159374056e-13
2.350608303000626620e+00 2.059619899934797133e-23
2.501332184001512360e+00 4.825975592002420590e-29
2.646814578998601064e+00 3.062039336190786564e-18
2.776063283999974374e+00 3.956043746774875114e-15
2.877616134999698261e+00 1.320182486646159329e-13
2.940592162998655112e+00 7.337006619248465098e-13
2.957193736001499929e+00 1.565336242020987264e-12
2.923964798999804771e+00 1.382507933531098719e-12
2.843003515001328196e+00 1.583034657230144637e-13
2.724380998999549774e+00 7.801354800103522385e-16
2.581967291000182740e+00 2.584268841311548676e-26
2.432493532000080450e+00 1.697010563665926907e-20
2.292908598999929382e+00 1.335418048839038342e-12
2.176282773001730675e+00 4.360586994683504865e-10
2.091248348999215523e+00 3.910993903878150231e-09
2.040957774999696994e+00 6.465331558248737014e-09
2.024709099001483992e+00 2.289403337046926712e-09
2.038317642000038177e+00 2.610936957285689936e-10
2.076689627003361238e+00 5.052646416991237147e-12
2.133908743999199942e+00 5.921514903353458514e-16
2.202381250001053559e+00 4.058506965125654770e-26
2.275303274996986147e+00 1.754931829278691897e-31
2.344881175999034895e+00 1.531178171729773980e-19
2.404678327999135945e+00 3.616418628602298568e-15
2.446571486998436740e+00 1.775231434056719409e-13
2.464275559999805409e+00 2.846513881208015913e-12
2.451832561997434823e+00 1.481276199064238354e-11
2.405638817999715684e+00 4.418533721602676777e-11
2.324576736002200050e+00 4.738966595922157107e-11
2.211868137997953454e+00 3.643908950082951685e-12
2.076948876998358173e+00 4.229214830302284758e-16
1.931849911001336295e+00 1.273742329153175826e-23
1.790444620997732272e+00 4.644783291275853133e-10
1.666734462000022177e+00 2.887403358084423125e-07
1.572099856999557232e+00 5.657124016495101232e-06
1.515359053999418393e+00 1.914771286427895393e-05
1.500600832998316037e+00 2.004131009224394936e-05
1.526955001001624623e+00 9.190833054197303619e-06
1.590998016999947140e+00 7.613050855684568778e-07
1.683930809002049500e+00 5.471431177723584354e-09
1.795649406001757598e+00 7.386063247819460035e-15
1.915153737998480210e+00 6.069162634170276064e-26
2.031691562999185408e+00 1.762374091191398021e-14
2.136324143000820186e+00 2.352085353213952582e-12
2.221593956997821806e+00 2.523824120626399401e-11
2.280647681000118610e+00 7.103056028482842470e-11
2.308771182000782574e+00 2.839155115308298589e-10
2.300633423001272604e+00 7.168964049627203009e-10
2.253390415000467328e+00 1.169683378719543850e-09
2.167631919997802470e+00 1.258859917914318875e-09
2.047343849000753835e+00 2.603080175300227400e-10
1.901968753001710866e+00 3.922149086725452977e-13
1.744589542999165133e+00 9.930182552207942913e-23
1.590155644000333268e+00 3.031271857943672125e-08
1.454824137999821687e+00 9.285894195863213514e-06
1.352146651999646565e+00 1.082380285350375898e-04
1.291684091000206536e+00 3.103617713222621833e-04
1.278247091002413072e+00 3.299881255322280847e-04
1.311083134998625610e+00 1.298688180901506873e-04
1.383986591001303168e+00 1.499330196737458266e-05
1.487480042000242975e+00 2.393954796757629890e-07
1.611135712002578657e+00 2.242760628816630718e-12
1.743067367999174166e+00 1.048428220850231790e-33
1.873691431999759516e+00 8.715669141101359671e-14
1.993958240000210935e+00 1.617436846901379711e-11
2.095942878000641940e+00 8.998297364592998534e-11
2.173426579000079073e+00 2.588911327362635157e-10
2.220911959997465601e+00 5.649751120405447418e-10
2.234000544998707483e+00 1.104443336973733418e-09
2.209767944001214346e+00 1.681195009308272122e-09
2.147897581002325751e+00 1.460382612492062667e-09
2.051939963999757310e+00 1.015500131517484153e-09
1.927296300000307383e+00 7.133318839850469614e-11
1.783979727999394527e+00 1.916939798706607307e-15
1.633623929999885149e+00 1.140383520858199847e-14
1.489290452002023812e+00 1.803505294611173615e-07
1.364461485001811525e+00 2.611896917322218184e-05
1.272110769998107571e+00 2.158585403662894805e-04
1.220898400002624840e+00 5.562659990611054520e-04
1.215820850000454811e+00 5.856562192111358341e-04
1.256937441998161376e+00 2.626183419521448213e-04
1.339647781001986004e+00 3.545570300755319769e-05
1.454957358000683598e+00 4.513731826845141118e-07
1.590808846001891652e+00 5.159066290759806739e-13
1.733820924000610830e+00 1.559863521156956840e-15
1.870448890000261599e+00 9.950238606426601387e-11
1.989511125000717584e+00 1.167800189418041690e-09
2.082070231997931842e+00 3.313986434683078146e-09
2.140920236000965815e+00 3.441641947880347115e-09
2.162978902000759263e+00 3.485889882404917748e-09
2.147047457998269238e+00 3.525577808483778872e-09
2.093915948000358185e+00 2.211705262842224829e-09
2.007874045000789920e+00 8.827495408017927800e-10
1.895314819001214346e+00 3.580255920174097529e-11
1.766000233998056501e+00 6.243318920852511963e-18
1.631688747998850886e+00 5.471423466660770639e-14
1.504010374002973549e+00 1.277012389104804560e-07
1.395556337000016356e+00 8.075326864708707003e-06
1.315243261000432540e+00 6.396807802191027052e-05
1.269665453000925481e+00 1.510676849768127739e-04
1.261738052999135107e+00 1.464544189410020244e-04
1.290501085997675546e+00 5.846146960028007051e-05
1.351472485999693163e+00 5.029696720303789485e-06
1.436056249000102980e+00 1.227311367738299770e-08
1.533347610002238071e+00 1.182006520424366190e-22
1.632652534000953892e+00 4.719179038210127832e-13
1.724265367000043625e+00 3.680364239504769618e-10
1.800410441999702016e+00 2.366448716956802027e-09
1.855492417002096772e+00 3.284955760129295702e-09
1.886737627999536926e+00 4.208144690093086267e-09
1.892273705001571216e+00 4.172123335399908667e-09
1.871896781998657389e+00 4.930780834125767187e-09
1.825994884999090573e+00 3.979791852731858826e-09
1.756922109001607168e+00 1.402276421848458139e-09
1.669267989000218222e+00 1.404229127648344126e-11
1.571008384999004193e+00 9.654645833829114979e-31
1.471593020000000251e+00 9.214215203025537760e-10
1.382660318002308486e+00 1.739222716193564218e-06
1.315125555000122404e+00 3.499122453761071080e-05
1.278353189001791179e+00 1.241540781146827088e-04
1.278351046999887330e+00 1.442343656832746515e-04
1.316376090002449928e+00 5.816211498139741944e-05
1.388549990999308648e+00 4.587761851847875890e-06
1.485951689002831699e+00 1.191454132031414353e-08
1.597386385001300368e+00 7.462232897721959485e-33
1.709881562001100974e+00 1.541619778561223694e-12
1.812754716000199551e+00 3.438527434397533511e-10
1.897766338002838893e+00 1.386829838115797716e-09
1.959385494999878574e+00 1.685322571753769516e-09
1.994759512999735307e+00 1.812520524095354982e-09
2.002240546000393806e+00 1.795362186716073247e-09
1.981540231001417851e+00 1.453803123930039653e-09
1.934087240002554609e+00 5.210257284738587104e-10
1.864088993999757804e+00 2.704671026218221090e-11
1.778515298999991501e+00 6.841150158134546760e-17
1.687160042001778493e+00 5.188590834003990547e-15
1.602124946999538224e+00 2.319648148408595261e-08
1.536036655001225881e+00 2.164295723972745363e-06
1.500278216000879183e+00 1.412506032627099120e-05
1.503071789000387071e+00 2.210697255545035633e-05
1.547940816999471281e+00 9.696470358994559491e-06
1.632439250999595970e+00 9.604194618893711714e-07
1.749199596997641493e+00 3.827469391724020783e-09
1.886246632999245776e+00 9.845473528041169394e-19
2.028851955998106860e+00 7.533050602037207251e-17
2.162829984001291450e+00 4.401129516153629674e-12
2.275741147997905500e+00 2.754600954040106318e-11
2.360269042001164053e+00 6.553085731903646904e-11
2.410748071997659281e+00 5.688347165150773770e-11
2.425380563003272982e+00 3.819739613757213373e-11
2.404711758998018922e+00 2.441427808461417622e-11
2.350885415002267109e+00 1.359173629054915200e-11
2.267512037997221341e+00 4.622345454496556423e-12
2.159771099999488797e+00 6.276759633590282768e-13
2.033859985000162851e+00 5.457772781019344593e-16
1.898250448000908364e+00 8.835347090325503565e-46
1.763545841000450309e+00 1.662930249935277930e-11
1.641518045002158033e+00 1.412375371808142953e-07
1.544804575001762714e+00 4.802754616354843812e-06
1.483090262998302933e+00 2.503974198319872376e-05
1.462751641996874241e+00 4.233780639724194140e-05
1.486358653997740475e+00 2.327743139600574126e-05
1.551047603999904823e+00 3.063810152572121395e-06
1.648697521999565652e+00 2.078857684775824791e-08
1.766739982998842606e+00 1.779888407252700362e-18
1.889483087001281092e+00 1.134062781362246356e-13
2.001416397000866709e+00 3.811286460861138059e-10
2.089082140999380499e+00 3.214514082794421534e-09
2.142803108999942197e+00 5.912905393193559412e-09
2.157498074000613997e+00 6.417882371898101760e-09
2.132011762998445192e+00 5.638164230583858324e-09
2.068278438000561437e+00 4.079894733835542863e-09
1.970786302998021711e+00 2.108229287471695791e-09
1.845986278000054881e+00 3.329386736109767896e-10
1.702380001999699743e+00 5.628460355787924418e-14
1.551226625000708736e+00 7.298008955589073033e-15
1.405089052997936960e+00 6.400781750702451260e-07
1.278370115000143414e+00 5.795748950284888683e-05
1.182904213001165772e+00 5.015886784778186011e-04
1.128263597001932794e+00 1.171839935942002760e-03
1.118515907000983134e+00 1.003964509800829357e-03
1.150570354999217670e+00 3.152207754357960398e-04
1.215988687999924878e+00 1.152281131797596947e-05
1.301205217001552228e+00 3.096809549093426761e-13
1.390202714999759337e+00 1.563361921674337367e-08
1.467358874997444218e+00 2.203542115550321693e-06
1.518001224001636729e+00 8.240683485760185660e-06
1.532300984999892535e+00 1.650947751214450787e-05
1.504355143002612749e+00 2.798302950143839098e-05
1.432307879000290995e+00 4.169489926106064684e-05
1.319127252001635497e+00 5.954462234878014031e-05
1.171417057998041855e+00 4.967036017815206427e-05
1.000403072001063265e+00 6.394773040152103179e-06
8.194233640024322085e-01 1.138409458641833818e-05
6.444892280014755670e-01 1.378467702496448920e-02
4.903212530007294845e-01 1.073438101683514279e-01
3.698518570017768070e-01 2.701933824935742190e-01
2.914460470019548666e-01 4.227555710793796662e-01
2.605907999968621880e-01 4.828934760291978545e-01
2.772812690018326975e-01 4.264106278493738911e-01
3.357520200006547384e-01 2.803173334084030910e-01
4.275380889994266909e-01 1.056252233726862472e-01
5.413450489977549296e-01 8.594919178150644753e-03
6.651354530004027765e-01 6.171745354831772921e-07
7.868764840022777207e-01 8.507907009976179488e-04
8.947368699991784524e-01 1.449569394539323031e-03
9.787276530005328823e-01 1.457362842345154156e-03
1.031424688000697643e+00 1.300095455168881779e-03
1.048744045998319052e+00 1.089522905522252120e-03
1.030775053000979824e+00 7.721719582185672002e-04
9.824427189996640664e-01 3.327119631182929292e-04
9.130582329999015201e-01 2.246482765104666990e-05
8.342138330008310732e-01 1.715971521164712059e-07
7.587754790001781657e-01 2.000369260322935189e-03
6.994430769991595298e-01 1.348907662434478336e-02
6.663880819978658110e-01 2.877438755869392989e-02
6.667985370004316792e-01 3.376309981453685938e-02
7.039749750001647044e-01 2.303008332144814221e-02
7.760829289982211776e-01 8.571965455917325560e-03
8.775737439973454457e-01 1.055908760170216204e-03
9.995522409990371671e-01 2.704888057951009963e-06
1.130181575997994514e+00 2.977761558961144472e-10
1.256538919999002246e+00 2.556657464863984496e-06
1.365860582998720929e+00 1.063066931192656075e-05
1.447517779000918381e+00 1.527463080224089275e-05
1.494058546999440296e+00 1.720266224646176267e-05
1.501144276000559330e+00 1.738561888161380690e-05
1.468133645001216792e+00 1.526398122650141404e-05
1.398489315997721860e+00 7.524231909294852507e-06
1.300864554999861866e+00 1.142549737327368674e-06
1.186496938000345835e+00 2.035902859166860086e-11
1.068205038001906360e+00 4.210437925464212799e-07
9.579656000023533124e-01 2.372623874775133110e-04
8.656943970017891843e-01 2.015664262204386586e-03
7.974007900011201855e-01 4.751407341404065635e-03
7.543351330023142509e-01 6.126004442744378484e-03
7.348100269991846289e-01 3.197710618655963573e-03
7.323986629999126308e-01 6.871115383674725793e-04
7.405328329987241887e-01 1.647356245144665908e-06
7.519277079991297796e-01 8.776179270921081534e-07
7.602103380013431888e-01 7.699094582624929118e-05
7.615205660003994126e-01 4.048236178311305044e-04
7.525278320026700385e-01 5.119021646468983888e-04
7.329674549982883036e-01 4.397595921601007009e-04
7.040223010008048732e-01 2.177777892825466543e-04
6.680893119992106222e-01 7.914870592958940680e-06
6.290794109991111327e-01 4.954256909416866649e-39
5.900239459988370072e-01 1.304548052903536518e-05
5.532804309987113811e-01 9.870314652994467892e-05
5.193715870009327773e-01 4.784632355629150972e-05
4.874785710017022211e-01 1.708413152453768066e-12
4.558102129994949792e-01 3.553115095065813756e-05
4.228572550018725451e-01 2.003611384633239949e-03
3.871152600004279520e-01 8.236397461538084996e-03
3.477870790011365898e-01 3.061232344706488889e-02
3.035311790008563548e-01 5.898584004115247498e-02
2.543054119996668305e-01 1.071163988320979477e-01
8.083273676998942392e+00 1.202048235901080136e-67
8.025846898999589030e+00 5.010709717224131240e-66
7.935861817997647449e+00 2.712032973922787104e-67
7.815587731001869543e+00 4.408022384055364766e-73
7.670825515000615269e+00 4.293268276393925177e-89
7.510540827999648172e+00 2.411481651702953289e-126
7.343046250000043074e+00 2.982524947898867578e-316
7.176619686000776710e+00 3.188480634860007122e-132
7.015933610000502085e+00 2.388780924188421961e-98
6.864979026002401952e+00 5.056817377245428018e-91
6.724680493000050774e+00 2.372635511693491584e-88
6.595017953000933630e+00 3.020581091733115853e-97
6.473623993999353843e+00 2.562104078555632583e-114
6.357876392001344357e+00 1.197788911587293862e-189
6.244062493002275005e+00 2.093934925385152310e-205
6.128688065000460483e+00 3.708773619726886876e-123
6.009189451000565896e+00 8.825530579398706591e-92
5.882662314998015063e+00 5.567000526892929937e-75
5.746220139000797644e+00 9.820830098032090122e-65
5.597341493001295021e+00 8.675928478304627065e-56
5.432929563001380302e+00 4.941460972055999184e-50
5.250803618997451849e+00 1.188428782698874346e-48
5.051751086000876967e+00 4.697468840282534098e-47
4.836567860002105590e+00 3.119644531656251411e-55
4.611157787003321573e+00 0.000000000000000000e+00
4.385508919000130845e+00 8.471937386048252216e-42
4.173287230001733406e+00 9.147949491949154187e-26
3.992199112999514909e+00 1.178562626131657397e-19
3.858799563000502530e+00 6.284869019169370768e-17
3.784183065999968676e+00 7.202986113919071462e-16
3.773032232002151432e+00 2.282342022329225574e-16
3.820836986000358593e+00 3.152035431219282641e-18
3.917545961998257553e+00 7.381105276239943178e-23
4.047217624000040814e+00 3.492132781316528862e-34
4.192793597998388577e+00 4.615357340140969862e-275
4.338106568000512198e+00 2.761735744870373670e-43
4.471315274000517093e+00 4.538256197402092721e-37
4.586348807999456767e+00 3.173481949052102911e-38
4.682958035999035928e+00 4.176023270071606723e-42
4.763460336998832645e+00 8.654349635842767914e-51
4.832381404001353076e+00 4.545968228284869502e-67
4.894417241001065122e+00 1.749443904937748680e-123
4.954363654000189854e+00 3.392010204671750297e-206
5.015083612001035362e+00 1.655074345211781345e-207
5.076595760001509916e+00 3.185099388679197276e-215
5.137344260998361278e+00 2.026585545759443274e-82
5.192636933999892790e+00 5.092765022834550785e-58
5.236475087000144413e+00 4.972048906045579897e-46
5.261525647001690231e+00 1.731312324649904526e-38
5.259144642001047032e+00 6.239980512598198334e-35
5.223375847999705002e+00 9.251926061473101906e-32
5.147869451000588015e+00 3.717346183717024172e-30
5.030064475002291147e+00 1.596036303658002146e-28
4.868026846001157537e+00 1.202896657682248955e-27
4.663239524001255631e+00 9.591827967853958981e-28
4.421146909000526648e+00 3.412736244507670787e-28
4.148293149999517482e+00 1.051709155538221588e-30
3.854108114999689860e+00 1.679402079247465184e-40
3.550205200001073536e+00 2.150026667728174036e-91
3.247764035997533938e+00 1.057098931355301253e-25
2.960070714998437325e+00 1.272157976862259420e-16
2.699943597999663325e+00 2.270110411015628978e-12
2.478799909997178474e+00 4.767222102914747752e-10
2.304726611997466534e+00 1.452202465702081260e-08
2.184167336003156379e+00 9.780960750031797415e-08
2.120557022000866709e+00 2.482626038058385522e-07
2.115642829998250818e+00 2.356691785918231657e-07
2.168620642001769738e+00 7.449204549160763317e-08
2.275505510999209946e+00 6.035975856852929154e-09
2.429227036001975648e+00 6.640603992728510663e-11
2.620111837000877131e+00 5.556280432569058416e-15
2.834766613999818219e+00 1.843216886601664111e-28
3.057374381998670287e+00 4.533781108967470537e-29
3.270428825002454687e+00 9.983222578392622355e-20
3.457464278999395901e+00 4.121769895784605384e-17
3.603156778997799847e+00 3.355489680433608223e-16
3.696386964998964686e+00 8.976615777467298445e-16
3.729713153999909991e+00 8.198913760734111647e-16
3.701821093000035034e+00 4.263704964993773949e-16
3.616265218002808979e+00 1.160095681865687838e-16
3.480698295999900438e+00 7.658422745378151860e-18
3.306475231998774689e+00 3.443918110788437020e-20
3.106625304000772303e+00 1.128177401386696520e-27
2.895687647996965097e+00 5.276480709570954881e-74
2.685964299998886418e+00 6.876566886874686610e-21
2.489041344000725076e+00 3.578710609149352211e-14
2.315022280999983195e+00 3.770595174780147904e-11
2.171668554001371376e+00 1.997165603398155031e-09
2.064656114998797420e+00 1.597006001951821263e-08
1.996524827001849189e+00 4.744155475630634732e-08
1.968237560999114066e+00 5.680245424377970244e-08
1.978953180998360040e+00 2.489321267945960978e-08
2.025664320000942098e+00 4.230740111940522379e-09
2.104209851000632625e+00 2.757594595773842336e-10
2.210134307999396697e+00 1.525231333019086002e-12
2.336821428001712775e+00 8.411357357278441666e-16
2.478587497000262374e+00 6.142711995118092290e-22
2.629441834000317613e+00 9.606710278145553236e-37
2.784059587000228930e+00 5.980562880618862423e-67
2.939998730998922838e+00 4.574859628696199554e-59
3.093932798001333140e+00 2.158541940291782662e-42
3.243285559998184908e+00 5.731602418116129020e-38
3.386032712998712668e+00 3.006385446699424873e-39
3.521754424000391737e+00 9.720329335021417332e-36
3.647907449001650093e+00 6.607879230084449252e-34
3.762219235002703499e+00 1.032911084385668812e-32
3.862553472998115467e+00 2.209619236823267511e-30
3.945291282998368843e+00 1.339048538015526581e-28
4.006802500000048894e+00 8.523337646571408524e-27
4.042895275997580029e+00 2.276219775526096469e-25
4.049765730000217445e+00 1.445331430990601582e-24
4.025253298997995444e+00 2.253131124645344197e-24
3.969419801000185544e+00 1.809224175078447046e-25
3.886150952002935810e+00 2.687920743259199744e-29
3.783574088000023039e+00 4.627592182998442723e-41
3.672056614999746671e+00 2.939607253342361134e-74
3.562998352001159219e+00 1.391050058974894652e-32
3.465909238999302033e+00 4.172546976550211718e-25
3.387631273999431869e+00 2.160028850958613145e-23
3.329675619999761693e+00 6.283211593279428913e-24
3.290135257000656566e+00 3.764742047396995722e-28
3.263311995000549359e+00 1.024989476596716699e-40
3.242324601000291295e+00 7.858161891720732594e-115
3.220634167999378406e+00 1.243204791847488739e-41
3.193582330997742247e+00 4.177849116063172047e-35
3.159129952000512276e+00 2.337432208409384122e-32
3.116215314003056847e+00 6.163163175677525820e-34
3.065932561999943573e+00 1.284784279850458746e-36
3.009641816999646835e+00 7.552024860930625216e-42
2.949021807002282003e+00 1.524459716243121852e-45
2.884972796997317346e+00 8.821575219054786286e-45
2.817601306996948551e+00 1.033346867229559107e-44
2.747125032998155802e+00 1.266340338535449021e-31
2.670816902002115967e+00 3.590425300097297101e-28
2.587716306999936933e+00 9.106619037054820682e-26
2.497194482002669247e+00 6.186394886799311101e-24
2.398908800998469815e+00 8.843843445775563230e-34
2.297229783998773200e+00 1.647757739476981794e-38
2.197831292000046233e+00 1.047490944553545097e-16
2.109597692000534153e+00 1.274295756116905535e-11
2.042605478000041330e+00 1.951476825032849604e-09
2.005782913001894485e+00 2.215845939035555365e-08
2.005946526998741319e+00 4.405606233976691233e-08
2.046168405999196693e+00 1.754211906271768180e-08
2.124635275999025907e+00 9.813213462321895127e-10
2.234841279001557268e+00 1.511404924249356836e-12
2.366499709998606704e+00 6.775577094636308604e-22
2.506100203998357756e+00 1.741868953985612406e-25
2.638805504000629298e+00 3.012970597281989827e-16
2.751027533002343262e+00 6.549375437367827352e-14
2.831081830001494382e+00 3.771273210069516957e-13
2.871655381000891794e+00 3.975504074339292518e-13
2.870873947002110071e+00 2.669146789339415881e-13
2.829900658998667495e+00 6.989956405966123499e-14
2.753762096002901671e+00 6.252785166415231913e-15
2.649827727000229061e+00 6.048808638240633125e-17
2.526897561998339370e+00 1.422436488359674113e-22
2.394889244998921640e+00 1.414442542521369296e-64
2.263785741997708101e+00 1.139854831996721968e-17
2.143534856000769651e+00 4.491368508182818393e-12
2.043823893996886909e+00 9.261034806171830606e-10
1.972209320996626047e+00 1.741350904435120622e-08
1.934812513001816114e+00 4.093527641665505437e-08
1.933051891999639338e+00 3.212060703176359393e-08
1.965838312000414589e+00 5.504274991578067210e-09
2.028531795000162674e+00 6.113839873444154347e-11
2.112713342998176813e+00 5.416548202873671535e-15
2.209337666001374600e+00 9.139667885701826352e-51
2.307118593002087437e+00 1.380832266457115625e-19
2.395628025999030797e+00 1.613616007684394883e-14
2.464728245999140199e+00 9.004521430358081906e-13
2.506116235999797937e+00 5.756470874068787397e-12
2.514046229000086896e+00 1.599495159986441340e-11
2.485365397998975823e+00 2.781242496269848052e-11
2.419683991000056267e+00 1.311883308718542046e-11
2.321875819001434138e+00 1.045707918449973963e-12
2.200648156998795457e+00 1.448804606395623677e-15
2.066422989999409765e+00 5.782138178896198577e-85
1.932531756003299961e+00 1.566231644845409700e-12
1.812548186000640271e+00 1.236193896076256409e-08
1.718136440998932812e+00 4.679868927454153565e-07
1.657719648999773199e+00 2.254052050573707766e-06
1.635665540998161305e+00 2.628892406449341790e-06
1.651350972999352962e+00 1.210120059830315999e-06
1.701575160997890634e+00 1.109984141029970015e-07
1.779153016002965160e+00 1.706254718630294280e-09
1.876403392001520842e+00 2.276595463896146130e-14
1.983185985001910012e+00 3.110029000833748245e-88
2.089695039001526311e+00 7.420756599896226955e-18
2.187852417999238241e+00 2.484890493064828218e-14
2.270815051000681706e+00 2.843101787056584536e-13
2.333800364998751320e+00 8.529260649961419295e-13
2.373350999998365296e+00 5.962171392973911953e-13
2.388878273999580415e+00 2.503400637352771222e-13
2.381351004998577992e+00 9.296079102414361678e-14
2.352469456000108039e+00 1.974850781786190128e-15
2.307418639997194987e+00 1.217119434309099724e-19
2.253146386003209045e+00 1.691821202717162411e-41
2.197026273999654222e+00 1.191023002071063731e-22
2.146831046000443166e+00 2.171178728175483590e-15
2.108993777001160197e+00 2.959525815385673808e-13
2.087204671002837131e+00 9.566858785107775491e-13
2.082318363998638233e+00 1.984483439889361289e-13
2.092459666997456225e+00 3.852090863624323301e-15
2.114442308997240616e+00 1.176448619968307728e-19
2.143509780999011127e+00 1.155707464752732472e-31
2.175340582001808798e+00 4.254231046529139388e-94
2.207488465999631444e+00 6.492716270761569173e-36
2.237303248999523930e+00 2.847859898109002278e-30
2.263672872999450192e+00 2.685489910947266091e-29
2.286226503001671517e+00 8.126037550790102082e-35
2.306018807998043485e+00 7.230011515584023018e-41
2.323767343001236441e+00 6.987191631851805707e-112
2.341243148999637924e+00 1.284391459660044750e-89
2.359155106998514384e+00 7.426699276686579021e-62
2.378010666998306988e+00 7.529231267692521497e-240
2.396929383001406677e+00 4.231497422691400005e-72
2.415122145997884218e+00 4.654307379393833731e-39
2.430740320000040811e+00 3.429447804563233749e-30
2.441916005998791661e+00 8.841961777219210045e-30
2.448459211998851970e+00 7.622632535561449863e-30
2.450353247000748524e+00 3.180676996762593636e-32
2.448264823000499746e+00 1.892686767829617647e-35
2.442907815999205923e+00 4.700879665304979605e-51
2.436005120998743223e+00 1.086816038044829122e-78
2.428463773001567461e+00 1.245865979136688643e-106
2.421265336997748818e+00 1.984446197620975015e-59
2.415173099001549417e+00 1.454442043913862286e-46
2.410881486997823231e+00 4.487936318513247291e-36
2.409601603998453356e+00 1.149191905601700745e-28
2.413134678001370048e+00 1.041593679373402287e-26
2.422257680998882279e+00 9.641773177671863915e-24
2.438585519998014206e+00 2.192275550584786396e-17
2.440881103000720032e+00 1.381541503539849553e-13
2.466792307001014706e+00 1.235770194748719491e-118
2.492993463998573134e+00 8.673659069462236352e-28
2.513513068999600364e+00 1.094687521999239016e-19
2.522170860000187531e+00 4.896334206499105446e-17
2.514631987000029767e+00 2.529675269398305596e-16
2.489539698999578832e+00 2.668372921361229266e-16
2.447363494997262023e+00 7.465837225069057094e-19
2.393207088000053773e+00 2.088728871456342025e-25
2.333007532997726230e+00 3.408911894569184560e-72
2.272140327000670368e+00 2.515474341287494791e-34
2.214063478000753094e+00 3.831626739770351838e-26
2.160498446999554290e+00 1.840778624540572243e-21
2.113232403000438353e+00 1.247082086191371041e-18
2.073872297001798870e+00 9.999221390077330308e-17
2.043868856002518442e+00 4.005269847821531154e-15
2.024926804999267915e+00 5.915082441860213117e-14
2.018727231999946525e+00 7.252624203456166485e-14
2.025324176000140142e+00 5.660704963608386013e-14
2.044634379999479279e+00 2.208881638266660252e-16
2.073309669998707250e+00 3.710387681375444503e-22
2.107196205000946065e+00 7.128790238213778567e-53
2.140158736998273525e+00 3.897278084535045901e-21
2.166801499999564840e+00 5.868401896552794465e-17
2.183074759002920473e+00 7.491967511583051938e-16
2.187135402000421891e+00 2.412897776809168796e-16
2.179676826999639161e+00 5.927917018413390223e-18
2.162847618998057442e+00 4.163402387538656888e-22
2.140074711998749990e+00 2.177685480649162904e-30
2.114310210999974515e+00 2.259810808988494490e-72
2.089040180002484703e+00 9.126365584917170801e-30
2.066673321998678148e+00 1.842974030080331370e-23
2.048892761999013601e+00 6.053121159905564006e-18
2.038903469001525082e+00 2.268403050786963679e-16
2.038214448999497108e+00 2.489936904728710254e-14
2.049812412002211204e+00 1.785398653532288735e-13
2.075642084000719478e+00 1.251947717102583758e-13
2.115897304000100121e+00 1.509891944738596160e-14
2.169469888001913205e+00 1.083163752156019216e-17
2.232569432002492249e+00 3.076303923383403863e-24
2.301074697999865748e+00 9.602723055072707113e-78
2.369028358003561152e+00 6.192275791444320468e-27
2.431783795000228565e+00 6.998850147221892831e-21
2.485032587002933724e+00 9.979583054126571910e-19
2.525563189999957103e+00 1.228313271930999274e-18
2.552608297999540810e+00 2.567442184266282081e-19
2.566729694000969175e+00 2.363647612090176803e-20
2.569062138001754647e+00 2.029426420823628134e-23
2.562552162002248224e+00 9.933479688066862679e-28
2.549844719000248006e+00 1.035442369542821631e-37
2.533882585001265397e+00 5.132690243163264782e-77
2.518671114001335809e+00 9.642149378930674754e-29
2.508926332000555703e+00 3.513365762090203209e-22
2.508395648001169320e+00 7.127776768059742946e-19
2.520735395002702717e+00 5.515745046186046699e-18
2.547516159000224434e+00 4.571476103427741318e-18
2.589063244999124436e+00 1.509804867772118172e-19
2.643767297999147559e+00 2.033566753719402135e-23
2.708108550999895670e+00 1.662611141226933745e-29
2.778889380999316927e+00 2.514189979614617567e-79
2.850603014001535485e+00 6.215820790099528834e-41
2.918468651998409769e+00 5.834622073851621050e-29
2.977960202002577716e+00 1.720091044064276405e-25
3.025887535997753730e+00 1.255723326369377909e-25
3.061816067001927877e+00 2.242710208514462719e-25
3.085057931002666010e+00 1.463880584002960415e-27
3.097349646999646211e+00 3.579933295048558899e-31
3.101032941998710157e+00 1.709723652698939234e-39
3.099387676000333158e+00 7.439469441143599408e-68
3.095968093002738897e+00 6.944601094332453663e-52
3.095593410998844774e+00 2.801436791913500943e-32
3.103220345998124685e+00 1.624550976948577916e-27
3.122029629997996381e+00 9.043356904559650801e-25
3.154974909000884509e+00 1.199241657051301568e-24
3.202658322999923257e+00 3.070513107098169477e-27
3.262891566999314819e+00 4.515531851653362933e-34
3.331514690999028971e+00 1.072404912344575684e-60
3.402898896001715912e+00 1.003331602747772726e-52
3.470369455997570185e+00 2.860492701701663570e-34
3.527864722000231268e+00 8.379614333347178523e-28
3.569277296999644022e+00 2.231481878964824468e-25
3.590595506000681780e+00 8.042743460294844174e-25
3.590500740003335522e+00 2.341721954134479820e-25
3.569916222000756534e+00 1.251121805780909484e-27
3.532450665003125323e+00 2.051368746779459471e-32
3.483196657998632872e+00 9.300532432616655942e-48
3.428811990001122467e+00 1.047909832849009969e-106
3.375391157002013642e+00 1.409548452116430597e-39
3.328812379000737565e+00 1.127486819924336678e-29
3.294054514000890777e+00 4.616245392132458755e-26
3.274250154001492774e+00 6.461769059779623816e-25
3.270555710998451104e+00 6.679405856702748085e-26
3.281684178997238632e+00 7.456559989264276769e-29
3.304808913999295328e+00 3.904598422217262420e-37
3.335245917998690857e+00 4.387308714365898685e-68
3.367878883000230417e+00 7.477337857499459430e-60
3.397577405998163158e+00 4.159609180586677411e-37
3.419318423999357037e+00 1.718311032085139666e-31
3.429716531001758995e+00 1.830702650294570072e-27
3.424959714000578970e+00 6.202010150258989650e-27
3.404494454000086989e+00 3.122891025146339944e-27
3.368945607999194181e+00 3.417440383435233254e-31
3.322334104999754345e+00 5.196638705813943571e-42
3.269944603998737875e+00 1.649684501584210639e-296
3.217447779999929480e+00 8.514985846782679040e-43
3.170004663999861805e+00 2.448581681115343025e-31
3.131690882000839338e+00 8.925813145952736292e-28
3.104650106997723924e+00 1.918300586292802991e-26
3.089760315000603441e+00 5.074838712941351689e-27
3.086327204000554048e+00 7.769172561398547956e-30
3.092210951999732060e+00 3.146807898938589819e-34
3.105168932997912634e+00 3.156833553779448445e-48
3.121690372001467040e+00 3.331719088797932863e-159
3.137886535001598531e+00 2.135072787835289032e-50
3.150719673998537473e+00 2.752428645823723565e-34
3.156095285001356388e+00 3.430762881044920579e-29
3.151051159999042284e+00 1.022592307843261734e-26
3.133568743996875128e+00 5.955931510926574666e-26
3.103100476000690833e+00 2.518535652598495195e-29
3.062821346000418998e+00 7.543044675895892473e-41
3.017749221999110887e+00 4.953404093581668019e-71
2.974170210996817332e+00 9.604594981037338032e-33
2.937483098998200148e+00 1.783655134193833019e-26
2.911062731000129133e+00 6.522986614822818881e-24
2.896965935000480385e+00 3.805353237279086883e-24
2.894773000996792689e+00 1.986809533081275269e-25
2.903255896999326069e+00 5.408767786471281606e-28
2.920577753997349646e+00 2.137438457795485229e-30
2.945499109999218490e+00 6.065639715099766977e-35
2.976281936000304995e+00 9.338405966848352036e-44
3.010888621000049170e+00 1.340553246614277106e-107
3.046137057997839293e+00 7.251717070837483119e-57
3.078977102999488125e+00 6.967883629101796407e-40
3.106704809000802925e+00 3.155712664441366254e-33
3.126809514000342460e+00 1.426916934345511690e-29
3.137047746000462212e+00 8.846833675939827234e-30
3.137464159000955988e+00 9.610606977468502217e-32
3.129259790999640245e+00 6.614875725106674697e-41
3.115958205999049824e+00 1.223959320901640981e-198
3.102864038999541663e+00 6.998437275323205180e-53
3.092719132997444831e+00 4.892800767622027356e-40
3.087714929002686404e+00 3.582733820023316441e-47
3.086375402999692596e+00 5.603740328149454107e-55
3.087718373997631716e+00 4.350567174738823912e-63
3.091094158000487369e+00 2.166043194553696069e-49
3.097819072001584573e+00 1.062777139840436842e-41
3.109299282998108538e+00 5.079080551687510125e-38
3.126583414999913657e+00 3.126779096704031201e-46
3.147831336002127500e+00 6.568103778433391572e-82
3.170350198997766711e+00 3.872050762807769581e-52
3.189631571000063559e+00 1.938222214063952919e-34
3.201245439002377680e+00 1.193814867223480084e-29
3.202327929000603035e+00 5.973858013355833182e-27
3.190586379998421762e+00 1.423041477241919405e-26
3.165788672999042319e+00 7.304417090938401307e-29
3.130228169997280929e+00 1.150904318343297309e-35
3.087920447000215063e+00 2.536698992060507400e-60
3.043386418001318816e+00 7.826611381338898880e-51
3.001867486000264762e+00 6.624673752353230418e-36
2.966218423996906495e+00 1.625601417866779228e-29
2.939025527997728204e+00 1.311016527367174356e-26
2.922009592999529559e+00 5.725261974795006815e-25
2.916393990999495145e+00 3.297843906573358844e-22
2.925213340000482276e+00 1.312138526608691681e-21
2.949447722003242234e+00 1.294295922503631299e-22
2.988064396999106975e+00 4.809626988699677901e-26
3.037858239000343019e+00 2.441166245164480039e-37
3.093268544002057752e+00 2.842968494146431667e-91
3.147709390999807511e+00 2.043092364408971767e-33
3.194312719999288674e+00 2.817462380420098698e-26
3.227508094998484012e+00 7.120148320742870190e-23
3.242297062999568880e+00 2.901652248837286727e-22
3.237353148000693182e+00 3.633214743710653982e-22
3.212587149002501974e+00 3.744135575883101406e-24
3.171597025000664871e+00 5.026166929235491237e-29
3.119908571999985725e+00 3.455817000260501022e-45
3.064094631998159457e+00 3.420900257536061195e-58
3.010620086999551859e+00 3.161329435867539835e-30
2.965566022001439705e+00 2.249619419109297009e-24
2.933036295999045251e+00 6.108179123391917616e-21
2.917089484002644895e+00 5.266541803162792207e-20
2.919078473001718521e+00 3.124545129048291322e-20
2.938624561000324320e+00 2.217797730756543187e-22
2.972704134001105558e+00 5.014191806493385584e-28
3.016249412998149637e+00 1.470590799923114251e-47
3.063154571998893516e+00 4.819627597550206693e-52
3.107128828996792436e+00 4.941120634745856758e-29
3.141049238998675719e+00 1.136914653519338932e-24
3.160453954998956760e+00 2.675100153492755528e-22
3.161642467999627115e+00 1.288674139128478266e-21
3.143382566999207484e+00 5.044105538982774545e-22
3.106733462998818140e+00 2.865867403771513616e-24
3.055556062998221023e+00 9.402757393806155483e-30
2.995286002998909680e+00 1.389992472308336386e-49
2.931992663001437904e+00 4.139428785931069378e-59
2.870685105997836217e+00 2.596921131576643717e-29
2.817152195999369724e+00 1.515407403916670292e-23
2.775149480999971274e+00 3.398562227456497832e-21
2.746845967998524429e+00 8.295115400699259162e-20
2.733829003002028912e+00 3.192973174050526279e-20
2.735248093998961849e+00 8.657891128851086474e-22
2.749054682000860339e+00 4.588478920471162584e-27
2.770903758999338606e+00 3.290902647414552976e-44
2.795774515998346033e+00 8.259369132915811040e-58
2.818844293000438483e+00 4.712456203804063310e-29
2.834417949998169206e+00 6.106878873924553009e-24
2.838644065002881689e+00 5.637640975873858354e-21
2.827888977000839077e+00 3.613700290649046465e-20
2.801067440002952935e+00 1.394542324325979904e-20
2.759275865002564387e+00 5.371926304926640727e-22
2.705014114999357844e+00 6.873248008997161995e-26
2.642357644999719923e+00 2.500750484896328556e-35
2.575563169997622026e+00 1.418929656699880774e-74
2.507927385999209946e+00 1.580566205810803921e-36
2.443596567001804942e+00 2.415660967768816888e-26
2.385236789003101876e+00 5.655390385836984511e-21
2.335766298001544783e+00 8.658556182853378359e-19
2.296785111000644974e+00 3.268642146444604203e-17
2.269775923999986844e+00 1.722742568110871768e-17
2.253941078000934795e+00 5.717094896476570002e-19
2.247345985000720248e+00 3.914658480899242136e-21
2.248069952001969796e+00 2.330400144695745979e-30
2.252268542000820162e+00 1.156360227484978495e-74
2.257028380001429468e+00 7.988870853543337031e-34
2.258969594000518555e+00 6.143296916882582629e-26
2.256040602998837130e+00 2.563104160760087087e-22
2.246497025997086894e+00 2.112808662047667604e-23
2.231031912000617012e+00 1.122544690161150447e-29
2.212008492999302689e+00 1.368061730108254696e-97
2.192675294001674047e+00 2.269771285360015555e-38
2.175339876001089578e+00 1.172841137241187601e-28
2.161547960000461899e+00 1.643608440122508561e-27
2.151536585999565432e+00 3.809788268923282668e-26
2.145664663003117312e+00 3.596660756442995012e-28
2.143314862001716392e+00 1.218362482371733014e-27
2.144615213997894898e+00 1.874513714502672488e-26
2.149917620001360774e+00 8.542388185049539847e-29
2.158607269000640372e+00 2.930748243116175464e-30
2.170393781001621392e+00 6.567022515603129092e-35
2.184530042002734262e+00 1.072134030731355013e-34
2.201092388997494709e+00 1.759478561009593725e-53
2.218683724997390527e+00 8.951058530622454038e-50
2.237494214001344517e+00 1.086628768186136982e-75
2.256840003999968758e+00 1.318120977677342539e-74
2.276751336001325399e+00 1.759894129336051411e-53
2.297801460001210216e+00 1.587161941664872035e-52
2.320065826002974063e+00 5.914809685290092725e-52
2.343608106999454321e+00 3.054803424368999191e-150
2.367305021001811838e+00 4.260439561572124264e-75
2.390357799002231332e+00 1.871331430397386756e-60
2.412382437996711815e+00 1.076096630334783470e-49
2.432834803999867290e+00 1.132880851221838433e-57
2.452094745000067633e+00 2.420365880367297978e-43
2.469174563997512450e+00 2.841002863582840198e-40
2.483669413002644433e+00 2.570065222231432586e-32
2.494041412999649765e+00 6.143955193449659278e-29
2.499178928999754135e+00 7.721780631672074428e-26
2.497669279000547249e+00 2.287295300108096568e-24
2.488672733001294546e+00 2.551374595417613413e-24
2.472240081002382794e+00 4.807368165388706180e-24
2.448344612999790115e+00 4.469644401996961072e-27
2.418772624001576332e+00 5.658158443749253678e-30
2.384758111998962704e+00 5.205199586435445625e-44
2.348799565999797778e+00 1.808811105508926156e-58
2.313884687002428109e+00 2.598934978580501807e-36
2.281597067998518469e+00 4.489166639830792918e-26
2.254273680002370384e+00 4.011321255025343179e-23
2.233083224997244542e+00 9.624520191204016383e-22
2.218663036997895688e+00 4.448364082450974427e-22
2.210675972997705685e+00 4.842027570860851393e-23
2.208515296999394195e+00 9.328446587298062288e-27
2.210623987000872148e+00 3.954665342069315587e-34
2.215332797000883147e+00 7.597307230349810017e-63
2.220798230999207590e+00 7.612177507201904737e-240
2.226212222998583457e+00 3.335339425996019939e-49
2.230365411000093445e+00 2.543116778073193633e-37
2.232293700999434805e+00 5.862114528280423336e-36
2.231815425999229774e+00 9.322201532664667353e-32
2.228236773000389803e+00 1.413358424773865643e-36
2.222346434999053599e+00 1.589600644024539686e-44
2.214919607999036089e+00 2.710175171097414138e-111
2.207254087999899639e+00 6.351454204401617243e-36
2.201919660001294687e+00 6.440487767223179102e-29
2.200192660999164218e+00 2.002427393172307652e-24
2.203558494002209045e+00 2.326710911368321694e-24
2.212068830001953756e+00 3.548734460807380446e-24
2.225865198000974488e+00 4.561729608624983775e-26
2.244273364998662146e+00 1.715214991433347877e-30
2.266107729999930598e+00 7.793216320168811742e-34
2.290793015999952331e+00 8.405016226498053192e-37
2.317958867002744228e+00 2.203764244236520528e-42
2.347052072000224143e+00 3.102540933646554934e-39
2.378486683002847712e+00 5.253385571896081241e-47
2.411608393002097728e+00 6.916922899222967052e-74
2.445433804998174310e+00 1.756315153330347455e-73
2.478517301999090705e+00 2.747714289937303707e-37
2.508541965002223151e+00 4.861005293252306609e-31
2.533953289999772096e+00 1.656451669540118496e-27
2.553272544999344973e+00 2.414939064244567512e-29
2.567133501001080731e+00 3.537032250890034533e-29
2.575381960003142012e+00 1.020919623396980672e-36
2.580089192000741605e+00 3.215224361778927524e-45
2.582466500000009546e+00 6.289719713869581256e-60
2.583524162000685465e+00 2.957974647626909817e-83
2.583901930000138236e+00 2.836338166749677916e-133
2.584543393997591920e+00 3.058729806037301778e-77
2.585976777998439502e+00 1.265315937299616015e-83
2.588085940999008017e+00 1.087635181780720236e-50
2.592059967002569465e+00 3.558320388721227681e-54
2.597671098999853712e+00 5.276188904189573803e-46
2.605578385002445430e+00 1.177033699761102198e-60
2.614808342998003354e+00 3.188801808772729723e-70
2.625032359999750042e+00 4.616746741702840613e-86
2.634589324999978999e+00 5.427106249189825714e-56
2.642538429001433542e+00 2.218140718460937032e-39
2.647170944001118187e+00 1.588476808657735363e-38
2.648316861999774119e+00 9.868429650166135633e-36
2.645392278998770053e+00 2.403399656422694048e-36
2.638549200000852579e+00 3.748743768645661271e-38
2.628184335000696592e+00 4.773877136075112808e-33
2.613152754998736782e+00 1.210722262654573729e-32
2.593417164000129560e+00 9.209385956706261036e-30
2.568125507998047397e+00 1.514176241283978843e-29
2.537357606001023669e+00 3.727367389765396450e-38
2.503458186998614110e+00 2.129197142543824606e-59
2.468334773999231402e+00 2.390946810258584318e-59
2.434386573000665521e+00 1.534137653096835497e-30
2.404796912000165321e+00 4.742056771474138384e-26
2.381030781001754804e+00 7.925386383150068315e-25
2.363505482000618940e+00 1.955967834281432157e-25
2.351787681000132579e+00 5.767344399468151309e-31
2.343889988002047176e+00 7.128944258784497265e-49
2.337484026000311133e+00 2.013592500427043136e-64
2.330232710999553092e+00 1.874697317093309450e-36
2.320319323000148870e+00 2.136643129662541553e-30
2.306595125999592710e+00 7.917766600751603270e-29
2.288697672000125749e+00 1.188276259652140907e-29
2.266952236997894943e+00 4.856399664974723897e-31
2.241802198997902451e+00 3.242970717549824895e-35
2.214108577001752565e+00 4.269152890512590550e-46
2.184998892000294290e+00 1.597213370047199753e-86
2.155508641000778880e+00 1.068582328999527833e-47
2.127237387998320628e+00 3.994573950437709036e-32
2.101588215999072418e+00 4.804848404094491114e-29
2.079047357001400087e+00 8.227837827805218015e-24
2.061035067003103904e+00 1.781639499252274087e-23
2.047565763998136390e+00 2.066457643883431129e-23
2.038576291000936180e+00 3.176635193639386322e-25
2.033377656996890437e+00 8.172596921795117851e-29
2.031040830999700120e+00 8.123241472634300912e-51
2.029600744001072599e+00 6.405754293684603670e-41
2.026770901000418235e+00 5.937523565513790980e-29
2.021134849001100520e+00 1.604962309027636528e-30
2.013001159000850748e+00 1.432128919065011402e-34
2.002955040999950143e+00 1.181891183678814579e-66
1.992412446998059750e+00 2.953742008719668903e-39
1.983300607000273885e+00 9.037807136571300974e-26
1.977529004001553403e+00 4.475127970074114217e-26
1.974989294998522382e+00 6.988522576637706297e-30
1.974883284001407446e+00 2.252794416440556950e-58
1.975399692997598322e+00 5.232472841657713940e-34
1.974047222000081092e+00 4.077895014197169616e-26
1.969490113002393628e+00 1.706853586556233363e-24
1.961301385999831837e+00 5.771441695897034384e-23
1.949015993999637431e+00 3.063652150548500324e-26
1.933676284999819472e+00 5.442990186160158945e-26
1.915294581998750800e+00 3.864458721040728914e-31
1.894872985001711641e+00 1.086266149136467370e-35
1.872956827999587404e+00 1.160975821601894203e-47
1.850239725001301849e+00 1.747533216414172525e-44
1.828410992999124574e+00 3.089762670330917530e-25
1.809314691003237385e+00 7.421901805552002100e-17
1.796332286998222116e+00 6.466028400065655795e-14
1.792297951000364264e+00 9.579106646631177758e-13
1.798967323997203493e+00 2.538960952246112080e-12
1.817265082001540577e+00 7.343696207843949910e-14
1.844905532001575921e+00 1.937905271975903328e-15
1.880336321999493521e+00 2.002333270031709822e-20
1.920368180999503238e+00 5.144648147196629028e-39
1.961697310001909500e+00 4.587197843096748061e-36
2.001403067999490304e+00 2.184749148825030551e-22
2.036520231999020325e+00 1.059833486255109794e-18
2.064617079002346145e+00 5.019230215323543238e-17
2.083817939001164632e+00 1.225453265239941144e-16
2.093421195000701118e+00 3.658060080406305876e-16
2.092685535000782693e+00 7.454941708802712221e-17
2.082487685001979116e+00 6.812390854633515477e-17
2.063010402998770587e+00 5.402127949493597015e-20
2.037181665000389330e+00 2.358112089367152957e-25
2.007609513999341289e+00 3.813001607366934188e-101
1.978252852000878192e+00 4.161318623395096592e-23
1.953046802998869680e+00 2.119425013676854172e-17
1.935036678001779364e+00 2.660191925319878750e-15
1.926185849999455968e+00 1.620937551548665849e-14
1.927426811002078466e+00 8.778905831210382085e-15
1.938399556001968449e+00 1.304550362537323821e-16
1.957124011001724284e+00 3.442001013956611536e-21
1.980656031999387778e+00 5.041700563943992230e-35
2.005961920000117971e+00 3.831269938463743577e-35
2.029437822999170749e+00 7.008424718727448092e-25
2.049066458999732276e+00 1.565997176909272031e-21
2.063357558999996400e+00 1.718095913273373426e-20
2.071609884998906637e+00 2.454280554615497123e-21
2.074241625003196532e+00 8.607462698369138906e-23
2.071950905999983661e+00 3.220292773795894842e-27
2.066256713998882333e+00 6.223453511061207468e-34
2.058414011997228954e+00 1.243648008256257023e-118
2.050739790000079665e+00 8.892154093302201395e-35
2.045063077999657253e+00 4.626089130254773721e-24
2.043604587001027539e+00 1.431590423412205671e-21
2.047421281997230835e+00 9.441347355517577253e-20
2.057605795998824760e+00 6.275726831577104570e-21
2.073522230999515159e+00 3.206582266007397016e-24
2.093776077002985403e+00 4.479241497080047270e-30
2.116891641999245621e+00 4.767251959086629185e-74
2.140481064001505729e+00 4.826307605185917236e-33
2.161548716001561843e+00 1.759888085445472278e-23
2.177378232001501601e+00 2.052464936034390167e-20
2.186055748999933712e+00 2.448903372587631418e-20
2.187438693999865791e+00 5.036513547478396415e-20
2.181274092999956338e+00 2.360054814949297329e-22
2.169150787001854042e+00 3.661060549161158150e-27
2.153105715002311626e+00 1.385919665592214664e-45
2.135728569999628235e+00 3.415429306753692491e-55
2.119233276000159094e+00 1.063201541504633385e-28
2.106004335000761785e+00 2.513531319534206274e-23
2.097686606000934262e+00 2.382543893886369320e-23
2.094212159998278366e+00 1.106962677997864367e-24
2.095035602000280051e+00 1.300299802893932296e-25
2.099846376000641612e+00 1.075967594898088288e-28
2.107835856000747299e+00 8.061779038814542920e-37
2.117755825998756336e+00 2.647693968375665256e-51
2.128672890001325868e+00 1.118643256107386012e-195
2.139658108000730863e+00 1.336535754482505774e-69
2.150088777998462319e+00 1.326720877957950784e-55
2.159633105002285447e+00 4.813980415412704946e-57
2.168324587000824977e+00 2.931616017744386018e-45
2.175635595998755889e+00 3.051226300574398575e-60
2.182165850001183571e+00 5.759357753511888576e-274
2.188733479997608811e+00 7.513142364688055432e-166
2.195197839999309508e+00 4.341132123887340136e-43
2.203245184999104822e+00 6.883377400954073492e-43
2.212908223002159502e+00 1.247426937359767172e-48
2.223839391001092736e+00 9.761545551266427277e-42
2.236526610999135301e+00 1.032190754675849485e-51
2.250369498997315532e+00 9.478319395720630722e-91
2.264590019000024768e+00 8.357860275647930816e-179
2.278712191000522580e+00 2.282695213390242422e-67
2.292118886998650851e+00 7.163888337010184436e-44
2.303788301000167849e+00 1.526220555288682860e-35
2.312748913001996698e+00 8.321813922974601127e-30
2.317781085999740753e+00 3.355612439381374003e-27
2.318042499999137362e+00 3.591777896128350916e-25
2.312706184002308873e+00 3.395102877987376350e-26
2.302248930998757714e+00 3.681846326565330193e-28
2.287437587001477368e+00 1.205204702927478324e-30
2.269035599998460384e+00 8.527703808002475521e-36
2.248082734000490746e+00 2.882065404995605152e-51
2.225935390000813641e+00 2.311560166160790920e-93
2.204133185001410311e+00 6.157081005380329299e-49
2.183568193999235518e+00 6.269476907043428360e-42
2.164650091999646975e+00 3.633202107537766929e-48
2.146942298000794835e+00 1.539810470424833391e-74
2.129722276997199515e+00 2.885686609908261060e-56
2.111661291000928031e+00 8.537115898943559479e-36
2.091544175000308314e+00 1.728698244359152500e-27
2.067996445999597199e+00 3.144182603329057329e-23
2.039758369999617571e+00 8.549933066995512552e-21
2.005861248002474895e+00 3.648687830539686915e-20
1.966227950000757119e+00 7.583806340482961816e-19
1.920377425998594845e+00 9.996710997544780014e-22
1.870214372000191361e+00 3.288987127341475189e-28
1.817725559001701185e+00 6.529298688568698690e-35
1.766616898999927798e+00 1.567383303418593965e-18
1.720178794999810634e+00 3.889105781151500670e-14
1.681341684001381509e+00 2.969786942908067525e-12
1.652110327999253059e+00 6.255830313490731537e-12
1.632526363002398284e+00 7.219052544901452856e-12
1.622354975999769522e+00 8.871163673920913242e-13
1.620078275002015289e+00 5.664047477339911356e-14
1.624308833001123276e+00 3.228598406205498270e-18
1.632301177000044845e+00 4.583931939528858592e-28
1.641856164998898748e+00 1.564433894119060613e-34
1.650371127998369047e+00 2.804603749546321284e-20
1.655728370998986065e+00 4.465746370521895291e-16
1.655912389000150142e+00 1.244335627783977402e-14
1.649789985000097658e+00 1.444444099181139494e-14
1.637372346998745343e+00 7.257540716813154844e-16
1.619811280001158593e+00 4.891367211325869010e-19
1.598846081000374397e+00 4.393922393902658699e-35
1.576951054001256125e+00 4.608870017286626059e-25
1.556834137001715135e+00 8.972972930238528778e-18
1.540204162000009092e+00 9.303952709756762977e-15
1.528557909998198738e+00 6.999040060942827113e-13
1.523403311999572907e+00 1.722621145037672866e-12
1.525109368001722032e+00 3.954840968042667370e-12
1.534141836997150676e+00 4.720759260222317944e-12
1.550733251002384350e+00 2.668496354073557659e-12
1.574800869999307906e+00 1.692356510841540411e-13
1.605298465998203028e+00 2.965661100927893650e-15
1.641059625002526445e+00 1.074179559971819592e-20
1.679797110999061260e+00 1.774414120979797116e-89
1.718696197000099346e+00 2.019168865435057408e-26
1.755530269998416770e+00 1.565780995507275378e-18
1.787781397000799188e+00 1.429542073271642167e-16
1.813920480999513529e+00 2.927392070911410100e-15
1.832471517998783384e+00 5.906806826141694733e-15
1.842860466000274755e+00 1.393670522689684887e-15
1.845633890003227862e+00 4.627111528790425063e-16
1.841227659999276511e+00 2.493516305956526376e-17
1.830740691002574749e+00 2.026767977590339364e-19
1.815538194998225663e+00 4.507797908508272217e-22
1.796808754999801749e+00 5.864701563301593988e-32
1.776482223998755217e+00 2.290845210191609211e-59
1.755717857002309756e+00 1.529798272652247575e-35
1.736152545003278647e+00 1.115890516116244627e-23
1.719254859999637119e+00 1.289610679002844887e-21
1.705484549001994310e+00 1.404972767003611005e-19
1.695462501000292832e+00 1.742502940385721882e-19
1.689159829002164770e+00 9.200426699639120212e-24
1.685296134000964230e+00 1.405999311789882467e-40
1.682241804999648593e+00 9.154573164756930447e-39
1.678303911001421511e+00 4.127542644777693296e-23
1.671832397998514352e+00 2.046648304937958141e-19
1.661768152000149712e+00 1.075332533352656409e-19
1.648278878001292469e+00 3.085385539828877826e-20
1.631630502000916749e+00 2.699791215323256882e-22
1.612474656998529099e+00 1.814281964195655407e-25
1.591479520000575576e+00 2.003272103299370693e-35
1.569585289998940425e+00 9.816666128849913735e-225
1.547670365998783382e+00 8.662933245171507193e-33
1.526723857998149469e+00 8.575998064615001295e-23
1.507739909997326322e+00 1.989136385230975878e-19
1.491387750000285450e+00 1.060274223591125015e-16
1.478526427003089339e+00 1.980035606040749445e-15
1.469679986999835819e+00 8.633850822914583399e-14
1.465828672997304238e+00 4.386424022922729237e-14
1.466717495000921190e+00 1.337867304472978237e-14
1.472008607997850049e+00 1.284290287718339449e-16
1.480691495999053586e+00 1.410504494462650016e-29
1.490421753998816712e+00 7.809379294271491671e-23
1.498332857001514640e+00 5.512578344188528561e-14
1.501105375999031821e+00 2.305202692787027161e-11
1.495850246999907540e+00 2.181715638147551047e-10
1.480965282000397565e+00 8.496589130937454926e-10
1.455478883999603568e+00 6.056645573525331772e-10
1.420247459001984680e+00 8.101010736942563766e-11
1.377461619002133375e+00 9.410811118300445415e-14
1.330539514001429779e+00 2.055747221517122971e-32
1.282987414000672288e+00 2.556385524577259429e-15
1.238098687997990055e+00 1.031774231212298374e-10
1.198320462000992848e+00 5.243800794624195255e-09
1.165281895999214612e+00 7.215150555182056517e-08
1.140574385000945767e+00 5.810539202979996480e-08
1.123477433000516612e+00 4.042399392367120416e-08
1.113347164999140659e+00 3.087342986801476715e-09
1.108333799998945324e+00 3.587800136630819573e-12
1.106111590001091827e+00 2.298123707009672914e-54
1.103763063998485450e+00 1.502050828337736576e-11
1.098331891000270844e+00 5.558151489076747841e-09
1.087679448002745630e+00 3.034253052270921141e-08
1.070913067997025792e+00 4.501920225711795545e-08
1.048035769999842159e+00 4.250894750447799864e-09
1.020747476999531500e+00 1.297792979090884290e-13
9.917393680007080548e-01 1.160796959459037615e-11
9.649218060003477149e-01 3.910982702277110693e-07
9.439803140012372751e-01 5.165011008508855687e-06
9.311204480000014883e-01 2.674340662292392165e-05
9.286280619999160990e-01 4.013057699193111201e-05
9.372612710030807648e-01 3.741046669608928812e-05
9.571762820014555473e-01 1.871146440404566986e-05
9.876268500011065044e-01 3.118978518983484361e-06
1.026610875996993855e+00 2.868590293080865167e-07
1.072383332000754308e+00 5.414875322638105085e-11
1.121297958001377992e+00 1.052079972241967193e-92
1.170167831998696784e+00 1.361737253023766403e-11
1.215393277998373378e+00 6.301726070570054808e-09
1.253449330997682409e+00 5.979740878536422423e-08
1.281369450000056531e+00 9.336822563340733526e-08
1.297856735000095796e+00 3.397883185063014245e-08
1.303819641998416046e+00 4.301194403173123424e-09
1.301279179999255575e+00 3.720368814603712260e-11
1.293298598000546917e+00 1.125810954805682762e-20
1.283858222999697318e+00 8.622238817856757538e-18
1.276369431001512567e+00 1.394518959708165474e-12
1.272853476002637763e+00 1.531565110522019983e-10
1.275086403999011964e+00 5.113787607418725494e-10
1.283768247998523293e+00 9.468810516508381237e-10
1.299427707002905663e+00 6.552422467313900165e-10
1.322073470000759698e+00 2.564447895388212510e-10
1.351465372001257492e+00 1.345983973180196148e-12
1.385561193998000817e+00 4.771563822719090611e-16
1.422700006001832662e+00 8.710107473151289395e-66
1.459656122002343182e+00 2.933875988591487760e-16
1.493150592999882065e+00 2.515468271095361973e-13
1.521013497000240022e+00 1.328490463860064248e-11
1.540888614999857964e+00 2.509101763681766536e-12
1.553462797000975115e+00 8.536152404246400898e-14
1.560142408998217434e+00 5.413971394147332804e-21
1.564339158001530450e+00 9.016582820010999915e-25
1.570314028998836875e+00 9.518949776338861662e-15
1.581578135999734513e+00 4.571127669161128554e-13
1.599819104998459807e+00 9.548554087617658443e-13
1.625670623998303199e+00 1.666417801271184712e-14
1.657599693000520347e+00 3.995047492119284631e-20
1.692779040000459645e+00 2.174599884510926282e-44
1.727275108001776971e+00 8.301048394847794154e-20
1.757970111997565255e+00 6.803715000392173086e-16
1.782322953000402777e+00 3.120179006206619563e-14
1.798340247001760872e+00 3.561494014199164685e-13
1.804278769002849003e+00 1.080013136958458579e-12
1.799202194000827149e+00 4.426943931600815218e-12
1.781992653999623144e+00 1.137867206253253066e-11
1.752095215997542255e+00 1.684132512038583317e-11
1.709753596001974074e+00 1.530695806414422314e-11
1.655936903000110760e+00 9.664587694735334275e-13
1.593672988001344493e+00 6.729098960159644362e-16
1.526687068999308394e+00 2.271559775774924734e-39
1.459061253000982106e+00 1.095721334139282840e-14
1.395715478000056464e+00 3.081393594241810422e-10
1.340440791002038168e+00 2.101925252498486854e-08
1.296139305999531643e+00 1.474956870498040704e-07
1.264368518997798674e+00 2.266121005946861456e-07
1.244891497000935487e+00 4.916870598625172949e-08
1.235114598999643931e+00 1.444483048532176172e-09
1.231812194997473853e+00 1.216257164544017378e-15
1.230766134998702910e+00 7.972477007484552847e-17
1.227788206000695936e+00 1.365969656955597039e-09
1.218485096000222256e+00 8.059598381713949397e-08
1.199527403001411585e+00 7.916491711644340117e-07
1.168119439000292914e+00 2.948709653049375248e-06
1.122716551002667984e+00 5.642267543352931378e-06
1.063517791000776924e+00 6.317113882192352929e-06
9.923700439976528287e-01 4.320982426753199692e-06
9.121023429979686625e-01 1.551534925522370508e-07
8.274397269997280091e-01 1.020986920583345526e-29
7.429581200012762565e-01 3.015811603747630418e-05
6.638656409995746799e-01 1.501354386103700110e-03
5.946286170001258142e-01 7.749540829031223085e-03
5.380649410035402980e-01 1.745361900449541800e-02
4.950352790001488756e-01 2.489122692319864841e-02
4.646687639979063533e-01 2.154906566310492086e-02
4.440028659992094617e-01 1.096533430722793946e-02
4.294558450019394513e-01 1.559801929700064746e-03
4.176084840000839904e-01 1.234721564943314262e-05
4.049493410020659212e-01 3.191619872926977370e-03
3.894277759973192587e-01 1.687986472755256123e-02
3.688588900004106108e-01 3.255772856497514411e-02
3.421978110018244479e-01 5.288890050164823248e-02
3.089341360027901828e-01 8.337158275755056358e-02
2.688692509982502088e-01 1.224419790733541624e-01
8.237502102001599269e+00 6.350992517482521806e-117
8.206474835998960771e+00 4.030566236677666579e-94
8.158432139996875776e+00 7.161588811031536739e-51
8.052395605001947843e+00 2.433966829134715346e-63
7.910594449000200257e+00 1.471304054647665192e-51
7.717345739001757465e+00 2.640687535961524585e-52
7.477700343002652517e+00 1.693899655424624826e-53
7.197734204000880709e+00 1.264907433640296031e-56
6.885719201000028988e+00 8.176696973724116706e-62
6.550209969998832094e+00 1.401677450383664071e-73
6.200481267998839030e+00 7.093660253769173984e-98
5.843969669000216527e+00 0.000000000000000000e+00
5.487827959001151612e+00 7.636671573093422643e-86
5.137812357999791857e+00 6.226452087390292921e-60
4.798186951000388945e+00 2.181618967852134194e-45
4.473434152998379432e+00 5.809038505149419622e-35
4.169191871998918941e+00 7.000150183981876923e-28
3.891341835002094740e+00 1.004087494563129861e-22
3.646191183001064928e+00 9.342590196748686338e-20
3.436988876997929765e+00 8.681010497304587615e-18
3.265242484001646517e+00 1.229819096402700643e-16
3.130429052998806583e+00 4.446206673608346742e-16
3.030569706999813206e+00 4.248963870011778793e-16
2.962343691997375572e+00 1.962068363208405869e-16
2.922413405998668168e+00 2.821423624882450027e-17
2.906955171998561127e+00 1.190327492573622795e-17
2.914527720997284632e+00 1.975327296669950373e-17
2.945926848999079084e+00 9.335405338176109826e-17
3.004045142999530071e+00 7.224888579376365028e-16
3.093918824000866152e+00 1.296838438287911976e-15
3.219678298999497201e+00 8.208693301878634650e-16
3.384821958999964409e+00 7.409714316792645307e-17
3.589991869997902540e+00 2.916533878769856653e-19
3.831328227002813946e+00 6.293427928752091589e-24
4.100721975999476854e+00 1.104628504663624235e-34
4.386175694999110419e+00 1.034675793329735929e-127
4.673034712999651674e+00 1.191984609678886060e-42
4.944302010000683367e+00 5.087315484479770569e-31
5.180199508002260700e+00 6.100706002356347277e-27
5.361775827997917077e+00 1.092996426532444603e-24
5.471254830001271330e+00 1.951457705183915230e-23
5.495451876999140950e+00 5.271573977723673054e-23
5.429849748001288390e+00 1.827989978489992684e-23
5.281095223999727750e+00 2.645218903515528975e-25
5.066860185997938970e+00 2.212343432397829748e-28
4.806949821999296546e+00 5.596425008506638228e-35
4.521615012999973260e+00 1.122325082755771371e-63
4.230015395998634631e+00 4.697611976351164641e-48
3.947489891001168871e+00 1.235732521748252689e-28
3.686173384001449449e+00 1.260181979175789393e-22
3.452903016001073411e+00 2.183315931871582489e-19
3.251379859997541644e+00 1.014111254589379659e-17
3.081818643997394247e+00 1.038885004046084223e-17
2.939508723000471946e+00 4.541542284673788332e-19
2.817471427999407751e+00 3.375819913802799278e-23
2.707328096999845002e+00 2.875666808114438069e-39
2.600772230998700252e+00 2.316062113595802827e-33
2.489780790001532296e+00 5.682501204235160844e-22
2.369606701999146026e+00 3.254747697092712145e-18
2.237748627001565183e+00 2.274245585971062871e-18
2.096223414999258239e+00 3.230555095010512432e-31
1.952037514001858654e+00 4.623650820508599286e-16
1.816345625997200841e+00 3.010106128425156047e-09
1.702814697997382609e+00 1.140961738736351442e-06
1.626828344000387006e+00 1.656057239733903428e-05
1.601426581000851002e+00 5.381087787910618234e-05
1.636539283997990424e+00 5.718823150556404279e-05
1.737042218002898153e+00 2.257534995258682657e-05
1.902741194000554970e+00 2.015794748017230600e-06
2.125467640998977004e+00 1.522910381057287395e-08
2.390389374002552358e+00 6.158924610926092349e-14
2.676328778998140479e+00 2.216147057082266526e-33
2.957440356000006432e+00 8.931235831187984206e-16
3.207879767000122229e+00 1.670474037731458361e-13
3.404018854998867027e+00 7.503689140617211776e-13
3.528105466000852175e+00 8.729779311997529171e-13
3.571092390997364419e+00 7.754163631656457919e-13
3.530692293003085069e+00 4.486696378674996636e-13
3.412774998003442306e+00 1.364103587267113079e-13
3.230365095998422476e+00 3.352081687014639210e-14
2.998097244999371469e+00 7.295324513952900312e-16
2.734244680999836419e+00 1.330367619175804719e-19
2.454985484000644647e+00 2.000416716151467515e-78
2.175068123000528431e+00 1.005048731944363912e-15
1.907435887002066011e+00 2.151114071040080941e-09
1.664611857999261701e+00 1.122337494777831089e-06
1.456777502997283591e+00 4.808383562700916411e-05
1.293470930999319535e+00 4.275125853405107711e-04
1.181364561001828406e+00 1.415875678490352910e-03
1.123807773001317400e+00 2.365926232367805953e-03
1.121522821998951258e+00 2.058824558608688283e-03
1.171731439000723185e+00 9.333607491254953007e-04
1.268997685001522768e+00 1.943318970702086776e-04
1.406103141998755746e+00 1.253353938476040781e-05
1.574278139996749815e+00 2.061679678392884817e-07
1.765893117997620720e+00 2.856417642212640598e-10
1.973742374997527804e+00 2.718588383473271894e-15
2.191324215000349795e+00 7.259478319155887035e-26
2.413377393000700977e+00 7.389646788056295311e-137
2.635634263999236282e+00 1.130936418370612532e-33
2.853361615998437628e+00 8.678687952405392284e-31
3.064185541999904672e+00 2.324908755997883009e-26
3.263251209002191899e+00 2.028201123176076270e-25
3.447012184999039164e+00 7.685977765923731252e-24
3.610186600999440998e+00 3.362013194685372601e-22
3.745957636001548963e+00 2.523272908748360015e-21
3.848458593001851114e+00 3.785195686475348289e-20
3.910381296002015006e+00 2.006795654363173834e-19
3.926372857997193933e+00 9.944824084474078296e-19
3.892207540000526933e+00 2.694012768367643193e-18
3.806746510999801103e+00 2.057804203728761353e-18
3.673927824002021225e+00 5.788081554141901890e-19
3.501070457001333125e+00 2.644935654518028073e-22
3.303460893999726977e+00 1.610678192797725374e-37
3.098699879999912810e+00 3.077085654433002896e-26
2.906215268998494139e+00 8.069311374094485022e-16
2.742666734000522410e+00 2.331791013678880080e-12
2.620063493999623461e+00 5.158800849718567020e-11
2.543099317001178861e+00 1.016375709028015711e-10
2.510365426998760086e+00 1.709786965224461672e-11
2.514278128001024015e+00 1.019854336803046435e-13
2.543480358999659074e+00 2.481624512911460858e-19
2.585447869998461101e+00 2.171174229893944072e-71
2.628344852997543057e+00 1.487979703259960460e-23
2.661884528999507893e+00 1.050426596168927527e-17
2.677853913002763875e+00 6.701351818356091762e-16
2.671426462999079376e+00 1.939767174964975442e-15
2.641345899999578251e+00 2.764429347558386707e-15
2.587916475000383798e+00 3.828674105156402719e-15
2.512093613997421926e+00 3.542441102314320908e-15
2.415884064001147635e+00 8.737904060763215933e-16
2.302976056998886634e+00 9.519358554294994055e-18
2.178746785000839736e+00 4.053547806965817768e-21
2.047838528000283986e+00 2.155428229922093535e-73
1.917367023997940123e+00 1.239885161237384351e-18
1.792798964001121931e+00 1.065207720797180975e-11
1.681083629999193363e+00 6.425939195655111817e-09
1.588378999997075880e+00 2.815224482972207726e-07
1.520754633002070477e+00 2.613027530044807123e-06
1.483432974000606919e+00 9.169945843367047786e-06
1.480654910999874119e+00 1.217951131149567953e-05
1.513971484997455264e+00 7.350557029468999874e-06
1.582648070001596352e+00 1.824512499522237088e-06
1.683648252001148649e+00 2.056241245032227127e-07
1.813311188001534902e+00 2.481823492340156047e-09
1.964596777997940080e+00 1.904662515614475886e-12
2.130706471001758473e+00 7.759283013696589200e-20
2.303929252997477306e+00 1.693309270179130600e-62
2.476291335999121657e+00 1.917087325796350105e-21
2.639152768999338150e+00 6.556653932768465821e-18
2.785295737001433736e+00 1.771388189715120640e-16
2.908051588001399068e+00 4.587801747386225749e-16
3.002736087997618597e+00 4.794987620598191919e-16
3.066439586000342388e+00 2.536474940011235622e-16
3.098307965003186837e+00 6.937073229449380603e-17
3.099586932999955025e+00 1.410191863104003140e-17
3.072702097997535020e+00 9.948861882924039431e-19
3.021777744001155952e+00 6.779417304727997207e-21
2.952637770002183970e+00 4.690103915016760946e-25
2.871818804000213277e+00 6.839355722674051563e-41
2.787057147001178237e+00 1.998417843527086555e-37
2.706612057998427190e+00 1.963842113202016900e-20
2.639877634999720613e+00 5.624875419251892477e-16
2.594387147997622378e+00 1.155145684926050279e-13
2.576914179000596050e+00 9.618095648764723991e-13
2.591263471000274876e+00 8.971712228697383055e-13
2.637807490998966387e+00 8.487852130973326710e-14
2.713199468998936936e+00 4.096765021520164662e-16
2.811244282002007822e+00 2.213638437150511605e-21
2.923274230997776613e+00 8.021501465499878227e-39
3.039926633999129990e+00 2.969763856225596362e-45
3.152774043999670539e+00 8.464131151063088530e-27
3.253241107999201631e+00 6.977853879221382780e-23
3.334872895997250453e+00 8.025311550279647533e-21
3.391841143002238823e+00 4.831925648186772099e-20
3.420723100000031991e+00 1.082606593582183785e-19
3.419720923000568291e+00 5.204911241713651802e-20
3.389837679998890962e+00 1.001193576307310974e-20
3.333801765002135653e+00 2.394818848942441904e-22
3.256479775998741388e+00 2.548032052514730687e-25
3.163825359999464126e+00 8.257087783755768969e-32
3.062368492002860876e+00 4.666632890265191241e-67
2.959158727997419192e+00 2.109764550236017802e-32
2.862884298003336880e+00 1.254796630959307667e-21
2.781033557999762706e+00 3.680883048650536238e-17
2.720569649001845391e+00 2.291761159523793640e-14
2.689171282996539958e+00 3.269105596239509078e-13
2.691273735999857308e+00 8.754419799387913869e-13
2.729380648001097143e+00 3.284507616146775517e-13
2.802525162001984427e+00 1.738076861463864694e-14
2.906889675999991596e+00 2.400787482339541482e-17
3.035135543999786023e+00 2.076899476707766756e-24
3.176768710000033025e+00 4.039056929557535435e-121
3.318995847999758553e+00 1.621335476228271035e-30
3.450159493000683142e+00 8.279216093411966438e-24
3.560622339999099495e+00 1.694853222973144124e-21
3.642986546998145059e+00 3.813841477114479738e-21
3.694209504003083566e+00 8.520663042499593029e-22
3.714934425999672385e+00 5.284266670840093347e-23
3.707916163999470882e+00 6.801971910991590618e-26
3.679284105000988347e+00 3.076923455730323215e-30
3.635294813000655267e+00 3.730861885209504099e-36
3.581026829997426830e+00 1.301980974432498697e-50
3.521803286999784177e+00 2.552333227654857327e-70
3.460157710000203224e+00 2.368134186750450563e-146
3.397987532000115607e+00 4.383405160026432720e-218
3.335594340998795815e+00 3.156183745661677078e-91
3.274417984001047444e+00 1.614142824882448385e-60
3.215878760998748476e+00 8.829543754533640560e-42
3.162638656001945492e+00 4.789444926472313967e-32
3.118058791998919332e+00 6.702994823014090376e-29
3.083734998999716481e+00 1.285184036209754375e-26
3.061158806998719228e+00 2.049864702737503846e-27
3.049397786999179516e+00 9.467747029685978244e-31
3.046084284997050418e+00 1.801198189607465999e-40
3.047575743999914266e+00 1.407137024161818421e-76
3.050388346997351618e+00 1.009660164180144600e-69
3.051599783000710886e+00 5.163534923926322881e-49
3.049538277999090496e+00 5.299117290419248590e-53
3.044689895999908913e+00 6.975096379327802181e-50
3.036704726997413673e+00 1.703208647295272795e-56
3.026301631998649100e+00 7.891748739105185036e-60
3.013767764998192433e+00 5.056074897180743518e-53
2.998546040998917306e+00 7.488664742104557435e-78
2.982107144998735748e+00 2.853052982392609817e-88
2.964739011000347091e+00 5.904342666585064387e-67
2.948966323001513956e+00 6.395811889553336763e-41
2.937456499999825610e+00 1.638806758730563619e-29
2.934161240002140403e+00 8.231954656111279589e-25
2.942560801999206888e+00 1.393418511730153942e-22
2.965284058998804539e+00 1.204704869540784104e-22
3.002581007000117097e+00 7.610956131124462251e-24
3.053479225000046426e+00 7.134965988450262815e-30
3.113377095000032568e+00 1.771510089474901411e-51
3.176421348001895240e+00 2.001796367772630391e-80
3.238110630001756363e+00 9.212972390738770016e-40
3.293816207002237206e+00 3.667389139509023763e-34
3.340937667999241967e+00 8.066964585690448705e-31
3.377000975000555627e+00 4.731979509092555960e-29
3.400173718997393735e+00 7.096870205353249893e-29
3.410023639000428375e+00 9.079034040324496534e-28
3.405311839000205509e+00 9.705556223612067668e-29
3.387086506001651287e+00 5.336140507613140272e-29
3.355806712999765296e+00 9.629017660067194271e-32
3.313977601999795297e+00 2.988516429906644651e-36
3.264403721001144731e+00 6.263142738763256229e-52
3.211266689999320079e+00 1.032525697017986522e-135
3.158617713001149241e+00 1.327595306916070428e-43
3.110571943998365896e+00 5.051320828975997204e-34
3.069816349998291116e+00 4.942999133580447137e-33
3.036504431001958437e+00 7.921740808093027540e-43
3.007434310999087756e+00 6.554436495325836874e-189
2.978157917998032644e+00 6.134139145304544870e-36
2.943160516999341780e+00 7.648746051354083470e-28
2.898852158999943640e+00 3.531020590327001798e-25
2.843602656997973099e+00 1.061568161183664190e-24
2.777609780998318456e+00 2.207777129345098828e-26
2.702874092999991262e+00 3.376003987747023679e-29
2.621597006000229158e+00 6.861834100738057587e-34
2.535920530001021689e+00 1.067078504054494071e-41
2.447635176999028772e+00 3.361088767604377126e-70
2.358533958999032620e+00 8.054587760344338159e-56
2.270593482000549557e+00 6.269591330283949454e-26
2.187602247999166138e+00 1.858042118815618254e-17
2.114654420001897961e+00 8.406952337728756409e-14
2.056560052998975152e+00 1.393308905103753350e-11
2.018285754998942139e+00 2.013770967719956304e-10
2.003495913002552697e+00 5.484957720368303022e-10
2.013887635999708436e+00 2.268097560120142341e-10
2.047861199000180932e+00 8.008602241330849216e-12
2.100565323999035172e+00 1.820410322414885333e-15
2.164725644997815834e+00 1.369169649984685888e-40
2.230600213999423431e+00 3.349786216852457845e-22
2.290012047000345774e+00 2.728581225849521875e-16
2.336110626998561202e+00 1.374376960777404254e-14
2.364391496001189807e+00 5.333297754206640099e-14
2.372524151000106940e+00 1.104697043932111747e-13
2.359294104997388786e+00 1.180966513767304586e-13
2.324962410999432905e+00 9.097386313616656330e-14
2.270786346998647787e+00 2.052875516372429634e-14
2.199826545001997147e+00 1.928074967509869274e-16
2.117290697002317756e+00 1.732376577539477249e-24
2.030240284999308642e+00 3.178423007449794190e-26
1.946646512998995604e+00 4.256861671078144316e-13
1.875996929000393720e+00 6.679072587220561196e-10
1.826408113000070443e+00 1.956169123349885032e-08
1.804352708997612353e+00 7.090026074543713856e-08
1.813160990001051687e+00 3.073081607959359488e-08
1.850333145001059165e+00 2.384022837451108744e-09
1.910386623003432760e+00 8.435886689690243218e-13
1.983283729001414031e+00 7.369701447716358620e-34
2.058089201000257162e+00 3.133054625500486741e-16
2.123155543999018846e+00 3.533188809532669220e-12
2.168623863999528112e+00 7.086194859402043594e-11
2.187504970999725629e+00 1.912284490950986784e-10
2.176623522998852422e+00 2.368795928900567151e-10
2.135852295999939088e+00 8.120419908381471079e-11
2.069382326000777539e+00 1.907498670900875115e-11
1.982202021998091368e+00 1.352008932154595712e-12
1.880174986999918474e+00 4.889394545341569896e-17
1.771438854997541057e+00 1.057982028609261071e-26
1.664915139001095667e+00 5.631239574634470080e-11
1.570189103000302566e+00 8.016159021835481864e-08
1.496109326999430778e+00 2.305331017443304798e-06
1.450328458999138093e+00 1.074413722995020794e-05
1.437730002999160206e+00 1.555834368823094338e-05
1.459654928003146779e+00 8.306329465906870787e-06
1.513934673999756342e+00 1.180767237483424613e-06
1.594732736000878504e+00 3.202292606936842283e-08
1.694921374997647945e+00 4.146702734854939799e-12
1.805202675001055468e+00 5.660936963090095101e-76
1.915762981996522285e+00 2.324524283904421939e-14
2.016165085999091389e+00 1.554103950181591459e-11
2.097727980999479769e+00 2.018153806489988803e-10
2.152917565999814542e+00 5.774634291958211781e-10
2.176709408002352575e+00 6.550707896657847012e-10
2.167662870000640396e+00 4.954978179286447270e-10
2.127025344001594931e+00 1.510790064029688336e-10
2.059593575999315362e+00 9.649816291677912822e-12
1.972826347999216523e+00 6.730804206749259287e-15
1.875792553000792395e+00 5.268577369216932600e-48
1.777965805002168054e+00 4.690099228274397898e-15
1.687490394000633387e+00 2.429001389375035244e-10
1.610974835999513743e+00 1.690125569735013093e-08
1.553046243003336713e+00 1.008776647571798482e-07
1.515669217998947715e+00 2.053173783808728707e-07
1.499199249999946915e+00 1.394233120834628520e-07
1.501982165998924756e+00 3.961522161412531883e-08
1.521372298000642331e+00 1.718480400154537778e-09
1.553071743997861631e+00 6.137673460202713470e-12
1.592773687003500527e+00 3.578255430518465779e-23
1.634629346001020167e+00 7.940997227095982671e-18
1.672473787999479100e+00 5.548406620497490180e-12
1.700402159000077518e+00 1.469374844654893876e-09
1.711407880000479054e+00 1.217127791248660684e-08
1.700924785000097472e+00 7.172243930086102357e-08
1.664550777997646946e+00 1.440285825298073737e-07
1.601716224002302624e+00 1.600167182059413230e-07
1.514987719001510413e+00 6.119647294602626262e-08
1.410312730000441661e+00 1.764211232761572202e-09
1.295806582998920931e+00 3.778918780740209031e-21
1.179899514001590433e+00 2.102275474005008541e-08
1.071476443998108152e+00 1.303733662890222898e-05
9.768976160012243781e-01 3.031578634559991083e-04
9.025438829994527623e-01 9.928319033682556430e-04
8.500816350024251733e-01 2.344510052146844738e-03
8.214702699988265522e-01 2.811392241733951230e-03
8.157330430003639776e-01 2.230623510747095813e-03
8.307284080001409166e-01 9.519561412661929753e-04
8.625886219997482840e-01 2.653382594987161347e-04
9.079255620017647743e-01 2.906974480821282171e-05
9.630284520026179962e-01 9.868052579529431216e-07
1.024780964999081334e+00 1.452124304314513641e-08
1.091237830998579739e+00 1.828983926015429302e-11
1.160721229000046151e+00 1.113975794282689545e-15
1.232082805003301473e+00 8.341436406742685423e-74
1.303350332000263734e+00 8.881170335818689805e-17
1.372310222002852242e+00 1.418094703467705308e-11
1.435372845000529196e+00 7.315957892009678254e-10
1.488920121002593078e+00 7.292011163503660101e-09
1.529080309002893046e+00 1.791613766210282179e-08
1.553242411002429435e+00 2.387703504499916190e-08
1.560082656000304269e+00 1.297369086174264187e-08
1.550530484000773868e+00 4.247124045062260064e-09
1.526695649001339916e+00 7.347872045823921409e-10
1.491406539000308840e+00 5.031217821534973452e-11
1.447717577000730671e+00 8.780374437190445441e-13
1.398422953996487195e+00 1.100314859613225222e-17
1.346574698000040371e+00 2.024246788807863062e-38
1.295187939998868387e+00 2.595914198397762409e-15
1.246543767003458925e+00 4.905820743830036188e-10
1.203901739001594251e+00 4.768992807307002090e-08
1.170001114001934184e+00 5.952122223748759319e-07
1.147198654001840623e+00 2.587865132589235050e-06
1.137384912999550579e+00 4.037114922166281446e-06
1.141152079999301350e+00 4.365968840302607436e-06
1.158810164000897203e+00 1.276885723630589127e-06
1.188497978000668809e+00 2.538523993224587003e-07
1.228549792998819612e+00 3.051152895893918296e-09
1.275468673000432318e+00 6.892478329298101382e-15
1.325165987000218593e+00 4.086796572787668532e-74
1.374747271001979243e+00 6.106514813574254119e-13
1.419651689000602346e+00 6.105044317335466015e-11
1.457191592999151908e+00 4.920603337975474971e-10
1.485140675998991355e+00 6.537677207979188757e-10
1.502661751001141965e+00 1.965722758868050586e-10
1.510511696000321535e+00 1.499607060277284177e-11
1.510461919999215752e+00 5.598486641732516629e-15
1.505855985000380315e+00 1.573056318449912497e-28
1.500063800998759689e+00 2.482503964212496167e-18
1.497196231000998523e+00 9.660754279547247351e-13
1.500571847001992865e+00 7.536013303030822523e-11
1.512802306999219581e+00 2.810474176064585069e-10
1.535224444000050426e+00 2.878494488131162524e-10
1.568321381000714609e+00 8.228325936314370136e-11
1.611604163001175039e+00 3.440152339572483833e-12
1.663440830001491122e+00 4.819651525729865798e-15
1.721307754000008572e+00 1.316798910487571033e-23
1.781790824999916367e+00 7.317914095401545667e-13
1.831959029997960897e+00 1.105723361457635602e-25
1.879476283000258263e+00 2.826478225414725293e-14
1.917281088997697225e+00 6.670786216962198276e-12
1.939932317000057083e+00 6.806049273764372191e-11
1.943617272998380940e+00 8.190173666263032621e-11
1.927922384002158651e+00 4.901093926799870529e-11
1.894122731999232201e+00 3.155138133276627796e-12
1.846526502002234338e+00 7.890677373199545226e-15
1.790429320997645846e+00 3.362962421623194419e-28
1.732290084997657686e+00 2.385070305129114031e-21
1.677433283999562263e+00 2.327327399928009895e-13
1.630518482001207303e+00 4.044053995728284833e-11
1.594380655002169078e+00 4.290084055537318955e-10
1.570646273001329973e+00 9.948412810498478769e-10
1.559751453998615034e+00 9.674917494820020007e-10
1.561397109002427896e+00 3.607635745399538401e-10
1.574507326000457397e+00 2.530539318706521935e-11
1.596952289000910241e+00 1.347397364801388914e-12
1.627158906998374732e+00 5.273928667495922689e-07
1.628010483000252862e+00 1.474118415691216143e-06
1.662936811000690795e+00 6.457512298483025542e-28
1.699533566999889445e+00 3.253176918241902457e-42
1.735364430998743046e+00 4.833336479474965095e-26
1.769005481000931468e+00 1.232116676431292454e-19
1.798488848999113543e+00 3.519611756605519258e-18
1.822843901001760969e+00 2.324434481111197094e-17
1.841320155999710551e+00 2.701537222689085558e-18
1.854364647002512356e+00 7.814652349204658325e-22
1.863565472998743644e+00 2.766947916889409675e-29
1.870635241000854876e+00 4.677242322394117395e-63
1.877252539001347031e+00 6.199105179288207407e-159
1.883940816001995699e+00 0.000000000000000000e+00
1.890637085001799278e+00 1.526619647591666799e-44
1.896388052002293989e+00 3.652318526865340877e-55
1.901520998002524721e+00 6.649875479753946248e-32
1.904754413000773638e+00 5.659126958341306582e-33
1.906203197002469096e+00 3.602388821657748569e-55
1.907024452000769088e+00 1.520703182501128005e-97
1.907647018000716344e+00 5.286519244027674063e-154
1.908348936001857510e+00 3.591630154392037580e-81
1.909339253998041386e+00 2.592753646549728980e-48
1.909504097999160876e+00 9.221223060702596757e-43
1.908610779999435181e+00 3.251433213036614163e-28
1.905246391997934552e+00 7.268749039889604110e-25
1.898694518000411335e+00 5.096529431041807958e-22
1.888088308998703724e+00 2.536685032540465305e-20
1.872774921001109760e+00 5.026207029242349897e-20
1.852725499000371201e+00 1.291346588985219894e-19
1.827889399999548914e+00 3.342563946283439165e-19
1.798248732000502059e+00 8.307948343099854344e-19
1.763831177002430195e+00 1.879934515246242703e-18
1.724723616000119364e+00 2.185827256141635304e-19
1.681659345002117334e+00 7.221309625716312711e-25
1.636403749998862622e+00 2.759418325038391450e-101
1.591264525999577018e+00 3.564499253168264576e-25
1.547935629998391960e+00 1.104235990144591553e-16
1.508518531998561230e+00 4.725990678380933970e-14
1.474293035000300733e+00 1.619623100818995898e-11
1.447458112997992430e+00 1.640132266203113480e-10
1.429128741998283658e+00 5.233106517707876466e-10
1.419898898999235826e+00 3.549395533415358550e-10
1.419277798002440250e+00 8.646005326224896926e-11
1.426238075997389387e+00 8.319643569633600873e-13
1.438537435999023728e+00 1.030880456059126235e-20
1.452838012999563944e+00 6.596589189950985551e-24
1.465606034998927498e+00 2.768174711825302467e-16
1.474881271999038290e+00 1.725760925455724453e-12
1.477929916996799875e+00 1.770869711295560023e-11
1.473479362000944093e+00 2.035136338233704381e-10
1.459881875998689793e+00 1.748357824985646533e-10
1.437508230999810621e+00 1.234663505272403868e-10
1.407009343998652184e+00 9.269807856630147888e-12
1.370365396996930940e+00 2.677951327316123837e-14
1.329969770999014145e+00 1.425998284961294043e-31
1.288910176001081709e+00 1.434536349315980486e-17
1.249877474998356774e+00 6.931723217342212423e-12
1.215055492997635156e+00 5.767821037598606301e-09
1.187330226999620209e+00 7.090746005906482699e-08
1.168399303998739924e+00 1.375295971096647819e-07
1.158566245001566131e+00 1.419713626021881319e-07
1.157639077999192523e+00 7.198923290613666114e-08
1.164877877999970224e+00 2.611138543647891494e-08
1.179498379002325237e+00 5.209605309724291353e-09
1.200541513000644045e+00 5.933820299999771678e-10
1.227042964997963281e+00 1.157302926878926882e-10
1.258569285000703530e+00 1.606079581466655606e-13
1.293366146997868782e+00 3.505197088645092517e-16
1.330595364997861907e+00 5.235399946933015908e-34
1.368395746998430695e+00 1.756803963552401329e-109
1.406254305999027565e+00 4.423690579057678368e-88
1.444210732999636093e+00 5.174451203232004763e-103
1.482244477003405336e+00 9.910656371438831208e-42
1.520798368001123890e+00 5.743461303751609480e-60
1.559621406002406729e+00 8.973338415688964796e-70
1.598230753999814624e+00 8.002000736965166814e-37
1.635998711000866024e+00 1.169508667414424202e-30
1.672454183000809280e+00 2.104875262561134728e-28
1.707269637001445517e+00 4.970243981197023025e-28
1.740292493999731960e+00 1.369313937965510860e-39
1.772378221001417842e+00 1.201508750546913636e-54
1.804978207001113333e+00 8.120167205383071996e-26
1.840086706000874983e+00 9.800081489256800436e-20
1.879825659998459741e+00 5.738825004319808602e-17
1.926327539000340039e+00 1.567930412705178402e-17
1.979626885000470793e+00 3.088633211563616193e-19
2.039006784001685446e+00 2.429886024700730152e-23
2.102838139999221312e+00 7.800322657217993005e-23
2.161560448999807704e+00 1.616405524892818984e-33
2.222805064000567654e+00 5.789433166721232397e-27
2.279765371997200418e+00 1.968691395736549977e-21
2.329303998001705622e+00 3.751920673253922544e-19
2.368846187997405650e+00 3.597242823842096116e-18
2.396657411998603493e+00 3.001644522031391445e-18
2.412428382998768939e+00 6.939803124744993452e-19
2.416764966998016462e+00 8.013637733392761821e-20
2.410706478000065545e+00 1.046135834959096974e-21
2.396100828998896759e+00 2.240701724543874753e-24
2.374890011000388768e+00 5.067013002049602967e-30
2.349487851999583654e+00 2.297377321350293928e-61
2.323138505998940673e+00 4.343225221195242315e-47
2.298355602000810904e+00 4.371772061282799675e-27
2.278265144999750191e+00 8.906441773355338073e-24
2.264151597002637573e+00 1.217064173295076214e-22
2.256528320001962129e+00 2.452592666977391234e-22
2.255512200001248857e+00 2.736704902837944324e-26
2.259211674998368835e+00 1.102422629688912379e-36
2.265306147000956116e+00 9.059022180676409046e-45
2.269791287999396445e+00 1.946124529281060539e-17
2.263030933001573430e+00 2.361869144209122299e-36
2.258722665999812307e+00 1.889052670593421465e-21
2.247208823999244487e+00 7.359509029943881483e-21
2.228176612999959616e+00 1.994303884917031427e-20
2.201489775001391536e+00 6.556028656743165693e-19
2.166136937998089707e+00 4.264734533511832461e-20
2.123509477998595685e+00 3.329868265566652035e-19
2.073350376998860156e+00 5.246888435214144872e-20
2.016752305000409251e+00 1.403455656538426599e-25
1.956587883996689925e+00 1.283737229188172104e-93
1.896190351999393897e+00 1.083310751594869115e-24
1.838980676999199204e+00 7.658776936091953038e-15
1.790152755002054619e+00 8.504269067112617525e-12
1.753895646997989388e+00 1.877503657286413991e-10
1.732953719998477027e+00 6.018509648292420068e-10
1.728450504000647925e+00 1.462563844223953603e-10
1.738283984999725362e+00 3.993151650674951862e-12
1.758973459996923339e+00 6.287291341697663189e-16
1.785987341001600726e+00 7.200939452944194630e-31
1.814685021003242582e+00 7.554351185265739218e-35
1.842004360001737950e+00 1.154162487428325546e-23
1.866133719999197638e+00 2.092079996107127170e-22
1.886549867998837726e+00 1.469048591810090444e-21
1.902811508000013418e+00 1.570936106532436053e-22
1.915181459000450559e+00 1.431074070411249536e-20
1.922760992001713021e+00 9.327112712976218939e-20
1.925069395998434629e+00 1.272353174582994754e-19
1.922011880000354722e+00 1.054705082368517780e-21
1.914621214000362670e+00 1.876289587888072490e-24
1.903882507001981139e+00 7.277071207121261825e-73
1.892787669999961508e+00 2.278207060805887059e-31
1.883632275003037648e+00 1.238032537965149650e-19
1.879497387999435887e+00 6.590265611106252329e-18
1.881402547001925996e+00 2.925231981427953308e-17
1.889849766997940606e+00 1.570206035880298713e-16
1.905554073000530479e+00 4.926487418866561427e-17
1.928245655002683634e+00 1.423258797037705788e-17
1.957721042999764904e+00 5.396000399382449543e-18
1.993953973997122375e+00 5.197597895254369294e-20
2.035911688999476610e+00 4.541657735603557851e-23
2.082409018999896944e+00 1.344395784906341684e-37
2.130690099002094939e+00 7.436599656859598284e-75
2.178498457000387134e+00 2.017925239218676693e-25
2.221754133999638725e+00 6.658961548965628717e-20
2.257001112997386372e+00 7.100945070681112892e-18
2.281749027999467216e+00 4.708140546017534415e-18
2.295871032001741696e+00 2.417665554661804193e-19
2.300616155000170693e+00 5.514319511485241053e-25
2.299804524001956452e+00 1.128936928909414757e-57
2.297985629997128854e+00 1.916279522602069853e-27
2.300731999002891826e+00 1.967958199955369411e-20
2.311900435001007281e+00 4.477788435351592725e-18
2.334093869001662824e+00 1.609830223489400559e-18
2.367073360001086257e+00 1.069849182340224782e-19
2.409949457996845013e+00 1.680752917684695100e-23
2.460072303001652472e+00 9.900292853161948394e-33
2.514098542000283487e+00 1.390092166781054885e-70
2.568999250001070322e+00 1.870494424333051719e-45
2.621624079998582602e+00 1.247118421669295106e-29
2.668457165000290843e+00 6.487906337612516428e-25
2.706568544999754522e+00 1.752954276152541885e-20
2.731038309000723530e+00 3.204446787145245081e-19
2.739515183999174042e+00 3.416107240465395106e-18
2.729894175998197170e+00 1.850343259844775867e-18
2.702899071999127045e+00 2.471604103175122119e-20
2.662110193999978947e+00 5.637034592022193781e-23
2.611086597000394249e+00 1.379377788194405125e-33
2.555635717999393819e+00 1.187535621855094777e-76
2.500962409998464864e+00 2.352138613055604965e-31
2.450767120000818977e+00 3.162075875668018312e-23
2.408380136999767274e+00 5.712010974423756340e-21
2.375147623002703767e+00 2.048076293652070252e-19
2.352217372001177864e+00 1.260024143204471665e-18
2.340195533000951400e+00 3.616973400945849328e-19
2.338293531000090297e+00 2.087086349287432933e-19
2.346230253999237902e+00 5.262096306325974450e-22
2.361827048000122886e+00 2.231910602889481696e-31
2.381189689000166254e+00 1.210493336576741685e-79
2.399970149999717250e+00 1.104584273229707442e-25
2.412790469999890774e+00 3.239910160929352897e-20
2.415680183999938890e+00 1.071286030309640711e-17
2.405424714997934643e+00 4.756773056834299043e-17
2.381140823999885470e+00 4.392858251608812394e-18
2.344822930001100758e+00 2.826281987621474378e-20
2.299445467997429660e+00 1.121255504924719793e-25
2.248823134999838658e+00 1.587063749651385469e-74
2.198761561998253455e+00 1.686475079187679318e-26
2.152997535999020329e+00 2.579763243542218114e-20
2.114218224000069313e+00 8.877246604077887885e-18
2.084167214998160489e+00 4.777198989668947390e-18
2.062219792998803314e+00 4.462798674843730972e-18
2.048095907000970328e+00 1.168819012287411871e-19
2.040408718999970006e+00 1.208672299268136451e-23
2.037064898999233264e+00 7.207915436743137461e-32
2.036061710998183116e+00 4.775698610600039461e-53
2.034230508001201088e+00 4.621173670442174227e-31
2.029942774002847727e+00 2.083918377246440348e-24
2.021649474998412188e+00 2.993472159935733457e-22
2.008566616997995880e+00 3.741048137330583935e-20
1.989717903001292143e+00 1.303369273542932354e-22
1.966452458000276238e+00 5.511112169295724178e-24
1.939412211999297142e+00 6.313011173795761432e-30
1.910074397001153557e+00 1.261782185000622748e-32
1.878897448998031905e+00 2.029535224838956355e-49
1.846969223999622045e+00 1.921629680941336475e-37
1.813785902002564399e+00 4.558760175055833256e-37
1.779389253999397624e+00 3.861598834763960567e-32
1.743459386001632083e+00 2.663653777834118010e-35
1.706338988999050343e+00 1.197213524748276087e-74
1.668974436001008144e+00 7.027862990623920829e-41
1.632384213000477757e+00 1.166954229583442823e-28
1.597291088997735642e+00 1.210995532434786299e-24
1.564111166997463442e+00 1.019510651890885942e-32
1.531935276998410700e+00 4.287790361187055004e-38
1.499067963999550557e+00 2.161345548578539052e-18
1.463301706000493141e+00 9.157742495739494709e-15
1.423265771998558193e+00 2.963323619384182380e-13
1.378297008999652462e+00 7.188799938188190731e-14
1.329257879002398113e+00 1.556228663825506108e-15
1.277342304001649609e+00 7.053419777864117319e-71
1.225540455998270772e+00 1.774880942178368972e-15
1.176010390998271760e+00 1.542234668021817369e-11
1.130216699999436969e+00 2.947522994388996087e-10
1.088691425000433810e+00 1.154601503905581431e-09
1.051504179999028565e+00 9.965761345238048745e-10
1.018170130999351386e+00 1.151627727913513112e-09
9.883836469998641405e-01 7.207555435803196417e-09
9.625083509999967646e-01 1.208209121765331463e-07
9.416367069970874581e-01 8.344160781352982573e-07
9.268332280007598456e-01 5.167489159927007500e-07
9.174394510009733494e-01 5.385406141682002631e-07
9.133226219964853954e-01 7.457329420194358321e-08
9.132331969994993415e-01 3.517332255135249207e-11
9.150153789996693376e-01 4.672191223003436904e-15
9.177993599987530615e-01 8.431798635493255671e-31
9.208128899990697391e-01 1.760280420521314155e-22
9.242694530003063846e-01 1.235631417622696802e-11
9.295080400006554555e-01 4.002381718748377916e-09
9.378047680002055131e-01 6.950865496655265062e-08
9.504243989977112506e-01 1.261402679387237169e-08
9.667389860005641822e-01 5.698062652837874996e-10
9.858927929999481421e-01 3.628339734286338835e-22
1.005606415001238929e+00 1.384430279524549608e-13
1.023668436999287223e+00 1.892268367438183113e-11
1.039225152999279089e+00 2.480711236923952861e-12
1.052544056001352146e+00 3.860830885837682478e-52
1.065744494997488800e+00 9.401459669462954381e-12
1.081618413001706358e+00 1.542584503942993180e-08
1.103060883000580361e+00 7.717185495486567855e-08
1.131628039001952857e+00 1.170136299938586630e-08
1.166380888997082366e+00 2.165786405740635068e-10
1.205696100001659943e+00 7.811728361989311299e-16
1.247073647002252983e+00 5.014437083534305562e-63
1.288317004000418819e+00 6.009017431206561699e-20
1.328006099000049289e+00 7.266875708257677993e-18
1.365553962001285981e+00 2.686093032181426410e-18
1.400886912997520994e+00 7.062772144499211542e-20
1.434206871999776922e+00 4.752780526854291362e-19
1.465167132002534345e+00 9.982609252166081134e-18
1.493204977003188105e+00 2.151474197325550171e-18
1.518378402997768717e+00 4.245231851077365484e-18
1.540436870000121417e+00 2.966001914609636083e-19
1.559635775000060676e+00 7.477267695776677087e-34
1.577906266000354663e+00 2.598628837449024174e-41
1.596817263998673297e+00 1.026589585998745272e-23
1.617797246999543859e+00 2.154579967203147857e-21
1.641439483999420190e+00 9.952993302448850060e-34
1.666172181001456920e+00 5.029146387079231595e-31
1.689551765000942396e+00 6.728017306819687708e-18
1.708539130999270128e+00 1.607982924111177812e-14
1.720487205999233993e+00 7.069058056038105509e-13
1.723171825997269480e+00 1.182081633237469322e-12
1.716197838999505620e+00 4.862646915489089158e-13
1.700270572000590619e+00 7.073993729957532024e-14
1.676710269002796849e+00 1.609074910280028421e-14
1.646496518002095399e+00 2.483136208016226285e-16
1.611360425002203556e+00 3.469162404998408529e-18
1.572538651998911519e+00 3.875064900286077372e-22
1.531439067999599501e+00 2.525735262344867934e-22
1.488271703001373680e+00 4.220997194647939254e-44
1.444633801998861600e+00 8.202048020936570181e-110
1.400927863000106299e+00 1.275699897839638932e-56
1.357458260001294548e+00 1.064281364035641927e-24
1.315157493001606781e+00 7.874907487165357299e-21
1.274368182999751298e+00 1.942087360316286300e-22
1.234757870002795244e+00 9.734699137857477453e-41
1.195463340001879260e+00 4.597877592533440494e-26
1.155454149000433972e+00 2.556413332712961722e-13
1.112832435002928833e+00 1.463666539900876637e-10
1.066384267000103137e+00 1.776506535117510675e-08
1.014514766000502277e+00 1.086540897304951963e-07
9.568632370028353762e-01 2.293727972256583420e-07
8.938746589992661029e-01 1.538990804004729352e-07
8.267537030005769338e-01 5.849209060387834320e-08
7.567319320005481131e-01 1.380373756019177306e-14
6.861043790013354737e-01 4.222971495710403481e-08
6.170717360000708140e-01 9.747790656903703246e-05
5.519610080009442754e-01 2.277737605336072665e-03
4.933174349971523043e-01 1.747582050245553506e-02
4.451108389985165559e-01 4.533171968426673304e-02
4.100227009985246696e-01 8.666307874671631828e-02
3.913425709979492240e-01 1.176142367330192257e-01
3.912898249982390553e-01 1.283314294072011863e-01
4.114722630001779180e-01 1.011076931997468981e-01
4.505434860002424102e-01 6.388767493571391454e-02
5.068252450000727549e-01 2.025456475726772343e-02
5.752978240016091149e-01 1.731123255518333915e-03
6.504746630016597919e-01 6.779974156938615554e-23
7.258018940010515507e-01 1.186508071580387143e-04
7.944667289993958548e-01 3.221270596746094524e-04
8.520881770018604584e-01 4.837033428511146186e-04
8.945951480018266011e-01 4.090869956638144909e-04
9.203541399983805604e-01 3.261707671939917418e-04
9.288909280003281310e-01 2.314681314949047005e-04
9.211429839997435920e-01 1.316337654318880705e-04
8.994572819974564482e-01 6.700566642435252379e-05
8.665545779986132402e-01 1.200295678907171908e-05
8.264350060017022770e-01 1.230068964727477731e-08
7.838928309975017328e-01 2.761905094290506709e-06
7.455369159979454707e-01 5.186116847144959163e-04
7.174922640006116126e-01 3.636334444061805303e-03
7.061172130015620496e-01 9.197979812649784495e-03
7.175435089993698057e-01 1.075309527027118114e-02
7.545736690008197911e-01 7.858367212871189209e-03
8.176506500021787360e-01 3.139379949127667387e-03
9.041561230005754624e-01 5.540461161801088150e-04
1.009379499999340624e+00 8.283745276815913282e-06
1.125297111997497268e+00 5.748027290523642552e-12
1.244243370998447062e+00 1.178788800079283297e-10
1.357942039001500234e+00 5.622857266940513807e-08
1.458847501002310310e+00 2.239616807574534505e-07
1.540897989001678070e+00 2.944354332754242886e-07
1.599914028000057442e+00 2.468049523998141922e-07
1.633740933000808582e+00 1.579844965330867694e-07
1.642253205001907190e+00 6.616348644577366490e-08
1.627689338998607127e+00 1.203857443858553982e-08
1.594660693997866474e+00 2.835379524089149177e-10
1.549685223999404116e+00 8.965927377717889011e-17
1.500828806998470100e+00 3.423218883925115724e-16
1.455767974999616854e+00 2.133585596014226201e-09
1.421726747001230251e+00 2.244364456764986774e-07
1.405142325002088910e+00 1.054194721316408328e-06
1.409412403001624625e+00 1.671582904557163916e-06
1.436211673000798328e+00 9.000475078895817668e-07
1.484776713998144260e+00 1.435529195658715959e-07
1.552113677000306780e+00 3.249327767481022635e-09
1.633387198999116663e+00 1.829014039181014027e-13
1.721873399998003151e+00 6.378754584123413738e-60
1.809968358000332955e+00 2.683907567769231823e-14
1.889417794001928996e+00 3.220043054846426878e-11
1.952413178998540388e+00 5.140663956078496745e-10
1.992245505000028061e+00 2.449009109830877929e-09
2.003440188000240596e+00 4.101039411374334732e-09
1.983936048000032315e+00 5.736456884508795688e-09
1.933557226999255363e+00 5.644452852587456072e-09
1.854645184001128655e+00 2.877876404097545129e-09
1.752248212000267813e+00 3.057819902890833144e-10
1.633891575998859480e+00 1.897878661871284697e-13
1.508297347998450277e+00 6.220686381377195203e-22
1.384752174999448471e+00 9.687465151466640394e-09
1.272310431002551923e+00 3.149877254218643745e-06
1.178141327000048477e+00 5.206914286870146711e-05
1.107906912002363242e+00 2.317396313886167488e-04
1.065311215999827255e+00 4.092142126179826572e-04
1.050999915998545475e+00 3.838031571329509630e-04
1.063407404999452410e+00 1.671045347126286717e-04
1.098451911999291042e+00 2.745014453661372256e-05
1.150602603000152158e+00 4.118796285968369709e-07
1.212786502997914795e+00 9.624206523170311317e-17
1.276837760000489652e+00 5.375587598826401424e-10
1.334383161000005202e+00 1.514283732618772566e-07
1.378209761001926381e+00 1.062556330456773933e-06
1.402335574999597156e+00 2.249799503396561383e-06
1.403244424000149593e+00 2.799011269029761686e-06
1.380089583999506431e+00 2.050063676787946916e-06
1.335118298997258535e+00 7.992884039004730860e-07
1.272956001001148252e+00 3.308250986770587639e-08
1.200894341000093846e+00 1.299135884994714691e-13
1.126031947998853866e+00 2.352865524093227431e-09
1.056319565999729093e+00 5.637642974803354275e-06
9.980957499974465463e-01 7.561513231682321561e-05
9.555916889985383023e-01 2.469405446505346514e-04
9.310947170015424490e-01 3.760243092786038428e-04
9.250790249971032608e-01 2.475786574333282432e-04
9.354101360004278831e-01 7.887821099794586704e-05
9.587972709996392950e-01 8.151896167152183873e-06
9.913250429999607150e-01 3.066686006308063564e-08
1.028487284998846008e+00 3.211070538204975502e-19
1.066503771999123273e+00 1.170580789169217212e-11
1.101794190999498824e+00 1.689689189595667100e-08
1.131138525001006201e+00 7.279781147629045485e-08
1.152854597999976249e+00 1.808009712506467961e-07
1.165520432998164324e+00 1.429964534131676311e-07
1.169110760998592013e+00 4.574133618045668383e-08
1.164735309997922741e+00 6.320756019657089435e-09
1.154048071999568492e+00 6.363646084426015832e-11
1.139390712000022177e+00 1.935519031594789723e-15
1.122898418001568643e+00 1.134649970013270168e-21
1.105539418000262231e+00 8.075778316744780602e-43
1.088385215000016615e+00 6.625016935777279388e-29
1.070794978997582803e+00 5.678515398268443785e-23
1.052538486997946166e+00 3.658923717645980706e-14
1.032547596001677448e+00 1.861699810469673147e-13
1.010732455997640500e+00 6.807558222409141387e-12
9.866937409969978034e-01 1.271837545865142990e-12
9.608319969993317500e-01 8.440919655941194784e-20
9.343154760026664007e-01 9.544867085139515808e-14
9.090909480000846088e-01 1.402165781938685688e-08
8.871379090014670510e-01 3.242374140928165441e-06
8.714076169999316335e-01 3.576253331720868081e-05
8.646646470006089658e-01 1.227941082414492140e-04
8.692724059983447660e-01 1.537337576531633797e-04
8.860112139991542790e-01 1.457513858912760809e-04
9.154408399990643375e-01 4.058144807597521185e-05
9.555523490016639698e-01 3.350788908497131431e-06
1.003480773000774207e+00 1.699893605507903195e-11
1.053748824000649620e+00 2.212340700281985094e-09
1.099822385000152281e+00 2.457510748959076137e-06
1.134542296000290662e+00 2.175394144562669055e-05
1.151221717998851091e+00 5.442227264451330465e-05
1.145368405999761308e+00 9.315103446527190744e-05
1.114679915001033805e+00 1.175618826269915490e-04
1.059906727001362015e+00 1.158511423480861714e-04
9.844945879995066207e-01 8.947619075555422405e-05
8.934469020023243502e-01 1.869790875147793520e-05
7.938321889996586833e-01 6.329046358804912372e-18
6.937633110028400552e-01 2.497159364303755337e-04
6.006036670005414635e-01 9.501361106462222553e-03
5.216714540001703426e-01 4.169084399159166815e-02
4.627597680009785108e-01 8.798426782673529623e-02
4.277310889992804732e-01 1.255046001305907544e-01
4.185697440007061232e-01 1.343047711454212478e-01
4.353130930030602030e-01 1.037887745221537650e-01
4.749421630003780592e-01 5.301253689787824991e-02
5.322517690001404844e-01 1.167375040363158659e-02
6.004006199982541148e-01 4.845672213494618470e-07
6.700070839979161974e-01 7.372117270112054548e-04
7.313816789974225685e-01 3.765780714000863030e-03
7.748777400011022110e-01 6.083848882470956759e-03
7.929262010002275929e-01 8.465654658033821417e-03
7.798006019984313753e-01 1.149766539807584552e-02
7.328188899991801009e-01 1.622510012493890916e-02
6.528464660004829057e-01 2.292019441839172542e-02
5.450847200008865912e-01 3.259259261406773772e-02
4.176506170006177854e-01 3.682863998321386778e-02
8.293135142997925868e+00 3.477252728110708267e-44
8.193932523001421941e+00 1.503179974364969359e-45
8.021195195000473177e+00 4.012554378449374473e-49
7.789287429997784784e+00 9.622072222507695756e-56
7.515450088998477440e+00 1.474054496617109516e-71
7.218891660002555000e+00 3.253236112476097732e-123
6.915599689000373473e+00 5.209209813125216510e-127
6.617877202999807196e+00 1.650021938842901354e-76
6.333707703000982292e+00 9.692367368803314805e-63
6.067280809998919722e+00 2.241599486842013303e-59
5.818290900999272708e+00 5.262590573334891630e-57
5.586000876999605680e+00 7.613682777931242004e-61
5.366661902000487316e+00 2.714318525721997123e-70
5.155899845001840731e+00 8.357826259395874487e-94
4.949386301999766147e+00 6.383254491481843791e-191
4.741972695999720600e+00 5.004135504598135728e-73
4.529081250002491288e+00 2.687033216938099183e-55
4.307812048002233496e+00 1.675133931471441472e-44
4.075340321000112453e+00 5.421774907750840594e-44
3.833158624998759478e+00 2.644889246888118122e-61
3.586855353998544160e+00 8.087452660189783849e-43
3.347546562999923481e+00 1.679606824766028433e-22
3.129484335000597639e+00 1.288761929544162355e-15
2.948546202002034988e+00 4.977409738765605464e-12
2.821491279999463586e+00 3.174564396856608416e-10
2.761295341999357333e+00 1.519120344628359754e-09
2.773806211000191979e+00 1.172722999863979851e-09
2.858173243999772239e+00 1.420325890707663755e-10
3.007198035000328673e+00 9.604662008312636793e-13
3.206790546999400249e+00 1.422208122321081782e-17
3.437584997998783365e+00 1.118184652649972499e-31
3.679766575998655753e+00 2.402828123295606472e-37
3.911969818000216037e+00 1.062672675972362490e-24
4.116200204000051599e+00 3.349770267851997916e-21
4.275756147999345558e+00 2.293359845714684526e-20
4.380887703999178484e+00 1.995133151726069327e-20
4.427839822001260472e+00 4.456362476570613724e-21
4.418503370001417352e+00 1.615587825051234747e-22
4.360384714000247186e+00 9.274768703391450532e-25
4.263719442002184223e+00 2.532932360881440688e-27
4.137627726999198785e+00 2.297192940443367307e-30
3.989881430999957956e+00 9.339314918727998277e-33
3.825508992998948088e+00 8.408772271955029440e-33
3.646523401002923492e+00 3.887106762353714966e-29
3.451405371997680049e+00 3.089357981711457264e-24
3.236311982000188436e+00 2.192557878903458183e-20
2.997665768001752440e+00 1.179896201378990822e-17
2.733776193999801762e+00 3.435282490306407407e-15
2.443660946999443695e+00 2.182261742165891854e-14
2.132548141998995561e+00 2.129759863263704511e-14
1.807501513998431619e+00 4.620032237184829937e-25
1.479777090000425233e+00 7.356304719427704605e-10
1.162484158998267958e+00 7.714582085069627388e-05
8.701329559989972040e-01 5.698032348009049973e-03
6.129071729992574546e-01 5.442046519647028568e-02
3.943664660000649747e-01 2.019411837169862445e-01
7.952576682000653818e+00 3.714442580727840067e-54
7.916622200998972403e+00 2.882913382755539170e-53
7.832400343999324832e+00 1.949790488899472030e-53
7.701736022998375120e+00 1.271920932634046903e-54
7.528836256002250593e+00 7.713659036964703970e-57
7.319538494000880746e+00 1.501870845674570219e-63
7.083558293001260608e+00 7.466168117892807018e-73
6.829230600000300910e+00 1.360114333407763111e-93
6.564985121000063373e+00 5.490217197153252976e-151
6.297374302001117030e+00 6.842082170405619445e-201
6.031437345998710953e+00 2.012145765949084600e-122
5.769478934998915065e+00 2.210204749322634647e-93
5.513527882998459972e+00 1.660592036124497618e-100
5.262097688999347156e+00 4.046943382560818542e-95
5.015059017998282798e+00 8.654684124284783700e-83
4.773050171999784652e+00 5.230938520581083766e-56
4.540596672999527073e+00 2.344822688311951472e-38
4.325896908998402068e+00 4.092571568440826361e-28
4.140178894002019661e+00 3.220171819271034787e-23
3.992132416999083944e+00 1.439124607549582833e-20
3.887483476999477716e+00 5.749153401268331126e-20
3.825452678000146989e+00 9.346883028620412970e-21
3.800896078999357997e+00 1.420446300951199059e-23
3.804587928996625124e+00 2.839030549092461473e-32
3.823140102998877410e+00 3.356323191967712331e-107
3.843015975999151124e+00 2.294160315344800053e-39
3.852683084001910174e+00 1.905009733680067359e-31
3.846077425998373656e+00 2.851835076269312842e-31
3.823096281998004997e+00 1.181614818063976250e-36
3.788489736001793062e+00 4.008058861821817414e-58
3.749450822000653716e+00 3.322444601461272483e-86
3.712349247001839103e+00 9.596135266268278594e-46
3.682027095997909782e+00 3.389888494224145097e-37
3.661783788000320783e+00 6.625726705119273018e-39
3.650586366999050369e+00 1.339017186209812069e-40
3.647606493999774102e+00 2.384588869432928979e-62
3.648058728998876177e+00 8.805807548266480783e-70
3.645776897003088379e+00 1.887552069041619662e-36
3.633298250999359880e+00 1.556162609803568668e-26
3.601481534002232365e+00 1.691173772923745699e-23
3.545473179998225532e+00 2.460611240322801285e-22
3.463833453999541234e+00 1.606279985967099682e-23
3.360713447000307497e+00 2.562226797207558595e-31
3.246701303000008920e+00 2.076533571962921516e-70
3.134581914000591496e+00 7.127126365546489694e-23
3.039325047997408547e+00 7.729459062577813139e-17
2.973112249001133023e+00 3.189505725932164760e-14
2.945645088999299332e+00 4.301367620177601369e-13
2.963059907000570092e+00 3.083656110908178745e-13
3.025107991998083889e+00 1.782442796859078477e-14
3.126483750998886535e+00 5.355854753286683691e-18
3.255372753999836277e+00 1.725732004938058782e-27
3.397196224999788683e+00 1.871675267020154319e-76
3.537183714001002954e+00 3.422230990272045202e-31
3.664366555000015069e+00 6.502194857338406012e-27
3.772281065997958649e+00 2.249424706672835588e-26
3.858281438999256352e+00 1.540466371384003151e-28
3.924341899000864942e+00 1.353648932554918548e-30
3.972209929001110140e+00 1.440782173969847384e-35
4.006212885000422830e+00 1.710368291703658695e-38
4.028109970997320488e+00 7.189184253460760700e-43
4.040124636998370988e+00 3.174326925062433585e-42
4.041855837000184692e+00 1.716000013294187463e-36
4.029724870000791270e+00 1.586776602469981012e-33
4.001259284003026551e+00 6.723934932703200402e-29
3.951118655000755098e+00 5.829141389420396690e-26
3.874964976999763167e+00 2.135929216324979956e-25
3.773138846998335794e+00 1.554206876436951659e-26
3.649655632998474175e+00 3.513819778695124911e-32
3.512977259000763297e+00 3.228787625470682203e-154
3.375804713999968953e+00 5.818892455380808795e-28
3.252560174998507136e+00 3.102027232171834590e-20
3.153595799001777777e+00 1.164189828287896446e-16
3.087804564998805290e+00 2.315787450472953443e-15
3.058924935998220462e+00 4.999147143698567759e-15
3.067627677999553271e+00 1.373769402829145848e-15
3.111427036001259694e+00 1.625448486953138156e-17
3.183923933996993583e+00 2.019053323958863194e-22
3.274836670996592147e+00 1.305839201782002689e-33
3.374471358001756016e+00 1.754401091351232202e-99
3.475164100000256440e+00 1.673314736439653032e-53
3.571810497000114992e+00 9.479640724813172027e-41
3.660817510997731006e+00 2.328822279492027631e-33
3.737452502002270194e+00 2.154640760420175803e-29
3.797027032000187319e+00 1.642560153029461995e-25
3.832669046998489648e+00 3.636154813388788925e-23
3.838284890000068117e+00 5.793425835292813784e-21
3.806821269998181378e+00 9.679606230216309149e-20
3.734379642999556381e+00 5.149001229685026010e-19
3.620123538999905577e+00 3.176493079937997786e-19
3.468633835000218824e+00 2.729530731757484259e-22
3.293043017001764383e+00 1.877997207060292663e-40
3.111375710002903361e+00 1.365208357213634729e-22
2.946627732999331784e+00 7.186790794374851113e-14
2.821651343001576606e+00 6.166362694781547912e-11
2.754548205000901362e+00 1.132537033277393092e-09
2.757576914998935536e+00 1.545788701387629075e-09
2.833143387000745861e+00 2.585098491695195297e-10
2.975146808999852510e+00 1.882740782956348759e-12
3.168590215998847270e+00 1.747452163520314636e-17
3.392455900000641122e+00 8.729252698588061517e-35
3.625360058002115693e+00 3.362515069851063752e-38
3.849151966998761054e+00 4.842000906066635624e-26
4.049046126001485391e+00 1.390437166577553808e-23
4.214817668998875888e+00 7.811906962074018275e-23
4.339447338999889325e+00 1.372274131798652798e-22
4.418165864000911824e+00 1.610386302690370834e-22
4.448119631000736263e+00 2.529937455021252813e-22
4.427401894998183707e+00 6.737391479902914989e-22
4.354689337000309024e+00 6.405923888066981812e-22
4.232604136999725597e+00 2.295321037400694254e-22
4.067031967002549209e+00 1.875018876348224792e-24
3.869370208001782885e+00 2.636752128820788783e-36
3.659418447998177726e+00 7.215300249204547995e-34
3.461447943001985550e+00 2.403043687353919363e-17
3.303801849000592483e+00 6.347579368266128159e-13
3.211247343999275472e+00 3.440393425627063653e-11
3.199918479000189109e+00 8.373679608377757472e-11
3.275238676000299165e+00 1.729481822549103287e-11
3.432020477001060499e+00 1.071615592458104824e-13
3.653336358001979534e+00 9.715808259410515259e-19
3.915010906999668805e+00 2.929397933295430740e-36
4.189448274999449495e+00 1.421661023190082496e-40
4.451449330001196358e+00 1.316257714567949892e-27
4.680667941000137944e+00 3.425231180773375996e-26
4.867420448998018401e+00 2.095169373634836265e-26
5.007209005001641344e+00 9.327791151187234786e-28
5.100854668999090791e+00 1.351456995044436324e-29
5.151736535000964068e+00 6.153794297652522923e-32
5.164924906999658560e+00 4.427918837828179925e-34
5.144853585999953793e+00 1.051296186958054140e-36
5.096529872000246542e+00 2.114779431843070063e-38
5.023160054999607382e+00 3.571796929092708133e-40
4.927916780001396546e+00 1.512556988148811851e-42
4.814298269997379975e+00 1.345433691271955789e-45
4.685797062000347069e+00 1.521178828266509199e-58
4.549030834998120554e+00 2.160216834446979738e-102
4.414710437999019632e+00 8.825034842833799004e-37
4.298165047999646049e+00 1.650624167699490128e-25
4.216339766997407423e+00 5.686631391957784306e-21
4.183625835998100229e+00 5.664172967160139364e-19
4.209972649001429090e+00 1.930468888880142666e-18
4.300175925000075949e+00 1.229473255938255714e-19
4.450093667997862212e+00 1.417842054268299102e-23
4.645344340002338868e+00 3.138750995841727980e-36
4.861951730999862775e+00 1.328649368004264407e-70
5.072238127999298740e+00 1.137914194864667168e-34
5.252109196000674274e+00 2.401537980020753492e-30
5.387633459002245218e+00 9.421287082914553623e-31
5.476575607000995660e+00 3.425347357681747717e-34
5.526130583999474766e+00 2.000053462089610953e-40
5.546929986001487123e+00 2.662574408490357959e-48
5.547479491000558482e+00 8.391906418612063612e-57
5.533449323997047031e+00 9.364644164427067912e-64
5.507965857999806758e+00 1.393555314540191771e-63
5.471124471998336958e+00 2.020521663762353853e-57
5.420600624998769490e+00 8.409396662014867413e-52
5.353680762000294635e+00 6.009525919242805746e-46
5.266610165002930444e+00 2.499853300868370230e-40
5.154526079997594934e+00 1.022601064284179732e-36
5.014048929002456134e+00 1.349675133252241354e-34
4.844062536998535506e+00 1.930441346959453406e-32
4.643727826998656383e+00 1.209747725994797190e-32
4.416995502000645502e+00 6.580800081475141944e-37
4.172585741001967108e+00 1.389148205940396677e-169
3.927491763999569230e+00 7.764055025573024474e-28
3.704534161999617936e+00 5.521557528786950278e-18
3.527416056000220124e+00 4.065962306285901696e-14
3.416029138999874704e+00 1.897220054860751070e-12
3.382551079997938359e+00 4.156806473092833235e-12
3.429309297000145307e+00 7.814696063075880842e-13
3.549952710000070510e+00 4.796498508996012005e-15
3.729190316997119226e+00 1.294603455349245423e-19
3.947466577999875881e+00 2.986397323972098986e-32
4.182364181997400010e+00 7.854845349490078074e-106
4.415483355998730985e+00 9.802532868536651032e-43
4.635502450997591950e+00 3.403283657799489608e-37
4.835408355000254232e+00 5.556654864409017767e-39
5.014568196998880012e+00 1.130330755252470102e-40
5.172507637002127012e+00 7.380217658143630804e-43
5.309510891998797888e+00 2.751471104350645681e-43
5.424323585997626651e+00 1.251183503100468135e-42
5.514726153000083286e+00 2.972996021835360301e-41
5.577706414998829132e+00 7.875378210143258069e-39
5.608590829000604572e+00 6.986881195585402133e-37
5.603232239998760633e+00 2.446555819452361339e-34
5.556056123001326341e+00 1.645788247352474957e-32
5.463285780999285635e+00 9.761228368980987907e-31
5.321893499996804167e+00 2.948902754727438412e-29
5.130773159999080235e+00 3.718434885689110051e-29
4.894775947999733035e+00 1.406247399889180029e-31
4.625692269000865053e+00 5.451144299926134200e-43
4.341728145998786204e+00 7.063696336207104200e-48
4.067650089000380831e+00 1.059469044994512456e-23
3.827812516999983927e+00 1.890887213746566660e-17
3.641829579002660466e+00 1.691053710418877429e-14
3.524236484001448844e+00 3.202390638420034780e-13
3.481939479999709874e+00 7.351997906949581721e-13
3.516644393999740714e+00 1.538209661058743071e-13
3.622487302000081399e+00 1.891117480341210259e-15
3.787218403998849681e+00 8.798745639628348699e-20
3.992122444000415271e+00 8.276887555883023725e-32
4.214711553999222815e+00 1.229609855466012598e-61
4.431881405002059182e+00 8.965638499497173849e-32
4.624800223002239363e+00 5.165673376169459347e-27
4.779275983000843553e+00 1.837391156831714408e-25
4.885838969003089005e+00 1.793155480638223909e-24
4.936857667998992838e+00 3.913411574382653310e-24
4.928902355997706763e+00 4.687479450199775053e-24
4.861862622001353884e+00 6.261349938557638947e-24
4.737500511000689585e+00 5.268698481636931682e-24
4.560444267001003027e+00 5.208076059219861429e-25
4.340194155996869085e+00 4.201286209362375600e-28
4.090649636000307510e+00 8.536015408222321618e-44
3.831195216000196524e+00 2.784662792026157995e-33
3.585989594001148362e+00 7.578109239549290964e-19
3.378498310001305072e+00 4.268781900858931366e-14
3.228942544999881648e+00 4.779590498366923044e-12
3.149930473999120295e+00 1.962747585909467263e-11
3.144128865998936817e+00 5.070400434431981184e-12
3.203752997997071361e+00 4.429654095164938586e-14
3.312898795000364771e+00 2.499792722642801134e-19
3.450262031001329888e+00 2.903867298951890097e-52
3.591778003999934299e+00 1.234381498423111691e-27
3.716108377000637120e+00 5.876748645924125836e-21
3.806767971997032873e+00 4.099165904152778377e-19
3.853609830999630503e+00 1.203442557022556446e-18
3.852592572999128606e+00 7.823378708667865600e-19
3.804736919002607465e+00 7.410916255082401961e-19
3.711883700998441782e+00 1.810890835247554051e-19
3.579931715001293924e+00 3.533614139762528680e-20
3.415416884003207088e+00 3.822261477926432249e-21
3.225237408998509636e+00 1.699591635691904515e-24
3.019111773002805421e+00 1.745713272269513768e-38
2.807802485000138404e+00 3.846181624857429817e-26
2.605696364000323229e+00 1.734226813834350098e-15
2.425395587000821251e+00 2.025165809662924736e-11
2.278600738001841819e+00 2.230731895160555419e-09
2.174251563999860082e+00 1.927113213745443546e-08
2.116275254000356654e+00 5.261839199445298070e-08
2.106339308000315214e+00 2.846637417905196045e-08
2.140479798999876948e+00 4.211705022848977814e-09
2.212162895000801655e+00 1.742001878365990734e-11
2.308960706999641843e+00 6.228858306067234202e-18
2.416925281002477277e+00 5.597244141967874913e-27
2.519388357999559958e+00 1.649934868803854826e-15
2.602199537999695167e+00 3.492195897082690246e-13
2.654516424001485575e+00 1.178667942394107077e-12
2.671531779997167177e+00 1.332894516482064400e-12
2.652238016999035608e+00 9.470565948256054659e-13
2.598287845001323149e+00 3.253473766474959606e-13
2.514130018000287237e+00 8.819656698327128808e-14
2.404930920998594956e+00 3.193197202024538160e-15
2.277955505000136327e+00 1.318722192570278185e-21
2.143698972999118268e+00 8.228746477799994086e-23
2.014866526998957852e+00 2.958765916696688222e-11
1.905848921000142582e+00 2.217029197009312922e-08
1.828561997001088457e+00 3.953790447247136179e-07
1.791323067001940217e+00 1.138868668610138656e-06
1.797780995999346487e+00 8.001836273509705210e-07
1.846216933998221066e+00 1.692409277282768102e-07
1.931507834000512958e+00 3.612960648673200335e-09
2.043950713999947766e+00 2.053798181013600680e-13
2.170639167998160701e+00 2.554536060923920907e-72
2.296791773002041737e+00 4.998732130749011090e-15
2.407035469001129968e+00 3.481591328291951715e-12
2.488753890000225510e+00 2.289742042979735294e-11
2.533907610002643196e+00 3.452968331434519623e-11
2.539142689998698188e+00 2.099305091655525438e-11
2.505820659000164596e+00 9.235357929117020033e-12
2.437796361002256162e+00 2.112783259741268723e-12
2.341230052999890177e+00 2.878855634048767840e-13
2.222750837001512991e+00 1.267472912018840535e-15
2.090982753001298988e+00 1.336545040561519232e-25
1.955246625999279786e+00 2.175715973835574365e-18
1.825945108001178596e+00 1.844959103090127440e-10
1.713897842000733363e+00 5.129416374773066739e-08
1.627291019998665433e+00 1.177669861504358365e-06
1.573603687000286300e+00 4.210905842851627687e-06
1.556127735999325523e+00 7.172311998797708136e-06
1.576889604002644774e+00 4.271697623160524247e-06
1.634174711001833202e+00 7.221105014908520094e-07
1.722532451000006404e+00 1.453261782384829280e-08
1.833233458000904648e+00 1.695325638822655300e-13
1.954079127001023153e+00 2.319761333874726465e-27
2.072100225999747636e+00 1.014969434410722694e-12
2.173511928998777876e+00 1.646265909090251327e-10
2.246115543999621877e+00 8.463570574133732355e-10
2.281747894001455279e+00 1.531575504454388290e-09
2.276323091002268484e+00 1.650090611063311379e-09
2.229832230001193238e+00 9.638480318117691965e-10
2.146713940001063747e+00 3.384553500675932747e-10
2.033975061000091955e+00 1.085796847695667752e-11
1.902438870001788018e+00 2.168859677993228854e-20
1.766120613996463362e+00 5.783745882057035163e-13
1.639680423002573662e+00 7.760179760426052013e-08
1.536657682998338714e+00 5.252738774762929309e-06
1.468592724999325583e+00 3.284397346322173131e-05
1.442841177999071078e+00 7.931826500043759765e-05
1.465059877002204303e+00 6.942578878668765273e-05
1.536111632998654386e+00 2.606709361921169353e-05
1.653488185002061073e+00 2.798321636296821188e-06
1.810233229000004940e+00 4.789249618046006725e-08
1.996710677001829026e+00 2.430366354886292180e-12
2.199036111000168603e+00 3.414785489808530533e-98
2.401060936001158552e+00 1.724373474572390077e-15
2.586030614002083894e+00 9.213933526047054059e-13
2.738938662001601188e+00 3.511199855672955029e-12
2.849792630997399101e+00 4.783986564638549993e-12
2.912145939000765793e+00 2.112545918099065996e-12
2.925844181998400018e+00 8.251065421719230928e-13
2.893475878001481760e+00 1.321583381193841375e-13
2.821886585003085202e+00 4.541921356557088371e-15
2.720963376999861794e+00 5.688945318106863887e-19
2.603788472002634080e+00 8.193133460707387833e-51
2.484723872003087308e+00 1.776053795471781336e-19
2.377376462998654461e+00 6.432720222154304628e-13
2.294305714000074659e+00 1.282337212203951676e-10
2.244378794999647653e+00 1.888460654995537808e-09
2.234343779000482755e+00 3.689718786853008048e-09
2.266430079998826841e+00 1.906787557542306686e-09
2.339635232001455734e+00 9.959509474340705163e-11
2.447220574002130888e+00 2.302090206363206873e-13
2.579448593998677097e+00 8.012623503093102458e-22
2.722032516998297069e+00 2.151707104173459479e-30
2.858462643001985271e+00 1.591176677099552606e-17
2.972665572000551037e+00 3.138225871625719727e-15
3.053331794999394333e+00 2.051930479783793685e-14
3.093197171001520474e+00 2.642216595023999585e-14
3.089953737002360867e+00 1.002719273435738192e-14
3.046281593000458088e+00 8.239948117836304083e-16
2.969244566997076618e+00 2.497731174933391368e-18
2.869518908999452833e+00 3.171278074652093663e-26
2.760034240000095451e+00 4.082025818198031717e-33
2.655931795998185407e+00 3.841705393208256086e-17
2.570500054000149248e+00 7.696797131961187757e-13
2.516150872997968690e+00 5.226583513962187437e-11
2.502267674997710856e+00 3.132151008841011535e-10
2.534963558002345962e+00 2.745170673008831665e-10
2.615509915998700308e+00 5.230925256251943809e-11
2.741511062002246035e+00 5.216043274075010863e-13
2.904189906999818049e+00 8.636183877947614654e-17
3.092360634000215214e+00 1.147229712637195211e-30
3.289390132998960325e+00 3.755669061087935099e-32
3.476741226997546619e+00 1.590723539545677673e-21
3.638002333002077648e+00 1.143355099602301495e-18
3.759096121000766288e+00 6.090482026051305162e-18
3.832057731000531930e+00 7.063157907823401265e-18
3.853646447001665365e+00 2.723850567809164246e-18
3.825421875000756700e+00 6.955283372582283177e-19
3.751600551997398725e+00 4.323473039837792902e-20
3.639963804998842534e+00 4.044349519509596239e-22
3.500028877002478112e+00 8.266807360801656773e-28
3.344395778996840818e+00 2.672661208750324809e-109
3.187910512002417818e+00 6.615375286439890670e-26
3.045148050001444062e+00 1.025395298613442202e-16
2.932047120000788709e+00 2.154403639897085574e-13
2.861135708997608162e+00 7.967647092733106666e-12
2.841285419999621809e+00 3.052847482313712245e-11
2.877143254001566675e+00 1.143635993806146410e-11
2.966424391001055483e+00 3.775090429631170553e-13
3.101126732999546221e+00 1.564400940465730135e-16
3.267888119000417646e+00 9.082824421426791604e-27
3.448468520000460558e+00 1.387444425654291730e-41
3.622451928000373300e+00 5.981313595152065706e-23
3.770588260002114112e+00 1.439195728868078639e-19
3.878174139001203002e+00 1.667691199695613141e-18
3.936199182997370372e+00 1.779228511808378471e-18
3.942241067001305055e+00 6.534235086117159279e-19
3.898528827998234192e+00 6.550997495908591123e-20
3.811579675002576550e+00 8.849605502733268999e-21
3.687650271000165958e+00 2.996815888160493103e-23
3.537174783999944339e+00 1.284913645732219209e-30
3.373397758998180507e+00 7.032821049612116062e-82
3.211186084998189472e+00 2.764737467932810730e-22
3.068107381001027534e+00 3.824848234813619129e-15
2.962341274000209523e+00 2.539139502867233920e-12
2.908497850999992806e+00 3.245718536612462174e-11
2.914713783000479452e+00 4.876270705660715547e-11
2.983465150999109028e+00 6.093341768938359260e-12
3.108914815999014536e+00 4.948424281822592509e-14
3.279944947000331013e+00 9.819275713934207045e-19
3.480195694999565603e+00 4.255530194132271533e-34
3.690610994002781808e+00 7.652602447283022796e-35
3.889428092999878572e+00 8.494555419655466907e-24
4.058559543002047576e+00 6.381524726567909028e-21
4.183671843002230162e+00 1.939398890945322760e-20
4.258176788000127999e+00 1.025087306663875750e-20
4.280790333003096748e+00 1.525767771271620831e-21
4.254788595000718487e+00 1.715435323912351158e-22
4.185124366998934420e+00 1.076832188435290440e-23
4.078143613998690853e+00 5.098521689208460934e-26
3.942690796000533737e+00 1.050009782240483363e-30
3.788924689997656969e+00 8.395049658648346296e-52
3.629559314002108295e+00 1.280647769227392328e-36
3.480161052000767086e+00 4.293167238669043108e-22
3.355555199999798788e+00 3.107162371434944893e-17
3.268183395000960445e+00 2.874215033113584787e-15
3.225143744999513729e+00 1.207094583901516179e-14
3.228608519002591493e+00 3.100756214424649635e-15
3.275008746000821702e+00 4.061800429267235881e-17
3.356518778997269692e+00 1.276908464641392110e-21
3.461290839000866981e+00 1.301905996364259268e-37
3.574247954999009380e+00 3.201836085641570130e-44
3.680723203000525245e+00 6.787982689196494505e-27
3.767643053000938380e+00 1.389725123549398913e-23
3.827072256997780642e+00 9.939695394866509761e-23
3.855408093000733061e+00 1.169922534667244140e-22
3.851749256999028148e+00 2.448049301335190957e-23
3.818075000999670010e+00 4.939778406779215277e-24
3.756883571000798838e+00 7.043890147373317769e-25
3.671281053997518029e+00 3.688870457578731893e-26
3.565135202999954345e+00 5.138360073917600830e-31
3.445725490997574525e+00 3.913042269532538765e-51
3.321991946999332868e+00 5.158333520401311714e-42
3.204033717000129400e+00 3.882637545676106368e-23
3.103662436999002239e+00 4.434189389641039858e-18
3.029952490000141552e+00 8.885039782053081258e-16
2.989216718000534456e+00 8.684834477991100564e-15
2.984758826998586301e+00 4.733126433908769015e-15
3.015099739001016133e+00 3.561654998770650741e-17
3.072647442000743467e+00 6.182453552780229304e-20
3.151308284002880100e+00 8.458142135507496993e-26
3.243337742002040613e+00 4.375211125218500226e-42
3.340723356999660609e+00 4.077770553053258851e-65
3.435694026997225592e+00 2.703921750589848624e-36
3.522055924000596860e+00 9.570333443552190197e-29
3.593472746997576905e+00 5.059377074452802716e-25
3.643779298003209988e+00 5.493457029287719612e-23
3.667866814001172315e+00 1.100207864681640740e-21
3.661787054999877000e+00 1.731768729127349019e-21
3.625117383999167942e+00 1.378701824394705367e-21
3.559048723000159953e+00 2.534821608575992982e-23
3.469268863998877350e+00 2.723919747934469680e-28
3.364731231002224376e+00 2.446701779329199719e-66
3.257817254998371936e+00 3.972797773208990214e-28
3.163270361001195852e+00 1.625334715190428609e-19
3.092801211998448707e+00 2.510027943512696105e-16
3.054976243998680729e+00 3.629440483473647999e-15
3.053870739997364581e+00 9.353094190125063965e-16
3.086626724998495774e+00 3.020720790574309082e-18
3.145110735997150186e+00 3.559490409540256257e-24
3.218789386002754327e+00 1.233894888773676808e-59
3.295048723000945756e+00 9.359706823041871475e-41
3.365312101999734296e+00 7.586869922596961685e-30
3.423505348997423425e+00 5.331417647533674243e-27
3.466088508001121227e+00 1.089190709810006655e-25
3.490726568001264241e+00 5.401457507477762299e-25
3.495968516999710118e+00 1.075229706495305156e-23
3.479460720998758916e+00 7.444889618728218182e-23
3.439850222999666585e+00 9.358892922512321818e-23
3.377715246999287046e+00 7.942707907341874965e-23
3.294391773000825197e+00 7.299255719669496849e-27
3.197012991000519833e+00 1.382498635688400146e-49
3.095958383000834147e+00 1.863058947175882522e-27
3.006057286998839118e+00 7.681071476137905896e-17
2.944247419000021182e+00 1.620853428400024291e-13
2.924334390998410527e+00 2.569087717632252818e-12
2.954414973999519134e+00 1.797585234832403810e-12
3.034695397000177763e+00 5.591672434050149739e-14
3.157709399998566369e+00 4.937832697435136257e-18
3.308953778996510664e+00 2.013966597280005356e-33
3.469299409000086598e+00 1.451417818844532260e-37
3.621381896999082528e+00 2.518312782584526862e-24
3.750563268000405515e+00 4.417329841281719087e-22
3.848676610999973491e+00 1.608898519880473563e-21
3.911382303002028493e+00 1.652741305179704416e-21
3.936879549000877887e+00 6.698454031299054612e-22
3.925828562998503912e+00 2.873635027982067142e-22
3.879762409997056238e+00 6.240650648724339658e-23
3.801888014000724070e+00 1.035800033137932746e-23
3.696079419001762290e+00 2.270004877974636930e-26
3.569651704998250352e+00 2.206066624989331429e-34
3.432440496002527652e+00 6.742280458303071438e-46
3.300551628999528475e+00 1.118345960060518628e-21
3.190659048002999043e+00 4.468334646074640684e-16
3.117787585000769468e+00 6.900012067509852932e-14
3.091902149997622473e+00 2.278763833920003173e-13
3.115680732000328135e+00 2.460761987438140576e-14
3.183315181999205379e+00 3.339834533584004610e-17
3.282860432998859324e+00 6.413266208570523155e-25
3.398638636001123814e+00 1.426015525432748657e-149
3.513941002001956804e+00 1.930853960638941659e-28
3.614073075001215329e+00 8.964345283659853325e-23
3.688126224002189701e+00 5.542726835758551510e-21
3.729346042000543093e+00 7.557295059744769483e-21
3.736163484998542117e+00 2.305901794124071304e-21
3.710096171002078336e+00 5.061215447951227253e-22
3.653788517000066349e+00 1.529758114526057905e-22
3.569956224997440586e+00 2.779964401142842812e-23
3.462108918000012636e+00 5.429662931502814416e-25
3.335335111001768382e+00 8.839987123238452085e-32
3.198228627999924356e+00 7.434588369444989028e-89
3.062253268999484135e+00 1.150199558951707611e-22
2.942299202000867808e+00 2.548619028842977477e-15
2.854463010997278616e+00 2.630275100073752335e-12
2.813203988000168465e+00 6.720782092161952732e-11
2.829722402999323094e+00 1.189472951098206948e-10
2.908016614001098787e+00 1.405732759328976190e-11
3.042387228000734467e+00 2.142263656861612851e-14
3.217232086997682927e+00 2.481955177350166692e-22
3.411234815001080278e+00 4.285649850697298660e-47
3.600279443002364133e+00 3.180442509772262962e-23
3.764563738001015736e+00 6.487155899777149942e-20
3.889934213999367785e+00 1.609974435113334181e-19
3.970549539000785444e+00 9.974233852002033955e-20
4.004605152000294765e+00 1.385442622108747939e-20
3.994927998999628471e+00 1.455770430834479928e-21
3.945816266998008359e+00 8.326108006906235293e-23
3.862863262998871505e+00 3.508036299035597663e-24
3.751773351999872830e+00 2.530735076565827780e-26
3.619038477001595311e+00 4.900480415573053474e-30
3.471486205999099184e+00 1.067647572329501797e-43
3.317849773997295415e+00 3.866110389044229784e-48
3.168576461997872684e+00 6.169081198014859931e-23
3.036622075000195764e+00 9.291570790810693703e-16
2.937945955000031972e+00 1.110625749728835872e-12
2.886922845998924458e+00 2.111751916645794876e-11
2.892596408000827068e+00 2.612260614212474913e-11
2.956301515998347895e+00 1.801692146792595865e-12
3.070311179999407614e+00 9.556625209520472083e-16
3.218775012999685714e+00 1.842151137871683600e-27
3.379768495000462281e+00 1.469427750924270274e-32
3.530530775999068283e+00 1.970311345400919991e-20
3.650858746001176769e+00 1.131497154403535850e-17
3.725682694999704836e+00 6.885527304760634732e-17
3.747339801997441100e+00 4.959832698976441543e-17
3.715838821000943426e+00 1.497364588794371134e-17
3.635664155997801572e+00 1.439244758507350186e-18
3.514949129999877186e+00 5.306136605400532777e-20
3.362845266998192528e+00 2.451510515092089589e-22
3.188873598002828658e+00 5.363751932676970605e-26
3.001265519997105002e+00 9.961038089264586441e-40
2.808884752997983014e+00 1.688162004446960889e-38
2.620675225996819790e+00 3.783873616729700443e-19
2.446707991999574006e+00 4.957597836034909819e-13
2.298719563998020021e+00 2.120956912880661624e-10
2.185589773998799501e+00 8.669693266723841542e-09
2.115595759998541325e+00 5.048163491873960415e-08
2.093359302998578642e+00 8.568418604984945188e-08
2.120447697998315562e+00 4.436737097231169599e-08
2.194892411996988812e+00 8.032284117139283169e-09
2.312668811999174068e+00 2.802525433622524428e-10
2.466847408999456093e+00 1.228585437263582966e-12
2.649442914000246674e+00 2.443156621739210339e-17
2.850136567998561077e+00 3.135598788813903755e-30
3.057972907001385465e+00 5.593395280715128373e-36
3.259629903997847578e+00 1.421441083618865376e-22
3.441800693002733169e+00 7.545986265001911041e-19
3.590632821997132851e+00 4.605305330049723492e-17
3.692885006999858888e+00 5.332688919596773038e-16
3.737159297001198865e+00 2.550230642021142803e-15
3.715618193000409519e+00 4.356861295118819140e-15
3.627280968998093158e+00 5.188811318005781481e-15
3.476137319001281867e+00 2.549142924838486753e-15
3.272029470997949829e+00 9.378199063888453512e-17
3.031301797000196530e+00 2.053186032241748861e-21
2.773096380002243677e+00 3.266192352120696718e-50
2.517229519002285087e+00 1.371254524514407993e-14
2.283651024998107459e+00 8.355374560561394776e-10
2.088880636998510454e+00 1.239897380655261674e-07
1.945423238998046145e+00 1.915349216481767694e-06
1.862445385999308201e+00 6.392082882955357999e-06
1.843766470999980811e+00 7.223122052831706186e-06
1.888766068997938419e+00 2.892685677840574201e-06
1.992749892000574619e+00 3.702040969281715055e-07
2.148107639997760998e+00 1.011687521943940824e-08
2.345109449001029134e+00 2.180063647868244156e-11
2.572580880001623882e+00 2.642941702110535129e-16
2.818893375999323325e+00 2.300092045837340988e-27
3.073682853999343934e+00 3.330078998984749204e-70
3.326856839001266053e+00 1.082482384011879464e-29
3.568245140999351861e+00 2.268074928499576027e-24
3.787809842000569915e+00 6.491819468974584458e-22
3.974864582000009250e+00 4.904365608302509147e-21
4.121031974002107745e+00 2.409073796885807042e-20
4.218365769997035386e+00 8.304133046625288208e-20
4.260331329998734873e+00 8.079146599484300505e-20
4.245330950998322805e+00 3.901867540132379347e-20
4.175785265997546958e+00 4.637131909589307558e-21
4.058946638000634266e+00 2.616225776994566779e-23
3.906893668001430342e+00 8.600228371668154011e-29
3.734509340996737592e+00 1.080829374983722139e-74
3.559568486998614389e+00 2.549158744318470396e-33
3.396028664999903413e+00 7.334302633234854263e-22
3.256036144000972854e+00 1.844361445138500311e-18
3.145519284000329208e+00 1.813618356480761462e-16
3.068731482002476696e+00 8.294815907049592672e-16
3.026064707999466918e+00 4.211215553238625982e-16
3.014874530002998654e+00 1.873215275014684408e-16
3.033435932000429602e+00 1.517279120869812565e-17
3.078496021997125354e+00 1.455791753317319882e-19
3.145636858000216307e+00 2.985938376199524896e-22
3.230818650001310743e+00 4.481295071774519502e-27
3.329045307997148484e+00 2.519773051179560959e-37
3.434668803998647491e+00 3.825975634358848280e-82
3.541933790998882614e+00 8.344898245879212652e-58
3.645536158001050353e+00 5.238529982203596008e-40
3.740706330001557944e+00 3.266076840955157350e-35
3.824057175999769242e+00 1.759653435080748762e-33
3.893410663000395289e+00 1.144038543790307412e-31
3.946209381996595766e+00 1.217006170824458342e-31
3.981740701001399430e+00 5.629269365843341809e-32
3.999912077000772115e+00 3.432080130545814037e-34
4.002737247999903047e+00 4.520472720894513524e-40
3.994437084998935461e+00 7.479675509092083362e-58
3.980892299998231465e+00 1.959191761193100784e-92
3.969361908999417210e+00 3.495652665057595081e-41
3.968092830997193232e+00 1.249198466671884119e-33
3.982321964998845942e+00 3.644080633024888691e-32
4.013710603998333681e+00 1.331626540172437738e-34
4.060230693998164497e+00 2.522489643806662973e-44
4.116207327999291010e+00 1.025722022546572500e-83
4.174903328999789665e+00 1.485774151005544634e-58
4.227755749001516961e+00 1.171777777577608382e-41
4.268495537002308993e+00 1.586043684744457928e-35
4.291989232002379140e+00 1.409107707660081565e-33
4.295808864000719041e+00 2.406591645076818208e-33
4.279619691998959752e+00 1.547381066061543857e-32
4.242629049000242958e+00 2.359794930370748925e-32
4.185136105999845313e+00 1.974723058875427573e-31
4.106762622999667656e+00 1.218913557093249046e-30
4.007603381000080844e+00 2.898774872990939288e-30
3.888632737998705124e+00 1.655784936577562014e-30
3.751857619001384592e+00 8.810557419930835725e-33
3.601279788003012072e+00 1.072546014957751546e-44
3.444214376999298111e+00 1.301997371207789020e-63
3.289923486001498532e+00 5.256635324558239902e-25
3.151854513002035674e+00 1.069478029197378992e-17
3.042980592999811051e+00 2.114383361466910796e-14
2.974570914000651101e+00 1.057989611963606287e-12
2.955444693001481937e+00 3.425725094475022979e-12
2.989055844998802058e+00 1.385324404788971359e-12
3.073666176998813171e+00 3.043090659528974025e-14
3.200958684999932302e+00 6.367482329975097800e-19
3.354852542001026450e+00 7.877329003816292782e-27
3.523627520000445656e+00 7.845118093357912843e-67
3.689713979998487048e+00 8.482236726067557704e-28
3.837393963996873936e+00 1.366992855737913671e-22
3.953330251999432221e+00 1.531065826260905399e-21
4.030970571999205276e+00 2.972357594541381401e-21
4.066866413002571790e+00 1.958786336861333193e-21
4.060639212999376468e+00 1.587720994002948561e-22
4.016574905999732437e+00 4.184489962237282063e-24
3.940671814998495393e+00 4.110854149340299263e-27
3.841165121000813087e+00 1.041409074517044450e-33
3.727667650000512367e+00 2.102585954034753990e-56
3.609683005000988487e+00 1.604645485057018927e-49
3.497003295997274108e+00 8.760842164750266495e-27
3.401237379999656696e+00 1.172910685645127407e-20
3.332071427998016588e+00 9.352668961722206338e-18
3.297164751998934662e+00 3.291515781024451314e-16
3.302414106998185162e+00 7.690564895101001788e-16
3.350003399002162041e+00 1.081476758428208195e-16
3.437198717998398934e+00 1.213237684866705086e-18
3.558367986999655841e+00 1.054873587711479410e-22
3.704589148001105059e+00 3.423898374975450379e-30
3.866536009001720231e+00 5.065754820147447800e-65
4.032237989998975536e+00 7.501208932566534489e-46
4.189293807998183183e+00 3.413774858287357565e-31
4.325078689002111787e+00 1.065279796078449262e-25
4.426023936001001857e+00 1.051993471470648199e-22
4.478765268999268301e+00 5.769381529365382393e-21
4.472606072002236033e+00 1.143306458526307380e-19
4.399480838997988030e+00 4.692957618648595882e-19
4.258284192997962236e+00 7.186693341017182235e-19
4.054096324998681666e+00 9.612287906220025894e-20
3.800431029001629213e+00 4.775059235773894567e-23
3.517179661997943185e+00 6.702045956800808925e-43
3.227359053998952731e+00 1.321673697689841076e-24
2.953370270002778852e+00 2.147425374007441476e-14
2.716411630000948207e+00 4.580434650812010048e-11
2.529807536000589607e+00 1.961682035618197008e-09
2.400549710000632331e+00 8.745117900939001619e-09
2.328501518997654784e+00 1.018800517007592241e-08
2.309535069998673862e+00 4.082825782482830039e-09
2.337576006000745110e+00 3.384914595458766305e-10
2.403861762999440543e+00 5.065307676641333759e-12
2.499385175000497838e+00 2.058301501404878505e-15
2.614347874001396121e+00 7.426617024538733602e-23
2.739109425001515774e+00 4.199951965183221574e-165
2.864075227000284940e+00 2.951678953956922262e-25
2.978555811001569964e+00 2.852483894693186050e-19
3.072402042002067901e+00 6.891687125263616605e-17
3.136430289003328653e+00 9.135529356669750799e-16
3.163825706000352511e+00 2.337094959437514735e-15
3.151493986002606107e+00 3.814990334291015237e-15
3.098730218000127934e+00 6.530270298503844686e-16
3.011313946000882424e+00 6.993733734105645385e-17
2.895800968999537872e+00 3.006907757288708964e-19
2.761279272999672685e+00 7.267838726940012482e-27
2.618482284000492655e+00 1.042822125979819437e-80
2.474931620999996085e+00 8.256582539845062223e-26
2.337851498999953037e+00 1.489057546557770808e-17
2.212889899001311278e+00 1.655546575812228698e-13
2.105742346997431014e+00 2.091270935915052446e-11
2.020579640000505606e+00 3.145973661306435321e-10
1.959952287001215154e+00 1.046997644123875480e-09
1.924397306000173558e+00 7.530614947278857273e-10
1.911836062998190755e+00 8.020445206999956758e-11
1.917686236000008648e+00 1.552505026117727824e-13
1.935079478000261588e+00 4.592566428469401585e-23
1.956372380998800509e+00 1.510860887260723043e-22
1.973442186997999670e+00 4.888952656293996202e-14
1.978863150001416216e+00 2.889192401211953593e-12
1.968655840999417705e+00 9.639719118207071989e-12
1.941564215998369036e+00 1.451339260497251477e-12
1.900447731997701339e+00 1.096941018539958414e-14
1.849872683997091372e+00 6.668653714191999257e-18
1.793535277996852528e+00 1.399078705973802908e-30
1.735459522999008186e+00 8.554315607582951294e-51
1.676823826001054840e+00 7.743943745829092212e-49
1.617641126002126839e+00 7.166683031492895250e-40
1.559200278999924194e+00 1.420846747944309448e-18
1.503955161999328993e+00 4.271728947977156282e-12
1.455777234001288889e+00 4.567794924971424549e-09
1.419510052000987343e+00 1.209394350231279020e-07
1.399295361999975285e+00 5.825314525592782679e-07
1.398009190001175739e+00 7.000682928430522559e-07
1.416092170999036171e+00 2.104294738553971393e-07
1.451280918001430109e+00 6.431350797739704132e-09
1.498702396998851327e+00 3.814619948128502580e-13
1.551985546000651084e+00 3.194074003033454514e-114
1.605190762002166593e+00 1.178234005167204676e-15
1.653412313000444556e+00 9.922211257392187140e-14
1.694455143002414843e+00 3.249616261075284290e-16
1.730051605001790449e+00 3.636849788142211237e-31
1.764147257999866270e+00 2.138968272139100073e-21
1.801693942998099374e+00 4.950224920746159966e-15
1.846915328002069145e+00 1.258116370152410178e-13
1.902302934999170247e+00 2.140090572794466243e-14
1.967583959001785843e+00 3.639195902306308120e-16
2.041446788000030210e+00 1.217630085525303895e-20
2.121070550998410909e+00 1.117558640901247095e-32
2.203204428002209170e+00 1.083555602624163501e-69
2.284734464999928605e+00 2.379304909436280803e-35
2.363592843998048920e+00 6.558300195861690524e-33
2.439027677002741257e+00 2.463905115521362383e-30
2.510017857002821984e+00 2.330380319955928419e-32
2.576764008997997735e+00 2.561376236797876080e-32
2.638906539999879897e+00 2.279540240311306836e-30
2.695432524000352714e+00 9.392303039997228780e-29
2.745263640998018673e+00 5.051321361262035975e-27
2.787060052000015276e+00 3.238920982467427660e-27
2.820571224001469091e+00 2.457296031886027450e-30
2.847209105999354506e+00 2.996048696507453229e-44
2.870574874999874737e+00 2.753732729511192998e-95
2.894651051999971969e+00 2.904519820013754565e-37
2.923606349002511706e+00 3.687543738500037498e-30
2.960307989000284579e+00 6.792835731673448994e-28
3.006448365002142964e+00 8.080528066956886252e-30
3.061210863997985143e+00 1.428204148422057766e-34
3.122698516002856195e+00 4.374181013831441993e-47
3.187991012997372309e+00 4.273465263043201151e-186
3.253536726999300299e+00 1.100947352106466299e-51
3.315520758002094226e+00 1.541978346421664931e-36
3.369873167001060210e+00 4.154450770198427778e-30
3.412321107996831415e+00 2.701650902194712279e-27
3.439653056000679499e+00 1.409144681708050177e-26
3.450631734998751199e+00 4.026830371380954631e-28
3.446908668000105536e+00 2.433287316317977498e-32
3.432181549997039838e+00 7.150055707786860140e-46
3.412127281000721268e+00 2.494776804171786149e-97
3.393216184002085356e+00 1.313786724999197996e-37
3.382018291998974746e+00 1.541591945392978596e-28
3.384250502000213601e+00 1.716249853853259903e-24
3.404912204998254310e+00 2.520312226319284294e-23
3.446331339997414034e+00 1.885218100764630980e-23
3.509036471001309110e+00 4.339301496875102254e-26
3.589779819998511812e+00 2.293123993003169369e-33
3.682184049997886177e+00 1.387707613983007602e-48
3.780441969000094105e+00 3.596697768541354091e-83
3.876565244001540123e+00 3.436683451165990799e-42
3.963588994996825932e+00 1.174997098557980118e-33
4.035192184001061833e+00 2.238537486454139834e-29
4.085299296999437502e+00 1.046405185502929631e-27
4.110253111997735687e+00 3.188200131758103451e-26
4.106521390996931586e+00 7.662173196767864743e-26
4.073308118000568356e+00 2.223661288235667732e-26
4.012515455997345271e+00 3.887883012832527019e-29
3.930228867000550963e+00 2.229241354799412176e-35
3.834364844002266182e+00 2.190594866657527878e-61
3.734386479001841508e+00 1.267469878783333215e-58
3.638580279999587219e+00 3.634197366328212321e-35
3.553680865999922389e+00 2.354036401011252602e-30
3.482510549001744948e+00 1.996751385631224031e-27
3.427250671997171594e+00 1.105366109428281320e-27
3.386868215999129461e+00 2.558111778413184607e-28
3.360189618000731571e+00 5.080841620826770028e-30
3.345383705000131158e+00 1.159075867724002563e-35
3.338815588998841122e+00 3.239032232541861065e-47
3.336872165000386303e+00 1.292875869925433344e-195
3.334666038997966098e+00 1.058743603141493551e-44
3.327310495998972328e+00 2.187356194139454619e-31
3.309431694000522839e+00 1.921623470047207022e-25
3.275619469000957906e+00 1.602982771551775061e-22
3.221938034002960194e+00 5.336148949489369572e-21
3.146402035999926738e+00 7.134514496599890169e-21
3.050257155999133829e+00 6.406353585604877840e-23
2.938639118001447059e+00 2.515264828501440968e-30
2.819242696998117026e+00 6.488473599579929130e-96
2.700510402999498183e+00 1.481162179714950307e-28
2.588606946999789216e+00 2.003631325947168882e-20
2.488708511002187151e+00 1.292525595640797778e-17
2.403322956997726578e+00 4.279566984421960486e-16
2.333720223999989685e+00 2.663888862820136116e-15
2.280186047002644045e+00 5.546695277471230682e-15
2.242317014999571256e+00 1.293577708147147435e-14
2.220144940998579841e+00 1.013543575138842798e-14
2.212978948999079876e+00 6.736381395642688692e-15
2.220304431000840850e+00 1.311053370901454883e-15
2.240901097000460140e+00 3.302211232387103819e-17
2.272622954998951172e+00 5.242020828502692357e-23
2.310694453000905924e+00 6.931004763263802215e-86
2.349222808999911649e+00 2.035290217796896737e-24
2.381548061999637866e+00 1.955123165443674660e-18
2.402306457999657141e+00 2.007642459562295185e-17
2.409710930998699041e+00 1.278966224852044761e-18
2.405378905998077244e+00 2.689980344674460723e-22
2.393014265999227064e+00 9.316319237441165325e-27
2.375218633998883888e+00 4.003455749833426844e-33
2.353994511999189854e+00 5.723003831473710029e-40
2.330495697999140248e+00 2.377087746377064596e-51
2.305670559999271063e+00 9.134798086497132331e-100
2.281180999998468906e+00 2.289914495996752935e-34
2.259508391998679144e+00 3.128069275875192097e-23
2.243952402001013979e+00 3.089920560580812734e-19
2.237252511000406230e+00 2.195704013499799173e-17
2.241389242000877857e+00 3.314875426424822076e-17
2.256660683000518475e+00 2.082717157029382106e-17
2.283022652001818642e+00 7.666006046404405267e-20
2.318130013998597860e+00 1.101987421526973183e-31
2.356727890000911430e+00 2.814215463017054496e-29
2.391013421998650301e+00 1.864245585297935589e-18
2.413620911000180058e+00 4.070072146179147172e-16
2.420287077999091707e+00 8.345719798658126983e-16
2.410207705997891026e+00 4.091458387227686937e-17
2.386128532001748681e+00 5.976818150529883750e-21
2.353128955997817684e+00 2.698261542125151504e-33
2.316830644998844946e+00 9.402216295726907594e-37
2.283105389000411378e+00 2.373313709782463164e-21
2.256893277997733094e+00 4.405815977856623830e-17
2.242220936001103837e+00 1.811560149626982554e-15
2.241478313000698108e+00 4.619647157656812290e-15
2.255452082998090191e+00 1.030691340774318990e-15
2.283144008000817848e+00 3.485191089448026840e-17
2.322635731998161646e+00 1.072064279936077839e-18
2.372547622999263695e+00 4.545732312236275767e-23
2.429644107000058284e+00 4.382898701275358940e-37
2.489654253000480821e+00 1.051559593898918877e-63
2.548619548997521633e+00 4.801584281822077624e-26
2.600649757001519902e+00 1.579312921790333297e-19
2.639317826000478817e+00 6.219314391630406359e-17
2.659187254001153633e+00 1.514935937447331566e-15
2.656063964001077693e+00 2.776356997785177323e-15
2.629193221000605263e+00 6.640912231667241215e-16
2.581135534997883951e+00 1.526265422179735757e-17
2.516747901998314774e+00 3.064655765582107714e-20
2.441117834001488518e+00 1.032029979864273789e-29
2.360838361997593893e+00 2.848383343782347703e-53
2.281838702001550701e+00 4.515610820303386998e-21
2.210547086000588024e+00 5.506099029537753001e-15
2.153522333999717375e+00 3.175107791655917081e-12
2.116783849000057671e+00 8.447736854418725634e-11
2.105147248999855947e+00 4.084660937355044172e-10
2.121931694000522839e+00 3.110075008558834423e-10
2.167102069000975462e+00 6.725697612165695019e-11
2.238685570999223273e+00 7.045949573138809532e-13
2.330672179999965010e+00 9.316853515046448319e-18
2.434380577000410995e+00 1.962557394920083623e-63
2.539074226999218808e+00 4.995042760171074829e-20
2.631968401998165064e+00 5.284815975813616633e-15
2.700841816000320250e+00 3.436699724892875496e-13
2.735658002999116434e+00 2.214699078973490224e-12
2.729997857000853401e+00 4.193960207480311155e-12
2.682127300999127328e+00 3.928463337867593644e-12
2.594427209998684702e+00 1.589913351443850982e-12
2.473038872001779964e+00 1.765793850089833907e-13
2.326676950000546640e+00 5.866399371112584321e-16
2.165735869999480201e+00 5.892433898883432830e-35
2.002466554000420729e+00 1.951957094727964473e-15
1.849163105001935037e+00 1.209128512272861045e-09
1.717212395000387914e+00 2.074769481515680977e-07
1.615708512999844970e+00 3.810809774609732104e-06
1.552776471002289327e+00 1.525035117819418681e-05
1.533179632999235764e+00 2.267060118661584812e-05
1.558448151998163667e+00 1.297379991157958185e-05
1.626278588999412023e+00 2.298616847283448269e-06
1.730439358001603978e+00 4.409365154316872716e-08
1.860318705999816302e+00 1.157452743693786705e-12
2.002332644999114564e+00 5.124237693837248128e-23
2.140007571000751341e+00 2.743601523360886499e-12
2.257993618997716112e+00 1.849567072112948275e-10
2.343343601998640224e+00 6.597532116481894767e-10
2.387693864999164362e+00 9.942981175200162291e-10
2.386938771000131965e+00 1.117334598066349229e-09
2.340609554001275683e+00 6.759833778804660423e-10
2.253329852999740979e+00 2.801640253267304827e-10
2.132379688002401963e+00 2.034001543985027275e-11
1.988651233998098178e+00 1.467499738545036316e-15
1.835324132996902335e+00 2.404589635844655038e-19
1.686786026999470778e+00 6.146631406572579795e-09
1.557362570998520823e+00 2.628457051777626713e-06
1.460513114998320816e+00 4.057594669641202874e-05
1.407040877998952055e+00 1.299508822084095838e-04
1.403100207000534283e+00 1.573856880481498525e-04
1.450448310999490786e+00 6.804334273669443867e-05
1.544984454998484580e+00 7.207267821448603538e-06
1.676973573001305340e+00 3.649327922264091699e-08
1.831855970998731209e+00 4.543468062590550509e-19
1.991644831003213767e+00 1.480302258291340946e-12
2.136273356998572126e+00 7.949160853332593995e-10
2.249283823999576271e+00 4.875584323128042674e-09
2.318061804999160813e+00 6.197230228525228891e-09
2.337187631001143018e+00 4.707894116843703480e-09
2.306870733998948708e+00 1.534052080849889257e-09
2.234118781001598109e+00 6.147580738334052219e-10
2.126073372997780098e+00 1.298475828286202520e-10
1.991624516998854233e+00 1.242819477842422088e-11
1.839337883000553120e+00 5.729931748548885321e-16
1.679857985000126064e+00 1.753904483937723621e-17
1.524912218999816105e+00 2.009422512638441631e-08
1.386040174998925067e+00 6.836070832881950757e-06
1.273970373000338441e+00 1.002143204849090914e-04
1.196620335998886731e+00 4.443234567059815127e-04
1.160215220003010472e+00 7.044389631289594460e-04
1.166020258999196813e+00 5.157990433903586339e-04
1.211216431001957972e+00 1.298372580948857925e-04
1.288002067998604616e+00 2.543716068592519181e-06
1.383120939997752430e+00 1.022457616432497862e-17
1.480701269996643532e+00 3.152640724625835320e-08
1.562788326998997945e+00 1.745397124858380855e-06
1.613961180999467615e+00 5.414371049653713456e-06
1.624427901999297319e+00 8.182786686349627264e-06
1.590413286001421511e+00 6.940433241850508596e-06
1.515802891997736879e+00 4.859009564812320635e-06
1.408064783001464093e+00 1.377837660525188793e-06
1.278500848999101436e+00 2.570769044787144168e-08
1.139195017000020016e+00 1.490103090424624785e-14
1.001965860999916913e+00 2.943043457339891805e-05
8.778934520014445297e-01 1.747425228947713802e-03
7.777145170002768282e-01 1.058648934593050400e-02
7.099124019987357315e-01 2.500030307096121063e-02
6.795451670004695188e-01 3.610295585522366180e-02
6.896789500024169683e-01 3.423300538848141755e-02
7.408287549988017417e-01 2.121988988180565153e-02
8.309768090002762619e-01 7.761203464818302276e-03
9.557338949998666067e-01 1.131231976470142061e-03
1.107495109001320088e+00 3.981488436873840584e-05
1.278099144001316745e+00 3.215778434894575409e-09
1.456476694998855237e+00 1.167761455227456086e-18
1.632274133000464644e+00 2.366937216744884044e-10
1.795467197000107262e+00 5.406457463250578083e-09
1.935917445000086445e+00 1.001599365938886618e-08
2.045918714000436012e+00 9.330733971695354022e-09
2.120255019999603974e+00 4.217038489479337618e-09
2.158098095998866484e+00 8.173227135484212990e-10
2.163257459997112164e+00 3.886928862960445835e-11
2.143332223000470549e+00 3.554647880510256724e-14
2.108788843001093483e+00 3.081519634830065071e-26
2.070375978000811301e+00 5.904605984587604628e-23
2.036786278000363382e+00 4.521309490707964198e-15
2.014223851001588628e+00 4.076237706381878152e-13
2.005957460001809523e+00 2.490027754813497631e-12
2.013789437001832994e+00 2.303783288091776626e-12
2.037814710998645751e+00 7.913416926493064501e-13
2.077357521000521956e+00 4.669419857609606543e-14
2.130447303999972064e+00 7.816427083348124692e-16
2.194915279000269948e+00 4.542192145959129071e-20
2.266973124998912681e+00 2.476053732664938571e-27
2.343450631997257005e+00 6.464555650688533721e-61
2.418974150001304224e+00 8.379421161663116421e-27
2.488907789000222692e+00 1.130166437286769020e-20
2.548435176999191754e+00 3.895595249245122423e-18
2.593298016003245721e+00 1.386082678880956180e-16
2.619537163998757023e+00 7.636703714095100166e-16
2.624653393999324180e+00 1.750676437612044411e-15
2.607472507999773370e+00 1.808524817775243007e-15
2.568387620998692000e+00 3.865474810260914954e-16
2.510149786001420580e+00 2.145673832199416352e-17
2.436624817997653736e+00 3.328064988281727067e-20
2.352859785998589359e+00 2.237305273410207088e-29
2.264833402001386276e+00 2.328539898278085769e-40
2.178793175000464544e+00 8.825845593479798552e-21
2.099659357001655735e+00 2.271149591284322421e-14
2.033879054000863107e+00 3.398439062985908097e-12
1.985276343002624344e+00 4.986055944641156876e-11
1.956471397999848705e+00 8.207652591918967609e-11
1.947436982001818251e+00 2.696676313059080378e-11
1.956157751999853645e+00 2.545559297138941305e-12
1.979832117998739704e+00 6.343322523801467295e-15
2.013845208999555325e+00 4.208087235069804962e-22
2.052658348999102600e+00 6.546460314704284442e-99
2.091712416000518715e+00 1.307206461157147198e-21
2.125131278000480961e+00 7.727360227623087111e-16
2.147264348001044709e+00 2.575932087113483101e-13
2.152621495999483159e+00 9.795844004141498929e-12
2.135876855001697550e+00 7.007290903100123249e-11
2.093755657999281539e+00 2.002431850528166920e-10
2.025429056000575656e+00 2.992269239462497183e-10
1.932502785999531625e+00 5.947779225988010498e-11
1.821041379000234883e+00 7.285442512741908264e-13
1.698571814002207248e+00 1.110947071824131700e-22
1.573371831000258680e+00 1.709829335856439995e-15
1.452968338999198750e+00 1.624048389233671193e-09
1.343227535999176325e+00 1.446773520234547911e-07
1.247399203999520978e+00 1.412256111924153334e-06
1.166801179002504796e+00 6.137495868320693390e-06
1.101906678999512224e+00 9.252473994046002607e-06
1.051191955000831513e+00 8.799266186924888537e-06
1.012681886000791565e+00 1.082805883212288446e-05
9.854832819983130321e-01 1.742525031222161687e-05
9.696338950016070157e-01 3.385308761712307960e-05
9.660348190009244718e-01 4.854850583775760254e-05
9.754455340007552877e-01 3.728823853397475767e-05
9.975656980022904463e-01 1.732540888252658936e-05
1.031445319000340533e+00 3.039423083086273325e-06
1.075005859998782398e+00 6.552340407023674646e-08
1.125031342999136541e+00 1.764578708172600655e-19
1.176144133998604957e+00 3.581974655247334906e-10
1.222360108000430046e+00 1.492544234904607632e-07
1.258049860000028275e+00 1.613827749193437635e-06
1.277801682997960597e+00 3.722427475279010919e-06
1.278545361001306446e+00 3.928623936593285984e-06
1.260082379998493707e+00 2.306648663861789207e-06
1.224710523001704132e+00 3.448308601335494027e-07
1.177526478000800125e+00 3.535981600722104395e-09
1.124203931998636108e+00 3.158891261922269450e-94
1.070925030002399581e+00 1.458191975951305139e-08
1.023017493000224931e+00 3.974513673878247556e-06
9.849673780008743051e-01 3.191759497056810601e-05
9.596123480005189776e-01 7.050874672228538782e-05
9.480243550024169963e-01 7.788803312948905789e-05
9.499914569969405420e-01 3.836578592141485090e-05
9.637646689989196602e-01 7.717739496417942089e-06
9.867352060027769767e-01 2.220854837977836706e-07
1.015533763002167689e+00 2.401188099788779091e-10
1.047371723001560895e+00 3.582127202472396080e-39
1.079418430002988316e+00 1.583773301335110197e-17
1.110268529002496507e+00 1.832519996453784086e-27
1.140604493000864750e+00 1.609383874807392262e-29
1.171421117000136292e+00 1.412299354555697101e-13
1.204851976999634644e+00 1.148829236301036384e-10
1.243036928000947228e+00 4.802749678448099990e-09
1.288675681000313489e+00 1.261741768119792550e-08
1.343525296000734670e+00 1.280439249764403808e-09
1.406610466001438908e+00 5.908424718522528804e-11
1.476839153001492377e+00 4.492695266634416927e-17
1.550304627002333291e+00 1.115772122223293282e-29
1.622576393001509132e+00 4.977973844467135036e-14
1.688365747999341693e+00 2.049934690302326892e-11
1.742841460996714886e+00 1.553027025597464952e-10
1.782541173997742590e+00 3.303449444990242382e-10
1.805319954000879079e+00 8.985206022357210271e-10
1.808791462000954198e+00 1.221173183132970489e-09
1.792259155001374893e+00 1.799310309375616569e-09
1.755510151997441426e+00 5.453621910251362053e-10
1.701829704001283972e+00 1.097541084354465785e-10
1.634805344001506455e+00 3.970334877024071371e-13
1.560151599998789607e+00 6.231320037627634186e-29
1.484215962002053857e+00 2.327624799526284281e-13
1.413781925999501254e+00 1.818798558423953507e-08
1.356014430999493925e+00 1.437781653860116498e-06
1.317864316999475705e+00 1.281398348778937242e-05
1.305394496001099469e+00 4.478081866638515231e-05
1.324509737998596393e+00 6.122276919875779344e-05
1.378779522998229368e+00 3.766514294916466433e-05
1.469012583002040628e+00 7.970720091554813264e-06
1.591995404000044800e+00 2.553114120604996075e-07
1.739906106999114854e+00 7.839627719666189169e-11
1.901667170997825451e+00 9.372781954305499481e-42
2.062331108001671964e+00 3.338253571754370551e-12
2.205110636998142581e+00 7.720660369939478386e-10
2.313212676999683026e+00 6.111623872402765403e-09
2.372046061998844380e+00 2.077951640864246194e-08
2.370150411999929929e+00 4.552517454179264207e-08
2.301919327001087368e+00 6.851624974537698244e-08
2.169869099001516588e+00 8.692601824904815367e-08
1.982788370998605387e+00 5.485478053869214907e-08
1.755999577999318717e+00 5.998197568722093592e-09
1.507700938000198221e+00 1.156410326911763979e-26
1.258034170001337770e+00 2.461496443428865883e-06
1.025363691998791182e+00 1.142225742999113374e-03
8.261352019981131889e-01 1.462912870430698245e-02
6.718848540003818925e-01 5.768419446186293792e-02
5.706983410018438008e-01 1.107156693910422568e-01
5.241518529983295593e-01 1.361396146292470355e-01
5.291682149982079864e-01 1.126082032635204871e-01
5.784217699983855709e-01 5.978241434001712457e-02
6.623965420003514737e-01 1.396829938809991505e-02
7.690569210026296787e-01 4.091504106183242793e-04
8.863581300029181875e-01 3.076222713311721922e-24
1.003321066997159505e+00 7.299203232579960287e-06
1.110004690999630839e+00 2.707487973835837598e-05
1.199082876999455038e+00 2.713591408262442563e-05
1.265958353000314673e+00 2.119582987874335417e-05
1.307891084998118458e+00 1.540615516387758041e-05
1.323880519998056116e+00 1.282856521327443296e-05
1.313831095998466481e+00 1.011123795703822258e-05
1.279373769997619092e+00 6.222131399848920326e-06
1.224167753000074299e+00 1.453595220460559519e-06
1.154504760001145769e+00 1.617611894593149380e-09
1.079494706998957554e+00 3.151876336416051460e-11
1.007547896999312798e+00 3.088687017234627687e-06
9.446474729993497021e-01 4.263376612536141691e-05
8.935996679974778090e-01 5.526301132721159160e-05
8.531230359985784162e-01 1.449022482778095691e-05
8.197676189993217122e-01 9.422812108932264247e-10
7.882282020000275224e-01 5.294464119823397184e-06
7.519645239990495611e-01 5.716548789287694997e-04
7.048428199996124022e-01 2.762508200492258103e-03
6.433577520001563244e-01 9.602592775877208039e-03
5.643056119988614228e-01 2.137598043210061846e-02
4.679517810000106692e-01 3.905021705144604005e-02
3.577245600026799366e-01 4.259109172471538945e-02
7.591017892002128065e+00 1.554593183577435570e-41
7.497743855001317570e+00 1.798778594579423830e-42
7.339516812000510981e+00 3.999081068537306901e-45
7.127426629002002301e+00 3.489852869275212935e-49
6.873927076998370467e+00 3.644327061732848273e-56
6.592047647998697357e+00 9.084228202533769099e-66
6.291984030001913197e+00 4.844076586287111538e-81
5.981550175998563645e+00 1.430758384705447793e-100
5.665351175000978401e+00 1.338067777651816384e-153
5.347062720000394620e+00 6.703606412750522444e-130
5.026313815000321483e+00 5.912456209985855832e-113
4.702857453998149140e+00 1.058557634228766503e-71
4.373856266000075266e+00 8.109954042585875807e-61
4.038632193001831183e+00 5.976302270118135930e-59
3.698189902999729384e+00 1.043651636474623007e-185
3.357350670001324033e+00 5.249083368334444350e-39
3.023446733001037501e+00 2.160768268805138796e-21
2.706922265999310184e+00 6.176893191654673428e-14
2.420925156002340373e+00 5.785842639801707356e-10
2.179579899999225745e+00 9.810627107212575098e-08
1.994846769997820957e+00 2.116607869570708616e-06
1.876321837997238617e+00 1.190198766570028637e-05
1.830950495997967664e+00 2.064339317488317628e-05
1.860669980000238866e+00 1.372168518847979282e-05
1.963552066001284402e+00 2.671269218249766391e-06
2.131886017003125744e+00 1.033881580430293298e-07
2.353542427001229953e+00 5.165050204241095132e-10
2.615790703999664402e+00 2.760691716391486252e-14
2.904182958001911175e+00 1.814078736980691839e-23
3.205294316001527477e+00 1.609992931240589236e-86
3.507607150000694674e+00 1.618927653715396485e-37
3.801358050000999356e+00 1.074417276657468833e-32
4.080675180000980617e+00 2.160999079921445136e-32
4.341793437997694127e+00 2.620743720323112272e-33
4.582206461000168929e+00 9.544065045104132528e-34
4.798923231999651762e+00 5.378900533255738575e-34
4.988826055003301008e+00 7.304917712207816988e-33
5.146442606001073727e+00 3.037971781038332503e-31
5.264754615996935172e+00 5.880841669686524681e-30
5.337202094000531361e+00 2.557222110428122061e-28
5.356022493000637041e+00 5.175662426126128494e-27
5.315126453999255318e+00 3.840747197888785647e-26
5.211805571998411324e+00 1.552272029448469306e-25
5.046716934000869514e+00 1.178241684464015351e-25
4.826083658001152799e+00 6.212490627561490186e-27
4.561498692000895971e+00 9.658835815667103854e-30
4.266638170996884583e+00 1.206027353798304513e-40
3.958688159000303131e+00 1.024087665635262107e-62
3.655073576999711804e+00 2.037284161298936853e-26
3.371326574000704568e+00 2.796436166942809393e-18
3.120975772002566373e+00 1.768129106779114176e-14
2.913789360998634947e+00 2.420082408959390817e-12
2.755836981999891577e+00 3.405695806409450171e-11
2.649178662999474909e+00 1.196216671195518540e-10
2.593235235999600263e+00 1.385729013556708939e-10
2.585479555997153511e+00 4.730792014619088408e-11
2.621260473999427631e+00 6.058006858492888069e-12
2.695477733999723569e+00 1.481484167191055197e-13
2.801648460001160856e+00 9.601173023582582635e-16
2.934004171002015937e+00 3.233714659608969156e-19
3.086198490000242600e+00 4.710985186198635255e-26
3.250699030999385286e+00 3.319234058980826928e-45
3.419862276001367718e+00 6.523779151616572502e-49
3.584399474999372615e+00 1.296263862305908734e-28
3.733034631000919035e+00 2.082251657280590785e-23
3.854514110000309302e+00 5.329371251693768240e-21
3.938575995998689905e+00 1.125678458478401209e-19
3.976941592001821846e+00 5.106874903527258457e-19
3.964823686001182068e+00 7.126123496978926444e-19
3.901881435001996579e+00 1.290408823045529335e-19
3.794228781000128947e+00 1.396072721563427395e-21
3.652850255999510409e+00 6.099778606864666277e-28
3.493798912997590378e+00 1.765403994998960042e-70
3.337101442000857787e+00 4.834571689022963057e-22
3.202368820999254240e+00 1.056620520428404231e-15
3.106958103999204468e+00 3.140500457863687060e-13
3.063069599000300514e+00 1.937224905547151645e-12
3.075436532002640888e+00 8.815286334072620954e-13
3.141558576000534231e+00 2.050156237230287012e-14
3.252119061999110272e+00 3.900191638699854506e-18
3.393156588997953804e+00 3.719873101879679135e-28
3.548138317997654667e+00 3.168259886657183787e-61
3.699842721998720663e+00 2.166042793841259256e-29
3.834993887998280115e+00 3.361650416526493120e-24
3.942656169001566013e+00 2.340118512994255519e-22
4.015142978998483159e+00 5.087595192075162605e-22
4.049292067000351381e+00 4.256544584170275726e-22
4.044401425999240018e+00 7.731213288553348995e-23
4.003175105000991607e+00 4.954351158143079348e-24
3.930228877001354704e+00 3.422840146938471657e-26
3.832142832998215454e+00 5.006745880886475642e-30
3.716453512999578379e+00 2.995776886398325656e-37
3.590430432002904126e+00 1.753144814415591413e-85
3.462677082003210671e+00 3.785377318984792848e-45
3.340573866000340786e+00 5.207917997719075064e-28
3.231919499998184619e+00 4.258912836537514329e-20
3.147425736999139190e+00 1.548785807215202856e-16
3.096429991997865727e+00 1.480067136733587917e-14
3.087118685998575529e+00 2.944945653904176447e-14
3.120961474000068847e+00 1.830368243967491240e-15
3.192391178999969270e+00 6.851110455359433696e-19
3.290301662000274519e+00 1.386521646749832504e-28
3.400538136000250233e+00 8.665043997916724100e-49
3.506203181001183111e+00 4.725866331747379501e-26
3.593820960999437375e+00 1.314859885454690078e-21
3.652851083999848925e+00 9.201108622306121226e-21
3.679276238999591442e+00 6.841836746583342715e-21
3.672807519997149939e+00 5.760894210409438783e-22
3.636845568998978706e+00 1.698214877946248322e-24
3.578020639997703256e+00 2.412964689755038073e-28
3.503067794998059981e+00 3.082443276563854320e-37
3.419455056999140652e+00 4.636874123726400344e-73
3.333790186999976868e+00 1.227950383978414784e-47
3.252646848999575013e+00 1.039539580297413689e-29
3.182504611999320332e+00 6.368078038474069050e-24
3.128450227999564959e+00 5.599953297929728127e-20
3.096580934998200973e+00 2.180488607525274212e-18
3.090274630998465000e+00 8.661076634920067762e-18
3.111190726998756872e+00 1.767585692878601652e-18
3.157767721997515764e+00 6.704325834981780710e-21
3.225121994997607544e+00 1.125122843671341237e-27
3.304880686999240424e+00 8.514804564230532110e-73
3.386505661001137923e+00 4.956227918421442063e-36
3.459762983999098651e+00 8.238344934390213642e-26
3.515345414998591878e+00 5.477300029573826717e-23
3.547387403999891831e+00 3.908502169388035164e-22
3.553272212000592845e+00 1.784981685162917286e-22
3.533685842998238513e+00 8.025412227114669806e-24
3.491884556999139022e+00 1.543888334280525988e-26
3.432921034000173677e+00 6.162696785464371457e-31
3.362053310000192141e+00 3.231438035183124250e-41
3.284960832999786362e+00 2.319025138347855961e-159
3.208246633999806363e+00 1.844095770841699819e-39
3.137443020998034626e+00 2.578432227780929251e-26
3.079305710001790430e+00 5.202498552017550088e-22
3.038477616002637660e+00 1.760027859102273419e-19
3.019067323999479413e+00 2.590060487725107183e-19
3.021048033999250038e+00 2.483537777513969511e-20
3.042293308000807883e+00 3.537679484714303829e-24
3.077288083000894403e+00 4.155882603648209490e-36
3.118534193999948911e+00 1.715922368670588471e-93
3.158833860001323046e+00 8.743794089033169191e-34
3.191388262999680592e+00 3.293983113672866078e-27
3.211496228002943099e+00 3.761472044105802166e-24
3.215393813999980921e+00 1.070045485557925017e-22
3.200797196997882565e+00 3.500809015826409777e-22
3.167071211999427760e+00 2.386866249286488045e-23
3.116675758999917889e+00 9.630167530426487224e-25
3.052184914999088505e+00 2.683690181312077591e-31
2.979524063001008471e+00 5.090604593256760379e-44
2.903073400000721449e+00 2.432873015243745130e-41
2.830606026996974833e+00 1.971886663630444844e-26
2.767356213000311982e+00 1.178168410568057674e-20
2.718436527000449132e+00 4.184046746475208602e-18
2.687379853003221797e+00 1.419868194317736997e-17
2.674685183999827132e+00 1.847412372126391010e-18
2.678330402999563375e+00 4.694440146110094841e-21
2.694461014998523751e+00 7.803087201838222687e-28
2.717740641001000768e+00 5.590389281038560541e-65
2.742326016999868443e+00 5.056507698840599145e-37
2.762707486999715911e+00 3.939756445274294123e-26
2.774314924998179777e+00 5.938795244975708886e-22
2.773195087000203785e+00 8.721192401811273658e-21
2.757841438000468770e+00 9.370405766444490645e-20
2.726930732998880558e+00 7.555055632594010265e-21
2.682570496999687748e+00 5.494245865492328376e-23
2.627748221002548235e+00 8.876577717134851917e-30
2.567152654999517836e+00 1.389612716865393601e-61
2.505330357998900581e+00 2.790100468106233680e-31
2.448031460000493098e+00 1.790423379590419076e-20
2.400835871001618216e+00 2.561772752096277688e-17
2.367140323000057833e+00 6.469734894088947915e-16
2.348883947001013439e+00 1.357217253334666602e-15
2.346372270003485028e+00 4.814340080613174739e-17
2.356889329999830807e+00 7.466485263899378226e-20
2.377016890000959393e+00 2.214698043094595155e-27
2.402220975000091130e+00 3.070912791333626859e-148
2.427253981000831118e+00 1.652920758236491211e-31
2.448233993000030750e+00 1.031373381710686215e-23
2.461755930002254900e+00 2.685153671972699282e-21
2.465810270998190390e+00 5.304720429135206059e-20
2.459028042001591530e+00 1.224804777761700459e-20
2.442174630999943474e+00 1.103041524396277865e-22
2.417208156999549828e+00 1.419445065392279177e-29
2.387684135999734281e+00 3.183150960076745375e-96
2.357759279002493713e+00 3.811662176173977280e-28
2.332516252001369139e+00 2.939502974992433511e-19
2.317196593998232856e+00 8.258119317299549553e-16
2.316563601001689676e+00 1.712443468758724251e-14
2.333546709000074770e+00 1.128886262328108837e-13
2.370886386001075152e+00 2.661034959626857419e-14
2.427647109998360975e+00 5.125243465548861612e-16
2.500841798002511496e+00 9.834612550410549926e-20
2.585662671997852158e+00 1.084126837207918581e-33
2.674755518000893062e+00 6.060983848121238490e-40
2.760507104001590051e+00 7.650539114041060134e-24
2.835686948998045409e+00 7.035096772268818846e-20
2.894173950000549667e+00 1.324154813026038355e-18
2.932292879999295110e+00 2.193336374775905987e-18
2.948699208998732502e+00 7.748325038333066683e-19
2.944114525998884346e+00 3.661355809944708626e-20
2.921389262999582570e+00 1.491352016194105591e-22
2.884609346998331603e+00 3.033332957687772212e-28
2.839317235000635264e+00 2.159471272813087706e-49
2.791429667999182129e+00 1.496542404213327636e-44
2.746583370000735158e+00 1.559677190650145799e-25
2.710778726999706123e+00 5.483953577454231838e-20
2.689393431999633322e+00 1.027876563560475998e-17
2.686108711000997573e+00 1.442889492889433517e-16
2.703565252999396762e+00 5.854197906713418737e-17
2.741161581001506420e+00 5.544836202119553081e-19
2.795353938996413490e+00 9.815849617145625278e-24
2.860626987003342947e+00 1.346546949907849119e-41
2.929663385999447200e+00 3.539477051278650519e-46
2.995431032999476884e+00 1.567845369694375760e-27
3.051153145999705885e+00 3.153615395600538652e-23
3.091809262998140184e+00 4.540336820813625778e-22
3.115041390999977011e+00 2.019083184658182359e-22
3.121027248998871073e+00 4.707359759477626990e-24
3.112009922002471285e+00 2.984128212850569740e-29
3.093045805999281583e+00 7.256406264448493380e-39
3.068618692999734776e+00 5.351039582121080343e-105
3.043477882998558925e+00 1.749231185898466874e-41
3.022894499001267832e+00 3.908782984094223730e-31
3.010333644000638742e+00 2.564989813023539208e-26
3.008959157999925083e+00 3.086049017882878360e-23
3.022022162000212120e+00 1.960650773032502336e-22
3.050813624999136664e+00 2.472267806899476080e-22
3.095938570000726031e+00 8.985898877962299682e-24
3.156066794999787817e+00 1.654209336952351066e-29
3.226386359998286935e+00 1.860378909864638396e-46
3.301018692000070587e+00 2.988784929177160160e-59
3.372830789001454832e+00 1.602321416156985233e-33
3.435062597000069218e+00 1.477544780123265572e-27
3.482173959000647301e+00 1.539818639038412838e-25
3.510868014000152471e+00 6.873702571485084987e-26
3.521207587997196242e+00 1.985328136040391835e-27
3.515103493999049533e+00 1.358446989309789106e-30
3.495924172999366419e+00 1.231194034191931993e-37
3.468322712000372121e+00 4.109172744473017610e-59
3.437434595001832349e+00 5.235233282051668893e-99
3.407675702997948974e+00 1.026048528210770949e-42
3.383944127999711782e+00 9.033446592607916566e-32
3.371010145998297958e+00 3.719329831691723790e-28
3.371749048001220217e+00 2.951306136681614036e-26
3.388281561001349473e+00 1.736484516495749809e-26
3.420555805998446885e+00 2.336769276096293621e-29
3.465940639998734696e+00 5.366779028574404320e-36
3.520313457000156632e+00 1.949581880950623842e-59
3.578085154000291368e+00 3.573147738366189393e-64
3.632800893003150122e+00 3.533120150726925852e-39
3.678808854001545114e+00 2.364684894340445318e-32
3.711449513000843581e+00 2.827860493712403174e-30
3.728365724000468617e+00 9.908646050665177333e-30
3.728737306999391876e+00 5.802855234094353511e-32
3.714840288001141744e+00 1.204473821075087067e-34
3.688977350997447502e+00 1.946622885917298005e-43
3.655724131000170019e+00 1.364205444880166028e-62
3.619042874997830950e+00 1.401525070608199249e-98
3.583690990002651233e+00 2.259109300471302458e-49
3.553562021999823628e+00 2.543249264072801307e-33
3.534775766998791369e+00 2.690797670615118809e-27
3.532789750999654643e+00 7.633335349624438067e-25
3.551160715996957151e+00 6.603155874400670971e-25
3.590100355999311432e+00 1.478239618483692961e-27
3.646301832999597536e+00 7.921094844128478113e-33
3.715137045001029037e+00 7.215168118872864823e-57
3.788341130002663704e+00 5.127023845413362082e-55
3.856591599997045705e+00 1.362689544858526390e-32
3.909672141999180894e+00 1.542834572295432021e-26
3.938664430999779142e+00 4.746576907436850566e-24
3.937493902998539852e+00 2.835135058845044222e-23
3.904076875001919689e+00 3.233241190023987980e-23
3.839067707001959207e+00 1.687749419338395185e-24
3.747171842998795910e+00 1.522059094701356007e-27
3.635629312000673963e+00 1.559931018298460897e-35
3.513434929998766165e+00 8.750015191241175397e-116
3.390360757999587804e+00 1.123786516469154858e-36
3.275384502998349490e+00 1.703564326110522613e-24
3.177111267999862321e+00 2.154444435398863808e-20
3.101104571000178112e+00 3.924848412571616226e-18
3.051531655000871979e+00 1.596708707859500754e-17
3.029005714997765608e+00 5.278994803517544899e-18
3.031480805002502166e+00 5.853180969543385332e-20
3.054181660001631826e+00 6.472733853947885166e-25
3.089958330001536524e+00 5.659058094884911260e-43
3.130173924000700936e+00 2.423555802100074262e-41
3.165396792999672471e+00 5.284907965033508775e-26
3.187289004999911413e+00 9.829648363729407064e-22
3.189478142001462402e+00 3.093902245930632704e-20
3.168775278001703555e+00 7.425853737765378265e-20
3.124721971002145438e+00 3.577084288673777716e-21
3.061070550000295043e+00 3.573173986715689637e-23
2.982132125998759875e+00 2.110736293164686622e-30
2.895106478001252981e+00 9.784366154374210060e-76
2.806922644002042944e+00 2.237462958040765423e-32
2.724667435999435838e+00 4.830880066810649407e-22
2.654367156999796862e+00 2.134859884125070946e-18
2.600150940001185518e+00 9.633396999525395843e-17
2.564337884999986272e+00 2.283483919488197266e-16
2.547034183000505436e+00 2.694755364349243681e-17
2.545892788999481127e+00 2.427714229210100925e-19
2.557539916000678204e+00 5.049870251857031285e-25
2.576797115998488152e+00 9.181741429873557500e-50
2.597965085999021539e+00 3.204058340143123563e-36
2.615395397999236593e+00 2.793129376693893458e-23
2.623381072997290175e+00 4.428858232047219796e-19
2.616973680997034535e+00 8.573735168633899698e-18
2.594042517001071246e+00 3.969482963708572080e-17
2.553685527000197908e+00 9.044552922577235897e-18
2.497932966998632764e+00 3.261381844172503952e-19
2.429932970997469965e+00 2.249337919517119145e-25
2.355590799001220148e+00 2.077754110772465334e-68
2.280482386999210576e+00 2.195206466833411625e-25
2.210611943002732005e+00 1.551491967197455495e-17
2.151008832999650622e+00 7.640830280383208021e-15
2.104816910999943502e+00 1.018464344273237825e-13
2.073460556999634719e+00 2.611700844528277145e-13
2.057223462001275038e+00 6.602877760812981401e-14
2.054445368998131016e+00 5.142734658994901865e-15
2.063072630000533536e+00 6.818852451908057471e-17
2.080722658000013325e+00 1.784372912322966669e-20
2.104575526002008701e+00 3.854851296268321459e-26
2.132304222999664489e+00 1.565367197672963153e-34
2.162311124000552809e+00 6.354319680720201838e-177
2.192230571999971289e+00 9.428503138025335893e-67
2.221501009997155052e+00 1.354339024411692907e-46
2.249372081001638435e+00 2.357681595306109764e-49
2.275950634000764694e+00 2.310465746580271640e-61
2.303390260000014678e+00 4.633348250714845513e-41
2.332847204997960944e+00 4.482714265947580165e-33
2.365562281000165967e+00 7.268672269500784724e-30
2.402464176997455070e+00 3.622029428666401713e-35
2.442505388000427047e+00 2.103267020691468142e-68
2.483400957000412745e+00 9.657532901516991715e-66
2.523323491001065122e+00 1.132670040274151214e-33
2.559271063000778668e+00 3.795622735722163680e-28
2.589231650999863632e+00 1.156409175303943658e-25
2.611695972002053168e+00 2.332121334575862981e-25
2.626275749000342330e+00 5.903749958545738784e-26
2.633212908000132302e+00 9.183359204377655304e-29
2.633912550001696218e+00 3.796120465495572734e-35
2.630470454998430796e+00 2.019010698958752382e-54
2.625333039999532048e+00 4.808913733271864411e-69
2.621236744002089836e+00 1.361948535742469787e-38
2.620513634999952046e+00 9.111687862484456496e-31
2.625145590001920937e+00 1.028152943196964922e-27
2.636447723998571746e+00 3.855643438680537063e-26
2.655369448002602439e+00 1.356879180760667682e-25
2.682421889996476239e+00 2.000935779568758031e-28
2.716230139001709176e+00 5.036925015551102536e-34
2.754892217999440618e+00 1.134433781389533581e-79
2.794455202001699945e+00 5.882460567529670713e-40
2.830210492997139227e+00 2.049025309095001470e-28
2.858024774999648798e+00 1.791792040493426543e-23
2.873722546999488259e+00 2.187532482281945568e-22
2.875836164002976147e+00 2.950914819182854984e-22
2.864170725002622930e+00 3.283937934129621882e-22
2.838834318998124218e+00 3.751324507880576367e-23
2.801281590000144206e+00 1.559661366040479146e-24
2.753313389999675564e+00 5.253410710152825930e-27
2.697229084998980397e+00 6.472221333957344880e-37
2.637121146002755268e+00 4.256851452571519860e-76
2.577880168002593564e+00 2.500003935324050754e-25
2.526240039002004778e+00 1.100419432569407857e-18
2.488024573001894169e+00 1.486836731872225196e-15
2.468620939998800168e+00 1.844312759289443324e-14
2.470635139998194063e+00 3.430445388623449002e-14
2.494987767000566237e+00 1.635272061505943425e-15
2.538416802999563515e+00 1.222971663625978021e-17
2.597202108998317271e+00 7.286618622684984040e-24
2.664775661000021501e+00 4.466690349113572568e-49
2.734522942999319639e+00 3.129558116276814055e-34
2.799378580999473343e+00 4.315295129515791994e-23
2.852456413998879725e+00 1.840276218530635856e-19
2.887777594998624409e+00 6.888049662074956950e-18
2.901141565998841543e+00 9.741771444934427877e-17
2.888927509000495775e+00 1.043521820386091095e-16
2.851362645000335760e+00 2.970183789145940170e-17
2.791006183000718011e+00 7.610363567498141745e-19
2.712864870001794770e+00 1.975209103211111632e-23
2.624322396997740725e+00 7.441121169630490947e-54
2.534060370999213774e+00 7.851994750267336330e-28
2.449746308000612771e+00 1.812156119556423875e-17
2.379517854998994153e+00 8.976669090018382184e-15
2.327626209000300150e+00 1.188149772080977778e-13
2.296006106000277214e+00 7.610717453133145135e-14
2.283272990000114078e+00 1.833013395105265165e-15
2.285258997999335406e+00 7.246070789049301675e-20
2.295993713996722363e+00 2.379536857140043921e-49
2.308103219998884015e+00 6.407308977745127528e-25
2.314571267001156230e+00 4.795170302643582024e-17
2.308535830998152960e+00 4.330481322490567069e-15
2.286486081000475679e+00 3.758714953236934796e-14
2.246624995001184288e+00 5.113550308498414842e-14
2.189526374000706710e+00 1.741341229841784466e-15
2.119487382999068359e+00 1.003709073692735242e-18
2.041555395000614226e+00 2.045457601227358908e-40
1.962172781000845134e+00 2.298204982480096524e-20
1.888050425000983523e+00 3.515519408296466857e-13
1.825581107001198689e+00 1.191321248508141108e-10
1.779701899002247956e+00 1.994355150273990169e-09
1.753821329002676066e+00 5.645191257150764646e-09
1.749233999002171913e+00 5.331569415234852297e-09
1.765646670002752217e+00 1.114476531830549984e-09
1.800500913999712793e+00 4.292235474495676652e-11
1.849938739000208443e+00 5.022470479685381893e-14
1.908989266998105450e+00 5.241422908305909975e-20
1.973065400998166297e+00 1.799963972930627610e-62
2.036600479998014634e+00 5.699480581541433924e-21
2.094600341999466764e+00 3.032528112368381727e-17
2.143555482998635853e+00 7.927600817097057076e-16
2.180911698000272736e+00 3.952802015703027701e-16
2.206526641999516869e+00 4.024320182160405741e-18
2.222607476000121096e+00 5.106106411261098602e-27
2.234422899000492180e+00 9.333079662901700600e-46
2.247715761001018109e+00 1.344669620628593600e-19
2.269571772001654608e+00 7.718991420609333682e-16
2.305173881999508012e+00 3.139262369217018655e-14
2.358816813000885304e+00 1.881217939504612987e-14
2.431168258000980131e+00 1.548753096500750094e-15
2.521113142000103835e+00 1.063067123071453623e-19
2.623011708998092217e+00 2.948933911823234510e-29
2.730864206998376176e+00 1.212993337234985354e-68
2.837531015000422485e+00 6.170889298157220770e-27
2.935266492000664584e+00 7.791330342981677416e-22
3.017759710997779621e+00 1.335178087281356368e-20
3.081568489000346744e+00 1.316827803469709495e-19
3.123332440998638049e+00 6.996104031679613622e-20
3.142796608997741714e+00 1.991673232815311617e-20
3.140782533999299631e+00 1.228891605395013120e-21
3.119740062997152563e+00 6.138353229007595442e-25
3.084788056999968830e+00 2.972007987968090261e-30
3.040794234999339096e+00 1.716897283816488695e-62
2.994821213997056475e+00 1.064126930310864661e-37
2.954124864001641981e+00 3.685633794656125602e-24
2.926036030003160704e+00 1.428518784033827614e-19
2.916890612999850418e+00 8.547449119299117134e-19
2.928160190000198781e+00 1.642269119439569628e-18
2.960746238000865560e+00 1.674569756911442320e-21
3.009479309999733232e+00 1.666375125987754797e-28
3.067698355000175070e+00 1.761732563713656042e-37
3.120178294997458579e+00 9.701441358258551071e-54
3.169755631999578327e+00 2.764832235933103536e-22
3.200931015999231022e+00 5.704040328609956884e-19
3.205644906000088667e+00 2.131231084709319818e-17
3.178529975997662405e+00 1.063560506671597407e-17
3.121480933001294034e+00 3.411950363054936232e-18
3.037661024998669745e+00 3.079935809373047259e-19
2.931874989000789355e+00 2.163541983599147979e-23
2.812914030000683852e+00 6.067585092720417891e-46
2.691029705998516874e+00 2.402617672532586418e-26
2.577118666999012930e+00 1.883156898920586667e-16
2.481795621999481227e+00 5.099943366384884745e-13
2.413639414000499528e+00 2.255380003879201321e-11
2.378794955002376810e+00 1.037174054419764561e-10
2.380213671000092290e+00 5.757149102202609675e-11
2.416169209001964191e+00 5.964190431685609851e-12
2.482190277001791401e+00 9.950357964671626201e-15
2.569158831000095233e+00 7.766114759064981365e-21
2.667388318001030711e+00 2.155602638915890381e-110
2.765194036997854710e+00 4.827024810718585364e-23
2.851598609999200562e+00 3.032429975156979876e-18
2.917712221998954192e+00 1.430036475619727801e-16
2.957256617002713028e+00 1.112873076658072141e-15
2.965741472002264345e+00 1.001491692634827097e-15
2.943089690998021979e+00 1.861141925907200793e-16
2.892771186998288613e+00 5.171506789695268862e-18
2.820698095998523058e+00 2.140309471396385801e-23
2.736897601000237046e+00 1.819038796665103460e-107
2.652613894999376498e+00 3.334344850379816558e-22
2.579196751001290977e+00 1.892373296985785575e-15
2.527035436000005575e+00 1.113553684985248097e-12
2.505204372999287443e+00 9.303313286643366979e-12
2.518069998997816583e+00 1.029680811010995991e-11
2.566452805996959796e+00 9.619884698273338310e-13
2.646272305999445962e+00 2.091119829714398804e-15
2.749185358999966411e+00 3.140413318452649080e-21
2.865372159001708496e+00 1.253590973200026634e-58
2.983443368000735063e+00 4.149932263215403758e-29
3.092661677997966763e+00 3.509065284244859708e-21
3.182894435001799138e+00 5.523091051524218978e-19
3.247150382001564140e+00 3.322644763658179842e-18
3.281309902002249146e+00 2.018463979647971756e-18
3.285168315000191797e+00 2.851416964166633253e-19
3.261342087000230094e+00 3.333217863574934066e-22
3.217320425999787403e+00 2.972287864361356902e-28
3.161495968997769523e+00 1.066105070567909880e-81
3.104377248000673717e+00 5.566927074059447383e-33
3.054981114000838716e+00 2.528089601045924100e-22
3.022000220000336412e+00 9.165637718164205494e-19
3.011798154999269173e+00 1.883764531311501274e-17
3.027823992997582536e+00 2.206401763896138193e-17
3.070718791001127101e+00 1.714710563538412082e-18
3.138249407998955576e+00 5.282138607952321651e-22
3.224113748001400381e+00 1.645926809741053262e-28
3.321637353998085018e+00 2.013527640320896448e-84
3.420565919001091970e+00 5.038781036192285193e-40
3.512534999998024432e+00 1.714806627110558717e-28
3.589408184001513291e+00 8.505405829253881318e-25
3.644846430997858988e+00 2.961184092544186882e-23
3.674664115002087783e+00 5.202926835671508039e-23
3.677647321001131786e+00 8.040707307136429360e-24
3.655586611999751767e+00 3.227803340863613703e-26
3.613337072001741035e+00 1.950087221192142153e-32
3.558488090999162523e+00 2.367318749809780900e-54
3.499431197000376415e+00 3.344316702962421552e-54
3.444398659001308260e+00 3.819332213484887684e-33
3.399808136000501690e+00 8.411303135657314903e-28
3.369613510996714467e+00 3.311879336389431670e-26
3.355244508999021491e+00 1.077068592642776783e-27
3.354823114997998346e+00 2.296382715089441024e-32
3.364531068000360392e+00 5.059984223257644706e-44
3.379695316998549970e+00 5.954388719305395358e-177
3.395193387001199881e+00 4.207896871995985306e-50
3.406380439999338705e+00 1.257425791412616351e-37
3.409772219001752092e+00 7.066189739137486642e-34
3.403476657997089205e+00 1.321524455994154525e-32
3.386763252998207463e+00 5.457119657258981764e-32
3.359376293999957852e+00 1.166555237657881370e-32
3.322005191999778617e+00 1.027139214785973422e-35
3.276591973997710738e+00 3.951235747824284733e-45
3.226387447997694835e+00 1.135123476915295798e-120
3.175556016001792159e+00 1.011926228982711014e-42
3.129600812997523462e+00 2.135393873567821327e-29
3.093659722999291262e+00 1.556201221094788530e-24
3.071746481000445783e+00 4.439328281769353965e-23
3.065411308998591267e+00 4.882372726970974343e-24
3.073310812000272563e+00 8.275197971606933763e-28
3.091838710999581963e+00 3.047318104189799022e-43
3.114757584000471979e+00 2.890442336551834224e-60
3.135387245001766132e+00 1.288641716249389211e-30
3.146751970001787413e+00 3.570706127919578938e-25
3.144116163999569835e+00 2.112471547624336487e-23
3.125246939001954161e+00 4.532306130049652813e-23
3.089958194999780972e+00 5.057233472615987656e-25
3.041247921999456594e+00 4.167964676927303346e-28
2.982461304000025848e+00 2.832704632878793704e-34
2.917344547000539023e+00 1.181953258573522062e-47
2.849199991000205046e+00 5.053418721513767015e-112
2.781556879999698140e+00 6.871030368884021015e-41
2.717496621000464074e+00 2.974641373363305554e-29
2.660058907000347972e+00 1.878883522751224245e-22
2.613329653999244329e+00 4.364185297672842173e-19
2.580818761001864914e+00 8.080403814722084519e-17
2.566133244999946328e+00 1.120795428972608683e-15
2.571749996997823473e+00 8.618616609465118614e-16
2.597494259000086458e+00 2.146634289313708395e-17
2.640178039000602439e+00 1.587657286708281633e-21
2.694285904002754251e+00 1.035236044900455317e-40
2.751678913999057841e+00 1.404274962805131244e-29
2.802350801997818053e+00 7.548044812680909431e-20
2.836860127998079406e+00 9.535804966313115382e-17
2.847481950997462263e+00 2.264295372349645653e-15
2.829195839000021806e+00 5.812808645690180056e-15
2.780900592002581106e+00 4.328624481126597996e-15
2.704612720997829456e+00 1.377039627884484155e-15
2.604268324001168367e+00 4.013687001964819574e-17
2.486280861998238834e+00 8.531904375280171804e-22
2.358995572998537682e+00 3.752513405031039681e-49
2.230206979998911265e+00 3.567276876657763860e-21
2.108543061000091257e+00 1.585675494179474495e-13
2.002245072999357944e+00 8.138789558240673722e-11
1.917122620998270577e+00 3.411971550827371933e-09
1.858394335999037139e+00 2.133533705319575063e-08
1.828957292000268353e+00 3.240877446566452536e-08
1.828811690000293311e+00 1.243737646335377967e-08
1.854950016000657342e+00 1.525087900864442107e-09
1.903137948997027706e+00 4.055663673835761916e-11
1.968466819002060220e+00 2.874508696220355199e-14
2.044966165001824265e+00 2.553275738553241940e-19
2.128108764998614788e+00 2.737137126188714688e-34
2.213549017997138435e+00 2.126037886012589036e-38
2.296936988997913431e+00 1.454066440282494705e-22
2.373500605001026997e+00 1.569382280402223874e-18
2.438736658001289470e+00 9.969537845534318245e-16
2.486664494001161074e+00 3.456937789191835319e-14
2.511804976998973871e+00 3.366256389364766379e-13
2.509590064000803977e+00 1.075589337211063636e-12
2.477743462997750612e+00 8.725338422145276273e-13
2.417807129997527227e+00 1.050180503310612950e-13
2.335337900996819371e+00 3.232222403714282007e-16
2.238614721998601453e+00 5.291279464280840875e-29
2.138123590000759577e+00 9.983784839496189145e-22
2.043584246999671450e+00 6.733213643931262037e-14
1.962254991998634068e+00 1.668128088234751366e-11
1.898393018000206212e+00 5.933477660698026840e-11
1.852098343002580805e+00 2.538918755046011294e-11
1.821001381998939905e+00 3.352146608404929360e-13
1.800324932999501470e+00 3.856774637343413458e-17
1.785464861000946257e+00 1.080332280475357643e-34
1.771929651000391459e+00 1.034540703014340743e-30
1.756732785997883184e+00 5.105548684863895765e-24
1.738852295002288884e+00 1.213815926400419930e-28
1.719160033000662224e+00 6.808236467769961866e-72
1.699198364000039874e+00 2.252000954037901281e-23
1.681805381998856319e+00 2.705975697128881500e-17
1.669066340997233056e+00 6.135841538036640000e-13
1.664699798999208724e+00 5.483988139849827054e-11
1.672099923001951538e+00 9.187432278334668300e-10
1.694873577998805558e+00 2.673159176026377332e-09
1.735436810999090085e+00 1.691036424682123468e-09
1.794241569998121122e+00 1.076617531235464590e-10
1.868657982002332574e+00 1.251526308023586010e-13
1.953600180000648834e+00 2.179998896770456363e-36
2.040116808999300702e+00 4.937518947347125269e-16
2.116900798002461670e+00 1.591197961725460185e-11
2.171836894998705247e+00 5.662951339443140921e-10
2.194599309001205256e+00 2.835169315594733132e-09
2.178509812998527195e+00 4.405181087952434725e-09
2.122655884999403497e+00 3.113448049154017609e-09
2.031310205002228031e+00 7.976640059884702531e-10
1.912772813000628958e+00 3.587196093885369995e-11
1.777010003002942540e+00 1.329173974448682010e-15
1.634438092998607317e+00 7.503248864482612009e-28
1.493459825000172714e+00 5.437463123274787366e-11
1.360971663001691923e+00 1.934125476623095643e-08
1.239861330002895556e+00 1.002265404354623252e-06
1.132973497999046231e+00 9.472681193005452163e-06
1.041561662001186050e+00 6.239252382144953575e-05
9.673117980019014794e-01 2.673742166160782293e-04
9.121024769992800429e-01 7.411123106728981485e-04
8.776914110021607485e-01 1.519664555032086911e-03
8.661406840001291130e-01 1.869189256446761880e-03
8.780313299976114649e-01 1.512186677095223421e-03
9.127741299998888280e-01 8.636028484740042614e-04
9.692748980014584959e-01 3.295641827912481388e-04
1.045944706998852780e+00 7.862342075931368481e-05
1.140854879999096738e+00 1.426741419406223787e-05
1.252747612001257949e+00 1.985308455945241059e-06
1.380878135998500511e+00 1.536918162223734572e-07
1.524240824001026340e+00 5.846474488990933868e-09
1.681633271000464447e+00 3.386779132666525572e-11
1.850675014000444207e+00 9.597192100472422047e-17
2.026351109998358879e+00 6.294358589325360117e-286
2.202054675999534084e+00 2.385883613975922739e-19
2.369489639000676107e+00 2.253241731540510838e-15
2.520272367000870872e+00 9.598894580943399100e-14
2.645687136999185896e+00 2.546696406401716343e-13
2.739747156003431883e+00 2.961946809462769893e-13
2.798622341000736924e+00 1.528156255018905472e-13
2.821658507000393001e+00 2.708041348805256704e-14
2.811919839998154202e+00 1.994028505552631827e-15
2.774551540001993999e+00 3.748514764928210108e-17
2.715925153999705799e+00 2.172893244644034752e-20
2.643384115002845647e+00 5.265152970841247670e-27
2.563660279000032460e+00 9.744282085342019620e-72
2.483039130001998274e+00 1.946674738972965691e-30
2.407075359998998465e+00 3.007610515712229746e-22
2.339197512999817263e+00 8.572377670394229139e-19
2.281850198000029195e+00 1.169327436568481228e-17
2.235631941999599803e+00 3.022848874616238459e-18
2.199189889000990661e+00 7.614867516172797441e-21
2.169804847999330377e+00 2.440628369509213427e-31
2.143347201999858953e+00 6.511122873174208609e-36
2.114753827001550235e+00 1.294044500386981190e-20
2.079739315999177052e+00 1.428040272889514016e-17
2.036211696999089327e+00 2.846463698699088628e-16
1.983302726999681909e+00 1.393785797059498105e-17
1.923020065998571226e+00 3.669415109342723850e-26
1.859785577002185164e+00 6.753086302033638374e-24
1.799768707998737227e+00 3.318628855234304818e-13
1.749805042996740667e+00 2.814041812425473294e-10
1.715614519998780452e+00 5.074478915247019149e-09
1.701133886999741662e+00 1.017169636610389629e-08
1.707347778999974253e+00 3.653682440439313404e-09
1.732336631001089700e+00 1.029559520082884936e-10
1.771321784999599913e+00 5.693418587197699219e-16
1.816729017999023199e+00 1.882117852146795858e-32
1.860536419000709429e+00 6.387581310527336587e-14
1.894409577998885652e+00 2.138054740749246055e-11
1.912246177998895291e+00 2.259935815851536195e-10
1.909900861999631161e+00 4.889187115190451738e-10
1.885974189000990009e+00 9.133768324631501449e-10
1.840000506999786012e+00 1.481312239541700971e-09
1.772567657000763575e+00 2.205393827944267035e-09
1.685175784998136805e+00 3.102608760421815954e-09
1.580030998997244751e+00 3.018304416940346236e-09
1.460294363998400513e+00 7.535382514409299388e-10
1.330509888000960927e+00 3.942158073686207084e-15
1.197676892999879783e+00 1.227697232950018758e-10
1.069540772001346340e+00 1.232492421875183398e-05
9.550374380014545750e-01 5.171115356314225737e-04
8.621928359971207101e-01 3.433039251575821949e-03
7.976905570030794479e-01 9.973572360073327051e-03
7.672260589970392175e-01 1.451195118038442478e-02
7.726509700005408376e-01 1.354909547369482874e-02
8.135712309995142277e-01 6.615427746780823924e-03
8.849362789987935685e-01 1.476573407971961890e-03
9.795260940009029582e-01 3.546455061088348444e-05
1.086859879000257934e+00 1.005516784637562116e-26
1.194703782002761727e+00 1.252881897944422233e-06
1.289401917998475255e+00 2.114589235362384988e-05
1.357757337998918956e+00 5.249242570938101395e-05
1.389417039001273224e+00 9.616603309572342793e-05
1.376437607999832835e+00 1.343818714304052255e-04
1.316739324000081979e+00 1.933365365974093085e-04
1.212587547001021449e+00 2.656618844685111700e-04
1.070986693001032108e+00 2.536486615592400962e-04
9.038714079979399685e-01 6.545820758707521063e-05
7.254283120018953923e-01 1.603450316725568676e-05
5.514441720006288961e-01 2.608616451567528569e-02
3.954171289988153148e-01 1.749627781677166871e-01
8.142466410001361510e+00 1.867219179058438241e-91
8.102256610000040382e+00 4.857694405132697581e-102
8.048131284998817137e+00 2.717345838692797226e-113
7.982957832999090897e+00 1.369951234760323495e-121
7.908432058000471443e+00 1.659059153240424196e-110
7.822884788998635486e+00 5.419806303056811560e-104
7.725281531998916762e+00 5.425446656188570831e-108
7.616917609000665834e+00 2.456076971021278076e-109
7.498493246999714756e+00 8.180248380964624357e-114
7.371215451999887591e+00 2.206641323482911300e-115
7.235756050999043509e+00 1.479432307832664589e-118
7.092969121000351151e+00 3.685836205532851159e-116
6.942990390998602379e+00 1.115408285009339148e-122
6.786968353997508530e+00 1.922484286083664373e-122
6.625279384999885224e+00 7.520631874537977863e-150
6.460078567000891780e+00 1.869544403863276923e-319
6.294165077997604385e+00 1.342764343561267257e-139
6.131723765996866859e+00 5.853864036782225037e-86
5.977804689999175025e+00 1.970946108084903128e-65
5.837586920002650004e+00 9.265926182754739758e-61
5.712192119997780537e+00 7.078935779616702195e-57
5.602672741002606926e+00 5.346258080301592243e-57
5.508068204999290174e+00 7.768247296467626506e-64
5.424731047001841944e+00 2.514587091396712288e-83
5.347677311998268124e+00 0.000000000000000000e+00
5.270330521998403128e+00 2.104477674614520444e-81
5.186943794000399066e+00 1.227952693996246415e-60
5.093116093001299305e+00 2.696275563103206016e-50
4.984849192002002383e+00 7.494222837761294027e-45
4.859497954999824287e+00 7.762129848636470076e-43
4.716767901998537127e+00 1.539230840714981498e-46
4.560610859000007622e+00 4.098651611451787464e-61
4.397468375002063112e+00 1.859131047172222194e-78
4.238105439999344526e+00 9.628125867237030004e-37
4.094501558000047226e+00 3.688123496535609658e-26
3.979395922997355228e+00 1.545669471110293797e-21
3.903364234000036959e+00 6.591132802110247733e-19
3.875649175999569707e+00 2.663650758815347761e-18
3.898549572997580981e+00 2.569055506970335119e-19
3.967492233998200390e+00 8.786606742089204493e-22
4.074262251000618562e+00 1.086951678699141984e-26
4.207974131000810303e+00 3.752388042029893517e-37
4.356766673001402523e+00 6.543037412147470375e-93
4.508172558998921886e+00 3.681834269018621808e-62
4.653059133001079317e+00 4.236751202323910620e-48
4.785890590999770211e+00 4.605182223727190335e-43
4.902298385000904091e+00 8.410424461238224721e-43
5.000834553000458982e+00 1.713701211875688153e-42
5.080117774999962421e+00 9.789410945214594821e-43
5.139450741000473499e+00 7.684654089450189879e-43
5.178229238998028450e+00 2.931224035199977181e-45
5.198206011002184823e+00 2.243894570375785830e-45
5.199261355999624357e+00 3.874349020585208094e-46
5.182014457001059782e+00 4.098780951063857159e-46
5.146627312999044079e+00 4.164469799028831944e-48
5.094932689997222042e+00 3.500053001702140464e-50
5.028717099998175399e+00 1.244020999304296618e-52
4.949825948999205139e+00 4.714219543651732660e-52
4.858572426001046551e+00 8.815867405850086049e-57
4.757516821999161039e+00 5.038184081567731470e-62
4.648765146001096582e+00 3.288200686015489620e-67
4.533909563000634080e+00 7.108622128106165897e-83
4.415345130997593515e+00 0.000000000000000000e+00
4.296814266999717802e+00 2.460509809784446501e-77
4.181913324999186443e+00 4.396947354215806977e-47
4.076151707999088103e+00 1.582865007601525947e-35
3.985407517000567168e+00 8.317992808202394337e-29
3.916222961997846141e+00 1.183617411885085420e-24
3.875212520000786753e+00 2.327523735505779654e-22
3.867595864998293109e+00 1.952656571592883027e-21
3.896204024000326172e+00 9.444174756893257674e-22
3.960743793999426998e+00 2.773952252317558751e-23
4.058077098998182919e+00 1.544987831218273790e-27
4.180376422002154868e+00 5.973786285094152805e-37
4.317626949999976205e+00 8.043891656135343506e-66
4.459978570001112530e+00 5.582572454264120634e-68
4.597062870001536794e+00 2.346109889872543122e-45
4.721048983003129251e+00 6.488942052766421019e-40
4.826634578999801306e+00 7.351012096258665084e-38
4.910321654999279417e+00 2.313800502873095686e-38
4.971562300997902639e+00 3.165978646288729065e-37
5.008033182999497512e+00 4.551497143704524226e-37
5.018965029998071259e+00 1.015683352536472570e-37
5.005087573001219425e+00 6.196020679543116665e-38
4.966889090999757173e+00 1.026577023718826707e-39
4.907043756000348367e+00 2.700896304045583205e-43
4.829687858000397682e+00 2.021642166729388125e-49
4.739572923997911857e+00 1.781951296542435089e-66
4.642844133002654416e+00 1.166374118605274794e-295
4.545806367998011410e+00 1.364655928826505362e-71
4.453791871001158142e+00 1.971957273411462170e-54
4.370003124000504613e+00 1.002863184502843516e-48
4.295941895998112159e+00 1.936126896084089076e-50
4.230495582000003196e+00 5.890080321893469314e-62
4.170472570000129053e+00 2.937511070139919444e-130
4.111610520998510765e+00 1.069112535739417511e-76
4.049514342998008942e+00 9.569649163440853999e-51
3.980290392002643785e+00 1.375373203493436512e-43
3.901848694000364048e+00 2.793188755888346102e-47
3.816046349002135685e+00 8.852495619298725329e-75
3.727522724002483301e+00 4.373822215758876822e-69
3.641975452999759000e+00 1.365351780675666998e-35
3.567100398999173194e+00 1.771400737359206779e-27
3.509257147998141591e+00 6.912362262712491598e-24
3.473049615000491031e+00 4.162261496788365967e-22
3.461451830000441987e+00 4.039297247830735840e-22
3.474188418000267120e+00 4.553637370790278908e-23
3.509485405997111229e+00 1.335814430593838018e-25
3.563543008000124246e+00 5.934776096459608899e-30
3.631827383000199916e+00 6.121646127751999085e-39
3.708921581001050072e+00 3.396145409456751260e-73
3.788624665001407266e+00 4.762873474072775648e-68
3.865105598000809550e+00 8.573773038423056703e-42
3.932392231999983778e+00 9.525261204414076776e-35
3.985570066997752292e+00 1.516604537411090928e-32
4.021955545002128929e+00 3.109813546479045526e-33
4.041807410001638345e+00 1.329029063832896278e-34
4.046208597999793710e+00 1.002800197949079664e-39
4.038913189997401787e+00 7.418435367781934597e-50
4.024287470998388017e+00 9.883351840480769907e-194
4.009191916000418132e+00 4.814507908219850325e-61
3.998853013999905670e+00 6.918203152554153071e-42
3.998650245001044823e+00 3.083981803100384277e-35
4.012863477997598238e+00 1.349425721636415342e-33
4.043138152999745216e+00 4.075520207783183192e-35
4.088420484000380384e+00 3.720234633417508856e-39
4.146129509997990681e+00 6.833518834320795783e-49
4.212088953001511982e+00 5.451536388155230425e-99
4.280126777000987204e+00 1.101684398286791385e-79
4.344787103000271600e+00 2.974665758069355736e-48
4.399696419997781049e+00 3.688601958224820127e-40
4.439897442996880272e+00 9.187714652502514378e-34
4.458563711999886436e+00 1.285966812141033767e-30
4.450590388998534763e+00 4.004805710080111082e-28
4.411077882999961730e+00 1.205318622426384069e-26
4.337255595000897301e+00 1.512339872251917483e-25
4.227866402001382085e+00 5.875273462085845525e-25
4.083912018999399152e+00 2.850993529989313968e-25
3.909596376997797051e+00 7.553861019426655418e-27
3.711762464001367334e+00 3.901261713736555300e-35
3.502329606999410316e+00 6.973363979722153673e-58
3.296428221998212393e+00 6.966959405784872878e-22
3.112017080002260627e+00 3.389825656646204103e-15
2.966261887999280589e+00 6.074092984929881304e-12
2.876216183998622000e+00 1.550523636589741047e-10
2.852573184998618672e+00 2.944652218887969533e-10
2.897550609999598237e+00 7.895418622260363018e-11
3.006537100998684764e+00 9.722529986002491854e-13
3.166102557999693090e+00 2.503805677559853791e-17
3.356592494001233717e+00 1.813878811374235709e-33
3.556556104002083885e+00 1.607503518648730323e-33
3.745286058998317458e+00 5.944664126371783114e-23
3.905456278000201564e+00 2.275048022109829169e-20
4.024167752999346703e+00 1.415491272178493797e-19
4.093622657001105836e+00 1.388351398060266215e-19
4.111272521000501001e+00 1.576955906907129712e-20
4.081331956000212813e+00 2.497180278100017888e-22
4.012270154998986982e+00 8.057115381018103076e-25
3.913328668997564819e+00 1.410895739139344716e-29
3.795051968998450320e+00 9.186363672595684583e-38
3.666074824999668635e+00 1.328974729225230828e-58
3.533147504000226036e+00 3.223247190764054260e-194
3.400536540000757668e+00 3.912212678788328892e-76
3.269782650000706781e+00 1.973429243160010245e-80
3.140506522999203298e+00 3.803815314003795828e-73
3.012816390000807587e+00 3.842226681177460266e-71
2.886607407999690622e+00 3.660275309014838085e-34
2.766175910001038574e+00 1.789205852379048356e-21
2.658949198998016072e+00 2.093129394629867908e-15
2.575150852000660961e+00 2.277290578742102701e-12
2.525184398000419606e+00 8.620252303323341518e-11
2.517906696000864031e+00 2.671312991677977163e-10
2.557404087001486914e+00 1.426033351818632542e-10
2.643236214000353357e+00 5.927003637974764683e-12
2.768412891000480158e+00 4.944032580079836197e-15
2.921430125999904703e+00 7.634536769681688231e-24
3.086976817998220213e+00 1.273123635195519751e-59
3.250246011000854196e+00 4.968286950123100157e-25
3.397904682002263144e+00 2.085958165649399466e-20
3.518363309998676414e+00 7.540178893226089887e-19
3.603209885000978829e+00 4.501652149076413238e-18
3.646306564001861261e+00 9.478352990377152844e-18
3.644477986999845598e+00 2.984643913115840491e-17
3.595046417001867667e+00 4.991470849616957914e-17
3.498662126999988686e+00 8.646092247386846268e-17
3.357706074999441626e+00 6.867119352062337966e-17
3.177837551000266103e+00 1.947757094120593074e-18
2.970493122997140745e+00 3.004847510237888292e-26
2.752342642997973599e+00 4.007615580378325174e-23
2.545354116999078542e+00 4.691736135535266464e-12
2.372872329000529135e+00 7.954177178795307576e-09
2.255083795000246027e+00 1.758838765540513335e-07
2.204792073000135133e+00 4.240992645226194570e-07
2.225375771999097196e+00 1.727332874961165918e-07
2.310673201998724835e+00 7.887166314509391314e-09
2.446428893999836873e+00 7.708368190491776934e-12
2.614022827998269349e+00 2.600199713790493248e-23
2.791020597996975994e+00 6.035964693719104884e-23
2.956192117999307811e+00 1.132977027509727902e-15
3.090305335997982183e+00 5.734172474385688650e-14
3.179217897999478737e+00 2.966868278805113387e-13
3.213146638001489919e+00 3.862318321077424301e-13
3.189259869999659713e+00 3.183522626561041833e-13
3.109594369998376351e+00 2.089050173899842282e-13
2.979707787999359425e+00 6.570187229728027976e-14
2.808937764999427600e+00 4.562406803058888329e-15
2.609227904998988379e+00 4.702421159341630471e-19
2.395316422000178136e+00 6.037251069326107914e-32
2.185191657998075243e+00 1.081558693949292872e-11
1.998368880002090009e+00 8.760975055192127659e-08
1.854573839002114255e+00 4.380858789649776089e-06
1.770437303999642609e+00 2.596648196042089502e-05
1.757171784000092885e+00 4.115378457535703817e-05
1.819659888002206571e+00 1.989547828621708410e-05
1.955356513000879204e+00 2.338120231612367465e-06
2.154367628001637058e+00 2.403735858005637163e-08
2.399634675002744189e+00 3.198814166742476134e-13
2.668668973001331324e+00 9.392264199994048295e-55
2.935954731001402251e+00 5.770753549016459560e-17
3.177467855999566382e+00 2.141244195656027867e-14
3.372874109998519998e+00 8.395824997682485920e-14
3.508014466002350673e+00 8.155785463079912055e-14
3.575481273001059890e+00 4.690342720418247968e-14
3.573854360998666380e+00 1.455067785189118477e-14
3.508204424000723520e+00 4.591204572825381164e-15
3.386153080999065423e+00 5.971452062451196386e-16
3.219115091000276152e+00 1.438802185730230920e-17
3.020495140001003165e+00 5.126913660055500177e-22
2.805548651998833520e+00 1.205422094765108165e-72
2.589455635999911465e+00 4.674018733945800455e-17
2.390847129001485882e+00 3.376898223708592930e-11
2.225708641999517567e+00 1.761543293319820229e-08
2.109814712999650510e+00 2.979729455165107417e-07
2.053142256001592614e+00 7.493906475635719223e-07
2.058416818999830866e+00 4.216399840516780663e-07
2.121321366998017766e+00 4.451661990616846165e-08
2.231659608998597832e+00 2.254811781211562408e-10
2.374069854002300417e+00 4.481904228712892939e-17
2.529924439997557783e+00 7.104491937096957461e-29
2.680290825002884958e+00 1.051452565095166295e-15
2.807608704999438487e+00 2.294722431180835029e-13
2.897723186000803253e+00 8.840658908224877950e-13
2.942863814998418093e+00 1.282384984933925479e-12
2.939607394000631757e+00 6.554967155969909760e-13
2.890394600999570685e+00 1.578773526698113710e-13
2.801612876999570290e+00 5.084076917555175036e-15
2.683927910999045707e+00 1.588353126444550229e-18
2.549854581000545295e+00 1.089803588499286431e-54
2.414252360002137721e+00 3.372605523149553131e-17
2.292577549000270665e+00 2.837558685347089515e-11
2.199991585999669041e+00 4.489432888714088725e-09
2.148438782001903746e+00 4.478942330728042273e-08
2.146197686000959948e+00 5.214817253547516446e-08
2.194010028000775492e+00 1.291800866997402178e-08
2.287395651001133956e+00 3.310282270997125746e-10
2.416542440998455277e+00 1.427194755294633928e-13
2.568655844999739202e+00 1.302623167963483495e-21
2.731203424002160318e+00 8.456066163302544765e-40
2.890167322999332100e+00 1.383026056874812733e-20
3.032692666998627828e+00 2.530943679495504953e-17
3.148024977999739349e+00 2.481532170320464900e-16
3.228954929996689316e+00 3.774084240259286954e-16
3.271878679999645101e+00 5.943867631422895846e-17
3.279076036000333261e+00 5.879735255430193883e-18
3.254382373997941613e+00 1.809156673313728613e-19
3.203339571999094915e+00 8.999125208294878548e-22
3.132367337999312440e+00 1.445383078114967730e-26
3.049034226001822390e+00 4.911029339253252429e-43
2.961448638998263050e+00 1.273152157686824124e-45
2.877323490996786859e+00 1.460718540130269029e-25
2.803569792002235772e+00 3.739784162786452936e-20
2.745495608000055654e+00 5.339508050543009144e-18
2.706049533000623342e+00 9.355120467545090255e-18
2.684953975000098580e+00 5.573485540939047354e-19
2.679458155998872826e+00 2.889567145715761788e-21
2.686208277002151590e+00 2.031964479146887503e-28
2.699746129001141526e+00 9.193009705331188793e-63
2.714657044001796748e+00 6.812800645843424658e-38
2.725678811999387108e+00 2.162451475522488072e-26
2.728444829997897614e+00 9.581628002163456158e-25
2.721755697999469703e+00 9.069739231575684378e-25
2.705699394999101060e+00 2.693693377169543564e-29
2.683126124000409618e+00 4.427467874436121966e-43
2.657661145000020042e+00 8.938447391040100568e-74
2.633140858000842854e+00 2.659204614487207397e-35
2.612721747998875799e+00 7.194183163687498266e-29
2.598349847001372837e+00 1.445190070826533814e-24
2.592266799998469651e+00 2.835025989948920159e-24
2.594620372001372743e+00 1.090428960805168812e-22
2.606698698000400327e+00 2.678657859168939207e-22
2.628998301999672549e+00 9.600772779722062554e-23
2.661363608996907715e+00 1.947927786103934571e-22
2.704468630996416323e+00 4.039153150589059903e-25
2.756500683000922436e+00 3.045406210925417838e-29
2.815449501998955384e+00 9.054398607005704079e-45
2.877487929999915650e+00 5.713535018460454685e-69
2.938152505998004926e+00 2.011360278767597107e-33
2.992445649997534929e+00 6.965541540047620720e-28
3.036981471999752102e+00 1.338205804735792194e-26
3.070280725998600246e+00 1.494665598986106170e-28
3.093541532998642651e+00 3.123928721919242619e-33
3.109277862000453752e+00 3.956242813563764386e-39
3.119540609997784486e+00 2.248014622610670872e-56
3.127170748000935419e+00 1.109511586789906617e-124
3.134266390003176639e+00 2.847692560107990680e-75
3.142849959000159288e+00 3.108496662165372443e-71
3.153110469000239391e+00 4.966752423786776233e-52
3.166569381999579491e+00 7.913046929027844384e-48
3.183871658999123611e+00 9.990887477932937369e-64
3.203357656002481235e+00 2.233435526072841014e-76
3.224386075999063905e+00 2.612989280564254167e-76
3.243838659000175539e+00 2.217051189869913579e-43
3.258253099000285147e+00 1.042664924514608624e-32
3.263585904998762999e+00 5.095100943826955496e-27
3.255415820000052918e+00 1.719383815168718399e-24
3.230840809999790508e+00 9.037621938485665868e-24
3.189210873999400064e+00 2.915166479792457307e-25
3.133110472001135349e+00 1.131571155277742332e-29
3.067152784999052528e+00 1.470475962287342942e-54
2.998521270998026012e+00 3.551981468597433736e-46
2.933394687999680173e+00 1.786482860782679665e-26
2.878492587002256187e+00 5.886408715866005639e-21
2.839240473997051595e+00 2.536082952081684843e-18
2.819840328000282170e+00 1.368691932606935576e-17
2.821613306998187909e+00 1.087987730122609855e-18
2.842081627997686155e+00 1.676717693074273890e-20
2.878314071000204422e+00 2.438995869421223598e-24
2.926031668001087382e+00 4.952341815370515142e-32
2.980613960000482621e+00 7.233772958865231747e-147
3.035529212000255939e+00 2.409786430503908717e-35
3.084176656997442478e+00 1.246289589240932263e-25
3.120121780997578753e+00 1.132152130132201340e-21
3.137474938001105329e+00 2.004084921846408760e-19
3.131105431999458233e+00 2.039960460524146092e-18
3.098394717999326531e+00 1.820108008434322449e-18
3.040302076002262766e+00 2.775329412747029641e-19
2.960293183998146560e+00 1.137125115373965959e-21
2.864402708000852726e+00 1.141150094496667237e-29
2.760977942998579238e+00 4.883593125335238772e-57
2.659335618998738937e+00 4.932252803604692726e-21
2.569940773999405792e+00 9.337580023231626049e-16
2.500724098998034606e+00 2.010155927152339514e-13
2.457558620000781957e+00 2.116451361584447491e-12
2.443638704000477446e+00 1.481880402040683219e-12
2.457722658000420779e+00 1.633018617765042969e-13
2.496189072997367475e+00 2.329275707855704817e-16
2.551746859000559198e+00 6.271763815015318687e-24
2.615592762998858234e+00 2.128694940906402432e-44
2.676919115001510363e+00 1.468180605384478446e-21
2.726376586000696989e+00 8.241254632093598938e-17
2.754796956000063801e+00 5.365166319850495319e-15
2.755648877999192337e+00 2.992349734392348973e-14
2.725776714996754890e+00 2.463179711329298443e-14
2.666537056000379380e+00 3.336185487467677910e-15
2.583002358998783166e+00 6.206916292356248341e-18
2.483837096999195637e+00 5.417602571250350765e-31
2.380179515999770956e+00 6.250251703334704391e-24
2.283247308998397784e+00 4.459589848663982392e-14
2.204248694997659186e+00 2.167220400189854144e-11
2.150540176000504289e+00 2.995271366027816598e-10
2.126279978001548443e+00 6.256127319854126946e-10
2.132495489000575617e+00 1.462501229311905532e-10
2.165635086999827763e+00 4.012602833545330785e-12
2.219774915996822529e+00 7.636725426674619352e-16
2.286767821999092121e+00 6.493127762729204030e-27
2.358443396999064134e+00 9.585853543695718138e-34
2.426887637000618270e+00 1.995469155893321059e-21
2.486373546998947859e+00 9.105295207302250236e-18
2.531644654998672195e+00 1.349369891205614982e-16
2.559614476002025185e+00 5.975761617608500917e-16
2.568152837997331517e+00 4.084791846917172821e-16
2.557483814998704474e+00 7.402077778859505012e-17
2.529550372000812786e+00 4.997763893348969569e-18
2.487096041000768309e+00 1.981024040348307053e-21
2.435002902002452174e+00 2.721119698718089937e-28
2.377807165001286194e+00 0.000000000000000000e+00
2.320620221998979105e+00 8.310426010252313403e-30
2.267401803001121152e+00 1.543687864454803250e-22
2.220763501001783879e+00 1.824271895707346032e-19
2.182501169001625385e+00 1.095903766915403585e-18
2.152893628997844644e+00 1.024647437534624227e-17
2.132569918998342473e+00 3.534138933595539879e-19
2.119896062999032438e+00 1.229400087180913315e-21
2.113073337000969332e+00 1.345785883090999834e-23
2.111094445997878211e+00 3.520846246010236000e-39
2.110824276998755522e+00 3.410870686634077635e-36
2.108546306000789627e+00 4.214152154411796814e-21
2.100204342001234181e+00 1.615090831910731187e-16
2.081886799998756032e+00 8.871060685812960708e-15
2.051297398000315297e+00 4.615669989130517511e-14
2.007674322001548717e+00 3.104830327185369677e-16
1.955015018000267446e+00 2.824485271068513854e-21
1.897603639998123981e+00 1.134033768791474624e-49
1.840958229000534629e+00 4.135223820000296980e-16
1.791392899998754729e+00 1.220942846368901551e-12
1.752704965998418629e+00 4.132058921771193709e-11
1.727427003999764565e+00 1.275479300133833127e-10
1.716288849002012284e+00 6.117893833021359911e-11
1.718165792997751851e+00 1.936913697512960510e-12
1.729971243999898434e+00 3.930463823528666806e-15
1.748476674001722131e+00 1.148821078604726526e-22
1.769964279003033880e+00 1.081841243933297145e-47
1.792126950000238139e+00 1.058918633555201616e-43
1.813452692000282696e+00 1.086210924485300127e-35
1.833468373999494361e+00 4.238308125219165309e-25
1.850697768000827637e+00 4.302622501985685159e-22
1.864198388000659179e+00 2.730981168700691481e-19
1.872650476998387603e+00 5.523979648213902847e-19
1.875812116002634866e+00 4.577280756462462981e-23
1.875422007000452140e+00 7.236957779185938696e-54
1.874404614998638863e+00 2.188590520492890260e-24
1.876546468996821204e+00 1.191866800554245488e-17
1.884884167000564048e+00 4.125318943506641283e-15
1.901913044999673730e+00 2.242988850691286067e-14
1.928858827999647474e+00 8.161774843462050988e-15
1.965514319999783766e+00 1.398356139438650783e-16
2.010282164999807719e+00 2.177980000463502552e-23
2.059298097999999300e+00 1.247297254331803586e-51
2.107408986001246376e+00 2.781776645396872080e-24
2.150990145997639047e+00 6.424876082316002812e-18
2.185529140002472559e+00 4.086068191729062884e-16
2.208230004001961788e+00 1.553325404240339548e-15
2.217744849000155227e+00 1.108370308766828421e-14
2.212218847002077382e+00 9.485234511671360708e-14
2.189550025999778882e+00 4.193965755180557376e-13
2.148480928000935819e+00 1.900783078851699135e-12
2.088026329001877457e+00 8.509465175114586256e-13
2.010791295997478301e+00 4.228495117524963653e-14
1.921349309999641264e+00 1.536949458937745269e-20
1.827055327998095891e+00 9.976027993835756120e-23
1.736144996000803076e+00 1.037608525392218931e-11
1.656882800001767464e+00 4.365732303127293501e-09
1.595098357000097167e+00 8.972672486269192432e-08
1.555260201999772107e+00 1.511702480863805484e-07
1.537138521001907066e+00 8.568548784300452046e-08
1.538545583000086481e+00 8.197735625859960658e-09
1.554909752001549350e+00 2.187406875895906316e-11
1.580157996999332681e+00 1.461250407478457901e-19
1.608392824000475230e+00 7.788967623749446143e-22
1.634119939000811428e+00 2.089851585086873263e-13
1.652558555997529766e+00 1.507901108654891780e-11
1.660648080000100890e+00 1.190304975901925375e-10
1.656250945001374930e+00 5.076903900156872856e-10
1.637729981001029955e+00 8.431736135177457673e-10
1.604882577998068882e+00 4.870332954074934871e-10
1.559234893000393640e+00 2.320500459612203351e-12
1.506066441001166822e+00 1.076173390090756320e-55
1.453201607000664808e+00 1.152374865148684559e-10
1.408680517000902910e+00 1.356928534550346678e-07
1.380076538000139408e+00 1.565029094863941341e-06
1.372416116999374935e+00 3.349628228285416634e-06
1.387913933001982514e+00 2.520517404588372246e-06
1.426318288999027573e+00 4.624452496089061904e-07
1.484139605003292672e+00 2.531065080084627392e-08
1.557173103999957675e+00 2.926395001417203043e-11
1.639344964998599607e+00 3.435169976653587126e-15
1.727172026003245264e+00 9.454140361924294353e-29
1.816760867000994040e+00 6.072453088055137065e-55
1.905801878998317989e+00 5.107607535007865394e-24
1.991416438999294769e+00 3.036819331571206771e-18
2.070119776999490568e+00 1.147544329498615456e-16
2.139447191002545878e+00 2.342272310994142859e-14
2.194619706999219488e+00 2.556060926229704798e-13
2.231891289997292915e+00 1.987471495623188227e-13
2.250656883003102848e+00 1.316943574457150792e-13
2.250968760999967344e+00 2.785668680160952872e-15
2.236823024999466725e+00 6.243597815144362724e-18
2.212523589001648361e+00 7.147646888805475278e-26
2.183624253000743920e+00 0.000000000000000000e+00
2.154716647000896046e+00 3.871297624021969473e-25
2.130316953996953089e+00 1.841200366935128692e-20
2.112583482001355151e+00 4.398715583259870959e-18
2.103254772999207489e+00 3.267505763103422243e-18
2.102097949999006232e+00 5.796855549919712525e-18
2.109336925997922663e+00 4.494455994176978692e-18
2.124950997997075319e+00 1.523211424182169795e-18
2.148681831000430975e+00 4.491657557062544871e-19
2.180326280002191197e+00 1.519264812173053264e-21
2.218392990998836467e+00 3.140489536129170547e-27
2.260633602996676927e+00 3.015116672726735026e-39
2.304965046998404432e+00 8.532245425287165109e-40
2.347141989997908240e+00 3.550132347002849583e-25
2.383510139999998501e+00 1.197514308925130832e-21
2.411570737000147346e+00 6.363206940394625280e-20
2.429410632001236081e+00 6.990447356952588793e-21
2.437772178000159329e+00 1.888178595409448945e-22
2.437890096996852662e+00 1.381837855566650202e-26
2.432189428996935021e+00 7.648945573125049266e-31
2.422228825998899993e+00 8.772886987559494506e-31
2.408043724000890506e+00 1.238543448532547015e-30
2.389666232000308810e+00 2.519685950735911669e-26
2.365696389999357052e+00 3.999703270547260861e-25
2.335753631999978097e+00 1.788794684279605756e-27
2.301027509001869475e+00 6.922004153127249479e-36
2.263654774000315228e+00 4.637423478648636361e-73
2.226877379998768447e+00 9.881288547024163422e-30
2.193624948002252495e+00 3.341548775307282193e-25
2.165104259998770431e+00 7.518663638821477635e-23
2.142151985997770680e+00 6.563337299787337902e-26
2.123362239002744900e+00 5.504090058340377409e-42
2.106082729002082488e+00 1.341736976069864632e-40
2.087225244998990092e+00 1.115510695075028955e-28
2.065242525997746270e+00 6.245553032276835059e-33
2.040978945999086136e+00 2.118044797321385002e-47
2.017763414001819910e+00 5.946535674901664526e-20
2.000516333002451574e+00 2.895178134351824097e-14
1.994999664999340894e+00 1.177867800767016805e-12
2.004467566999664996e+00 7.803866092244394277e-13
2.028688842998235486e+00 8.822269625685893797e-15
2.064261202998750377e+00 2.119632772849463716e-21
2.105360350000410108e+00 1.823954340903473757e-46
2.145261589997971896e+00 4.385324594628397352e-18
2.176363323000259697e+00 1.384354839913564608e-14
2.193051778001972707e+00 4.475018601968973140e-13
2.191167085999040864e+00 9.584452911562307254e-13
2.169723348000843544e+00 2.509253344646933130e-13
2.131003042999509489e+00 7.605251503550287438e-15
2.079246023000450805e+00 6.973714279508568293e-18
2.019287842998892302e+00 8.872007806725461850e-40
1.957879804998810869e+00 3.402473919417667105e-21
1.901282546001311857e+00 5.626305681210616570e-14
1.855198602999735158e+00 5.740098991409007470e-11
1.825463860001036664e+00 1.131916820691265176e-09
1.816139952003140934e+00 2.798876829678675383e-09
1.828806092999002431e+00 1.624299801641878246e-09
1.862734419999469537e+00 7.908130810746241204e-11
1.913671062000503298e+00 3.670366597530348527e-14
1.975033868999162223e+00 2.620859081258429413e-28
2.039116263000323670e+00 1.539305546293428648e-19
2.096765239999513142e+00 7.958966296382780780e-14
2.139987069000198971e+00 7.781135105170301002e-12
2.161883176999253919e+00 4.044615021384750811e-11
2.158659182998235337e+00 5.285589235241169133e-11
2.129858503001742065e+00 1.726067460349020987e-11
2.078659933999006171e+00 5.383811922981947855e-13
2.011437944998760941e+00 1.109484926546548824e-16
1.935630769003182650e+00 5.606392357651170186e-161
1.859747755999705987e+00 2.625594030924783017e-15
1.791989640998508548e+00 9.197452903270496740e-11
1.739573217997531174e+00 1.129672334637088949e-08
1.709540572002879344e+00 8.569353260654888104e-08
1.706372411001211731e+00 1.559854702414378621e-07
1.732000607000372838e+00 7.897338058417980754e-08
1.785287781000079121e+00 8.899332303503153762e-09
1.862151516001176788e+00 1.050083783156757370e-10
1.956429604000732070e+00 4.632543029833303812e-15
2.060495011999591952e+00 9.545209169736006342e-77
2.164966931999515509e+00 2.534915237488473446e-20
2.262342515998170711e+00 6.128214097776916892e-15
2.344324478002818068e+00 2.521180278102445117e-13
2.404507293002097867e+00 1.085088425083388806e-12
2.438610353001422482e+00 1.547258527698278677e-12
2.444793623002624372e+00 6.821640770101840152e-13
2.424465051000879612e+00 6.219084620386337717e-14
2.382193072000518441e+00 3.279235663077031149e-16
2.324779602000489831e+00 2.227483574390824588e-23
2.260790431999339489e+00 1.426508567277605319e-41
2.198661226000695024e+00 2.497611268973371743e-19
2.144780051999987336e+00 2.330358454151257203e-15
2.103273258999251993e+00 1.919951883785431830e-14
2.075046648998977616e+00 1.959060682169701930e-13
2.061677661000430817e+00 7.124170626236020873e-14
2.061923378998471890e+00 1.618387861116003343e-15
2.072929887999634957e+00 2.351145161800594146e-18
2.091633531999832485e+00 1.496727078256455804e-28
2.113511182000365807e+00 7.773281383801580432e-39
2.133643144999950891e+00 7.800430568373522581e-20
2.146630849998473423e+00 1.236765633162978600e-15
2.147665830001642462e+00 9.476712770458154571e-14
2.133016259998839814e+00 3.357200720053218899e-13
2.101617790001910180e+00 3.634440894390012745e-13
2.054110347002279013e+00 7.342413237652486751e-14
1.993110682000406086e+00 2.025482925625326288e-16
1.923477791999175679e+00 4.740896239338973983e-27
1.851087055998505093e+00 3.957758144477082597e-26
1.781335948002379155e+00 1.402340175162042475e-15
1.718465298999944935e+00 4.589874661276099623e-13
1.664546970001538284e+00 1.802757546021644232e-11
1.621357855998212472e+00 1.537843763569351782e-11
1.587958095999056241e+00 1.118352987078234503e-10
1.565416683999501402e+00 9.370331756501028518e-11
1.553118971998628695e+00 2.634293947684265303e-10
1.551785037998342887e+00 1.332428594173782242e-10
1.560740881999663543e+00 1.617880319365124977e-11
1.578464342997904168e+00 6.787675695531039261e-14
1.602278447000571759e+00 7.389181961800658728e-19
1.629452773002412869e+00 2.038876363043407645e-312
1.656639058001019293e+00 1.089129819208377835e-18
1.680041382001945749e+00 2.242081959032585617e-14
1.696608479000133229e+00 3.907865204032647500e-13
1.704657256002974464e+00 9.871177855774140245e-13
1.703476959999534301e+00 2.376565248438439437e-13
1.693966986000305042e+00 7.050453510652806235e-15
1.677939086999685969e+00 1.740501976283378260e-18
1.657888720998016652e+00 3.812779051635912766e-34
1.636742628001229605e+00 6.528245309484577764e-40
1.616363391000049887e+00 3.013814558981547296e-19
1.599290212001506006e+00 7.090921832583444645e-15
1.587703957000485389e+00 5.709836017709550331e-13
1.583287765999557450e+00 1.311210772143391922e-11
1.587871789000928402e+00 3.893417221855793391e-12
1.600714614000025904e+00 1.973722868226263037e-12
1.621597086003021104e+00 1.003349782577405264e-15
1.647569904002011754e+00 5.147646031646127339e-26
1.675420767001924105e+00 7.038924452139740949e-29
1.701678119999996852e+00 1.594494258389827828e-15
1.721892097000818467e+00 8.590201129116707346e-14
1.734075445001508342e+00 2.181428987784116797e-13
1.737523709998640697e+00 1.485742332163793333e-14
1.733605041001283098e+00 7.554984832563902181e-19
1.725425815999187762e+00 0.000000000000000000e+00
1.717248968998319469e+00 8.326695247260265243e-19
1.713232592999702320e+00 6.567237737775021967e-15
1.715929779998987215e+00 3.500225198668563418e-13
1.727372069002740318e+00 7.910429652285248455e-13
1.748265288999391487e+00 1.289431211184130616e-13
1.777795447997050360e+00 7.267399611982558708e-15
1.814873888997681206e+00 5.757233666749467731e-17
1.858039221999206347e+00 6.193648979767597059e-21
1.905422806998103624e+00 2.017294046425485298e-38
1.954113821000646567e+00 3.435203854437164620e-70
2.002389549998042639e+00 1.649332572322952859e-22
2.046121267001581145e+00 8.374422621306196879e-20
2.083531941003457177e+00 3.663000008884021907e-16
2.110748756000248250e+00 1.489973641965452631e-15
2.126477942998462822e+00 5.814638792665267715e-16
2.131082453997805715e+00 4.564289779719361285e-18
2.127043497002887307e+00 3.044815815193781968e-25
2.118704909000371117e+00 1.537576265107380527e-62
2.111034767000091961e+00 3.235461379098340091e-21
2.109382129001460271e+00 5.461077945644051246e-16
2.118549277001875453e+00 2.216237594845072783e-14
2.141412254997703712e+00 6.921210939222722862e-14
2.179502358998433920e+00 1.522394457322804584e-14
2.232154819001152646e+00 1.083979245704265215e-16
2.296525267996912589e+00 2.649828337682699556e-22
2.367882177000865340e+00 2.077000311975833218e-65
2.440091248998214724e+00 2.418279422273871091e-27
2.506793088999984320e+00 1.073590816870486336e-20
2.562886461000744021e+00 3.048049454665339348e-18
2.604245306996745057e+00 1.156436604524482247e-17
2.629069472997798584e+00 1.195759265267137565e-17
2.636852392002765555e+00 3.113014599558298172e-18
2.628571083998394897e+00 6.615350026253361568e-20
2.607030987001053290e+00 6.293444247213193307e-23
2.575836919000721537e+00 6.689308669923537313e-30
2.539250706002349034e+00 3.905323025797286840e-188
2.502789679001580225e+00 3.684512865579111923e-29
2.471536108001600951e+00 7.635763832016733718e-21
2.450300626998796361e+00 3.894029795441470361e-18
2.442099734998919303e+00 4.348098562402652202e-17
2.448508841000148095e+00 2.977058010216142600e-18
2.467751464999309974e+00 2.922692263460241362e-23
2.494941691998974420e+00 1.802476175061568765e-56
2.523474064997571986e+00 7.472857251130345344e-28
2.546142012997734128e+00 4.884058433452394607e-20
2.556923698000900913e+00 1.447291388854523113e-17
2.551874153003154788e+00 3.416663257095457328e-17
2.530365836999408202e+00 1.304380890846485585e-18
2.495255339999857824e+00 6.813820677201481711e-24
2.452370979997795075e+00 5.474469372153256768e-58
2.408278674000030151e+00 4.273292863186236887e-24
2.371054647999699228e+00 7.199409233448820856e-17
2.347567531000095187e+00 3.610629999781450248e-14
2.343307629998889752e+00 7.125135679745527094e-13
2.362465842998062726e+00 9.820199859462966012e-13
2.406181367001408944e+00 2.102948866150072677e-13
2.473175510000146460e+00 2.461621362408913883e-15
2.559204695000516949e+00 1.177523023095301306e-19
2.657796354000311112e+00 8.339015364112576371e-35
2.760729227000410901e+00 1.286789768523113978e-31
2.857740506002301117e+00 1.043072905379055209e-21
2.940515243997651851e+00 2.453169433399592271e-18
3.001273140998819144e+00 3.018580440905749265e-17
3.035429732000920922e+00 2.605535042718618280e-17
3.042278100998373702e+00 3.107361035511542292e-18
3.024456993000057992e+00 1.017541698887674247e-20
2.988048120998428203e+00 1.040352682344910687e-26
2.941027009001118131e+00 1.844039649774493307e-67
2.892471927996666636e+00 8.697725604187600110e-32
2.850652888999320567e+00 9.142761141655528522e-23
2.821641491002083058e+00 3.295708988263248325e-20
2.808524816999124596e+00 7.653088364790044213e-20
2.811687984998570755e+00 8.207226252005351303e-21
2.829646999001852237e+00 2.187690821491974554e-24
2.858474864002346294e+00 7.428755794125220203e-31
2.894212252998840995e+00 4.227398259291634770e-53
2.932323079003253952e+00 2.535358232938870929e-48
2.967445000002044253e+00 1.088144068058722997e-31
2.995247613001993159e+00 5.487148098345197747e-25
3.010789672996907029e+00 5.893014805951562002e-23
3.011499984000693075e+00 1.093284053067169446e-21
2.995517448998725740e+00 7.539432334506875653e-22
2.963356529999146005e+00 4.646447811730950207e-23
2.917184287998679793e+00 5.503519393405599739e-27
2.861343967000721022e+00 3.409810259667244635e-39
2.801252125002065441e+00 1.570579606893766243e-56
2.743055869999807328e+00 1.266919890407565769e-26
2.693124056000669952e+00 1.936825730604921725e-21
2.655418785998335807e+00 5.475077281217515357e-19
2.632791310003085528e+00 2.926748278158707342e-18
2.626105115999962436e+00 4.902016002528942155e-19
2.633926477999921190e+00 1.882757742428161817e-20
2.654359862001001602e+00 5.563434437343968737e-23
2.684933631000603782e+00 5.598949009140569711e-29
2.722019519998866599e+00 3.914712900007177518e-45
2.761851923001813702e+00 1.781571507642946454e-66
2.800375634997180896e+00 3.850340428561572997e-34
2.833617378997587366e+00 5.218536194586625129e-29
2.859220653001102619e+00 2.940424199450712637e-26
2.875194418000319274e+00 1.058490962583119380e-24
2.880063914999482222e+00 1.033261795042182569e-25
2.874657104999641888e+00 2.401544038924972841e-27
2.860247551001521060e+00 2.242199411355851168e-31
2.839148617000319064e+00 1.221427163171665499e-45
2.815002948998881038e+00 2.000218229764070897e-79
2.791824479998467723e+00 4.021673904317884229e-32
2.774574497001594864e+00 5.741664224163950129e-24
2.767943860999366734e+00 1.283869282460825106e-20
2.775706330998218618e+00 5.575489387480464283e-19
2.800704733002930880e+00 1.043227575146173330e-17
2.846161010998912388e+00 9.041683807103382241e-18
2.912931285998638486e+00 1.029645120784493355e-18
3.000216725999052869e+00 4.473308453726302379e-21
3.105015658002230339e+00 7.275644864738977359e-26
3.222536207998928148e+00 8.665421352721978034e-40
3.345946505000028992e+00 3.319861750723677892e-122
3.468675134998193244e+00 9.349542529119230202e-37
3.582770039000024553e+00 3.209951153296270922e-29
3.681653094001376303e+00 5.784069964522032033e-26
3.759496252001554240e+00 1.588660902597255824e-24
3.812145849999069469e+00 2.015695752546232445e-24
3.838298804002988618e+00 2.166245157216666719e-25
3.839488810001057573e+00 1.159928967202553607e-27
3.819728779999422841e+00 2.310900664213603855e-34
3.786740570001711603e+00 9.028689991941324330e-55
3.748759923997567967e+00 2.550864827231725265e-55
3.715526076997775817e+00 2.412831159817862474e-34
3.694480656999076018e+00 6.072509955238126554e-28
3.691716588000417687e+00 1.649138372897548238e-26
3.709278132999315858e+00 6.697301955571482002e-27
3.746844814999349182e+00 1.872643299236588683e-29
3.801528075000533136e+00 1.175720209479074484e-37
3.867029160999663873e+00 1.832317788999777598e-56
3.937529004000680288e+00 3.741026306538133078e-78
4.005294187998515554e+00 2.583794736425440737e-45
4.064379982999525964e+00 9.151090775035213255e-36
4.108779623998998431e+00 2.368560470124156576e-32
4.134554955999192316e+00 1.756121839234249002e-30
4.138892979997763177e+00 3.140532964874595307e-30
4.121356552001088858e+00 6.331885236148309219e-31
4.083205869999801507e+00 4.869135303027342021e-35
4.029527216000133194e+00 3.001290037176230963e-44
3.966572841996821808e+00 2.801068096222619929e-129
3.902604320999671472e+00 7.072782201810730041e-50
3.845243131996539887e+00 1.644357064295546218e-32
3.802995652000390692e+00 1.985232594303823302e-27
3.781463919996895129e+00 1.188485247531897397e-25
3.783305818997177994e+00 8.476445322699452958e-26
3.808282245998270810e+00 4.374494601284627974e-28
3.853074012000433868e+00 4.774013504897203204e-34
3.911701436001749244e+00 1.477025633915129835e-50
3.976802097000472713e+00 6.929723648676970715e-107
4.040404098999715643e+00 7.715610490366756114e-45
4.094903503002569778e+00 1.934239547958546728e-36
4.134945736997906351e+00 2.776106211254276381e-32
4.155922529000235954e+00 1.923477114706117274e-31
4.156468193999899086e+00 1.117418783189850952e-30
4.135518492999835871e+00 7.406334328732139297e-31
4.093647088000579970e+00 1.248656980655604535e-32
4.033676046998152742e+00 3.509645588604615572e-36
3.959684252000442939e+00 3.245914075944297339e-44
3.876876967999123735e+00 4.592875782978711869e-98
3.792418106997502036e+00 3.027070005071659246e-53
3.713269716001377674e+00 7.951666291887011829e-35
3.645946001000993419e+00 2.265107138669591454e-28
3.595652383999549784e+00 5.051915194897335226e-25
3.566506359999038978e+00 8.206282268569899290e-25
3.558360456001537386e+00 1.055635552427913093e-26
3.568145608001941582e+00 2.085116308424024440e-31
3.590890886000124738e+00 6.121289858080604034e-50
3.618770224999025231e+00 3.266233520344292993e-74
3.644292935001431033e+00 1.986244447980147303e-41
3.661970049997762544e+00 2.739730511838917070e-33
3.667209717001242097e+00 1.707579259129849445e-31
3.658458784997492330e+00 1.696068405737404189e-31
3.635819823000929318e+00 2.490504315585166518e-34
3.601750778001587605e+00 3.877914200901168153e-41
3.559998394001013367e+00 3.098906694157789948e-69
3.515664500999264419e+00 2.855745140699790082e-70
3.473743380000087200e+00 2.755776293871308501e-38
3.439801554002769990e+00 2.586622913646157298e-32
3.416814236999925924e+00 1.358284137700204207e-30
3.405835661000310211e+00 9.582516266683246776e-31
3.406630687000870239e+00 5.295288036208660597e-33
3.417617013998096809e+00 3.816298437137135042e-42
3.434852207999938400e+00 4.301132521431737752e-67
3.454558239998732461e+00 3.097654394721179193e-74
3.472215404999587918e+00 2.552430827537619015e-44
3.483956921001663432e+00 2.475353319103965510e-38
3.487668493002274772e+00 7.381507288647706718e-35
3.481600880000769394e+00 1.141994179997591303e-36
3.466760406998218969e+00 4.301607873152202237e-41
3.445053220002591843e+00 1.133040951998481900e-55
3.419709091002005152e+00 2.597044092497444301e-167
3.394751960997382412e+00 2.564054907635846745e-50
3.374066857999423519e+00 3.040949078620544335e-36
3.361558972999773687e+00 2.989218738429018398e-32
3.359315739999146899e+00 2.931587724569629960e-31
3.367992775001766859e+00 1.141889197267736216e-34
3.385575053998763906e+00 3.558284233327639411e-46
3.408202436999999918e+00 3.653467124219514454e-295
3.430707186998915859e+00 1.151520160476972029e-47
3.448290349999297177e+00 1.347228235058421433e-35
3.456818053000461077e+00 9.003157854863734780e-32
3.453836528999090660e+00 3.000821444043732215e-30
3.438160719000734389e+00 2.777907329235821553e-32
3.411524577000818681e+00 1.616902199956067407e-33
3.374972248999256408e+00 8.150592201264687220e-40
3.331663409000611864e+00 1.123078843817466127e-54
3.284942451999086188e+00 0.000000000000000000e+00
3.238229636001051404e+00 1.964765882386107738e-53
3.194799347002117429e+00 7.617809191026463657e-37
3.158081740999477915e+00 1.546528607331214184e-31
3.130274293998809299e+00 9.207124864496089671e-31
3.111597113002062542e+00 3.896092173924995236e-29
3.102943992998916656e+00 2.018504651160864160e-32
3.102277399997547036e+00 1.945214990102203080e-42
3.106219278000935446e+00 9.695029961473377446e-91
3.111154497000825359e+00 1.180614109462255437e-55
3.113409339999634540e+00 1.361191594340121919e-37
3.109701089997543022e+00 1.369414572601221261e-33
3.098515517998748692e+00 6.489754853376307700e-34
3.080076878999534529e+00 8.000758704757208141e-37
3.055615938999835635e+00 1.728822258883919541e-54
3.028504312998848036e+00 2.300514244288891264e-102
3.002114770999469329e+00 6.216695340276846715e-41
2.980219999000837561e+00 2.126439913657077563e-30
2.966398655997181777e+00 2.040458509649389874e-26
2.963198375997308176e+00 2.839556930099682432e-25
2.971594172002369305e+00 2.210752659135783857e-26
2.990695931002846919e+00 2.345044159176486785e-28
3.019207408000511350e+00 2.174659596794301199e-38
3.052929330999177182e+00 2.735526528388749424e-70
3.088230359000590397e+00 2.666059224859073640e-76
3.122146547000738792e+00 1.238340388551863306e-37
3.150062676999368705e+00 4.517494872939455317e-30
3.168231084000581177e+00 1.450313449385525907e-26
3.173607695000100648e+00 4.463055189313537809e-24
3.163241247002588352e+00 3.221064886759648317e-24
3.137472917002014583e+00 3.483228282568978719e-26
3.098907602998224320e+00 7.978589319845518251e-32
3.052078565997362603e+00 2.062671953418460272e-47
3.001746540998283308e+00 2.132631852018121688e-195
2.951606177997746272e+00 1.925010746872820099e-65
2.903114639997511404e+00 4.413790722471165951e-53
2.857020223000290571e+00 1.956612298318478824e-54
2.813096860998484772e+00 2.118500672034390162e-45
2.772168947001773631e+00 2.000421890080987364e-38
2.735266525996848941e+00 3.612342070161990703e-32
2.703923015000327723e+00 6.691926983746203362e-28
2.679768666999734705e+00 1.175373746401433033e-27
2.662740251998911845e+00 6.079506712984403922e-33
2.650596746003429871e+00 8.403609757402338309e-47
2.640808870000910247e+00 2.891771888860005598e-68
2.629936765999445925e+00 1.594756941474661046e-36
2.615252669002074981e+00 5.305293301242487188e-29
2.594560382000054233e+00 1.052813343502673425e-27
2.567423435000819154e+00 1.636744478946579766e-30
2.535163958997145528e+00 2.653048573361732132e-40
2.500110873999801697e+00 3.732088923153297294e-84
2.465660723999462789e+00 1.155151297177681495e-31
2.435416389998863451e+00 5.011752712858484584e-23
2.412972627000272041e+00 1.255738086617740129e-20
2.400055066998902475e+00 9.190629557502636994e-20
2.397382205999747384e+00 3.056696461884591460e-21
2.403501519998826552e+00 2.003064087948852562e-23
2.416857910997350700e+00 4.268618256294638481e-28
2.435275224997894838e+00 2.041606219479001065e-32
2.457554570002685068e+00 1.530101483248391798e-41
2.482226573996740626e+00 2.901445916173105725e-57
2.508183478999853833e+00 4.104988942885651499e-129
2.534397455998259829e+00 4.851047440388575489e-78
2.559880086999328341e+00 1.223646898115909024e-52
2.583691110001382185e+00 8.574183724762524737e-41
2.604616977998375660e+00 2.981625427857977963e-41
2.622653558999445522e+00 1.667309348526037160e-42
2.637914618000650080e+00 8.019593302742698497e-47
2.650855743999272818e+00 5.579711141337835964e-106
2.664248417000635527e+00 4.924227703180627361e-45
2.680228012002771720e+00 7.965066935200619353e-33
2.701225878998229746e+00 7.292165183195205009e-29
2.728909333000046900e+00 1.699086621688180645e-34
2.761378290000720881e+00 9.678590351550395939e-44
2.796903372000087984e+00 1.645224902124412248e-99
2.831826341000123648e+00 3.286751344843161138e-41
2.863028252999356482e+00 2.229605893721599651e-47
2.891334439002093859e+00 1.383038278311855225e-41
2.915752566001174273e+00 7.050955982241187572e-65
2.938553165000485023e+00 1.093120361664285876e-88
2.960473052000452299e+00 4.119338875662487905e-78
2.981229389999498380e+00 1.104227746034324565e-70
3.000531804998900043e+00 6.099559467223877077e-65
3.018074908999551553e+00 7.381402928244903155e-53
3.032901571001275443e+00 4.937500679837276773e-48
3.044380503997672349e+00 9.515350964419255253e-47
3.052281846001278609e+00 3.116334670476463466e-46
3.056495564000215381e+00 1.522154053760378204e-47
3.057210869999835268e+00 5.234460050866842567e-46
3.054183704000024591e+00 1.655770496979793239e-46
3.047506211001746124e+00 9.588998747994822987e-44
3.036721519998536678e+00 6.216600374361665410e-48
3.022562176000064937e+00 1.716960310608373766e-50
3.005408565997640835e+00 3.644393603344889078e-59
2.986120284000207903e+00 2.319205345633914349e-165
2.966568189000099665e+00 6.503902883969252026e-84
2.948029237002629088e+00 3.366558514892838591e-62
2.931311017000552965e+00 2.244047935514621210e-59
2.916559241999493679e+00 2.250788693188706890e-134
2.902180465000128606e+00 1.566355595192904755e-68
2.886373894998541800e+00 7.064057836102424540e-43
2.866932696997537278e+00 1.495976166180228848e-37
2.842825097999593709e+00 3.281677163554629977e-34
2.813214554997102823e+00 1.141689120830063079e-34
2.778414350999810267e+00 9.804712934576916165e-34
2.738327813000069000e+00 3.619010771814184273e-34
2.693310627000755630e+00 2.686233708027434813e-35
2.643903528001828818e+00 5.419552394690138802e-45
2.591963561997545185e+00 4.141563296121154091e-153
2.539822208997065900e+00 1.939218259981824166e-39
2.490616660998057341e+00 4.884355946736548793e-25
2.448430917000223417e+00 1.155216724447876210e-19
2.417236310000589583e+00 6.521082364243615630e-17
2.400519826001982437e+00 1.622600213984559990e-16
2.398703131002548616e+00 8.697569633897807362e-18
2.409620225000253413e+00 4.747414947347731422e-24
2.427444066997850314e+00 1.946777608589224500e-37
2.442417681002552854e+00 5.288721812883501827e-20
2.446861653999803821e+00 1.172600223285185329e-15
2.433658417998231016e+00 3.515779636013396529e-14
2.399070920000667684e+00 1.171211848651020511e-13
2.342308740000589751e+00 2.762533260581560161e-14
2.266774425999756204e+00 9.088646798184398036e-16
2.177415293997910339e+00 5.402417318799928220e-22
2.081926855000347132e+00 1.732558127961975336e-135
1.986304976999235805e+00 8.757629384995656886e-20
1.896477620997757185e+00 1.926412954502047113e-13
1.817979750001541106e+00 3.819416021259070049e-11
1.754348594000475714e+00 2.249249779820382812e-09
1.710105613998166518e+00 2.682265513772881511e-08
1.689289920999726746e+00 7.234316322103100794e-08
1.693864052998833358e+00 7.556412033259428888e-08
1.724170985999080585e+00 1.946375460048929981e-08
1.777628503998130327e+00 3.555752264879089157e-10
1.847981164999509929e+00 8.263250127263611731e-14
1.928235413000948029e+00 4.985327369982569532e-52
2.009221176002029097e+00 2.652596627848840925e-18
2.083156051998230396e+00 2.791025478617239108e-14
2.143876992999139475e+00 2.638476722521642494e-12
2.184860039000341203e+00 7.712106032711304090e-12
2.203163317000871757e+00 1.087354306615059996e-11
2.197574827998323599e+00 3.976374780427079370e-12
2.170058335002977401e+00 4.965688031758463533e-13
2.124414380999951391e+00 4.395440079428703257e-15
2.066279137001401978e+00 1.205217181237539993e-21
2.002730061998590827e+00 1.796377970374311307e-24
1.943006746998435119e+00 1.816092005623272539e-13
1.895418497999344254e+00 5.486310791467726587e-10
1.869152974999451544e+00 6.957251175283903381e-09
1.869240484000329161e+00 1.392339777162559676e-08
1.897745192000002135e+00 4.519898691723703187e-09
1.952606613998796092e+00 9.833987317206170109e-11
2.027431221998995170e+00 3.773887045934437153e-14
2.114676425000652671e+00 4.882224575410965720e-27
2.205589897999743698e+00 5.140246499922485218e-23
2.290703619997657370e+00 8.341563025910226219e-16
2.361620468000182882e+00 8.320534116091619472e-14
2.411862496999674477e+00 5.402693720074408047e-13
2.437068225000984967e+00 1.303486807588409439e-12
2.434755163001682376e+00 1.069481063659600399e-12
2.405394146000617184e+00 4.008708697404758640e-13
2.351714296997670317e+00 1.828582292797724355e-14
2.279527672999392962e+00 5.635705934947649474e-18
2.196649983001407236e+00 3.575075766978047522e-35
2.111373438998271013e+00 6.844759187360335326e-21
2.032313181000063196e+00 1.630461831399227541e-13
1.967037853999499930e+00 5.007771032997290530e-11
1.921026709002035204e+00 6.627797382283751080e-10
1.897613109002122656e+00 5.708186595454050340e-10
1.895676172000094084e+00 9.627545247995175064e-11
1.911973096997826360e+00 2.227359543927137671e-12
1.942094400001224130e+00 1.610087511608213753e-16
1.980102311998052755e+00 4.185199363432400806e-32
2.020227713997883257e+00 1.058711320939305558e-26
2.057071413000812754e+00 2.092267602837407237e-17
2.085512679997918895e+00 3.866890422031245765e-14
2.100413689000561135e+00 1.819161846887797925e-12
2.097260190002998570e+00 1.384448886693956101e-11
2.073097164000500925e+00 4.289142962415128090e-11
2.026674561999243451e+00 1.596270764947642355e-11
1.961075374998472398e+00 1.210857263558853169e-12
1.881214445002115099e+00 1.577661334580648803e-17
1.795020500001555774e+00 5.429739321375545544e-23
1.711959631997160614e+00 9.049893787020476864e-11
1.642256708997592796e+00 2.955958707144841895e-08
1.593534998999530217e+00 3.587888498559915969e-07
1.570973071000480559e+00 6.974569221303074474e-07
1.575881085998844355e+00 2.495090843559303132e-07
1.604894590000185417e+00 2.923770323100322055e-08
1.653464930997870397e+00 1.484340760344659266e-10
1.714602233998448355e+00 1.618635555452257922e-15
1.781927115000144113e+00 4.914865747202013592e-37
1.850404573997366242e+00 3.743147267054105564e-21
1.914804308999009663e+00 2.600539339541868211e-16
1.971441931000299519e+00 3.115474304246465047e-14
2.016800186000182293e+00 1.134642826825005839e-13
2.049012493000191171e+00 4.512444360136878351e-14
2.068253746998379938e+00 1.754454505564229724e-15
2.076583125999604817e+00 4.716177052614442545e-20
2.078474335001374129e+00 1.632232821077227359e-205
2.080423040999448858e+00 2.066419550477908566e-20
2.088612120998732280e+00 6.663855522604807857e-15
2.108976118001010036e+00 7.278660235517716736e-14
2.143934194999019383e+00 2.852032016514449044e-14
2.193316848999529611e+00 8.487966390853837168e-17
2.253669956000521779e+00 1.426835819104791969e-23
2.319912606999423588e+00 5.868681457695578665e-243
2.386098113998741610e+00 6.666345031081687383e-26
2.446527838001202326e+00 3.356114932929252004e-21
2.497576434998336481e+00 3.078788191278121162e-20
2.537635314001818188e+00 4.666308595611410483e-19
2.564634562000719598e+00 2.684185530435981174e-19
2.578499297000234947e+00 5.854341408149384112e-20
2.579917584000213537e+00 2.184470336306359587e-21
2.570532825000555022e+00 1.604017800599076405e-24
2.553092008998646634e+00 5.106084705716099926e-41
2.532898355999350315e+00 1.532796772031714685e-43
2.515085311999428086e+00 2.571007395328803638e-24
2.504949823000060860e+00 2.968725719555277995e-20
2.505883726000320166e+00 2.136181469852994705e-19
2.518940182999358512e+00 2.251167884019956558e-20
2.543115281998325372e+00 4.827503829945759948e-28
2.573209703001339221e+00 1.854625905926940785e-63
2.602141424002184067e+00 1.487569401760596730e-23
2.621993017000932014e+00 4.889765872025852131e-18
2.625690553999447729e+00 1.554093031003770353e-16
2.609936063003260642e+00 4.504550481844797486e-16
2.573909583999920869e+00 4.188270772765078193e-17
2.520811402999243001e+00 3.100801776787596071e-20
2.456410344999312656e+00 4.625786374487571532e-31
2.387683780998486327e+00 1.219694422515387268e-35
2.321956063999095932e+00 2.582214886899834134e-18
2.267096245002903743e+00 1.849404469961856938e-14
2.228828393999719992e+00 3.743110289831090241e-12
2.213332479997916380e+00 2.258377540487133074e-11
2.223526754998601973e+00 3.142846968563730144e-11
2.260484593000001041e+00 6.335019249508115688e-12
2.322177949998149415e+00 2.763684129914007239e-14
2.402164070001163054e+00 5.720688547631658296e-20
2.492203278998204041e+00 9.486728616116578821e-143
2.582036400999641046e+00 8.121801520348240047e-22
2.661476630000834120e+00 5.419230549741226559e-17
2.721782234002603218e+00 3.946353641137548525e-15
2.755988916000205791e+00 1.812767508216496846e-14
2.760426136002934072e+00 1.821648135427294506e-14
2.734940631002245937e+00 5.206877409088840794e-15
2.682527629000105662e+00 1.719892543586943647e-16
2.609255835999647388e+00 6.190464658865164835e-21
2.524302282999997260e+00 8.024467232173149553e-42
2.436791023999830941e+00 1.622102244343125472e-22
2.357463666001422098e+00 6.207555344643073856e-15
2.295568109002488200e+00 3.134692048763108729e-12
2.258219888000894571e+00 4.078181599827821236e-11
2.249521589001233224e+00 6.185182065801043084e-11
2.270155915000941604e+00 1.559893792581714437e-11
2.317692034997890005e+00 3.991624555926609554e-13
2.386976248999417294e+00 4.980661617006724649e-17
2.470002191999810748e+00 5.105900725282887624e-33
2.556908931997895706e+00 1.398540384635676429e-25
2.636548612998012686e+00 2.429373047917122187e-17
2.698358376001124270e+00 1.036905156912761574e-14
2.733188465001148870e+00 9.937565175177262447e-14
2.735587791001307778e+00 3.083086071251237455e-13
2.702864750001026550e+00 3.471877866537963468e-13
2.635983659998601070e+00 5.893592081718064746e-14
2.540999726999871200e+00 1.328789085637089993e-15
2.426107841001794441e+00 7.557668197460572044e-21
2.301744393000262789e+00 4.073993431797402704e-54
2.178529808999883244e+00 3.400098389883720289e-16
2.066919298998982413e+00 2.428433342887802198e-11
1.976355008999234997e+00 3.489745735881382444e-09
1.914774690001650015e+00 3.375248592873004512e-08
1.886964420998992864e+00 9.676611654713206985e-08
1.895826793999731308e+00 5.332604814729788399e-08
1.939281384999048896e+00 8.639755117536178986e-09
2.012858566002250882e+00 6.639416099882137836e-11
2.107577588998537976e+00 1.700482263346171858e-16
2.212406251997890649e+00 2.848147884811358616e-33
2.314489353000681149e+00 7.703186544243457223e-16
2.401995656997314654e+00 6.262022153658638265e-13
2.464511172001948580e+00 7.772289332197101619e-12
2.494456217002152698e+00 6.490828999626020203e-12
2.491099831000610720e+00 3.949999077973324342e-12
2.455819151000468992e+00 3.435979483408304322e-13
2.394935247997636907e+00 2.998997385228841545e-15
2.316561575997184264e+00 9.004333455690822435e-22
2.230650393998075742e+00 5.864129678725448459e-37
2.147009764998074388e+00 2.784725964318783827e-16
2.074353292999148834e+00 3.801564897620042455e-12
2.020076163000339875e+00 2.284032249348755549e-10
1.989613950998318614e+00 1.627941097393598355e-09
1.986536407999665244e+00 2.544658354594164090e-09
2.011961058997258078e+00 1.502410292038385237e-09
2.065480266999657033e+00 2.198729433429930373e-10
2.144369509001990082e+00 1.006316797908435075e-11
2.245153820000268752e+00 3.068829994635201503e-14
2.362581829998816829e+00 3.068267979386138915e-21
2.488426010997500271e+00 4.576411311547530740e-292
2.614221440002438612e+00 2.030630633371610872e-22
2.729820864999055630e+00 3.805301613442234270e-18
2.827417392996721901e+00 1.782332650796768673e-16
2.900541324997902848e+00 3.228407081594225932e-16
2.946356969998305431e+00 6.399232613972256360e-17
2.965980442000727635e+00 5.200430655669913934e-18
2.962148928996612085e+00 3.917945579650317194e-20
2.939785372000187635e+00 8.674190436575364994e-25
2.905637386000307743e+00 9.347172088953703036e-35
2.865800417999707861e+00 4.678208707580109679e-73
2.827171593999082688e+00 1.027601052742376020e-31
2.794862250000733184e+00 4.773891149670096760e-25
2.772464206998847658e+00 2.807770478795826809e-21
2.763615617997857044e+00 2.187087507663038273e-20
2.769431852000707295e+00 5.271597467022218316e-20
2.790596459002699703e+00 3.364168989029799106e-21
2.825684289997298038e+00 1.502095887382160148e-22
2.873493869999947492e+00 1.764394939714892231e-26
2.930910241997480625e+00 1.328453136863691067e-31
2.995418536000215681e+00 1.095289651065227616e-46
3.063343637000798481e+00 1.311587385935816335e-118
3.130713208000088343e+00 6.033348427022789236e-46
3.194052859998919303e+00 2.911009986389500569e-33
3.249126119997526985e+00 1.998876635748650008e-26
3.290252505998068955e+00 4.927398799170910082e-23
3.312156504998711171e+00 4.768953661825413611e-21
3.310432088997913525e+00 5.131787949206598062e-21
3.285042029998294311e+00 1.323348234805785869e-21
3.237812188999669161e+00 5.638620997253079389e-25
3.175080254997737939e+00 3.293552629301901844e-30
3.102459211000677897e+00 7.129413160525189309e-44
3.025530571001581848e+00 9.871044733458308985e-121
2.948085492997051915e+00 0.000000000000000000e+00
2.870582067000214010e+00 1.840319794063093188e-118
2.793536903998756316e+00 6.716048469098741397e-117
2.716925522003293736e+00 1.685377422449178338e-105
2.640804763999767601e+00 2.967778016176645198e-64
2.565909471999475500e+00 1.523088198982069064e-34
2.494981192998238839e+00 4.072416858941303435e-25
2.431064073000015924e+00 1.341694159676929884e-20
2.376917249999678461e+00 1.722367859344389065e-17
2.335602897001081146e+00 2.260552012079018909e-16
2.308265709998522652e+00 1.387036108138697498e-16
2.294062075998226646e+00 6.777441999540844968e-19
2.289679843001067638e+00 1.719369369635800646e-25
2.290553876999183558e+00 5.435469953434090783e-254
2.291478224997263169e+00 1.116901064627619869e-28
2.288266970997938188e+00 9.047373844745496548e-22
2.277789608000603039e+00 6.773622243271481341e-21
2.259510688996670069e+00 8.538270485795747906e-21
2.233540029999858234e+00 8.483416661181247620e-22
2.200830144000065047e+00 1.097647785482036531e-25
2.163525069001480006e+00 5.550630990129652251e-32
2.123436146997846663e+00 4.241099959353378334e-112
2.083554515000287211e+00 8.871317339085294710e-29
2.046759647000726545e+00 4.232195370495629289e-20
2.016099631997349206e+00 2.312020779559200998e-16
1.994440829999803100e+00 5.912545103454751467e-14
1.984957257001951803e+00 1.489289837173958679e-12
1.990488486000685953e+00 1.025581132908026876e-11
2.013557597001636168e+00 1.076950325619789102e-11
2.054851796001457842e+00 1.108996473356369510e-12
2.112448492000112310e+00 5.711065998567451335e-15
2.182523477000358980e+00 4.097246485883589856e-22
2.258701882001332706e+00 3.835124717024709341e-42
2.333076219998474699e+00 1.944922919069116904e-19
2.397709523000230547e+00 3.855183539900300420e-15
2.444525594000879209e+00 2.291261848217195590e-13
2.466788267000083579e+00 1.823499491736721518e-12
2.459799766998912673e+00 2.189175188192532549e-12
2.423411768999358173e+00 1.181334632574382827e-12
2.360158552000939380e+00 1.704661256668160345e-13
2.275249744998291135e+00 5.279801918853678583e-15
2.174823969002318336e+00 8.364820300153286612e-18
2.064926265000394778e+00 2.665042203024505620e-23
1.950388730998383835e+00 5.901104544935500829e-46
1.836825165999471210e+00 1.163818390329830025e-19
1.727903869999863673e+00 3.059260022354064342e-13
1.627828772001521429e+00 2.540431271521098144e-10
1.540335529000003589e+00 1.126205092399079859e-08
1.468377073997544358e+00 1.147161958991453513e-07
1.414069392001692904e+00 2.599771793739973526e-07
1.377272628000355326e+00 2.324483531333846618e-07
1.356418803999986267e+00 3.005033747240572573e-08
1.347409411002445268e+00 2.640203857837488668e-10
1.345560347999708029e+00 1.918390583831125342e-18
1.345795502002147259e+00 8.493470957779016715e-16
1.343148782998468960e+00 1.317820822965568215e-10
1.333836104000511114e+00 1.060248878915703848e-08
1.314502511999307899e+00 1.049747381674444388e-07
1.282645432998833712e+00 2.781604496582503582e-07
1.237602813002013136e+00 7.375277445674069196e-07
1.179023111999413231e+00 6.456545411460047328e-07
1.108956519001367269e+00 1.337176271891010090e-07
1.031138792997808196e+00 3.875852163414570360e-10
9.499972410012560431e-01 1.112556773777295055e-09
8.717276659990602639e-01 3.042953148970336258e-05
8.021780800008855294e-01 6.555086910526709918e-04
7.463070710000465624e-01 3.214579099091792892e-03
7.083986210018338170e-01 7.307688377283494061e-03
6.914099950008676387e-01 9.533865811074571095e-03
6.961587299992970657e-01 8.908773859714721327e-03
7.224629009979253169e-01 5.351183744467655733e-03
7.683924869998008944e-01 1.893144097774844894e-03
8.307555510000383947e-01 2.526042422969349260e-04
9.050151550000009593e-01 2.298016603869824108e-06
9.855356280022533610e-01 1.657420689303222408e-14
1.067409729999781121e+00 2.599695344731726322e-12
1.146850437999091810e+00 6.556475557521468436e-09
1.220242235998739488e+00 1.105275807309073976e-08
1.285926638000091771e+00 1.209361554558954709e-08
1.342501521001395304e+00 5.061259016143384682e-09
1.389634691000537714e+00 1.102416799325499576e-09
1.427786747000936884e+00 1.079400298833237404e-10
1.458070268003211822e+00 1.082138895206188338e-11
1.481431046999205137e+00 3.457985394085187940e-13
1.499169149999943329e+00 1.044624135808244211e-14
1.512278225000045495e+00 3.574157243779355768e-16
1.521494756998436060e+00 1.920299967204385489e-15
1.526344005000282777e+00 1.894777909894938851e-14
1.526122045997908572e+00 5.668028195237688774e-14
1.520460349998757010e+00 7.924920579472740106e-13
1.508352520999324042e+00 1.651330036980850880e-12
1.489606112998444587e+00 2.127717175295115344e-13
1.465332125997520052e+00 1.817750418847484401e-15
1.437169455002731411e+00 1.739293160122280986e-25
1.407706457001040690e+00 4.220042739705950197e-20
1.380239106998487841e+00 1.709545454792716700e-12
1.357871396998234559e+00 1.951329096866618999e-09
1.344366863999312045e+00 1.895593087594488695e-08
1.341803960000106599e+00 1.013443543589905471e-07
1.352503022000746569e+00 8.744785750655994180e-08
1.376538446998893050e+00 7.404021594154234800e-08
1.414350342998659471e+00 7.629548274520803365e-09
1.463692606001131935e+00 4.264011832650048353e-11
1.520865446000243537e+00 8.860067941544798838e-23
1.579980831000284525e+00 9.202977451214348784e-15
1.633719944999029394e+00 2.483790434559575371e-10
1.674766027997975470e+00 8.181812869391551235e-09
1.696524064998811809e+00 2.641888820112534676e-08
1.695448316000693012e+00 3.725198334435070926e-08
1.670657341001060558e+00 1.835164590207625223e-08
1.624944057999528013e+00 2.549832350427502241e-09
1.563628314001107356e+00 1.073001627350390192e-11
1.493780553002579836e+00 4.624058425390509673e-19
1.421270127000752836e+00 9.654767472370654972e-15
1.352684744997532107e+00 2.527076355251332129e-09
1.293091734001791338e+00 2.545902732014211424e-07
1.246851946998503990e+00 1.789228183839274352e-06
1.216371157999674324e+00 5.830821983716506814e-06
1.203530544997192919e+00 9.431010107216335100e-06
1.209226942999521270e+00 7.739608037445796634e-06
1.233098607001011260e+00 4.358874449588736874e-06
1.274492094999004621e+00 7.329984991468493282e-07
1.330656713998905616e+00 1.805392314402125952e-08
1.397373662999598309e+00 4.528106140748703661e-14
1.468205680001119617e+00 1.036082150935969509e-16
1.535711303000425687e+00 2.337711305899943046e-10
1.592731550997996237e+00 1.955935392061775334e-08
1.631492316999356262e+00 6.600106001855758112e-08
1.647634325996477855e+00 1.065302437416687816e-07
1.639069397002458572e+00 7.583398684906556640e-08
1.607178897000267170e+00 2.927418830205852838e-08
1.555645109001488890e+00 2.095977273078954498e-09
1.490688377998594660e+00 4.125092992060024507e-11
1.417482658001972595e+00 2.296080103462137533e-26
1.343113434999395395e+00 3.481104408226312853e-14
1.272336537000228418e+00 1.043981711897647528e-08
1.210242739001841983e+00 5.335038028838626615e-07
1.160246639999968465e+00 5.563949557348589088e-06
1.125441518001025543e+00 2.405030824608072435e-05
1.108580112999334233e+00 4.436869957508714945e-05
1.111027543000091100e+00 4.716361961060001271e-05
1.133151090998580912e+00 2.339438365281722119e-05
1.173494777998712379e+00 3.104687489161363945e-06
1.228143050997459795e+00 1.669733289140385219e-08
1.291015646002051653e+00 4.214638198923401823e-55
1.354083679001632845e+00 1.043207800763315322e-09
1.408886707002238836e+00 1.341938033180608887e-07
1.447787984001479344e+00 5.835116305774369172e-07
1.465718941002705833e+00 9.611113847210706770e-07
1.460295092001615558e+00 6.671279552799771178e-07
1.432945538002968533e+00 2.015070516374698017e-07
1.387971652002306655e+00 9.427263237368514649e-09
1.331849635000253329e+00 4.233514141129442515e-12
1.270822950998990564e+00 2.927507432787142320e-22
1.210984886001824634e+00 3.002551921198834526e-09
1.157712778000131948e+00 5.928979124298624624e-07
1.115186965998873347e+00 6.262793566281075335e-06
1.086417831000289880e+00 3.214427938434972343e-05
1.074707740997837391e+00 7.685830417755837351e-05
1.082689845999993850e+00 8.384326108410728579e-05
1.111181086998840328e+00 6.868120475315834562e-05
1.160930441998061724e+00 2.027284378629579695e-05
1.229757169003278250e+00 2.471463738468812762e-06
1.314469610002561240e+00 3.979178613509959235e-08
1.410319374001119286e+00 1.226039929864614297e-12
1.511478430998977274e+00 7.991766725027571187e-77
1.612797622001380660e+00 5.019530990075370884e-16
1.709303864001412876e+00 3.538484251738657022e-13
1.797159362002275884e+00 4.854073040641465431e-12
1.872837520000757650e+00 7.506557126867575743e-12
1.934261193000565981e+00 5.849276054433691349e-12
1.980282814001839142e+00 1.918259264094303314e-12
2.011114400000224123e+00 6.082297401094473402e-13
2.027308248998451745e+00 1.073641262769788566e-13
2.030198968997865450e+00 1.826882369415460167e-14
2.021183649001613958e+00 1.159746802742724163e-15
2.002228322002338246e+00 1.106912956379098629e-19
1.977274124998075422e+00 1.351837576850679508e-40
1.951013922000129241e+00 6.223567476069268107e-23
1.928798163000465138e+00 3.885140998353199687e-15
1.915861666999262525e+00 8.639020240092073053e-13
1.915901745996961836e+00 7.086641105425613763e-12
1.931134040998585988e+00 1.237654384435004490e-11
1.962622256996837677e+00 8.292198170431214404e-12
2.010643150999385398e+00 1.670406704434483418e-12
2.074401677000423661e+00 4.488206193117769981e-14
2.151614709000568837e+00 2.844485916873293985e-17
2.238598415002343245e+00 1.242095043406378945e-26
2.330071124000824057e+00 1.401855382850463299e-34
2.418579531000432326e+00 2.184173500829919934e-19
2.496177517001342494e+00 9.179893571020820630e-16
2.555303607001405908e+00 2.345433168376315044e-14
2.590310276002128376e+00 6.225606114960251068e-14
2.598553527001058683e+00 5.836730986441496719e-14
2.579891299003065797e+00 9.922828315436468718e-15
2.537713459001679439e+00 5.271917738032406609e-17
2.478972549000900472e+00 2.316144873811002321e-21
2.410624077001557453e+00 1.930413342835204965e-48
2.340623234998929547e+00 2.587120387658950968e-26
2.275882158999593230e+00 2.841741751448376143e-17
2.222703758001443930e+00 1.787413962438496524e-14
2.185127950000605779e+00 1.278833346188614098e-12
2.167360617000667844e+00 4.975736370469955360e-12
2.170993194999027764e+00 4.985246925083938465e-12
2.196136621998448391e+00 4.390624553341157813e-13
2.239906732000235934e+00 1.704554492391769900e-15
2.297513793000689475e+00 1.858615188701623239e-22
2.362017522998939967e+00 2.269534965661408568e-57
2.425418298997101374e+00 2.303868762457981815e-20
2.478883281997696031e+00 6.363385542509839325e-16
2.514634589002525900e+00 2.238394227773091596e-14
2.527468135998788057e+00 5.682100399263291026e-14
2.515587982001306955e+00 2.080334145446394600e-14
2.480870533003326273e+00 1.086374952930898739e-15
2.427841218999674311e+00 2.062750788598514466e-19
2.363804986001923680e+00 4.177312118932931673e-30
2.295659388000785839e+00 1.296290766687342694e-35
2.230183134000981227e+00 6.262274255459303606e-20
2.172784588001377415e+00 1.418727136371566230e-15
2.127880718999222154e+00 2.829470766380379373e-13
2.099408805999701144e+00 2.503869509494898913e-12
2.089399284999672091e+00 1.141039472707722512e-11
2.099846306999097578e+00 1.258078547494185700e-11
2.131220142000529449e+00 1.214700114781451905e-12
2.180903413998748874e+00 3.225241350934610923e-15
2.243851562001509592e+00 2.970078820069153554e-22
2.313346416001877515e+00 1.507436044517586475e-38
2.380517166999197798e+00 6.016037981051118991e-18
2.435471897999377688e+00 7.960315260519421686e-14
2.467817422999360133e+00 1.965466112701538722e-12
2.470712002999789547e+00 1.443326415058130704e-11
2.439141942999413004e+00 1.961834490911291975e-11
2.373580793999281013e+00 1.579463798416924931e-11
2.277240146002441179e+00 2.191531778715530388e-12
2.157570185001532082e+00 1.699831696542878952e-14
2.023674664000282064e+00 6.996325157148990377e-23
1.885245050998491934e+00 1.344734076729415076e-19
1.751868023999122670e+00 2.279883284754799244e-11
1.631239740003366023e+00 1.398341861538012777e-08
1.529506402999686543e+00 4.323338540458453523e-07
1.451496947000123328e+00 2.254947593147026241e-06
1.399241843999334378e+00 5.616593168069357103e-06
1.373673105001216754e+00 5.545587961196806998e-06
1.373301298001024406e+00 2.065177975060821181e-06
1.394449720999546116e+00 1.388219410793412535e-07
1.431082334001985146e+00 4.281266881624898603e-10
1.476682569002150558e+00 9.433849791389138904e-35
1.523029724001389695e+00 4.649825421268015504e-12
1.561989580000954447e+00 7.268451541353963446e-09
1.585498446002020501e+00 1.200255167909536058e-07
1.586660738001228310e+00 4.998885607436395289e-07
1.560806309000327019e+00 8.757016261105390787e-07
1.507125518997781910e+00 7.846054442607282022e-07
1.428781826998601900e+00 2.798321246092044265e-07
1.332198308999068104e+00 8.933529010902445154e-09
1.225814428999001393e+00 7.834498292077397640e-39
1.119089902000268921e+00 1.259256347953916857e-07
1.020270850000088103e+00 3.921956966855868196e-05
9.361402590002398938e-01 4.656418122819052947e-04
8.718543059985677246e-01 1.762368138649792653e-03
8.310350089996063616e-01 3.155694305802657623e-03
8.148579640001116786e-01 3.278682147141345326e-03
8.222235110006295145e-01 2.280490847113847853e-03
8.509750899975188076e-01 7.070698888459784302e-04
8.963990660013223533e-01 6.433207390210912984e-05
9.528325290011707693e-01 2.153620556712284077e-09
1.012358750002022134e+00 7.396295594745012674e-08
1.066405721998307854e+00 1.204044980816130578e-05
1.106995097001345130e+00 6.890585543283411112e-05
1.126551373999973293e+00 1.449566940516054257e-04
1.120052862999727950e+00 2.210005452670855302e-04
1.085317680997832213e+00 2.516640791851038083e-04
1.024080376999336295e+00 2.096660762782548524e-04
9.415281330002471805e-01 1.160863380608355232e-04
8.445022090018028393e-01 1.685320555518099293e-05
7.403775889979442582e-01 6.454329196109910910e-12
6.371233409990963992e-01 7.437825363138711498e-04
5.409648719978576992e-01 1.836781863754482699e-02
4.589140120006049983e-01 6.627672922849527082e-02
3.955462650010304060e-01 1.412943402259252967e-01
3.551875510020181537e-01 2.022950526229166934e-01
3.398123020015191287e-01 2.322601951419055732e-01
3.506503159987914842e-01 2.043958949744603126e-01
3.858404040001914836e-01 1.419534745407936283e-01
4.424889170004462358e-01 6.102043308022702534e-02
5.149103219991957303e-01 7.957313142752411167e-03
5.956510910000361037e-01 1.303308187873524063e-15
6.766480119986226782e-01 7.291448275567963483e-04
7.491916639992268756e-01 2.110689102228728315e-03
8.059606139977404382e-01 2.737564339441200464e-03
8.413211459992453456e-01 2.754483706431158641e-03
8.522790850001911167e-01 2.209792183016336380e-03
8.396636830002535135e-01 1.718750175117481505e-03
8.062508580005669501e-01 1.039003339542389145e-03
7.570252109981083777e-01 3.372145587294679255e-04
6.981353840019437484e-01 7.060850437186362618e-06
6.358018309983890504e-01 1.688637902240850127e-05
5.764986569993197918e-01 4.210440350037750711e-03
5.263122029973601457e-01 1.927592824683809283e-02
4.894372389971977100e-01 4.411013003596934295e-02
4.696992200006206986e-01 6.186647188751239618e-02
4.690136569988681003e-01 6.863994294144684649e-02
4.887971569987712428e-01 5.509555723410725081e-02
5.283700209984090179e-01 3.142767451983707189e-02
5.854854809986136388e-01 1.081110448962106785e-02
6.565434460026153829e-01 1.052003035780213784e-03
7.361710559998755343e-01 3.483402529520371025e-06
8.193952200017520227e-01 1.059044890305765543e-10
9.011345980034093373e-01 2.116695856314425615e-06
9.767708139988826588e-01 7.735596915496406229e-06
1.042828538997127907e+00 9.495085270610579550e-06
1.096813256001041736e+00 4.293354962332004034e-06
1.138497583997377660e+00 1.128383678621411055e-06
1.168978818001050968e+00 6.817980264989070282e-08
1.191107072001614142e+00 6.793786794188190287e-12
1.209596786000474822e+00 5.228998577880583692e-23
1.229043797000485938e+00 2.009749093785595064e-10
1.253793017000134569e+00 2.732717992774776692e-08
1.287794749001477612e+00 1.279470934491335498e-07
1.333867503999499604e+00 2.129693963150695086e-07
1.394258317999629071e+00 1.420960905351416381e-07
1.470172748999175383e+00 2.222385444296460235e-08
1.560656458001176361e+00 6.543539036184582888e-10
1.663242171998717822e+00 2.054081892711201303e-13
1.773503961998358136e+00 1.187857966937247490e-33
1.885147584998776438e+00 4.113036902054081251e-17
1.990090578001399990e+00 1.960504777152804901e-12
2.079591795001761056e+00 5.880512692375280441e-11
2.146017560000473168e+00 2.616181200963915353e-10
2.183538242003123742e+00 5.134223695836462714e-10
2.188661370000772877e+00 9.405524546858021658e-10
2.159230163000756875e+00 8.700392256835202392e-11
2.103088710002339212e+00 4.224064129405134636e-12
2.027639020998321939e+00 6.196857438576312894e-16
1.942509799999243114e+00 3.286057498461714544e-174
1.857445981000637403e+00 2.314850890263106385e-15
1.780416528999921866e+00 7.211622749856475978e-12
1.715595454999856884e+00 1.553167406141756773e-10
1.664868286999990232e+00 1.311561091931938341e-10
1.626830727000196930e+00 2.731727988185328188e-11
1.599154678999184398e+00 5.646087481774195534e-14
1.577735702001518803e+00 4.286851888536735169e-25
1.558092896000744076e+00 6.676571956643394154e-24
1.536558875999617158e+00 1.813554406225412683e-13
1.509023831000376958e+00 1.964630111841989884e-11
1.473438851997343590e+00 4.020412798568576915e-10
1.428122991001146147e+00 3.347034580916917201e-09
1.371917843000119319e+00 1.476220642225884105e-08
1.304404755002906313e+00 1.426859663645558903e-08
1.227208897998934845e+00 1.821010614775653616e-08
1.141727411999454489e+00 4.431990562826947365e-09
1.050518262996774865e+00 2.291118890324727078e-12
9.570112450019223616e-01 4.208694767190295682e-18
8.642838340019807220e-01 1.566816387475740178e-08
7.744024710009398405e-01 2.703067701530000846e-06
6.885436099983053282e-01 2.600429076654358081e-05
6.068547970025974791e-01 1.858650707679898129e-04
5.294778649986255914e-01 5.772322148955962235e-04
4.559013599973695818e-01 1.232242742369833071e-03
3.853312870014633518e-01 4.262053753888306838e-03
3.174957480005105026e-01 6.723901998377115365e-03
7.935238514000957366e+00 6.500792875791930203e-73
7.844891698998253560e+00 5.240669271177211181e-76
7.731667234002088662e+00 5.176134043605340840e-84
7.600549389997468097e+00 2.154754408104536846e-95
7.456274504998873454e+00 2.381654286076427896e-111
7.302902776998962509e+00 7.736281262244155317e-177
7.146158733998163370e+00 1.012991500164763035e-268
6.990779222000128357e+00 1.329733496327060359e-133
6.840596067002479685e+00 1.132178758687395712e-92
6.700580833999993047e+00 1.861698886371826958e-76
6.574652560000686208e+00 1.255858192746846691e-68
6.465277494000474690e+00 3.296388985860301500e-64
6.373910933998558903e+00 1.054800350070267945e-64
6.299534218000189867e+00 6.054544843559216684e-72
6.238393710998934694e+00 4.981183127825741497e-93
6.184905762998823775e+00 8.490977658789706900e-192
6.129677506000007270e+00 1.344760341177719277e-75
6.063416128999961074e+00 1.364358599126567944e-53
5.975734166997426655e+00 1.862448931634721518e-43
5.856666883002617396e+00 5.012515344626226325e-38
5.698824577000777936e+00 1.788508765811259742e-35
5.499817531999724451e+00 1.691786994784569323e-35
5.263860781000403222e+00 7.054363595095488523e-41
5.003608544997405261e+00 9.151551222745428755e-92
4.739297331998386653e+00 7.373042347187604069e-40
4.493653645997255808e+00 9.343514235603532513e-25
4.290211329000158003e+00 2.913496060667623583e-19
4.148491054002079181e+00 1.514770186383429931e-16
4.083382179996988270e+00 1.014356910723654593e-15
4.099603719001606805e+00 2.512674608719479782e-16
4.191858039001090219e+00 1.185014643654123951e-18
4.345666372999403393e+00 1.031388351098747493e-23
4.541184434998285724e+00 1.049195056924131986e-35
4.757256950000737561e+00 6.734010589751075853e-132
4.975009839999984251e+00 3.918237284754411919e-51
5.179748497997934464e+00 1.132289533671449940e-40
5.361099033998470986e+00 9.255953333213259319e-37
5.510580928999843309e+00 2.018363423564517550e-36
5.624793737002619309e+00 4.884253972752142889e-38
5.704677779998746701e+00 1.364999920808642938e-41
5.754707308002252830e+00 3.364107526336774633e-46
5.779986740999447647e+00 1.036282076784850588e-51
5.785317195000970969e+00 7.168336617660627872e-60
5.775782528002309846e+00 6.962387331208143149e-66
5.754060098999616457e+00 4.068938752187853346e-77
5.723570465997909196e+00 4.641953721402893457e-86
5.686166013001638930e+00 2.052947327432265030e-94
5.643136709000827977e+00 1.477348422874997088e-96
5.594852426998841111e+00 5.405971172927284436e-88
5.540392513001279440e+00 3.427553284673469295e-81
5.478878780999366427e+00 2.620908107517313090e-83
5.410888764999981504e+00 2.787930969416775380e-84
5.336805054001160897e+00 9.596722639783926056e-91
5.257683978998102248e+00 1.020556835184986092e-87
5.173405276000266895e+00 5.299368381096160698e-70
5.081378680999478092e+00 1.156482965189514840e-53
4.976778905001992825e+00 1.258014533388525631e-44
4.855002947002503788e+00 1.757830135504517704e-37
4.710478532000706764e+00 1.113747375697507442e-32
4.538463602999399882e+00 9.532911960855522691e-31
4.338593899999978021e+00 3.519949640979315134e-31
4.115076411999325501e+00 1.710444114241030351e-39
3.879107224998733727e+00 1.535422496511734391e-55
3.648355182001978392e+00 2.230423833161802167e-23
3.443019299000297906e+00 2.847395117411853839e-16
3.283038179997674888e+00 3.020068592656508499e-13
3.183680023998022079e+00 1.124931917589427948e-11
3.156609865000064019e+00 5.242248233307086821e-11
3.209459174999210518e+00 2.698933853431199922e-11
3.341788953999639489e+00 8.769646228651810089e-13
3.543059180003183428e+00 2.088133210519573360e-16
3.792908181003440404e+00 7.154620546991861303e-25
4.067891352002334315e+00 1.659487630425837034e-56
4.348684406999382190e+00 2.319749671142185716e-53
4.621505806000641314e+00 3.703610761908353898e-41
4.878111705002083909e+00 1.505356151069013148e-38
5.112926721998519497e+00 9.306414483216716407e-37
5.320093487000121968e+00 1.816262276502113761e-36
5.495605013999011135e+00 2.211224556054191105e-35
5.634003856001072563e+00 3.196442745540773631e-35
5.732043029998749262e+00 1.705595304383653865e-36
5.790549833996919915e+00 3.739326325229755251e-38
5.811834489999455400e+00 3.138655343348027498e-40
5.799336724998283898e+00 1.137978526575740196e-41
5.755594419999397360e+00 6.891619971261111817e-42
5.681631642997672316e+00 1.352518236939890160e-41
5.578180473999964306e+00 6.472422562456097248e-41
5.445870285002456512e+00 3.503405798780112390e-42
5.288322137999784900e+00 3.464695372816585821e-44
5.109746647001884412e+00 7.419797957449493994e-47
4.914334515997325070e+00 2.477454667693631548e-47
4.704249096997955348e+00 2.542252115765706603e-48
4.481822145000478486e+00 2.360210082272005681e-48
4.248737251000420656e+00 2.258421109552134167e-64
4.010567818000708940e+00 3.722848746015388927e-77
3.775364013003127184e+00 1.343205213195609082e-30
3.556354757998633431e+00 3.619166327820957835e-20
3.369303341001796070e+00 1.135767107213762257e-15
3.228241792003245791e+00 1.909214167971840879e-13
3.143027154001174495e+00 1.137542943942675831e-12
3.116259124999487540e+00 1.047832478161084650e-12
3.146118293003382860e+00 9.754114711370664627e-14
3.225378170001931721e+00 4.418767607380893591e-16
3.342856769999343669e+00 2.758612191119193216e-21
3.484068395999202039e+00 5.187372142569233003e-33
3.636176192001585150e+00 1.126693983375671230e-232
3.788523965002241312e+00 5.840535975868022197e-48
3.934326493999833474e+00 1.463087951780637813e-40
4.069822687000851147e+00 4.519199963038916766e-41
4.194197332999465289e+00 1.387652180697977920e-40
4.306099908997566672e+00 6.248892963351913380e-41
4.404736901000433136e+00 2.451836592098039889e-37
4.486251468999398639e+00 4.611243894289200128e-34
4.545946980000735493e+00 1.086348031634671841e-30
4.577543580999190453e+00 6.343631121417779562e-28
4.574318385999504244e+00 1.285730148675723057e-26
4.532748663001257228e+00 6.931342999367986241e-26
4.451668786998197902e+00 5.706693702074603698e-26
4.333411232000798918e+00 9.662450065011995945e-27
4.182864139998855535e+00 4.241073707424181079e-29
4.007902866000222275e+00 4.206093739097362028e-37
3.819875802997557912e+00 9.375197396352813116e-133
3.632707421998929931e+00 6.200562772664680436e-29
3.461718976999691222e+00 9.674528975184047222e-20
3.321543134999956237e+00 5.384204751908504932e-16
3.223577965000004042e+00 2.370714827304744993e-14
3.174069141998188570e+00 5.334932710746957167e-14
3.173306012002285570e+00 1.076248540030070936e-14
3.216525272000581026e+00 1.137197430510615700e-16
3.294898490999912610e+00 4.872436310794698843e-21
3.396554055998421973e+00 9.681237419068429881e-34
3.507864221999625443e+00 9.025680246386234701e-65
3.616348329000174999e+00 2.586153314922057745e-32
3.712103229001513682e+00 2.273640200836416421e-26
3.786968540000088979e+00 9.636460085032964230e-24
3.834302397997817025e+00 7.964423158496612704e-23
3.850638035997690167e+00 3.635427675934880334e-22
3.833616604999406263e+00 4.899806660033890746e-22
3.783276840000326047e+00 2.961646825601020310e-22
3.701561260000744369e+00 1.811152076289266161e-23
3.593511934002890484e+00 9.690597463854949011e-27
3.467047615002229577e+00 2.637849841182907704e-36
3.331742021000536624e+00 1.344016188783949580e-62
3.199030895000760211e+00 1.262885302984326110e-24
3.081712862996937474e+00 9.772844168778469509e-18
2.991558335997979157e+00 1.285147083323721576e-14
2.938663504999567522e+00 4.909275788606974102e-13
2.930748949998815078e+00 1.461062411957148602e-12
2.971094901000469690e+00 7.597933588134904306e-13
3.059393326999270357e+00 3.437115829805175268e-14
3.190113360000395915e+00 9.695882618825312413e-17
3.354832492001150968e+00 1.609344052027963511e-22
3.540900811000028625e+00 3.308016029336653640e-44
3.733275368998874910e+00 3.283162291726241811e-40
3.916686975000629900e+00 3.144568895861221569e-28
4.078766607999568805e+00 3.712391599378157142e-25
4.210315020001871744e+00 1.937752121789280181e-24
4.306218437999632442e+00 1.171246196129409341e-24
4.364678862999426201e+00 4.719451791528336958e-25
4.385405668999737827e+00 5.696277778579813537e-26
4.370592610997846350e+00 4.204229389671710763e-27
4.323553313002776122e+00 3.677317233462764053e-28
4.247677273000590503e+00 5.639033695391261801e-30
4.147743459998309845e+00 1.394045864462506521e-33
4.030058334999921499e+00 6.784869032711529946e-40
3.900916025999322301e+00 3.735315051084752686e-53
3.765974150999682024e+00 7.960987573785286558e-215
3.630719365999539150e+00 4.456166753140369748e-55
3.499815481998666655e+00 4.895593349809976128e-38
3.377181440999265760e+00 3.126745027301073017e-31
3.265663196998502826e+00 1.927608794729558712e-27
3.167249478003213881e+00 9.577599859479253617e-26
3.082466914998803986e+00 3.457083177114886496e-24
3.011973565997323021e+00 1.297360840597287227e-24
2.954340463998960331e+00 5.671341137385021906e-25
2.908486323998658918e+00 3.847371141088386289e-25
2.873716535999847110e+00 1.341990893468265172e-25
2.849248675000126241e+00 4.156332108767069282e-28
2.833065958999213763e+00 3.708701248178348044e-33
2.822689177999563981e+00 6.021132416228524884e-22
2.825724661001004279e+00 4.847063661616630783e-28
2.836881324998103082e+00 2.658306917754323293e-24
2.859069179998186883e+00 3.823928794049141303e-27
2.890250100001139799e+00 5.065659574841483484e-30
2.928985860999091528e+00 1.146824052395294014e-35
2.973248887999943690e+00 7.961908101277081487e-45
3.021141470999282319e+00 2.016158669358844202e-244
3.069158744998276234e+00 2.260481387536570329e-45
3.113280962999851909e+00 2.756405897551208754e-31
3.148726076000457397e+00 9.163665833841332281e-25
3.169662528001936153e+00 5.202376377790877745e-22
3.171720907001144951e+00 1.309927838793207366e-20
3.152104804001282901e+00 6.559853608335106408e-21
3.111842374000843847e+00 4.571547990844297120e-21
3.052019873000972439e+00 1.383821174554912827e-22
2.976219405001756968e+00 1.120845830067238910e-11
2.841378790999442572e+00 7.647481255357187738e-13
2.748499696001090342e+00 4.072595262226879882e-40
2.659214195999084041e+00 1.221001552363145616e-24
2.578759461997833569e+00 5.920131503443477214e-21
2.509560043999954360e+00 1.323125653209510617e-19
2.452269736000744160e+00 4.741488612330554057e-19
2.406773857997904997e+00 2.509818936760001115e-19
2.372099296997475903e+00 7.467597442939937655e-20
2.347222567001153948e+00 8.296244101887609070e-21
2.330957834001310403e+00 3.423437470810216113e-22
2.322074463998433203e+00 1.954359120702034893e-24
2.319172715997410705e+00 1.102017962748169515e-38
2.318595918997743865e+00 2.477906368310139027e-50
2.319379391999973450e+00 5.004772052812987851e-47
2.318599866001022747e+00 5.186945446366156821e-31
2.314170813002419891e+00 3.805433997617321908e-23
2.303120395001315046e+00 2.881078592018772161e-19
2.282526063998375321e+00 6.856857918442948729e-18
2.251091630001610611e+00 1.965207928706778981e-18
2.209886479002307169e+00 4.015303932087883057e-23
2.162903363001532853e+00 1.849100929009713037e-82
2.116327002000616631e+00 8.118403710881772141e-20
2.076735042999644065e+00 1.313208410566518590e-13
2.051638010998431128e+00 3.142899797708129862e-11
2.047565188000589842e+00 2.151454831311621894e-10
2.068159719001414487e+00 1.544740698959679189e-10
2.113433374001033371e+00 1.357773749710160036e-11
2.180172944001242286e+00 4.159444531269003986e-14
2.262454797997634159e+00 3.234363878347869654e-19
2.353833121000207029e+00 5.161481636031577647e-57
2.446316855999612017e+00 4.738620423770260397e-30
2.534228675001941156e+00 6.202743907918621196e-24
2.614025266997487051e+00 1.688761058637765865e-22
2.683702981998067116e+00 8.075922440982122324e-21
2.740523718002805253e+00 4.506782964536741130e-21
2.783992224998655729e+00 3.408598367233681410e-21
2.813628428000811255e+00 5.506450721431042517e-22
2.830029562999698101e+00 1.650861012571172717e-23
2.834703478998562787e+00 4.816328942376810650e-26
2.829833941999822855e+00 5.732120907396579306e-32
2.818729485999938333e+00 1.311784591481861177e-56
2.805699141998047708e+00 9.439090944902689251e-44
2.795872831000451697e+00 2.682279279484839101e-25
2.795767407002131222e+00 2.876328495890434227e-19
2.812732476999372011e+00 1.857605545657120383e-16
2.853845866000483511e+00 1.837154334675043632e-15
2.923703953001677291e+00 3.704984270210577865e-16
3.021746964001067681e+00 8.513352280231545457e-19
3.142482335002569016e+00 2.409677802353963526e-27
3.274979761001304723e+00 1.031634237069605531e-62
3.405022202001418918e+00 7.372525498879280032e-25
3.516860247997101396e+00 9.876846223235165180e-20
3.596359114999359008e+00 8.782169296091877115e-18
3.632921016000182135e+00 4.283775711738201852e-17
3.621422858999721939e+00 3.486629233956624126e-17
3.562835442000505282e+00 5.713358570537969419e-18
3.463399815998855047e+00 6.099081378909429165e-20
3.333746872001938755e+00 3.144634090716418471e-23
3.184444229998916853e+00 9.981865765847227367e-33
3.026673283999116393e+00 1.130743866929905924e-97
2.869694561999494908e+00 1.026239311208600096e-29
2.720267889999377076e+00 2.913263124550685175e-21
2.583659689000342041e+00 4.802509006467458625e-17
2.464443931999994675e+00 3.584016383977107797e-15
2.364490145002491772e+00 7.661713454124654636e-14
2.285173432999727083e+00 4.286692217592681075e-13
2.226806719001615420e+00 4.928759963463153951e-13
2.188016796000738395e+00 2.911288343579979912e-13
2.167127025997615419e+00 3.677314431763935526e-14
2.161380849000124726e+00 1.763107804457587297e-15
2.168091503997857217e+00 5.388137596698151488e-18
2.183979932997317519e+00 3.975414816164315595e-21
2.206590015997790033e+00 6.220081045133874501e-27
2.233401301000412786e+00 1.848900251754074021e-30
2.263596639000752475e+00 7.473602038025006520e-32
2.297006778997456422e+00 3.352243626685912334e-31
2.333921417000965448e+00 7.949315581433838559e-26
2.376255308998224791e+00 2.121308698607238515e-23
2.425598312998772599e+00 1.803823093670065098e-20
2.484772634998080321e+00 2.529133546139609898e-19
2.555859095002233516e+00 4.117912526934846260e-18
2.641779683999629924e+00 3.496973178316362382e-18
2.743948346000252059e+00 2.538608706670550293e-18
2.864037343999370933e+00 1.598535964942521744e-19
3.001983369998924900e+00 8.806812684756565546e-23
3.154864918997191126e+00 1.406852479756605093e-30
3.317209265002020402e+00 2.416658479637656154e-118
3.480262204000609927e+00 6.390947132180888001e-35
3.633633659999759402e+00 1.680763740565039736e-25
3.766014233002351830e+00 2.023761287328967936e-22
3.867916570001398213e+00 5.496428608480709843e-21
3.931959595000080299e+00 1.041088440716142424e-20
3.955119520996959182e+00 4.796863753182767942e-21
3.938036553001438733e+00 4.079252304664765292e-22
3.885106149999046465e+00 5.036067688349392196e-24
3.803162813001108589e+00 3.510193323151528265e-27
3.700111482998181600e+00 8.907986508008371645e-34
3.584606046999397222e+00 1.409442629053253158e-51
3.464317141999345040e+00 5.214604767595697114e-97
3.345232641997426981e+00 1.165605466676757564e-40
3.232452229000045918e+00 1.151644352660286551e-30
3.129791054998349864e+00 1.503912518734445327e-25
3.040491594001650810e+00 8.244925279783125704e-23
2.966669608998927288e+00 8.821774492916656614e-21
2.910281869000755250e+00 2.367131183715376353e-20
2.871079869997629430e+00 1.677220097676532101e-20
2.848129679001431214e+00 1.853383568378820383e-21
2.839614338001410943e+00 4.833422089173913549e-23
2.843446300998039078e+00 1.225894681937271104e-27
2.855802875998051604e+00 6.223996431782936257e-34
2.873831894998147618e+00 1.979446416557193559e-57
2.893843271001969697e+00 2.284118801792493425e-83
2.912901745999988634e+00 1.768035475133253180e-45
2.928646166998078115e+00 8.192993284667363298e-37
2.939210624997940613e+00 1.009822568957966995e-35
2.944207352000375977e+00 4.259207165044352191e-36
2.943725910001376178e+00 9.497839641575193109e-45
2.939709690999734448e+00 1.919137006848629434e-90
2.934845890002179658e+00 7.836538126377492741e-55
2.932300999000290176e+00 1.489663062296521581e-34
2.935673328996927012e+00 4.077302894509359379e-27
2.948801697999442695e+00 5.422936603873203928e-24
2.974650996999116614e+00 6.056257252324694814e-23
3.014819634998275433e+00 4.177737131579698683e-23
3.069681500997830881e+00 1.834396726805515311e-24
3.138330157999007497e+00 5.303278796641503582e-27
3.219001797999226255e+00 2.173414000016232499e-35
3.307128509000904160e+00 3.608509294654052942e-54
3.398656118999497266e+00 1.015070998789897610e-64
3.487609384003008017e+00 8.431198224264338833e-36
3.567302306997589767e+00 1.872453776217212587e-29
3.632223265998618444e+00 8.055345655237850729e-27
3.678244480001012562e+00 1.061928646564444296e-25
3.702838478999183280e+00 2.219333207579984191e-25
3.705001190002803924e+00 1.198827068554539178e-25
3.685173026999109425e+00 1.625363438683215421e-26
3.645137027000600938e+00 6.219068854317136490e-29
3.588752938998368336e+00 4.397892790821646847e-33
3.520513413001026493e+00 2.571243509991866827e-43
3.445814036000228953e+00 1.511847485067538842e-73
3.369042680998973083e+00 1.353895055000233682e-69
3.294436517000576714e+00 2.691254567521505628e-42
3.225386827001784695e+00 3.940868490544042509e-35
3.163949755999055924e+00 6.630452730577943131e-33
3.110727071998553583e+00 3.708346437661231126e-32
3.065686984999047127e+00 4.231863558393302153e-35
3.027195574999495875e+00 3.137119322097912488e-39
2.993729194000479765e+00 9.010757514872123393e-57
2.962556725997274043e+00 3.374032058141757519e-86
2.930428449999453733e+00 5.540793672876453051e-47
2.895141782002610853e+00 2.003729833551587016e-37
2.855016312998486683e+00 9.899836622346058427e-34
2.809153647998755332e+00 8.685458818473950258e-35
2.758159732002241071e+00 1.675717940141539992e-39
2.703418212997348746e+00 1.374196768183315134e-50
2.646542578000662616e+00 3.391317262643813367e-107
2.590106081999692833e+00 5.587060222334843787e-41
2.536549483000271721e+00 7.126202353867914310e-32
2.487510511997243157e+00 8.213699675533739982e-25
2.445596817000478040e+00 1.424620455618487108e-22
2.411913421001372626e+00 2.265154804752659110e-21
2.387070515000232263e+00 1.788617006727689723e-20
2.371594362997711869e+00 5.406842255343217054e-22
2.364038176998292329e+00 1.207470849349495534e-23
2.363236941997456597e+00 5.900901899203364903e-29
2.366883505997975590e+00 1.770656637650050809e-38
2.373028519999934360e+00 6.710642134006091126e-90
2.379624825000064448e+00 4.334120250825372727e-78
2.385616521001793444e+00 3.691610466778157015e-57
2.390463347997865640e+00 1.420568542254972065e-58
2.394213965999369975e+00 1.229312369825412097e-65
2.397089846002927516e+00 1.590240122748582868e-75
2.400626851002016338e+00 4.243193877399774778e-43
2.406233171001076698e+00 4.969456979777263009e-32
2.415657516998180654e+00 7.186785473638553041e-27
2.430620420000195736e+00 5.756335740917638405e-23
2.453379908001807053e+00 1.295939215453397624e-21
2.485228934998303885e+00 1.885866165918095422e-20
2.527673049000441097e+00 4.279798834507862409e-20
2.581677862999640638e+00 6.306218015404764614e-21
2.647006950002833037e+00 5.486641261186452393e-22
2.723354657999152550e+00 5.083928536750003569e-24
2.809698884000681574e+00 1.139298709011278850e-26
2.904893118000472896e+00 2.754763769907518475e-30
3.007620923999638762e+00 2.428447168439093124e-37
3.115798471000744030e+00 7.333911493025695754e-56
3.226648258001659997e+00 6.188396785130244288e-100
3.336581455998384627e+00 3.421150530281530790e-52
3.442748621000646381e+00 1.775319351006648903e-38
3.541226566998375347e+00 3.022995169550640248e-32
3.627700744000321720e+00 5.623680655318161575e-28
3.696909433001565048e+00 1.437455306392899109e-25
3.744132134001119994e+00 1.881088874504154888e-24
3.766314722000970505e+00 6.804354644876217560e-24
3.761766071002057288e+00 7.631328053239956808e-25
3.732640286001696950e+00 1.578429837758966776e-26
3.682536403000995051e+00 1.063627666208042142e-30
3.617504869002004853e+00 1.984687514588575454e-40
3.544408180001482833e+00 5.257830668759089556e-109
3.470291590001579607e+00 2.123387855056454420e-49
3.400912388999131508e+00 4.255036524852750898e-35
3.340474812001048122e+00 1.480559588506093958e-30
3.291287101001216797e+00 5.625520236939788866e-29
3.254096655000466853e+00 4.397151905887981414e-28
3.229270713000005344e+00 1.748093390486973681e-27
3.217075872998975683e+00 1.427333532774919775e-27
3.217287799001496751e+00 1.739839913220168468e-27
3.229988817998673767e+00 8.871413540769081553e-29
3.254189682997093769e+00 1.898872006868181176e-31
3.288195838998944964e+00 6.221906242616494497e-37
3.329485274000035133e+00 5.726458178493865960e-47
3.375409954998758622e+00 1.898665339051212791e-136
3.421895294999558246e+00 5.033872618506138031e-60
3.465320536000945140e+00 2.468170327608845806e-41
3.501968863998627057e+00 4.757110169765902638e-34
3.528230567000719020e+00 6.854023908822339750e-32
3.542347765000158688e+00 1.806992657849610261e-31
3.543835156000568531e+00 5.904850315447284579e-33
3.533815885002695723e+00 6.769961023754220765e-38
3.515218788998026866e+00 7.763715711659438245e-55
3.492637686998932622e+00 3.983680734185599238e-96
3.471313723999628564e+00 1.343887897884645274e-40
3.457055707000108669e+00 4.726592287859213242e-31
3.454862525999487843e+00 4.158930871740625276e-27
3.468581392000487540e+00 3.894347434663266539e-25
3.501108682998165023e+00 8.600171669302224413e-25
3.553535562998149544e+00 2.274562952108577828e-25
3.625805478000984294e+00 1.748002449234400039e-27
3.715954286999476608e+00 5.280057529608004589e-31
3.821134235000499757e+00 5.764438874764931847e-39
3.936560673999338178e+00 2.523141860190227013e-62
4.056304625999473501e+00 1.604948325441871095e-80
4.173233682999125449e+00 1.141625823110654112e-45
4.280499540000164416e+00 6.914856488187079995e-36
4.370728239999152720e+00 9.350188072043429317e-32
4.437668645998201100e+00 3.094695295023250441e-29
4.475735124997299863e+00 1.628305061495694044e-28
4.482620811999368016e+00 1.095798726688850124e-28
4.458565797001938336e+00 4.900265702365790203e-30
4.406804563001060160e+00 2.277856369929976808e-33
4.333474721999664325e+00 2.897713929338215590e-40
4.246165193002525484e+00 1.955985833077774318e-60
4.153088886003388325e+00 2.560247272491219312e-97
4.062074399000266567e+00 2.047304666809358582e-43
3.980937075000838377e+00 8.910014260053394850e-34
3.915310282001883024e+00 1.002616084862570770e-29
3.868850456001382554e+00 1.523880683789266827e-28
3.842488062000484206e+00 6.009134714466111585e-29
3.835255178000807064e+00 6.545876562732599788e-31
3.844650489998457488e+00 5.789675999337189720e-36
3.866336627997952746e+00 6.162588196598033144e-48
3.894986521001555957e+00 4.045372044132395245e-84
3.925918200999149121e+00 1.050268880684091028e-103
3.955317574000218883e+00 5.118485431886475732e-55
3.979079174998332746e+00 2.461603461589375310e-46
3.994707459998608101e+00 4.003881363975922231e-40
3.999306797999452101e+00 4.203289242860919697e-38
3.991609797001729021e+00 1.828750877297180403e-36
3.970540549998986535e+00 4.518535676599041000e-37
3.936745758997858502e+00 2.817470473925135344e-39
3.891926008000154980e+00 3.181053347895101699e-46
3.839458450998790795e+00 2.904492562096881213e-58
3.782399618001363706e+00 4.110908578053005530e-113
3.724190264998469502e+00 6.242621283677995290e-108
3.667187851002381649e+00 4.634334020729590489e-70
3.612940449998859549e+00 8.224296522568012197e-59
3.562446863001241582e+00 1.699124842658938313e-62
3.515135347999603255e+00 5.744934712222249842e-82
3.469591073000628967e+00 2.156921144449550127e-259
3.423879160000069533e+00 1.467057388779065320e-72
3.376078347999282414e+00 1.240974678028603736e-59
3.325299487001757370e+00 3.040709288142148733e-48
3.270147311999608064e+00 4.830405837110932425e-46
3.210421987998415716e+00 1.936378385771938700e-42
3.145589731000654865e+00 2.298738803436657367e-42
3.075936523000564193e+00 2.005238717259332545e-42
3.001788394998584408e+00 6.470580707401858911e-43
2.923559352999291150e+00 2.762928515157602618e-43
2.841625404002115829e+00 6.213518794949014883e-45
2.756538325000292389e+00 6.033704703966717985e-54
2.669465293998655397e+00 7.705879671337065766e-54
2.580581401998642832e+00 1.835914152897122701e-102
2.491251629002363188e+00 4.090477354915083617e-99
2.402350782998837531e+00 1.042081037935391897e-39
2.315900104000320425e+00 2.670385944977372026e-28
2.233836700001120334e+00 4.858870049389906977e-22
2.158362956000928534e+00 4.202166342524417609e-18
2.091831822999665746e+00 1.121878842225764941e-15
2.036298636998253642e+00 1.093153383688791105e-14
1.992398360998777207e+00 7.448921773196277462e-15
1.959139263999531977e+00 1.758257798528819870e-16
1.934015597002144204e+00 1.321272564396086461e-20
1.913807879001979018e+00 5.523485862052232282e-35
1.895204119999107206e+00 2.503214981451954698e-25
1.873579980998329120e+00 2.890053013404355665e-18
1.846214422999764793e+00 4.923003016083911659e-18
1.813207540999428602e+00 1.786127136376676917e-17
1.774493381999491248e+00 4.756967981895849684e-22
1.732478896999964491e+00 1.337039637212930001e-28
1.688667087000794709e+00 2.589645518905562356e-44
1.645535952000500401e+00 6.421024148611683901e-20
1.605653300000994932e+00 2.702579856989804459e-15
1.571008570997946663e+00 9.756122810257993433e-13
1.543581797999650007e+00 6.315827148892058020e-11
1.525648868999269325e+00 3.031325283130216129e-10
1.518241753998154309e+00 8.078330666707049657e-10
1.522201904001121875e+00 9.759905544326758489e-10
1.537828286000149092e+00 2.001473278818794717e-10
1.563837547000730410e+00 4.273385583073918209e-12
1.597792464999656659e+00 4.829979378250281187e-14
1.637925082999572624e+00 1.331032707159492485e-18
1.681750600000668783e+00 5.594991303870402759e-29
1.727176401000178885e+00 1.485150990611054095e-47
1.771971228001348209e+00 1.539363959836515890e-21
1.813316749001387507e+00 4.410376067500219385e-17
1.848676653000438819e+00 2.621236847618784453e-13
1.873318024998297915e+00 6.346198686210069399e-12
1.883879148997948505e+00 3.839487893599448470e-11
1.877890317999117542e+00 9.445735046169839197e-11
1.854205321000335971e+00 5.402762765060728500e-11
1.814280897000571713e+00 2.267720173200785691e-12
1.762528905997896800e+00 5.327201914846832317e-16
1.704473899000731762e+00 6.423198500737985851e-50
1.646968426000967156e+00 7.462832748531074847e-14
1.596424974002729869e+00 3.025937629656751774e-10
1.557939291000366211e+00 4.111630666864462787e-09
1.533893374999024672e+00 7.055362664584778190e-09
1.524433229002170265e+00 3.238932704274989899e-09
1.528172897000331432e+00 2.290763960420143250e-10
1.542225410001265118e+00 1.899555017282781308e-12
1.563447693999478361e+00 1.057316821840254298e-15
1.589245989998744335e+00 1.124692861804923093e-17
1.618796639999345643e+00 1.735926628452517384e-20
1.651264711999829160e+00 1.718946073088873292e-19
1.687166638999769930e+00 6.038191807080771841e-22
1.725932989000284579e+00 7.040636072512479925e-23
1.767512843001895817e+00 3.048163785198465448e-24
1.811774205001711380e+00 2.933426941122101961e-24
1.858919521000643726e+00 3.082290749542255205e-24
1.909185534997959621e+00 1.587319831295015321e-21
1.963771335998899303e+00 2.095673803141749604e-19
2.024186181999539258e+00 2.514597417945649945e-17
2.092684102000930579e+00 2.223264601691447470e-16
2.171226612001191825e+00 1.777796414216055148e-16
2.260849758000404108e+00 2.900051630897269831e-17
2.361820066998916445e+00 1.804371035915323722e-18
2.474027887998090591e+00 1.058940401059523179e-21
2.595478888000798179e+00 3.648856710822997682e-27
2.723647537000942975e+00 1.765928620641579057e-37
2.855833014997188002e+00 1.078220038660488909e-291
2.988092373001563828e+00 9.861963208277992112e-55
3.117895244999090210e+00 1.679693757640290939e-35
3.240967221001483267e+00 8.773126735513093051e-30
3.353211306999583030e+00 5.867508191667323617e-26
3.449551190999045502e+00 3.474264143348546360e-23
3.524037701001361711e+00 9.375469952548674555e-22
3.571944988998438930e+00 5.698128928138128898e-21
3.589989719999721274e+00 2.297833870920367744e-21
3.578864710001653293e+00 1.215078472682907049e-22
3.542109377998713171e+00 3.175420689547782900e-26
3.486997805001010420e+00 1.422615771194009305e-37
3.423499945998628391e+00 8.033062071108277557e-90
3.361359524998988491e+00 2.657013585213847318e-32
3.309448696996696526e+00 3.517569293726589852e-25
3.273815552998712519e+00 1.083383572949521566e-22
3.257712687998719048e+00 1.831653120728949996e-22
3.261259242000960512e+00 1.838303622971318946e-24
3.281339608998678159e+00 5.282524600161503405e-30
3.312489081999956397e+00 1.109147245396421450e-43
3.348928516999876592e+00 4.624614022178350114e-133
3.384792001001187600e+00 5.274473042785082140e-39
3.413547960000869352e+00 1.171380721320443038e-32
3.431827771000826033e+00 9.794828019729727176e-29
3.436271981998288538e+00 3.081303967137771107e-28
3.426319647001946578e+00 4.504972989904410148e-28
3.401922793000267120e+00 1.246087153555430841e-29
3.364870979999977862e+00 6.034535614144888266e-32
3.317321949001780013e+00 5.157129755780521125e-37
3.262327939999522641e+00 1.291510052604280918e-47
3.203093015999911586e+00 9.720399373319725967e-72
3.142108011001255363e+00 2.435440052529774579e-73
3.082702966999931959e+00 5.787405017386777595e-43
3.027707684999768389e+00 9.180887893459935553e-34
2.979541361000883626e+00 4.018880895988703635e-30
2.939595414001814788e+00 5.651369395686638822e-28
2.908837343999039149e+00 3.214489346352784492e-28
2.886823763001302723e+00 6.332271593464125286e-29
2.872935259001678787e+00 8.098993672197538811e-34
2.864861887999722967e+00 5.557130348507162532e-44
2.860163350000220817e+00 2.327680558663965230e-56
2.857494938998570433e+00 2.454082751318243539e-89
2.855624534997332375e+00 1.009935150906824251e-60
2.855491451002308168e+00 5.895487137760024297e-42
2.859036638001271058e+00 4.597407058643206452e-31
2.869400764000602067e+00 6.390834992163072423e-25
2.890603142001054948e+00 2.636396410116444591e-22
2.925734524000290548e+00 4.570152038281466058e-22
2.975634186997922370e+00 5.060287016448517054e-24
3.038571499000681797e+00 1.477998660266139874e-29
3.110572940997371916e+00 3.321795990243167776e-72
3.184156306997465435e+00 3.536226524421765289e-35
3.250435270001617027e+00 3.201993910348841433e-24
3.300006941000901861e+00 2.924140591878897672e-20
3.324286857001425233e+00 1.937543292617309423e-18
3.317122583001037128e+00 6.900557462699028757e-18
3.276676236000639619e+00 4.854735819884206851e-18
3.204713900999195175e+00 7.345925225443862946e-19
3.105873398999392521e+00 5.220473898593702710e-20
2.985393214999930933e+00 5.819014265415043998e-23
2.850460585999826435e+00 8.606177526128049915e-31
2.708647233997908188e+00 2.028570382173719802e-89
2.567512300000089454e+00 1.691697341753298346e-23
2.435142618000099901e+00 1.901083096279449513e-16
2.318463183000858407e+00 6.093090364575185775e-13
2.224213215999043314e+00 7.195137412207293594e-11
2.158685376001812983e+00 9.261086197658712576e-10
2.126262137997400714e+00 2.280971791293958368e-09
2.128405032999580726e+00 1.708942585667007976e-09
2.164234022999153240e+00 3.083457058596587954e-10
2.230157060999772511e+00 5.916364833437337572e-12
2.319707863996882224e+00 1.443423669904595974e-15
2.424478625001938781e+00 7.629818814498203369e-28
2.534453814998414600e+00 2.232484714416258360e-32
2.640064958999573719e+00 2.031829498203060985e-19
2.731533026002580300e+00 1.655344628078049315e-16
2.801024465999944368e+00 4.075581999680418531e-15
2.842015082002035342e+00 1.105329837901069453e-14
2.851357977000589017e+00 1.641526889384697408e-14
2.827938588001416065e+00 7.340610626504987123e-15
2.774118739998812089e+00 1.991063650774573636e-15
2.693770967998716515e+00 2.501174163910114816e-16
2.591858352003328037e+00 1.052499141539882537e-18
2.475478732001647586e+00 2.513979311831939700e-22
2.350367358001676621e+00 2.146166688382701538e-32
2.221779233001143439e+00 7.885190781565573506e-59
2.094063516000460368e+00 9.853006899233692887e-27
1.969993867998709902e+00 8.557947312000990436e-19
1.852213617999950657e+00 2.409062715398598840e-14
1.743634763999580173e+00 1.442803752563361002e-11
1.647169177998875966e+00 1.384034484095619499e-09
1.565996020999591565e+00 1.974208904938546614e-08
1.502196385001298040e+00 1.129168364378780151e-07
1.457258074999117525e+00 2.206438430338485879e-07
1.431076593999023316e+00 2.770755800991272045e-07
1.423198939999565482e+00 1.887090840790207752e-07
1.432442380002612481e+00 6.812665615403068627e-08
1.457053629001165973e+00 3.882027201753081117e-09
1.493407206999108894e+00 4.115774349979426091e-11
1.538053422998927999e+00 1.894110850990666524e-14
1.587888340000063181e+00 5.057414287312880569e-25
1.639544654000928858e+00 7.319676506125048214e-118
1.691114707999076927e+00 1.344076093173680290e-24
1.740405606997228460e+00 1.099699767283068579e-18
1.785306983998452779e+00 1.361732001142615645e-16
1.824137843999778852e+00 1.394518205288624503e-13
1.853105756003060378e+00 2.539966876748273633e-12
1.869363155001337873e+00 4.348087101106615639e-12
1.872030815000471193e+00 3.122595952257080772e-11
1.858735138001065934e+00 6.040362486140829066e-11
1.828925245998107130e+00 5.218224831275994914e-11
1.783576850000827108e+00 8.196646334350097562e-12
1.725831526000547456e+00 1.180719874222653001e-13
1.659826597999199294e+00 9.503982118395480743e-24
1.591504726999119157e+00 1.870321509390524648e-16
1.527558974001294700e+00 1.204326116280113572e-09
1.475645656999404309e+00 2.739799079748341277e-07
1.443770296002185205e+00 3.189167209262480955e-06
1.438647578997915844e+00 9.898876697064131258e-06
1.465453002998401644e+00 1.466325609664448265e-05
1.528429437999875518e+00 5.707082889102549471e-06
1.626279431999137159e+00 9.790174444150715885e-07
1.756115994998253882e+00 1.152255518042052952e-08
1.909030914997856598e+00 1.357341675100511073e-14
2.071661470999970334e+00 3.546447388560349293e-23
2.229554708999785362e+00 9.258633200351322680e-13
2.366894213999330532e+00 7.487216863454431651e-11
2.469503698997868923e+00 4.025285718025383728e-10
2.526295457999367500e+00 7.803791832154778073e-10
2.530889395002304809e+00 8.203133825852223052e-10
2.482749546001286944e+00 5.518779047036641327e-10
2.386662138000247069e+00 1.894751016814519749e-10
2.251952402999449987e+00 1.455978670658602074e-11
2.091127744999539573e+00 3.252484032415767417e-15
1.918603930000244873e+00 9.645094980512266336e-21
1.750814151000668062e+00 5.711505476437207354e-09
1.604234344998985762e+00 3.318623706789459797e-06
1.494587236000370467e+00 4.615122397144910639e-05
1.432631388997833710e+00 1.587428651977318102e-04
1.425378616997477366e+00 1.861841680943446958e-04
1.474021310001262464e+00 7.945102172440119044e-05
1.573830007000651676e+00 7.281498616258890256e-06
1.713297491998673650e+00 3.141051265932900266e-08
1.876756287998432526e+00 2.661820005659170868e-18
2.045962314998178044e+00 1.206512118830146778e-14
2.203296260999195511e+00 1.259200646835419670e-10
2.331323063997842837e+00 1.097009621005019359e-09
2.416963264000514755e+00 3.180407163415515961e-09
2.450093358998856274e+00 4.701216208838168061e-09
2.426271943997562630e+00 6.691834897650861603e-09
2.345049763000133680e+00 8.704521796530854762e-09
2.210521658998914063e+00 6.955531826835580400e-09
2.032405353998910869e+00 1.217986347731755083e-09
1.825918499998806510e+00 1.286682429060340475e-14
1.610958913999638753e+00 4.532191083284291044e-10
1.408859098999528214e+00 1.956796070575992044e-05
1.240632995999476407e+00 6.242825415934957290e-04
1.122340630998223787e+00 3.056028365464228454e-03
1.064078396000695648e+00 5.301159224113498325e-03
1.068295258999569342e+00 4.002557185712527291e-03
1.129464867997739930e+00 1.218877059934171713e-03
1.236200799998186994e+00 6.571627234879818256e-05
1.371940066001116065e+00 1.699397250195704581e-08
1.519166505997418426e+00 1.550752937869284001e-14
1.661455756999203004e+00 9.256592562052024594e-09
1.784661056000913959e+00 5.261110485405123773e-08
1.879055915000208188e+00 6.926109777272787706e-08
1.938691613002447411e+00 4.751441191928358692e-08
1.961839798001165036e+00 3.259683165117222156e-08
1.948812681999697816e+00 1.627740111229519401e-08
1.903019147001032252e+00 4.618163704389032371e-09
1.830588949000230059e+00 2.644628636259485483e-10
1.740200139000080526e+00 7.339685418639260684e-15
1.642727558999467874e+00 3.256158174488491520e-15
1.550927014002809301e+00 2.826318477427306073e-08
1.476707223999255802e+00 2.552035804739291786e-06
1.430130921002273681e+00 1.412800556841051024e-05
1.416949141002987744e+00 2.064839489512631989e-05
1.438572179002221674e+00 8.805579783714263134e-06
1.491479622996848775e+00 8.971196852873876889e-07
1.568752121998841176e+00 5.476490681828234700e-09
1.661214777999703074e+00 6.937217292925519500e-16
1.759034953000082169e+00 1.224771504954747304e-19
1.852768474000185961e+00 1.661550071779074630e-13
1.936043878002237761e+00 4.643778759787477187e-12
2.004146584000409348e+00 3.529785607196466818e-12
2.055766772999049863e+00 1.241183571786490170e-12
2.090928295001504011e+00 1.440026748174127506e-13
2.111203268999815919e+00 3.153129242977453882e-15
2.119461255002534017e+00 5.697746862792854814e-17
2.118029961999127408e+00 8.476815367750539339e-21
2.110265195999090793e+00 1.005788511145280614e-26
2.098766510000132257e+00 5.098070545025850805e-83
2.087634420000540558e+00 2.580394657085591836e-30
2.079293201000837144e+00 1.089226233844691252e-23
2.075530355999944732e+00 8.878121644271561502e-24
2.076286060000711586e+00 9.085650516636729122e-30
2.079891705998306861e+00 3.104055217499663764e-46
2.082330643999739550e+00 4.787879740790956478e-20
2.078273400999023579e+00 2.433005332623494320e-15
2.062928724997618701e+00 3.245173331844038060e-13
2.032468263001646847e+00 2.233545009677632546e-12
1.985398117001750506e+00 2.045236894208988609e-12
1.922946923998097191e+00 6.458328363555901778e-13
1.847645235000527464e+00 1.410115515863583845e-14
1.763514244998077629e+00 1.142528274563097854e-18
1.674808102001406951e+00 1.774723540179702888e-49
1.585571138999512186e+00 1.924212387682028802e-18
1.499744966997241136e+00 3.977736737195668325e-12
1.420888777000072878e+00 2.653876252820404631e-09
1.352506657000049017e+00 4.080142707570507480e-08
1.296292716000607470e+00 2.987641805940152911e-07
1.253819473000476137e+00 7.501920690649943838e-07
1.225456462001602631e+00 3.755156344972484234e-07
1.209063997001067037e+00 5.371742356631225550e-08
1.201652220999676501e+00 6.571362508184342490e-12
1.197966828000062378e+00 4.051666969419122928e-19
1.192916612999397330e+00 6.777676799910581695e-09
1.181034869001450716e+00 2.445094184119542259e-07
1.159033179999823915e+00 9.858834798328382152e-07
1.125440820000221720e+00 1.149439041468763508e-06
1.080997129000024870e+00 4.220244406463457245e-07
1.028205560000060359e+00 1.818595606749738615e-08
9.705415659991558641e-01 5.107153201902785416e-27
9.125224169983994216e-01 9.156886981204580686e-08
8.586225149992969818e-01 2.670162707797779804e-05
8.128496730023471173e-01 1.722551147233703807e-04
7.772577750001801178e-01 3.640030052405353322e-04
7.523287500007427298e-01 3.041799754302183844e-04
7.366451599991705734e-01 1.061558069149677347e-04
7.277586730015173089e-01 1.301014829643508316e-06
7.218601829990802798e-01 2.276041173701085524e-14
7.154189829998358618e-01 3.172856913384118029e-06
7.057253980019595474e-01 3.018231498514466676e-05
6.914122630005294923e-01 1.215058507066504244e-04
6.713091729980078526e-01 1.000608101572786530e-04
6.461277409980539232e-01 4.501282357336913807e-05
6.171122400010062847e-01 7.971714603978428913e-06
5.856688250023580622e-01 1.093542009140763465e-10
5.536817180000070948e-01 6.921551037257884885e-08
5.225838039987138472e-01 2.596694313653349147e-04
4.944669179967604578e-01 3.440351873077884207e-03
4.717001050012186170e-01 1.477080051145561283e-02
4.573439460000372492e-01 3.189832878957730294e-02
4.544626560018514283e-01 4.742391063883412416e-02
4.659605340020789299e-01 5.078453046687568528e-02
4.936770900021656416e-01 4.289733131264900773e-02
5.386697900030412711e-01 2.345131368477633080e-02
5.994639999989885837e-01 6.037557978945892918e-03
6.720054889992752578e-01 1.368900513313989014e-04
7.500063750012486707e-01 3.670113066976213397e-08
8.259579290024703369e-01 1.400582791235444339e-04
8.917203600030916277e-01 3.512077032044968843e-04
9.415258879998873454e-01 3.944299571349678141e-04
9.719882809986302163e-01 3.691718672962328849e-04
9.815235200003371574e-01 2.672525456202859808e-04
9.711687970011553261e-01 1.640184490115642179e-04
9.436450889988918789e-01 7.582797477862704275e-05
9.028287019973504357e-01 1.234063523484192679e-05
8.538105640000139829e-01 1.796109685726887587e-08
8.020064090014784597e-01 1.230593474412579816e-09
7.519472969979688060e-01 4.094772753685912612e-05
7.078186850012571085e-01 4.095220259756918125e-04
6.719879540032707155e-01 1.288061020431683539e-03
6.459135539989802055e-01 2.231904124981651163e-03
6.301338679986656643e-01 2.276929380491901894e-03
6.239755290007451549e-01 1.184675487512984893e-03
6.254353830008767545e-01 1.412248487889965686e-04
6.313274710009864066e-01 6.997387839936259718e-08
6.385394979988632258e-01 1.108044935298652034e-06
6.437802280015603174e-01 2.424345367720223213e-05
6.456573140021646395e-01 2.085514137623451015e-05
6.442353769998589996e-01 1.125731990375226571e-06
6.407842339976923540e-01 1.111283659248121912e-19
6.371364189981250092e-01 1.249638035378563724e-07
6.349461130012059584e-01 1.698740435287299100e-05
6.357772459996340331e-01 1.489083340111196436e-05
6.395702260015241336e-01 3.540378228221304536e-06
6.457276939981966279e-01 1.726499566168397372e-06
6.540623350010719150e-01 3.897190682284601811e-06
6.649650079998536967e-01 1.423786021999404048e-06
6.781776869975146838e-01 2.549817404730879482e-06
6.940675700025167316e-01 2.256913181905585849e-07
7.119899880017328542e-01 5.502286678236928142e-10
7.310428979981224984e-01 1.148354360196496817e-11
7.492191769997589290e-01 3.248818691544455692e-06
7.636459690002084244e-01 6.597739633480856835e-05
7.712302609979815315e-01 3.146574732698825729e-04
7.687707869990845211e-01 7.203213300557929216e-04
7.539557039999635890e-01 9.800788288782244159e-04
7.264265300000261050e-01 9.276036687839695448e-04
6.877042419982899446e-01 6.416522634461519804e-04
6.404134369986422826e-01 1.724047534105585208e-04
5.881426739979360718e-01 2.042503013306747742e-14
5.355803909988026135e-01 1.142773589210901129e-03
4.877845439987140708e-01 1.614317674630326785e-02
4.496942350015160628e-01 4.440474241455744792e-02
4.249529310000070836e-01 7.385536535416417636e-02
4.163047260008170269e-01 8.236886812420696202e-02
4.241382399995927699e-01 6.899520497454249279e-02
4.471681020004325546e-01 3.739619411467697691e-02
4.819869460006884765e-01 8.996976227124569431e-03
5.239895600025192834e-01 6.205459098688105460e-05
5.681748690003587399e-01 7.656038857657457525e-06
6.104782520014850888e-01 3.118543838816533256e-04
6.478112309996504337e-01 6.939984939808308819e-04
6.778267289992072619e-01 6.615715663941299602e-04
6.995689749965094961e-01 4.703170683012350460e-04
7.130080530005216133e-01 3.135813591795461367e-04
7.185173940015374683e-01 1.935176465513788256e-04
7.168021409997891169e-01 2.087019242283279772e-04
7.077854679992015008e-01 1.289662461423838713e-04
6.924747640005080029e-01 4.841198685610712145e-05
6.723749189986847341e-01 2.607394255207494941e-06
6.496569349983474240e-01 1.277852952146335719e-11
6.275594379985705018e-01 1.185438542310744159e-05
6.081970289997116197e-01 2.139979286549487071e-04
5.933211909978126641e-01 5.877002777973410396e-04
5.838188179986900650e-01 4.710885865911555183e-04
5.791445009999733884e-01 1.149881901814419288e-04
5.778316539981460664e-01 7.725836324152151734e-07
5.779057110012217890e-01 1.715402406765698278e-11
5.784269750001840293e-01 2.807947758435248896e-12
5.793377119989600033e-01 3.711862393561837131e-08
5.811942219988850411e-01 1.512670116004698933e-04
5.866631319986481685e-01 1.006151298133670579e-03
5.981675270013511181e-01 2.149597411671940080e-03
6.177485480002360418e-01 2.072558847128030436e-03
6.461208280015853234e-01 1.496573648655283957e-03
6.835702960015623830e-01 4.142723932558706646e-04
7.285158720005711075e-01 1.458194705838546741e-04
7.805170639985590242e-01 3.761634140418859104e-05
8.390407160004542675e-01 2.543667203552015045e-05
9.050785539984644856e-01 6.462449607643252290e-06
9.785091660014586523e-01 1.785565028172244875e-06
1.059554325998760760e+00 5.436278706634323032e-08
1.146652217001246754e+00 1.476071931574669192e-13
1.236209333001170307e+00 1.043443027662060328e-15
1.323506074000761146e+00 2.620736563434902823e-09
1.402348848998371977e+00 2.654255504288318893e-08
1.468288390999077819e+00 1.077535302433839083e-07
1.516717840000637807e+00 7.799002326418143971e-08
1.546601677000580821e+00 2.673019540637057902e-08
1.559162773002753966e+00 5.058418882225237823e-09
1.556934307998744771e+00 2.352808291793474597e-10
1.543773374000011245e+00 5.253470478251823189e-13
1.524060011000983650e+00 1.240201302898002770e-18
1.501381808000587625e+00 2.217700682031115055e-35
1.479460405000281753e+00 7.661157220455061649e-16
1.461345013001846382e+00 5.155083503078715635e-12
1.449807097000302747e+00 1.579363246011561956e-10
1.446787635999498889e+00 1.611738880562218981e-09
1.454287458996986970e+00 2.022939985131596041e-09
1.472714928997447714e+00 3.064789855158240268e-10
1.500619667996943463e+00 2.265824176541192294e-12
1.535216571999626467e+00 1.013099415080438444e-26
1.571251505996769993e+00 6.959648787200187071e-17
1.603296095996483928e+00 5.716073300250638739e-12
1.626584778001415543e+00 1.324912731368661096e-10
1.638028723999013891e+00 3.829392934656584794e-10
1.636162971000885591e+00 8.835464478556133815e-10
1.619947692001005635e+00 8.144581378778099096e-10
1.589913461997639388e+00 1.943651747664280326e-09
1.545657148002646863e+00 5.031094909800418687e-09
1.487000446999445558e+00 2.002660793898316973e-08
1.413444988997071050e+00 6.528944442495222666e-08
1.325200908999249805e+00 3.057082804376762276e-08
1.225889582998206606e+00 2.986028609181362600e-10
1.121125080997444456e+00 2.034022148783203061e-11
1.019671051999466727e+00 1.350863979652047261e-05
9.302244039972720202e-01 5.314396765387544670e-04
8.609371670027030632e-01 2.610062921849695770e-03
8.173281580020557158e-01 4.826164766982322246e-03
8.010453919996507466e-01 4.704313442914885221e-03
8.102430970029672608e-01 2.159760630803237921e-03
8.395444439993298147e-01 2.832805245174032640e-04
8.814708600002632011e-01 4.894050007918349937e-08
9.268389249991741963e-01 3.074500741172518797e-07
9.671653619989228901e-01 4.281341858681030581e-05
9.947605720008141361e-01 1.272419420571561574e-04
1.004934698001306970e+00 2.282374807048826414e-04
9.945573590011917986e-01 2.565808114064907844e-04
9.636905949992069509e-01 2.204669599195186282e-04
9.148491419982747175e-01 1.055315017405035856e-04
8.530048680004256312e-01 7.998822447662149560e-06
7.847448569991684053e-01 1.598471700434140196e-13
7.172774089995073155e-01 5.632244228717165659e-04
6.591962460006470792e-01 6.830604517533894748e-03
6.175182710030640010e-01 2.089295380520005130e-02
5.982454349978070240e-01 3.126475977706033582e-02
6.043597419993602671e-01 3.163608072004917698e-02
6.368268449987226631e-01 1.895861599115858734e-02
6.926778569977614097e-01 6.062205956617276910e-03
7.666812959978415165e-01 5.078743218179763031e-04
8.518366639982559718e-01 3.846136764508028540e-08
9.400110550013778266e-01 5.268041222106001337e-08
1.023974790001375368e+00 3.695834042935453736e-06
1.098167971998918802e+00 8.587259567132620271e-06
1.158504196999274427e+00 1.320132179334755614e-05
1.201302426998154260e+00 1.799297572680744238e-05
1.223422095001296839e+00 2.096776060223039660e-05
1.223074911998992320e+00 3.233522087864309510e-05
1.198359686997719109e+00 3.477814173165473088e-05
1.150397663001058390e+00 3.704446336514632151e-05
1.081614567003271077e+00 1.959556197320982368e-05
9.974997600002097897e-01 3.352369158102252558e-06
9.044920649976120330e-01 8.070457716098795567e-18
8.108042439998826012e-01 2.584843771122328872e-05
7.239178540003194939e-01 2.371917890849882440e-03
6.518177489997469820e-01 1.195716886403505597e-02
5.998419399984413758e-01 2.769191107298432653e-02
5.717546489977394231e-01 3.744505180102780661e-02
5.683299170013924595e-01 3.122032768293590485e-02
5.866532590007409453e-01 1.532254710738544315e-02
6.214417800001683645e-01 1.799146824552600625e-03
6.647840120022010524e-01 1.333134598281840138e-09
7.071246089981286786e-01 1.098687245583211854e-03
7.386214979997021146e-01 4.539585411294511097e-03
7.504057780024595559e-01 7.574011895238808717e-03
7.369577179997577332e-01 1.014755847654892629e-02
6.964668509972398169e-01 1.165308101154871427e-02
6.317097020000801422e-01 1.024836941634051785e-02
5.498465250020672102e-01 3.718138008943994155e-03
4.604212010017363355e-01 2.172765515088729161e-03
3.746919849982077722e-01 9.502871349781485955e-02
3.024839589998009615e-01 2.602914257811426157e-01
2.520277340008760802e-01 3.991644721710992938e-01
2.285953300015535206e-01 4.668525650691159878e-01
2.344742029999906663e-01 4.477409275574477654e-01
2.687792159995296970e-01 3.568383594159948990e-01
3.291195279998646583e-01 2.164581738466874461e-01
4.111330450032255612e-01 7.810361024523677920e-02
5.083664249978028238e-01 7.536364074602588253e-03
6.134289379988331348e-01 1.351119669722960154e-28
7.184116409989655949e-01 3.297308825575066523e-04
8.151810150011442602e-01 7.608857317187118705e-04
8.969936390021757688e-01 8.432266943014823891e-04
9.582964600012928713e-01 6.918134892683774385e-04
9.959324929986905772e-01 5.771520592256170791e-04
1.008277729997644201e+00 4.051804938289826907e-04
9.967032690001360606e-01 3.018567800708416666e-04
9.636712620012986008e-01 1.587944845572524205e-04
9.139887519995681942e-01 5.733786828518098848e-05
8.529092960015987046e-01 2.849076773196996874e-06
7.864113790019473527e-01 1.458125518662617664e-11
7.210257360020477790e-01 1.165003241546391788e-04
6.621454730011464562e-01 1.685185699003860504e-03
6.134012199981953017e-01 7.156776567965566181e-03
5.781243050005286932e-01 1.120246888071633855e-02
5.564839770013350062e-01 1.199933005142158476e-02
5.473863510014780331e-01 6.843663180723243492e-03
5.476880949972837698e-01 1.163353196779853263e-03
5.531138630030909553e-01 1.867556882923225130e-09
5.591360599973995704e-01 4.089460342403104407e-04
5.610694470015005209e-01 3.424013153530051576e-03
5.551996979993418790e-01 5.374175618065221531e-03
5.404085669979394879e-01 8.872791944250965276e-03
5.155514959988067858e-01 9.939858130500410158e-03
4.815187929998501204e-01 8.984927216193231911e-03
4.403273059979255777e-01 5.610989141209842684e-03
3.946109300013631582e-01 1.360764109416651938e-03
3.468858960004581604e-01 2.257130947103563531e-03
3.007613469999341760e-01 4.239479749441538853e-02
2.585141889976512175e-01 1.214261088269140282e-01
8.066541477001010207e+00 2.867368256078154247e-39
7.914422458998160437e+00 1.317857867769374757e-36
7.658892501000082120e+00 1.849602020527192741e-33
7.290760769999906188e+00 4.846126960019820994e-30
6.801522583002224565e+00 9.755130864270621932e-27
6.187394020998908672e+00 1.516596599291688452e-24
5.461144092001632089e+00 1.781407615747598224e-24
4.657346547999622999e+00 2.937832140088625466e-30
3.822442759003024548e+00 5.235423389909220555e-33
3.001931745999172563e+00 3.948293466347404044e-13
2.228640565997920930e+00 3.834306675931177455e-07
1.527554148000490386e+00 4.206069439056563997e-04
9.104465999989770353e-01 3.045198796009168304e-02
8.044273985000472749e+00 4.079661796773219458e-43
8.008615606999228476e+00 2.971893579265316305e-59
7.932687642998644151e+00 1.360629999023783040e-57
7.815305475000059232e+00 1.545430995650536481e-75
7.675018619000184117e+00 4.232242779674423573e-63
7.503524483003275236e+00 1.398898671348085356e-61
7.301394390000496060e+00 2.520881738245166617e-62
7.071716001002641860e+00 4.075304947556189903e-65
6.819131225001910934e+00 1.585551950612104562e-73
6.550479131001338828e+00 2.320413827853076586e-89
6.272219079000933561e+00 6.714915612429188550e-130
5.989987684999505291e+00 0.000000000000000000e+00
5.707511055999930250e+00 2.459382735235972896e-192
5.426394382000580663e+00 2.143009255202155256e-213
5.146226438002486248e+00 0.000000000000000000e+00
4.866199441999924602e+00 3.434820247224782565e-104
4.589063174000330037e+00 3.011093442212309459e-52
4.321704133999446640e+00 1.892239027366585224e-31
4.077309437001531478e+00 3.448544158175271656e-22
3.872431628999038367e+00 2.361557366919663335e-17
3.723963119999098126e+00 6.411898170992274463e-15
3.644341407998581417e+00 7.694864890884636501e-14
3.640301450999686494e+00 6.990973728383261326e-14
3.711115778998646419e+00 4.489114161219206745e-15
3.848604235998209333e+00 2.971696104239238938e-18
4.035925076001149137e+00 6.206383379655017273e-27
4.248950238998077111e+00 0.000000000000000000e+00
4.462168856000062078e+00 2.549110109268965618e-36
4.656554853001580341e+00 3.310654548579401878e-31
4.821754577002138831e+00 1.011955630209153142e-31
4.955617591000191169e+00 6.280058414802683031e-36
5.063106687997787958e+00 3.707988900544245205e-41
5.149273089999041986e+00 8.971444493810624860e-46
5.217371069997170707e+00 1.556442651358876617e-48
5.268782240997097688e+00 3.045586603366980105e-50
5.304173847001948161e+00 1.261072868587525507e-47
5.321345882999594323e+00 7.563346367489495843e-44
5.316755964002368273e+00 3.710228331590247646e-39
5.284838368002965581e+00 1.445855297598997615e-35
5.220265086998551851e+00 2.801784902804648449e-32
5.117318856999190757e+00 1.577189787538902452e-29
4.970992033002403332e+00 1.193446135611326124e-27
4.779156680997402873e+00 4.150787176552012344e-26
4.541820066999207484e+00 6.240799967574176741e-25
4.261539197999809403e+00 2.264779888979076281e-25
3.947039938000671100e+00 1.754804302547478137e-27
3.609473393997177482e+00 2.510776894471451722e-37
3.262479672997869784e+00 1.240935208300125062e-41
2.921058848001848673e+00 3.841540174350990272e-17
2.604476778000389459e+00 3.961534583636521487e-11
2.331741034999140538e+00 3.617938731424575277e-08
2.120485070998256560e+00 1.321700103455204227e-06
1.983314950000931276e+00 8.146339445673156650e-06
1.927039629001228604e+00 1.367867029801724436e-05
1.951993006001430331e+00 7.599194506362160155e-06
2.053161641000770032e+00 1.429804015562812429e-06
2.222369340997829568e+00 5.030431599369422995e-08
2.446913436000613729e+00 2.624998284703540272e-10
2.714318569000170100e+00 2.105704001258881932e-14
3.010434340001665987e+00 1.727432180745504282e-20
3.325309392999770353e+00 1.422880439036659328e-32
3.649920446001488017e+00 1.411750450053943692e-81
3.976529079998726957e+00 7.227569188227360940e-68
4.299391836000722833e+00 8.466728942658391961e-46
4.611749042000155896e+00 2.644750870732474228e-38
4.905452958999376278e+00 1.502401032991882214e-33
5.169733534999977564e+00 1.129765895516003996e-30
5.392641364996961784e+00 1.633121023098804126e-28
5.561006233001535293e+00 8.133409242650106388e-27
5.661522966001939494e+00 1.568989321493365061e-25
5.682833364000543952e+00 8.175010282281303527e-25
5.619200733999605291e+00 1.707809606876576495e-24
5.471220786999765551e+00 1.354670314757393833e-24
5.246038323002721881e+00 2.910555515030401917e-25
4.956453341001179069e+00 1.753966679220142924e-27
4.621192341001005843e+00 1.594430978125833010e-33
4.261293632996967062e+00 2.206291119296869560e-74
3.897564728998986538e+00 1.324371828785965333e-31
3.550512091002019588e+00 4.510052185389147580e-19
3.239171575001819292e+00 1.215430806296393466e-13
2.982546732000628253e+00 8.477478810176073453e-11
2.796159574001649162e+00 3.075315161313737796e-09
2.690799128002254292e+00 1.824918628803959533e-08
2.672799828000279376e+00 2.310511420397610908e-08
2.742733371000213083e+00 5.558046285377580805e-09
2.893973416001244914e+00 2.537520724320416910e-10
3.115903311001602560e+00 6.187610113122393826e-13
3.392339390997221926e+00 6.120257030669168540e-18
3.704158090000419179e+00 8.813179838715275084e-30
4.032144464999873890e+00 1.723743649604965870e-65
4.355933597002149327e+00 3.684644307734646572e-31
4.655759032000787556e+00 1.673004627012733291e-26
4.914795722001144895e+00 1.568855205225777547e-24
5.117570024001906859e+00 1.154988699969182891e-23
5.251934416999574751e+00 2.519207931140883800e-23
5.310124867002741667e+00 1.205037454804928704e-23
5.291766277998249279e+00 2.997106855586290189e-24
5.201492206000693841e+00 4.092605859745361457e-25
5.047677970000222558e+00 1.602411967450246885e-26
4.841958266999426996e+00 1.666361043628265945e-28
4.596731858997372910e+00 6.228105881314785383e-31
4.322917162000521785e+00 1.994874953136971363e-34
4.030000167000252986e+00 6.300158446027722939e-41
3.726207253999746172e+00 1.878850020689744196e-61
3.418646722002449678e+00 3.206055323477772318e-85
3.112589081003534375e+00 1.384762605265100222e-37
2.812492232002114179e+00 3.387497994891311240e-24
2.523241147999215173e+00 1.413373701716897153e-17
2.249185269000008702e+00 7.346010900214750538e-13
1.995882742001413135e+00 6.036326749414668777e-10
1.767700980999507010e+00 8.391282980766483462e-08
1.569143413998972392e+00 3.226389539335792656e-06
1.404993660999025451e+00 3.749492873550807883e-05
1.278863874998933170e+00 1.879246294166306167e-04
1.193191707003279589e+00 5.537480192204418186e-04
1.150532096999086207e+00 8.881009049871869260e-04
1.151793827997607877e+00 8.755083150264058884e-04
1.196942980001040269e+00 5.744818810854759048e-04
1.285940480000135722e+00 2.133824506735069472e-04
1.417316738999943482e+00 4.140839310317386018e-05
1.588493832001404371e+00 2.753309783305232541e-06
1.794488717001513578e+00 2.976761942928768621e-08
2.027879219000169542e+00 3.576414550158690144e-12
2.278361754000798101e+00 3.193316128802374587e-27
2.533368389002134791e+00 9.179023437476221080e-20
2.776327284002036322e+00 2.973879199654916686e-14
2.987877720999676967e+00 1.116953175522032571e-12
3.149283268001454417e+00 5.044467307701300170e-12
3.244966694001050200e+00 5.267133487746742148e-12
3.268514358998800162e+00 1.708059279889784164e-12
3.224344690999714658e+00 1.459728713955650768e-13
3.125536337996891234e+00 1.528273513903035703e-15
2.989373705997422803e+00 2.865594660781321376e-19
2.832346594997943612e+00 1.535024317687975049e-30
2.668454825998196611e+00 1.025807805891977310e-39
2.507919766001577955e+00 3.113887899729362427e-21
2.357457879999856232e+00 2.167026165615736044e-16
2.221335553000244545e+00 9.223201001170405122e-14
2.102536476999375736e+00 3.523072844930191327e-12
2.002765833000012208e+00 8.699382855853133715e-11
1.924309301000903361e+00 1.560677390355795390e-09
1.870525451999128563e+00 8.811087681674488623e-09
1.843829781999374973e+00 3.290960798233824701e-08
1.847199394997005584e+00 5.697069781243325983e-08
1.882821220999176148e+00 4.544189439395069281e-08
1.951689937999617541e+00 1.684344599395861086e-08
2.053596247998939361e+00 1.420659083948345618e-09
2.185213737997401040e+00 1.818445250674753557e-11
2.341123369998967974e+00 1.587148863901761625e-15
2.512765676998242270e+00 4.232552065787023916e-30
2.689346135997766396e+00 1.490475940846787818e-24
2.856725699999515200e+00 1.064687263848671018e-16
2.999565998001344269e+00 3.767497467530204859e-14
3.102187259999482194e+00 3.634721175154353354e-13
3.152998591001960449e+00 5.993349130751276539e-13
3.147461709999333834e+00 3.407086925378574088e-13
3.088056770000548568e+00 2.950537493306818609e-14
2.985453123998013325e+00 5.965000759987988959e-16
2.852019881000160240e+00 1.072239134347219827e-19
2.701274400998954661e+00 3.656133580866722443e-32
2.545172911002737237e+00 6.382762684535146275e-30
2.394266020000941353e+00 1.928926836373395936e-17
2.256551951002620626e+00 1.734654409835008150e-13
2.137787389998266008e+00 7.222359866080674491e-12
2.040159520998713560e+00 1.116663062329205678e-10
1.965555700997356325e+00 3.083102557050810427e-10
1.913495283002703218e+00 4.198838161989640090e-10
1.882833356998162344e+00 4.470898524400359903e-10
1.872676723000040511e+00 5.220220130004693373e-10
1.882988919998751953e+00 1.255597114815754263e-10
1.911590071998944040e+00 9.280719323102959891e-12
1.955603248999977950e+00 1.679656336721902328e-13
2.011923427999136038e+00 5.695179862980926592e-17
2.076531399998202687e+00 2.261137531337813950e-23
2.145828174001508160e+00 2.070984313749088784e-132
2.215277963998232735e+00 2.606953317242035235e-35
2.282286828998621786e+00 7.863289536197281501e-26
2.344230128001072444e+00 1.725298864896230369e-23
2.399496857000485761e+00 8.540425670657789847e-22
2.446405452003091341e+00 3.045107851516635047e-20
2.482991119999496732e+00 6.011346281608923356e-19
2.507194623001851141e+00 1.547487085666940916e-18
2.518055694999929983e+00 2.023943172444017698e-18
2.515221499001199845e+00 1.028161337256091981e-14
2.490548033001687145e+00 7.669630275129030546e-12
2.432295775997772580e+00 6.278484431353515726e-26
2.367959494000388077e+00 3.977609625452663461e-60
2.304633769999782089e+00 2.865994755545799789e-19
2.250868433999130502e+00 1.080614772489513859e-14
2.212803205999080092e+00 1.109578522614724624e-13
2.192075259001285303e+00 4.621546495154059020e-14
2.187254131000372581e+00 9.411771379577025839e-17
2.193373738002264872e+00 1.469133918418184698e-22
2.205438051001692656e+00 1.040378431552208191e-47
2.218807402998209000e+00 2.344554785409768262e-38
2.230105141999956686e+00 1.273960513695295532e-27
2.237285180002800189e+00 1.655470114397129520e-24
2.239147592001245357e+00 2.541654308252252077e-24
2.235594619000039529e+00 3.848437048710653225e-25
2.227007884001068305e+00 3.285615650046645979e-30
2.215009003997693071e+00 3.399365923737427674e-37
2.200815778000105638e+00 5.281272694256547686e-86
2.186228909999044845e+00 2.579021259693829695e-47
2.172934884001733735e+00 3.247717305677832602e-29
2.163035705001675524e+00 1.748278987398925248e-20
2.160098763000860345e+00 1.022199282730581608e-16
2.167747421997773927e+00 1.635258729260301402e-15
2.187907806001021527e+00 5.064465735084426076e-16
2.220090237999102101e+00 4.192771653089210612e-21
2.259349307998490985e+00 6.479963903848207203e-42
2.300434024000423960e+00 1.835071642898619510e-32
2.338272861001314595e+00 1.035095107619016620e-23
2.369613204999041045e+00 1.438461702773503561e-21
2.392727975002344465e+00 6.352437027092771504e-21
2.406824531000893330e+00 7.299833601632703528e-22
2.412540463999903295e+00 1.012124647202398712e-21
2.409701425000093877e+00 5.773658989870711112e-24
2.399904319998313440e+00 3.448224135049434525e-27
2.384806432000914356e+00 3.409379606330212642e-33
2.366253264000988565e+00 4.012475312151944786e-54
2.346452213998418301e+00 3.620197261272299110e-72
2.325971406997268787e+00 2.129988171513346000e-48
2.306977596999786329e+00 7.076061066821897969e-27
2.292805447999853641e+00 8.378882779971053611e-19
2.288538759999937611e+00 1.052671272299885880e-15
2.298620389999996405e+00 2.525911111191507201e-15
2.324007846000313293e+00 2.695112541829200473e-16
2.363300736997189233e+00 4.010237778383166775e-20
2.412014959998487029e+00 1.079177957592179464e-33
2.464196554999944055e+00 3.425913246592735639e-35
2.512995315999432933e+00 4.688922230814682197e-24
2.553963344998919638e+00 1.403973812965447654e-19
2.582344541999191279e+00 3.523083830871540941e-18
2.595544214000256034e+00 2.290893718137886088e-17
2.591785061002155999e+00 1.496171592184230637e-17
2.571509991001221351e+00 8.313490121824519686e-19
2.537265634000505088e+00 1.661300736027998178e-20
2.491809310999087756e+00 4.504659996623793148e-23
2.438032505000592209e+00 1.727162858337965726e-27
2.378822238002612721e+00 4.664794106396158557e-57
2.318472757000563433e+00 7.500550181213873717e-26
2.263424960998236202e+00 1.610515654083342377e-16
2.220862033002049429e+00 2.785987305744672503e-13
2.196960612000111723e+00 2.233053196678060322e-12
2.194036498000059510e+00 5.955205963047456158e-13
2.210090073000174016e+00 6.703186006528458922e-15
2.240574073999596294e+00 9.123011237877467116e-21
2.278579589998116717e+00 6.256400395426364918e-46
2.318139860999508528e+00 3.139605288968110508e-28
2.353277592999802437e+00 5.208326373065808743e-21
2.379908666000119410e+00 4.446003804179419344e-18
2.394517174001521198e+00 3.757143722350361142e-17
2.395459335002669832e+00 1.830799163274089477e-16
2.381496923000668176e+00 5.317822948754325434e-17
2.353839446001074975e+00 1.222020320904716995e-17
2.313938342002074933e+00 1.006221044412786189e-18
2.263765186999080470e+00 6.049580094402264157e-22
2.206672275002347305e+00 2.070226960604035134e-33
2.146878139999898849e+00 1.703625992780865808e-25
2.091415473998495145e+00 3.862671746401475090e-15
2.047778382999240421e+00 6.880269114082733783e-12
2.022648928999842610e+00 9.695316130237674635e-11
2.019681628000398632e+00 7.527788607029299921e-11
2.038302633998682722e+00 4.251869678908782966e-12
2.074510708000161685e+00 1.303535098230162724e-15
2.121539931002189405e+00 1.149901693147340800e-24
2.173043670998595189e+00 4.986238043659245166e-36
[truncated: 1,801,136 more chars]
