# Supplementary material for: Simulating the Photochemical Birth of the Hydrated Electron in Liquid Water
Source: Nat Commun. 2026 Mar 10;17:3764. doi: 10.1038/s41467-026-70045-7 (PMC13106769; doi:10.1038/s41467-026-70045-7)
Supplement: Supplementary file 3 — Source Data [file 41467_2026_70045_MOESM3_ESM.zip › Supplementary_Figures/Figure_11/README.md]

# Supplementary Figure 11A
- energy_gap_HAT.dat contains the time evolution of energy gap for a HAT trajectory.
- probs_LZ_HAT.dat contains the time evolution of the Landau-Zener probabilities for a HAT trajectory.

# Supplementary Figure 11B
- energy_gap_PCET.dat contains the time evolution of energy gap for a PCET trajectory.
- probs_LZ_PCET.dat contains the time evolution of the Landau-Zener probabilities for a PCET trajectory.

# Supplementary Figure 11C
- egap_prob_all.dat contains the energy gap and Landau-Zener probabilities for all the trajectories, which
  were used to construct the 2D density probability plot
- egap_prob_coin.dat contains the energy gap and Landau-Zener probabilities for all the trajectories at the conical intersection, which 
  were used to construct the 2D density probability plot
