# Supplementary material for: Simulating the Photochemical Birth of the Hydrated Electron in Liquid Water
Source: Nat Commun. 2026 Mar 10;17:3764. doi: 10.1038/s41467-026-70045-7 (PMC13106769; doi:10.1038/s41467-026-70045-7)
Supplement: Supplementary file 3 — Source Data [file 41467_2026_70045_MOESM3_ESM.zip › Supplementary_Figures/Figure_11/energy_gap_PCET.dat]

# Time [fs]                Egap [eV]
0.000000000000000000e+00 7.999835259000974474e+00
5.000000000000000000e-01 7.935238514000957366e+00
1.000000000000000000e+00 7.844891698998253560e+00
1.500000000000000000e+00 7.731667234002088662e+00
2.000000000000000000e+00 7.600549389997468097e+00
2.500000000000000000e+00 7.456274504998873454e+00
3.000000000000000000e+00 7.302902776998962509e+00
3.500000000000000000e+00 7.146158733998163370e+00
4.000000000000000000e+00 6.990779222000128357e+00
4.500000000000000000e+00 6.840596067002479685e+00
5.000000000000000000e+00 6.700580833999993047e+00
5.500000000000000000e+00 6.574652560000686208e+00
6.000000000000000000e+00 6.465277494000474690e+00
6.500000000000000000e+00 6.373910933998558903e+00
7.000000000000000000e+00 6.299534218000189867e+00
7.500000000000000000e+00 6.238393710998934694e+00
8.000000000000000000e+00 6.184905762998823775e+00
8.500000000000000000e+00 6.129677506000007270e+00
9.000000000000000000e+00 6.063416128999961074e+00
9.500000000000000000e+00 5.975734166997426655e+00
1.000000000000000000e+01 5.856666883002617396e+00
1.050000000000000000e+01 5.698824577000777936e+00
1.100000000000000000e+01 5.499817531999724451e+00
1.150000000000000000e+01 5.263860781000403222e+00
1.200000000000000000e+01 5.003608544997405261e+00
1.250000000000000000e+01 4.739297331998386653e+00
1.300000000000000000e+01 4.493653645997255808e+00
1.350000000000000000e+01 4.290211329000158003e+00
1.400000000000000000e+01 4.148491054002079181e+00
1.450000000000000000e+01 4.083382179996988270e+00
1.500000000000000000e+01 4.099603719001606805e+00
1.550000000000000000e+01 4.191858039001090219e+00
1.600000000000000000e+01 4.345666372999403393e+00
1.650000000000000000e+01 4.541184434998285724e+00
1.700000000000000000e+01 4.757256950000737561e+00
1.750000000000000000e+01 4.975009839999984251e+00
1.800000000000000000e+01 5.179748497997934464e+00
1.850000000000000000e+01 5.361099033998470986e+00
1.900000000000000000e+01 5.510580928999843309e+00
1.950000000000000000e+01 5.624793737002619309e+00
2.000000000000000000e+01 5.704677779998746701e+00
2.050000000000000000e+01 5.754707308002252830e+00
2.100000000000000000e+01 5.779986740999447647e+00
2.150000000000000000e+01 5.785317195000970969e+00
2.200000000000000000e+01 5.775782528002309846e+00
2.250000000000000000e+01 5.754060098999616457e+00
2.300000000000000000e+01 5.723570465997909196e+00
2.350000000000000000e+01 5.686166013001638930e+00
2.400000000000000000e+01 5.643136709000827977e+00
2.450000000000000000e+01 5.594852426998841111e+00
2.500000000000000000e+01 5.540392513001279440e+00
2.550000000000000000e+01 5.478878780999366427e+00
2.600000000000000000e+01 5.410888764999981504e+00
2.650000000000000000e+01 5.336805054001160897e+00
2.700000000000000000e+01 5.257683978998102248e+00
2.750000000000000000e+01 5.173405276000266895e+00
2.800000000000000000e+01 5.081378680999478092e+00
2.850000000000000000e+01 4.976778905001992825e+00
2.900000000000000000e+01 4.855002947002503788e+00
2.950000000000000000e+01 4.710478532000706764e+00
3.000000000000000000e+01 4.538463602999399882e+00
3.050000000000000000e+01 4.338593899999978021e+00
3.100000000000000000e+01 4.115076411999325501e+00
3.150000000000000000e+01 3.879107224998733727e+00
3.200000000000000000e+01 3.648355182001978392e+00
3.250000000000000000e+01 3.443019299000297906e+00
3.300000000000000000e+01 3.283038179997674888e+00
3.350000000000000000e+01 3.183680023998022079e+00
3.400000000000000000e+01 3.156609865000064019e+00
3.450000000000000000e+01 3.209459174999210518e+00
3.500000000000000000e+01 3.341788953999639489e+00
3.550000000000000000e+01 3.543059180003183428e+00
3.600000000000000000e+01 3.792908181003440404e+00
3.650000000000000000e+01 4.067891352002334315e+00
3.700000000000000000e+01 4.348684406999382190e+00
3.750000000000000000e+01 4.621505806000641314e+00
3.800000000000000000e+01 4.878111705002083909e+00
3.850000000000000000e+01 5.112926721998519497e+00
3.900000000000000000e+01 5.320093487000121968e+00
3.950000000000000000e+01 5.495605013999011135e+00
4.000000000000000000e+01 5.634003856001072563e+00
4.050000000000000000e+01 5.732043029998749262e+00
4.100000000000000000e+01 5.790549833996919915e+00
4.150000000000000000e+01 5.811834489999455400e+00
4.200000000000000000e+01 5.799336724998283898e+00
4.250000000000000000e+01 5.755594419999397360e+00
4.300000000000000000e+01 5.681631642997672316e+00
4.350000000000000000e+01 5.578180473999964306e+00
4.400000000000000000e+01 5.445870285002456512e+00
4.450000000000000000e+01 5.288322137999784900e+00
4.500000000000000000e+01 5.109746647001884412e+00
4.550000000000000000e+01 4.914334515997325070e+00
4.600000000000000000e+01 4.704249096997955348e+00
4.650000000000000000e+01 4.481822145000478486e+00
4.700000000000000000e+01 4.248737251000420656e+00
4.750000000000000000e+01 4.010567818000708940e+00
4.800000000000000000e+01 3.775364013003127184e+00
4.850000000000000000e+01 3.556354757998633431e+00
4.900000000000000000e+01 3.369303341001796070e+00
4.950000000000000000e+01 3.228241792003245791e+00
5.000000000000000000e+01 3.143027154001174495e+00
5.050000000000000000e+01 3.116259124999487540e+00
5.100000000000000000e+01 3.146118293003382860e+00
5.150000000000000000e+01 3.225378170001931721e+00
5.200000000000000000e+01 3.342856769999343669e+00
5.250000000000000000e+01 3.484068395999202039e+00
5.300000000000000000e+01 3.636176192001585150e+00
5.350000000000000000e+01 3.788523965002241312e+00
5.400000000000000000e+01 3.934326493999833474e+00
5.450000000000000000e+01 4.069822687000851147e+00
5.500000000000000000e+01 4.194197332999465289e+00
5.550000000000000000e+01 4.306099908997566672e+00
5.600000000000000000e+01 4.404736901000433136e+00
5.650000000000000000e+01 4.486251468999398639e+00
5.700000000000000000e+01 4.545946980000735493e+00
5.750000000000000000e+01 4.577543580999190453e+00
5.800000000000000000e+01 4.574318385999504244e+00
5.850000000000000000e+01 4.532748663001257228e+00
5.900000000000000000e+01 4.451668786998197902e+00
5.950000000000000000e+01 4.333411232000798918e+00
6.000000000000000000e+01 4.182864139998855535e+00
6.050000000000000000e+01 4.007902866000222275e+00
6.100000000000000000e+01 3.819875802997557912e+00
6.150000000000000000e+01 3.632707421998929931e+00
6.200000000000000000e+01 3.461718976999691222e+00
6.250000000000000000e+01 3.321543134999956237e+00
6.300000000000000000e+01 3.223577965000004042e+00
6.350000000000000000e+01 3.174069141998188570e+00
6.400000000000000000e+01 3.173306012002285570e+00
6.450000000000000000e+01 3.216525272000581026e+00
6.500000000000000000e+01 3.294898490999912610e+00
6.550000000000000000e+01 3.396554055998421973e+00
6.600000000000000000e+01 3.507864221999625443e+00
6.650000000000000000e+01 3.616348329000174999e+00
6.700000000000000000e+01 3.712103229001513682e+00
6.750000000000000000e+01 3.786968540000088979e+00
6.800000000000000000e+01 3.834302397997817025e+00
6.850000000000000000e+01 3.850638035997690167e+00
6.900000000000000000e+01 3.833616604999406263e+00
6.950000000000000000e+01 3.783276840000326047e+00
7.000000000000000000e+01 3.701561260000744369e+00
7.050000000000000000e+01 3.593511934002890484e+00
7.100000000000000000e+01 3.467047615002229577e+00
7.150000000000000000e+01 3.331742021000536624e+00
7.200000000000000000e+01 3.199030895000760211e+00
7.250000000000000000e+01 3.081712862996937474e+00
7.300000000000000000e+01 2.991558335997979157e+00
7.350000000000000000e+01 2.938663504999567522e+00
7.400000000000000000e+01 2.930748949998815078e+00
7.450000000000000000e+01 2.971094901000469690e+00
7.500000000000000000e+01 3.059393326999270357e+00
7.550000000000000000e+01 3.190113360000395915e+00
7.600000000000000000e+01 3.354832492001150968e+00
7.650000000000000000e+01 3.540900811000028625e+00
7.700000000000000000e+01 3.733275368998874910e+00
7.750000000000000000e+01 3.916686975000629900e+00
7.800000000000000000e+01 4.078766607999568805e+00
7.850000000000000000e+01 4.210315020001871744e+00
7.900000000000000000e+01 4.306218437999632442e+00
7.950000000000000000e+01 4.364678862999426201e+00
8.000000000000000000e+01 4.385405668999737827e+00
8.050000000000000000e+01 4.370592610997846350e+00
8.100000000000000000e+01 4.323553313002776122e+00
8.150000000000000000e+01 4.247677273000590503e+00
8.200000000000000000e+01 4.147743459998309845e+00
8.250000000000000000e+01 4.030058334999921499e+00
8.300000000000000000e+01 3.900916025999322301e+00
8.350000000000000000e+01 3.765974150999682024e+00
8.400000000000000000e+01 3.630719365999539150e+00
8.450000000000000000e+01 3.499815481998666655e+00
8.500000000000000000e+01 3.377181440999265760e+00
8.550000000000000000e+01 3.265663196998502826e+00
8.600000000000000000e+01 3.167249478003213881e+00
8.650000000000000000e+01 3.082466914998803986e+00
8.700000000000000000e+01 3.011973565997323021e+00
8.750000000000000000e+01 2.954340463998960331e+00
8.800000000000000000e+01 2.908486323998658918e+00
8.850000000000000000e+01 2.873716535999847110e+00
8.900000000000000000e+01 2.849248675000126241e+00
8.950000000000000000e+01 2.833065958999213763e+00
9.000000000000000000e+01 2.822689177999563981e+00
9.050000000000000000e+01 2.825724661001004279e+00
9.100000000000000000e+01 2.836881324998103082e+00
9.150000000000000000e+01 2.859069179998186883e+00
9.200000000000000000e+01 2.890250100001139799e+00
9.250000000000000000e+01 2.928985860999091528e+00
9.300000000000000000e+01 2.973248887999943690e+00
9.350000000000000000e+01 3.021141470999282319e+00
9.400000000000000000e+01 3.069158744998276234e+00
9.450000000000000000e+01 3.113280962999851909e+00
9.500000000000000000e+01 3.148726076000457397e+00
9.550000000000000000e+01 3.169662528001936153e+00
9.600000000000000000e+01 3.171720907001144951e+00
9.650000000000000000e+01 3.152104804001282901e+00
9.700000000000000000e+01 3.111842374000843847e+00
9.750000000000000000e+01 3.052019873000972439e+00
9.800000000000000000e+01 2.976219405001756968e+00
9.850000000000000000e+01 2.841378790999442572e+00
9.900000000000000000e+01 2.748499696001090342e+00
9.950000000000000000e+01 2.659214195999084041e+00
1.000000000000000000e+02 2.578759461997833569e+00
1.005000000000000000e+02 2.509560043999954360e+00
1.010000000000000000e+02 2.452269736000744160e+00
1.015000000000000000e+02 2.406773857997904997e+00
1.020000000000000000e+02 2.372099296997475903e+00
1.025000000000000000e+02 2.347222567001153948e+00
1.030000000000000000e+02 2.330957834001310403e+00
1.035000000000000000e+02 2.322074463998433203e+00
1.040000000000000000e+02 2.319172715997410705e+00
1.045000000000000000e+02 2.318595918997743865e+00
1.050000000000000000e+02 2.319379391999973450e+00
1.055000000000000000e+02 2.318599866001022747e+00
1.060000000000000000e+02 2.314170813002419891e+00
1.065000000000000000e+02 2.303120395001315046e+00
1.070000000000000000e+02 2.282526063998375321e+00
1.075000000000000000e+02 2.251091630001610611e+00
1.080000000000000000e+02 2.209886479002307169e+00
1.085000000000000000e+02 2.162903363001532853e+00
1.090000000000000000e+02 2.116327002000616631e+00
1.095000000000000000e+02 2.076735042999644065e+00
1.100000000000000000e+02 2.051638010998431128e+00
1.105000000000000000e+02 2.047565188000589842e+00
1.110000000000000000e+02 2.068159719001414487e+00
1.115000000000000000e+02 2.113433374001033371e+00
1.120000000000000000e+02 2.180172944001242286e+00
1.125000000000000000e+02 2.262454797997634159e+00
1.130000000000000000e+02 2.353833121000207029e+00
1.135000000000000000e+02 2.446316855999612017e+00
1.140000000000000000e+02 2.534228675001941156e+00
1.145000000000000000e+02 2.614025266997487051e+00
1.150000000000000000e+02 2.683702981998067116e+00
1.155000000000000000e+02 2.740523718002805253e+00
1.160000000000000000e+02 2.783992224998655729e+00
1.165000000000000000e+02 2.813628428000811255e+00
1.170000000000000000e+02 2.830029562999698101e+00
1.175000000000000000e+02 2.834703478998562787e+00
1.180000000000000000e+02 2.829833941999822855e+00
1.185000000000000000e+02 2.818729485999938333e+00
1.190000000000000000e+02 2.805699141998047708e+00
1.195000000000000000e+02 2.795872831000451697e+00
1.200000000000000000e+02 2.795767407002131222e+00
1.205000000000000000e+02 2.812732476999372011e+00
1.210000000000000000e+02 2.853845866000483511e+00
1.215000000000000000e+02 2.923703953001677291e+00
1.220000000000000000e+02 3.021746964001067681e+00
1.225000000000000000e+02 3.142482335002569016e+00
1.230000000000000000e+02 3.274979761001304723e+00
1.235000000000000000e+02 3.405022202001418918e+00
1.240000000000000000e+02 3.516860247997101396e+00
1.245000000000000000e+02 3.596359114999359008e+00
1.250000000000000000e+02 3.632921016000182135e+00
1.255000000000000000e+02 3.621422858999721939e+00
1.260000000000000000e+02 3.562835442000505282e+00
1.265000000000000000e+02 3.463399815998855047e+00
1.270000000000000000e+02 3.333746872001938755e+00
1.275000000000000000e+02 3.184444229998916853e+00
1.280000000000000000e+02 3.026673283999116393e+00
1.285000000000000000e+02 2.869694561999494908e+00
1.290000000000000000e+02 2.720267889999377076e+00
1.295000000000000000e+02 2.583659689000342041e+00
1.300000000000000000e+02 2.464443931999994675e+00
1.305000000000000000e+02 2.364490145002491772e+00
1.310000000000000000e+02 2.285173432999727083e+00
1.315000000000000000e+02 2.226806719001615420e+00
1.320000000000000000e+02 2.188016796000738395e+00
1.325000000000000000e+02 2.167127025997615419e+00
1.330000000000000000e+02 2.161380849000124726e+00
1.335000000000000000e+02 2.168091503997857217e+00
1.340000000000000000e+02 2.183979932997317519e+00
1.345000000000000000e+02 2.206590015997790033e+00
1.350000000000000000e+02 2.233401301000412786e+00
1.355000000000000000e+02 2.263596639000752475e+00
1.360000000000000000e+02 2.297006778997456422e+00
1.365000000000000000e+02 2.333921417000965448e+00
1.370000000000000000e+02 2.376255308998224791e+00
1.375000000000000000e+02 2.425598312998772599e+00
1.380000000000000000e+02 2.484772634998080321e+00
1.385000000000000000e+02 2.555859095002233516e+00
1.390000000000000000e+02 2.641779683999629924e+00
1.395000000000000000e+02 2.743948346000252059e+00
1.400000000000000000e+02 2.864037343999370933e+00
1.405000000000000000e+02 3.001983369998924900e+00
1.410000000000000000e+02 3.154864918997191126e+00
1.415000000000000000e+02 3.317209265002020402e+00
1.420000000000000000e+02 3.480262204000609927e+00
1.425000000000000000e+02 3.633633659999759402e+00
1.430000000000000000e+02 3.766014233002351830e+00
1.435000000000000000e+02 3.867916570001398213e+00
1.440000000000000000e+02 3.931959595000080299e+00
1.445000000000000000e+02 3.955119520996959182e+00
1.450000000000000000e+02 3.938036553001438733e+00
1.455000000000000000e+02 3.885106149999046465e+00
1.460000000000000000e+02 3.803162813001108589e+00
1.465000000000000000e+02 3.700111482998181600e+00
1.470000000000000000e+02 3.584606046999397222e+00
1.475000000000000000e+02 3.464317141999345040e+00
1.480000000000000000e+02 3.345232641997426981e+00
1.485000000000000000e+02 3.232452229000045918e+00
1.490000000000000000e+02 3.129791054998349864e+00
1.495000000000000000e+02 3.040491594001650810e+00
1.500000000000000000e+02 2.966669608998927288e+00
1.505000000000000000e+02 2.910281869000755250e+00
1.510000000000000000e+02 2.871079869997629430e+00
1.515000000000000000e+02 2.848129679001431214e+00
1.520000000000000000e+02 2.839614338001410943e+00
1.525000000000000000e+02 2.843446300998039078e+00
1.530000000000000000e+02 2.855802875998051604e+00
1.535000000000000000e+02 2.873831894998147618e+00
1.540000000000000000e+02 2.893843271001969697e+00
1.545000000000000000e+02 2.912901745999988634e+00
1.550000000000000000e+02 2.928646166998078115e+00
1.555000000000000000e+02 2.939210624997940613e+00
1.560000000000000000e+02 2.944207352000375977e+00
1.565000000000000000e+02 2.943725910001376178e+00
1.570000000000000000e+02 2.939709690999734448e+00
1.575000000000000000e+02 2.934845890002179658e+00
1.580000000000000000e+02 2.932300999000290176e+00
1.585000000000000000e+02 2.935673328996927012e+00
1.590000000000000000e+02 2.948801697999442695e+00
1.595000000000000000e+02 2.974650996999116614e+00
1.600000000000000000e+02 3.014819634998275433e+00
1.605000000000000000e+02 3.069681500997830881e+00
1.610000000000000000e+02 3.138330157999007497e+00
1.615000000000000000e+02 3.219001797999226255e+00
1.620000000000000000e+02 3.307128509000904160e+00
1.625000000000000000e+02 3.398656118999497266e+00
1.630000000000000000e+02 3.487609384003008017e+00
1.635000000000000000e+02 3.567302306997589767e+00
1.640000000000000000e+02 3.632223265998618444e+00
1.645000000000000000e+02 3.678244480001012562e+00
1.650000000000000000e+02 3.702838478999183280e+00
1.655000000000000000e+02 3.705001190002803924e+00
1.660000000000000000e+02 3.685173026999109425e+00
1.665000000000000000e+02 3.645137027000600938e+00
1.670000000000000000e+02 3.588752938998368336e+00
1.675000000000000000e+02 3.520513413001026493e+00
1.680000000000000000e+02 3.445814036000228953e+00
1.685000000000000000e+02 3.369042680998973083e+00
1.690000000000000000e+02 3.294436517000576714e+00
1.695000000000000000e+02 3.225386827001784695e+00
1.700000000000000000e+02 3.163949755999055924e+00
1.705000000000000000e+02 3.110727071998553583e+00
1.710000000000000000e+02 3.065686984999047127e+00
1.715000000000000000e+02 3.027195574999495875e+00
1.720000000000000000e+02 2.993729194000479765e+00
1.725000000000000000e+02 2.962556725997274043e+00
1.730000000000000000e+02 2.930428449999453733e+00
1.735000000000000000e+02 2.895141782002610853e+00
1.740000000000000000e+02 2.855016312998486683e+00
1.745000000000000000e+02 2.809153647998755332e+00
1.750000000000000000e+02 2.758159732002241071e+00
1.755000000000000000e+02 2.703418212997348746e+00
1.760000000000000000e+02 2.646542578000662616e+00
1.765000000000000000e+02 2.590106081999692833e+00
1.770000000000000000e+02 2.536549483000271721e+00
1.775000000000000000e+02 2.487510511997243157e+00
1.780000000000000000e+02 2.445596817000478040e+00
1.785000000000000000e+02 2.411913421001372626e+00
1.790000000000000000e+02 2.387070515000232263e+00
1.795000000000000000e+02 2.371594362997711869e+00
1.800000000000000000e+02 2.364038176998292329e+00
1.805000000000000000e+02 2.363236941997456597e+00
1.810000000000000000e+02 2.366883505997975590e+00
1.815000000000000000e+02 2.373028519999934360e+00
1.820000000000000000e+02 2.379624825000064448e+00
1.825000000000000000e+02 2.385616521001793444e+00
1.830000000000000000e+02 2.390463347997865640e+00
1.835000000000000000e+02 2.394213965999369975e+00
1.840000000000000000e+02 2.397089846002927516e+00
1.845000000000000000e+02 2.400626851002016338e+00
1.850000000000000000e+02 2.406233171001076698e+00
1.855000000000000000e+02 2.415657516998180654e+00
1.860000000000000000e+02 2.430620420000195736e+00
1.865000000000000000e+02 2.453379908001807053e+00
1.870000000000000000e+02 2.485228934998303885e+00
1.875000000000000000e+02 2.527673049000441097e+00
1.880000000000000000e+02 2.581677862999640638e+00
1.885000000000000000e+02 2.647006950002833037e+00
1.890000000000000000e+02 2.723354657999152550e+00
1.895000000000000000e+02 2.809698884000681574e+00
1.900000000000000000e+02 2.904893118000472896e+00
1.905000000000000000e+02 3.007620923999638762e+00
1.910000000000000000e+02 3.115798471000744030e+00
1.915000000000000000e+02 3.226648258001659997e+00
1.920000000000000000e+02 3.336581455998384627e+00
1.925000000000000000e+02 3.442748621000646381e+00
1.930000000000000000e+02 3.541226566998375347e+00
1.935000000000000000e+02 3.627700744000321720e+00
1.940000000000000000e+02 3.696909433001565048e+00
1.945000000000000000e+02 3.744132134001119994e+00
1.950000000000000000e+02 3.766314722000970505e+00
1.955000000000000000e+02 3.761766071002057288e+00
1.960000000000000000e+02 3.732640286001696950e+00
1.965000000000000000e+02 3.682536403000995051e+00
1.970000000000000000e+02 3.617504869002004853e+00
1.975000000000000000e+02 3.544408180001482833e+00
1.980000000000000000e+02 3.470291590001579607e+00
1.985000000000000000e+02 3.400912388999131508e+00
1.990000000000000000e+02 3.340474812001048122e+00
1.995000000000000000e+02 3.291287101001216797e+00
2.000000000000000000e+02 3.254096655000466853e+00
2.005000000000000000e+02 3.229270713000005344e+00
2.010000000000000000e+02 3.217075872998975683e+00
2.015000000000000000e+02 3.217287799001496751e+00
2.020000000000000000e+02 3.229988817998673767e+00
2.025000000000000000e+02 3.254189682997093769e+00
2.030000000000000000e+02 3.288195838998944964e+00
2.035000000000000000e+02 3.329485274000035133e+00
2.040000000000000000e+02 3.375409954998758622e+00
2.045000000000000000e+02 3.421895294999558246e+00
2.050000000000000000e+02 3.465320536000945140e+00
2.055000000000000000e+02 3.501968863998627057e+00
2.060000000000000000e+02 3.528230567000719020e+00
2.065000000000000000e+02 3.542347765000158688e+00
2.070000000000000000e+02 3.543835156000568531e+00
2.075000000000000000e+02 3.533815885002695723e+00
2.080000000000000000e+02 3.515218788998026866e+00
2.085000000000000000e+02 3.492637686998932622e+00
2.090000000000000000e+02 3.471313723999628564e+00
2.095000000000000000e+02 3.457055707000108669e+00
2.100000000000000000e+02 3.454862525999487843e+00
2.105000000000000000e+02 3.468581392000487540e+00
2.110000000000000000e+02 3.501108682998165023e+00
2.115000000000000000e+02 3.553535562998149544e+00
2.120000000000000000e+02 3.625805478000984294e+00
2.125000000000000000e+02 3.715954286999476608e+00
2.130000000000000000e+02 3.821134235000499757e+00
2.135000000000000000e+02 3.936560673999338178e+00
2.140000000000000000e+02 4.056304625999473501e+00
2.145000000000000000e+02 4.173233682999125449e+00
2.150000000000000000e+02 4.280499540000164416e+00
2.155000000000000000e+02 4.370728239999152720e+00
2.160000000000000000e+02 4.437668645998201100e+00
2.165000000000000000e+02 4.475735124997299863e+00
2.170000000000000000e+02 4.482620811999368016e+00
2.175000000000000000e+02 4.458565797001938336e+00
2.180000000000000000e+02 4.406804563001060160e+00
2.185000000000000000e+02 4.333474721999664325e+00
2.190000000000000000e+02 4.246165193002525484e+00
2.195000000000000000e+02 4.153088886003388325e+00
2.200000000000000000e+02 4.062074399000266567e+00
2.205000000000000000e+02 3.980937075000838377e+00
2.210000000000000000e+02 3.915310282001883024e+00
2.215000000000000000e+02 3.868850456001382554e+00
2.220000000000000000e+02 3.842488062000484206e+00
2.225000000000000000e+02 3.835255178000807064e+00
2.230000000000000000e+02 3.844650489998457488e+00
2.235000000000000000e+02 3.866336627997952746e+00
2.240000000000000000e+02 3.894986521001555957e+00
2.245000000000000000e+02 3.925918200999149121e+00
2.250000000000000000e+02 3.955317574000218883e+00
2.255000000000000000e+02 3.979079174998332746e+00
2.260000000000000000e+02 3.994707459998608101e+00
2.265000000000000000e+02 3.999306797999452101e+00
2.270000000000000000e+02 3.991609797001729021e+00
2.275000000000000000e+02 3.970540549998986535e+00
2.280000000000000000e+02 3.936745758997858502e+00
2.285000000000000000e+02 3.891926008000154980e+00
2.290000000000000000e+02 3.839458450998790795e+00
2.295000000000000000e+02 3.782399618001363706e+00
2.300000000000000000e+02 3.724190264998469502e+00
2.305000000000000000e+02 3.667187851002381649e+00
2.310000000000000000e+02 3.612940449998859549e+00
2.315000000000000000e+02 3.562446863001241582e+00
2.320000000000000000e+02 3.515135347999603255e+00
2.325000000000000000e+02 3.469591073000628967e+00
2.330000000000000000e+02 3.423879160000069533e+00
2.335000000000000000e+02 3.376078347999282414e+00
2.340000000000000000e+02 3.325299487001757370e+00
2.345000000000000000e+02 3.270147311999608064e+00
2.350000000000000000e+02 3.210421987998415716e+00
2.355000000000000000e+02 3.145589731000654865e+00
2.360000000000000000e+02 3.075936523000564193e+00
2.365000000000000000e+02 3.001788394998584408e+00
2.370000000000000000e+02 2.923559352999291150e+00
2.375000000000000000e+02 2.841625404002115829e+00
2.380000000000000000e+02 2.756538325000292389e+00
2.385000000000000000e+02 2.669465293998655397e+00
2.390000000000000000e+02 2.580581401998642832e+00
2.395000000000000000e+02 2.491251629002363188e+00
2.400000000000000000e+02 2.402350782998837531e+00
2.405000000000000000e+02 2.315900104000320425e+00
2.410000000000000000e+02 2.233836700001120334e+00
2.415000000000000000e+02 2.158362956000928534e+00
2.420000000000000000e+02 2.091831822999665746e+00
2.425000000000000000e+02 2.036298636998253642e+00
2.430000000000000000e+02 1.992398360998777207e+00
2.435000000000000000e+02 1.959139263999531977e+00
2.440000000000000000e+02 1.934015597002144204e+00
2.445000000000000000e+02 1.913807879001979018e+00
2.450000000000000000e+02 1.895204119999107206e+00
2.455000000000000000e+02 1.873579980998329120e+00
2.460000000000000000e+02 1.846214422999764793e+00
2.465000000000000000e+02 1.813207540999428602e+00
2.470000000000000000e+02 1.774493381999491248e+00
2.475000000000000000e+02 1.732478896999964491e+00
2.480000000000000000e+02 1.688667087000794709e+00
2.485000000000000000e+02 1.645535952000500401e+00
2.490000000000000000e+02 1.605653300000994932e+00
2.495000000000000000e+02 1.571008570997946663e+00
2.500000000000000000e+02 1.543581797999650007e+00
2.505000000000000000e+02 1.525648868999269325e+00
2.510000000000000000e+02 1.518241753998154309e+00
2.515000000000000000e+02 1.522201904001121875e+00
2.520000000000000000e+02 1.537828286000149092e+00
2.525000000000000000e+02 1.563837547000730410e+00
2.530000000000000000e+02 1.597792464999656659e+00
2.535000000000000000e+02 1.637925082999572624e+00
2.540000000000000000e+02 1.681750600000668783e+00
2.545000000000000000e+02 1.727176401000178885e+00
2.550000000000000000e+02 1.771971228001348209e+00
2.555000000000000000e+02 1.813316749001387507e+00
2.560000000000000000e+02 1.848676653000438819e+00
2.565000000000000000e+02 1.873318024998297915e+00
2.570000000000000000e+02 1.883879148997948505e+00
2.575000000000000000e+02 1.877890317999117542e+00
2.580000000000000000e+02 1.854205321000335971e+00
2.585000000000000000e+02 1.814280897000571713e+00
2.590000000000000000e+02 1.762528905997896800e+00
2.595000000000000000e+02 1.704473899000731762e+00
2.600000000000000000e+02 1.646968426000967156e+00
2.605000000000000000e+02 1.596424974002729869e+00
2.610000000000000000e+02 1.557939291000366211e+00
2.615000000000000000e+02 1.533893374999024672e+00
2.620000000000000000e+02 1.524433229002170265e+00
2.625000000000000000e+02 1.528172897000331432e+00
2.630000000000000000e+02 1.542225410001265118e+00
2.635000000000000000e+02 1.563447693999478361e+00
2.640000000000000000e+02 1.589245989998744335e+00
2.645000000000000000e+02 1.618796639999345643e+00
2.650000000000000000e+02 1.651264711999829160e+00
2.655000000000000000e+02 1.687166638999769930e+00
2.660000000000000000e+02 1.725932989000284579e+00
2.665000000000000000e+02 1.767512843001895817e+00
2.670000000000000000e+02 1.811774205001711380e+00
2.675000000000000000e+02 1.858919521000643726e+00
2.680000000000000000e+02 1.909185534997959621e+00
2.685000000000000000e+02 1.963771335998899303e+00
2.690000000000000000e+02 2.024186181999539258e+00
2.695000000000000000e+02 2.092684102000930579e+00
2.700000000000000000e+02 2.171226612001191825e+00
2.705000000000000000e+02 2.260849758000404108e+00
2.710000000000000000e+02 2.361820066998916445e+00
2.715000000000000000e+02 2.474027887998090591e+00
2.720000000000000000e+02 2.595478888000798179e+00
2.725000000000000000e+02 2.723647537000942975e+00
2.730000000000000000e+02 2.855833014997188002e+00
2.735000000000000000e+02 2.988092373001563828e+00
2.740000000000000000e+02 3.117895244999090210e+00
2.745000000000000000e+02 3.240967221001483267e+00
2.750000000000000000e+02 3.353211306999583030e+00
2.755000000000000000e+02 3.449551190999045502e+00
2.760000000000000000e+02 3.524037701001361711e+00
2.765000000000000000e+02 3.571944988998438930e+00
2.770000000000000000e+02 3.589989719999721274e+00
2.775000000000000000e+02 3.578864710001653293e+00
2.780000000000000000e+02 3.542109377998713171e+00
2.785000000000000000e+02 3.486997805001010420e+00
2.790000000000000000e+02 3.423499945998628391e+00
2.795000000000000000e+02 3.361359524998988491e+00
2.800000000000000000e+02 3.309448696996696526e+00
2.805000000000000000e+02 3.273815552998712519e+00
2.810000000000000000e+02 3.257712687998719048e+00
2.815000000000000000e+02 3.261259242000960512e+00
2.820000000000000000e+02 3.281339608998678159e+00
2.825000000000000000e+02 3.312489081999956397e+00
2.830000000000000000e+02 3.348928516999876592e+00
2.835000000000000000e+02 3.384792001001187600e+00
2.840000000000000000e+02 3.413547960000869352e+00
2.845000000000000000e+02 3.431827771000826033e+00
2.850000000000000000e+02 3.436271981998288538e+00
2.855000000000000000e+02 3.426319647001946578e+00
2.860000000000000000e+02 3.401922793000267120e+00
2.865000000000000000e+02 3.364870979999977862e+00
2.870000000000000000e+02 3.317321949001780013e+00
2.875000000000000000e+02 3.262327939999522641e+00
2.880000000000000000e+02 3.203093015999911586e+00
2.885000000000000000e+02 3.142108011001255363e+00
2.890000000000000000e+02 3.082702966999931959e+00
2.895000000000000000e+02 3.027707684999768389e+00
2.900000000000000000e+02 2.979541361000883626e+00
2.905000000000000000e+02 2.939595414001814788e+00
2.910000000000000000e+02 2.908837343999039149e+00
2.915000000000000000e+02 2.886823763001302723e+00
2.920000000000000000e+02 2.872935259001678787e+00
2.925000000000000000e+02 2.864861887999722967e+00
2.930000000000000000e+02 2.860163350000220817e+00
2.935000000000000000e+02 2.857494938998570433e+00
2.940000000000000000e+02 2.855624534997332375e+00
2.945000000000000000e+02 2.855491451002308168e+00
2.950000000000000000e+02 2.859036638001271058e+00
2.955000000000000000e+02 2.869400764000602067e+00
2.960000000000000000e+02 2.890603142001054948e+00
2.965000000000000000e+02 2.925734524000290548e+00
2.970000000000000000e+02 2.975634186997922370e+00
2.975000000000000000e+02 3.038571499000681797e+00
2.980000000000000000e+02 3.110572940997371916e+00
2.985000000000000000e+02 3.184156306997465435e+00
2.990000000000000000e+02 3.250435270001617027e+00
2.995000000000000000e+02 3.300006941000901861e+00
3.000000000000000000e+02 3.324286857001425233e+00
3.005000000000000000e+02 3.317122583001037128e+00
3.010000000000000000e+02 3.276676236000639619e+00
3.015000000000000000e+02 3.204713900999195175e+00
3.020000000000000000e+02 3.105873398999392521e+00
3.025000000000000000e+02 2.985393214999930933e+00
3.030000000000000000e+02 2.850460585999826435e+00
3.035000000000000000e+02 2.708647233997908188e+00
3.040000000000000000e+02 2.567512300000089454e+00
3.045000000000000000e+02 2.435142618000099901e+00
3.050000000000000000e+02 2.318463183000858407e+00
3.055000000000000000e+02 2.224213215999043314e+00
3.060000000000000000e+02 2.158685376001812983e+00
3.065000000000000000e+02 2.126262137997400714e+00
3.070000000000000000e+02 2.128405032999580726e+00
3.075000000000000000e+02 2.164234022999153240e+00
3.080000000000000000e+02 2.230157060999772511e+00
3.085000000000000000e+02 2.319707863996882224e+00
3.090000000000000000e+02 2.424478625001938781e+00
3.095000000000000000e+02 2.534453814998414600e+00
3.100000000000000000e+02 2.640064958999573719e+00
3.105000000000000000e+02 2.731533026002580300e+00
3.110000000000000000e+02 2.801024465999944368e+00
3.115000000000000000e+02 2.842015082002035342e+00
3.120000000000000000e+02 2.851357977000589017e+00
3.125000000000000000e+02 2.827938588001416065e+00
3.130000000000000000e+02 2.774118739998812089e+00
3.135000000000000000e+02 2.693770967998716515e+00
3.140000000000000000e+02 2.591858352003328037e+00
3.145000000000000000e+02 2.475478732001647586e+00
3.150000000000000000e+02 2.350367358001676621e+00
3.155000000000000000e+02 2.221779233001143439e+00
3.160000000000000000e+02 2.094063516000460368e+00
3.165000000000000000e+02 1.969993867998709902e+00
3.170000000000000000e+02 1.852213617999950657e+00
3.175000000000000000e+02 1.743634763999580173e+00
3.180000000000000000e+02 1.647169177998875966e+00
3.185000000000000000e+02 1.565996020999591565e+00
3.190000000000000000e+02 1.502196385001298040e+00
3.195000000000000000e+02 1.457258074999117525e+00
3.200000000000000000e+02 1.431076593999023316e+00
3.205000000000000000e+02 1.423198939999565482e+00
3.210000000000000000e+02 1.432442380002612481e+00
3.215000000000000000e+02 1.457053629001165973e+00
3.220000000000000000e+02 1.493407206999108894e+00
3.225000000000000000e+02 1.538053422998927999e+00
3.230000000000000000e+02 1.587888340000063181e+00
3.235000000000000000e+02 1.639544654000928858e+00
3.240000000000000000e+02 1.691114707999076927e+00
3.245000000000000000e+02 1.740405606997228460e+00
3.250000000000000000e+02 1.785306983998452779e+00
3.255000000000000000e+02 1.824137843999778852e+00
3.260000000000000000e+02 1.853105756003060378e+00
3.265000000000000000e+02 1.869363155001337873e+00
3.270000000000000000e+02 1.872030815000471193e+00
3.275000000000000000e+02 1.858735138001065934e+00
3.280000000000000000e+02 1.828925245998107130e+00
3.285000000000000000e+02 1.783576850000827108e+00
3.290000000000000000e+02 1.725831526000547456e+00
3.295000000000000000e+02 1.659826597999199294e+00
3.300000000000000000e+02 1.591504726999119157e+00
3.305000000000000000e+02 1.527558974001294700e+00
3.310000000000000000e+02 1.475645656999404309e+00
3.315000000000000000e+02 1.443770296002185205e+00
3.320000000000000000e+02 1.438647578997915844e+00
3.325000000000000000e+02 1.465453002998401644e+00
3.330000000000000000e+02 1.528429437999875518e+00
3.335000000000000000e+02 1.626279431999137159e+00
3.340000000000000000e+02 1.756115994998253882e+00
3.345000000000000000e+02 1.909030914997856598e+00
3.350000000000000000e+02 2.071661470999970334e+00
3.355000000000000000e+02 2.229554708999785362e+00
3.360000000000000000e+02 2.366894213999330532e+00
3.365000000000000000e+02 2.469503698997868923e+00
3.370000000000000000e+02 2.526295457999367500e+00
3.375000000000000000e+02 2.530889395002304809e+00
3.380000000000000000e+02 2.482749546001286944e+00
3.385000000000000000e+02 2.386662138000247069e+00
3.390000000000000000e+02 2.251952402999449987e+00
3.395000000000000000e+02 2.091127744999539573e+00
3.400000000000000000e+02 1.918603930000244873e+00
3.405000000000000000e+02 1.750814151000668062e+00
3.410000000000000000e+02 1.604234344998985762e+00
3.415000000000000000e+02 1.494587236000370467e+00
3.420000000000000000e+02 1.432631388997833710e+00
3.425000000000000000e+02 1.425378616997477366e+00
3.430000000000000000e+02 1.474021310001262464e+00
3.435000000000000000e+02 1.573830007000651676e+00
3.440000000000000000e+02 1.713297491998673650e+00
3.445000000000000000e+02 1.876756287998432526e+00
3.450000000000000000e+02 2.045962314998178044e+00
3.455000000000000000e+02 2.203296260999195511e+00
3.460000000000000000e+02 2.331323063997842837e+00
3.465000000000000000e+02 2.416963264000514755e+00
3.470000000000000000e+02 2.450093358998856274e+00
3.475000000000000000e+02 2.426271943997562630e+00
3.480000000000000000e+02 2.345049763000133680e+00
3.485000000000000000e+02 2.210521658998914063e+00
3.490000000000000000e+02 2.032405353998910869e+00
3.495000000000000000e+02 1.825918499998806510e+00
3.500000000000000000e+02 1.610958913999638753e+00
3.505000000000000000e+02 1.408859098999528214e+00
3.510000000000000000e+02 1.240632995999476407e+00
3.515000000000000000e+02 1.122340630998223787e+00
3.520000000000000000e+02 1.064078396000695648e+00
3.525000000000000000e+02 1.068295258999569342e+00
3.530000000000000000e+02 1.129464867997739930e+00
3.535000000000000000e+02 1.236200799998186994e+00
3.540000000000000000e+02 1.371940066001116065e+00
3.545000000000000000e+02 1.519166505997418426e+00
3.550000000000000000e+02 1.661455756999203004e+00
3.555000000000000000e+02 1.784661056000913959e+00
3.560000000000000000e+02 1.879055915000208188e+00
3.565000000000000000e+02 1.938691613002447411e+00
3.570000000000000000e+02 1.961839798001165036e+00
3.575000000000000000e+02 1.948812681999697816e+00
3.580000000000000000e+02 1.903019147001032252e+00
3.585000000000000000e+02 1.830588949000230059e+00
3.590000000000000000e+02 1.740200139000080526e+00
3.595000000000000000e+02 1.642727558999467874e+00
3.600000000000000000e+02 1.550927014002809301e+00
3.605000000000000000e+02 1.476707223999255802e+00
3.610000000000000000e+02 1.430130921002273681e+00
3.615000000000000000e+02 1.416949141002987744e+00
3.620000000000000000e+02 1.438572179002221674e+00
3.625000000000000000e+02 1.491479622996848775e+00
3.630000000000000000e+02 1.568752121998841176e+00
3.635000000000000000e+02 1.661214777999703074e+00
3.640000000000000000e+02 1.759034953000082169e+00
3.645000000000000000e+02 1.852768474000185961e+00
3.650000000000000000e+02 1.936043878002237761e+00
3.655000000000000000e+02 2.004146584000409348e+00
3.660000000000000000e+02 2.055766772999049863e+00
3.665000000000000000e+02 2.090928295001504011e+00
3.670000000000000000e+02 2.111203268999815919e+00
3.675000000000000000e+02 2.119461255002534017e+00
3.680000000000000000e+02 2.118029961999127408e+00
3.685000000000000000e+02 2.110265195999090793e+00
3.690000000000000000e+02 2.098766510000132257e+00
3.695000000000000000e+02 2.087634420000540558e+00
3.700000000000000000e+02 2.079293201000837144e+00
3.705000000000000000e+02 2.075530355999944732e+00
3.710000000000000000e+02 2.076286060000711586e+00
3.715000000000000000e+02 2.079891705998306861e+00
3.720000000000000000e+02 2.082330643999739550e+00
3.725000000000000000e+02 2.078273400999023579e+00
3.730000000000000000e+02 2.062928724997618701e+00
3.735000000000000000e+02 2.032468263001646847e+00
3.740000000000000000e+02 1.985398117001750506e+00
3.745000000000000000e+02 1.922946923998097191e+00
3.750000000000000000e+02 1.847645235000527464e+00
3.755000000000000000e+02 1.763514244998077629e+00
3.760000000000000000e+02 1.674808102001406951e+00
3.765000000000000000e+02 1.585571138999512186e+00
3.770000000000000000e+02 1.499744966997241136e+00
3.775000000000000000e+02 1.420888777000072878e+00
3.780000000000000000e+02 1.352506657000049017e+00
3.785000000000000000e+02 1.296292716000607470e+00
3.790000000000000000e+02 1.253819473000476137e+00
3.795000000000000000e+02 1.225456462001602631e+00
3.800000000000000000e+02 1.209063997001067037e+00
3.805000000000000000e+02 1.201652220999676501e+00
3.810000000000000000e+02 1.197966828000062378e+00
3.815000000000000000e+02 1.192916612999397330e+00
3.820000000000000000e+02 1.181034869001450716e+00
3.825000000000000000e+02 1.159033179999823915e+00
3.830000000000000000e+02 1.125440820000221720e+00
3.835000000000000000e+02 1.080997129000024870e+00
3.840000000000000000e+02 1.028205560000060359e+00
3.845000000000000000e+02 9.705415659991558641e-01
3.850000000000000000e+02 9.125224169983994216e-01
3.855000000000000000e+02 8.586225149992969818e-01
3.860000000000000000e+02 8.128496730023471173e-01
3.865000000000000000e+02 7.772577750001801178e-01
3.870000000000000000e+02 7.523287500007427298e-01
3.875000000000000000e+02 7.366451599991705734e-01
3.880000000000000000e+02 7.277586730015173089e-01
3.885000000000000000e+02 7.218601829990802798e-01
3.890000000000000000e+02 7.154189829998358618e-01
3.895000000000000000e+02 7.057253980019595474e-01
3.900000000000000000e+02 6.914122630005294923e-01
3.905000000000000000e+02 6.713091729980078526e-01
3.910000000000000000e+02 6.461277409980539232e-01
3.915000000000000000e+02 6.171122400010062847e-01
3.920000000000000000e+02 5.856688250023580622e-01
3.925000000000000000e+02 5.536817180000070948e-01
3.930000000000000000e+02 5.225838039987138472e-01
3.935000000000000000e+02 4.944669179967604578e-01
3.940000000000000000e+02 4.717001050012186170e-01
3.945000000000000000e+02 4.573439460000372492e-01
3.950000000000000000e+02 4.544626560018514283e-01
3.955000000000000000e+02 4.659605340020789299e-01
3.960000000000000000e+02 4.936770900021656416e-01
3.965000000000000000e+02 5.386697900030412711e-01
3.970000000000000000e+02 5.994639999989885837e-01
3.975000000000000000e+02 6.720054889992752578e-01
3.980000000000000000e+02 7.500063750012486707e-01
3.985000000000000000e+02 8.259579290024703369e-01
3.990000000000000000e+02 8.917203600030916277e-01
3.995000000000000000e+02 9.415258879998873454e-01
4.000000000000000000e+02 9.719882809986302163e-01
4.005000000000000000e+02 9.815235200003371574e-01
4.010000000000000000e+02 9.711687970011553261e-01
4.015000000000000000e+02 9.436450889988918789e-01
4.020000000000000000e+02 9.028287019973504357e-01
4.025000000000000000e+02 8.538105640000139829e-01
4.030000000000000000e+02 8.020064090014784597e-01
4.035000000000000000e+02 7.519472969979688060e-01
4.040000000000000000e+02 7.078186850012571085e-01
4.045000000000000000e+02 6.719879540032707155e-01
4.050000000000000000e+02 6.459135539989802055e-01
4.055000000000000000e+02 6.301338679986656643e-01
4.060000000000000000e+02 6.239755290007451549e-01
4.065000000000000000e+02 6.254353830008767545e-01
4.070000000000000000e+02 6.313274710009864066e-01
4.075000000000000000e+02 6.385394979988632258e-01
4.080000000000000000e+02 6.437802280015603174e-01
4.085000000000000000e+02 6.456573140021646395e-01
4.090000000000000000e+02 6.442353769998589996e-01
4.095000000000000000e+02 6.407842339976923540e-01
4.100000000000000000e+02 6.371364189981250092e-01
4.105000000000000000e+02 6.349461130012059584e-01
4.110000000000000000e+02 6.357772459996340331e-01
4.115000000000000000e+02 6.395702260015241336e-01
4.120000000000000000e+02 6.457276939981966279e-01
4.125000000000000000e+02 6.540623350010719150e-01
4.130000000000000000e+02 6.649650079998536967e-01
4.135000000000000000e+02 6.781776869975146838e-01
4.140000000000000000e+02 6.940675700025167316e-01
4.145000000000000000e+02 7.119899880017328542e-01
4.150000000000000000e+02 7.310428979981224984e-01
4.155000000000000000e+02 7.492191769997589290e-01
4.160000000000000000e+02 7.636459690002084244e-01
4.165000000000000000e+02 7.712302609979815315e-01
4.170000000000000000e+02 7.687707869990845211e-01
4.175000000000000000e+02 7.539557039999635890e-01
4.180000000000000000e+02 7.264265300000261050e-01
4.185000000000000000e+02 6.877042419982899446e-01
4.190000000000000000e+02 6.404134369986422826e-01
4.195000000000000000e+02 5.881426739979360718e-01
4.200000000000000000e+02 5.355803909988026135e-01
4.205000000000000000e+02 4.877845439987140708e-01
4.210000000000000000e+02 4.496942350015160628e-01
4.215000000000000000e+02 4.249529310000070836e-01
4.220000000000000000e+02 4.163047260008170269e-01
4.225000000000000000e+02 4.241382399995927699e-01
4.230000000000000000e+02 4.471681020004325546e-01
4.235000000000000000e+02 4.819869460006884765e-01
4.240000000000000000e+02 5.239895600025192834e-01
4.245000000000000000e+02 5.681748690003587399e-01
4.250000000000000000e+02 6.104782520014850888e-01
4.255000000000000000e+02 6.478112309996504337e-01
4.260000000000000000e+02 6.778267289992072619e-01
4.265000000000000000e+02 6.995689749965094961e-01
4.270000000000000000e+02 7.130080530005216133e-01
4.275000000000000000e+02 7.185173940015374683e-01
4.280000000000000000e+02 7.168021409997891169e-01
4.285000000000000000e+02 7.077854679992015008e-01
4.290000000000000000e+02 6.924747640005080029e-01
4.295000000000000000e+02 6.723749189986847341e-01
4.300000000000000000e+02 6.496569349983474240e-01
4.305000000000000000e+02 6.275594379985705018e-01
4.310000000000000000e+02 6.081970289997116197e-01
4.315000000000000000e+02 5.933211909978126641e-01
4.320000000000000000e+02 5.838188179986900650e-01
4.325000000000000000e+02 5.791445009999733884e-01
4.330000000000000000e+02 5.778316539981460664e-01
4.335000000000000000e+02 5.779057110012217890e-01
4.340000000000000000e+02 5.784269750001840293e-01
4.345000000000000000e+02 5.793377119989600033e-01
4.350000000000000000e+02 5.811942219988850411e-01
4.355000000000000000e+02 5.866631319986481685e-01
4.360000000000000000e+02 5.981675270013511181e-01
4.365000000000000000e+02 6.177485480002360418e-01
4.370000000000000000e+02 6.461208280015853234e-01
4.375000000000000000e+02 6.835702960015623830e-01
4.380000000000000000e+02 7.285158720005711075e-01
4.385000000000000000e+02 7.805170639985590242e-01
4.390000000000000000e+02 8.390407160004542675e-01
4.395000000000000000e+02 9.050785539984644856e-01
4.400000000000000000e+02 9.785091660014586523e-01
4.405000000000000000e+02 1.059554325998760760e+00
4.410000000000000000e+02 1.146652217001246754e+00
4.415000000000000000e+02 1.236209333001170307e+00
4.420000000000000000e+02 1.323506074000761146e+00
4.425000000000000000e+02 1.402348848998371977e+00
4.430000000000000000e+02 1.468288390999077819e+00
4.435000000000000000e+02 1.516717840000637807e+00
4.440000000000000000e+02 1.546601677000580821e+00
4.445000000000000000e+02 1.559162773002753966e+00
4.450000000000000000e+02 1.556934307998744771e+00
4.455000000000000000e+02 1.543773374000011245e+00
4.460000000000000000e+02 1.524060011000983650e+00
4.465000000000000000e+02 1.501381808000587625e+00
4.470000000000000000e+02 1.479460405000281753e+00
4.475000000000000000e+02 1.461345013001846382e+00
4.480000000000000000e+02 1.449807097000302747e+00
4.485000000000000000e+02 1.446787635999498889e+00
4.490000000000000000e+02 1.454287458996986970e+00
4.495000000000000000e+02 1.472714928997447714e+00
4.500000000000000000e+02 1.500619667996943463e+00
4.505000000000000000e+02 1.535216571999626467e+00
4.510000000000000000e+02 1.571251505996769993e+00
4.515000000000000000e+02 1.603296095996483928e+00
4.520000000000000000e+02 1.626584778001415543e+00
4.525000000000000000e+02 1.638028723999013891e+00
4.530000000000000000e+02 1.636162971000885591e+00
4.535000000000000000e+02 1.619947692001005635e+00
4.540000000000000000e+02 1.589913461997639388e+00
4.545000000000000000e+02 1.545657148002646863e+00
4.550000000000000000e+02 1.487000446999445558e+00
4.555000000000000000e+02 1.413444988997071050e+00
4.560000000000000000e+02 1.325200908999249805e+00
4.565000000000000000e+02 1.225889582998206606e+00
4.570000000000000000e+02 1.121125080997444456e+00
4.575000000000000000e+02 1.019671051999466727e+00
4.580000000000000000e+02 9.302244039972720202e-01
4.585000000000000000e+02 8.609371670027030632e-01
4.590000000000000000e+02 8.173281580020557158e-01
4.595000000000000000e+02 8.010453919996507466e-01
4.600000000000000000e+02 8.102430970029672608e-01
4.605000000000000000e+02 8.395444439993298147e-01
4.610000000000000000e+02 8.814708600002632011e-01
4.615000000000000000e+02 9.268389249991741963e-01
4.620000000000000000e+02 9.671653619989228901e-01
4.625000000000000000e+02 9.947605720008141361e-01
4.630000000000000000e+02 1.004934698001306970e+00
4.635000000000000000e+02 9.945573590011917986e-01
4.640000000000000000e+02 9.636905949992069509e-01
4.645000000000000000e+02 9.148491419982747175e-01
4.650000000000000000e+02 8.530048680004256312e-01
4.655000000000000000e+02 7.847448569991684053e-01
4.660000000000000000e+02 7.172774089995073155e-01
4.665000000000000000e+02 6.591962460006470792e-01
4.670000000000000000e+02 6.175182710030640010e-01
4.675000000000000000e+02 5.982454349978070240e-01
4.680000000000000000e+02 6.043597419993602671e-01
4.685000000000000000e+02 6.368268449987226631e-01
4.690000000000000000e+02 6.926778569977614097e-01
4.695000000000000000e+02 7.666812959978415165e-01
4.700000000000000000e+02 8.518366639982559718e-01
4.705000000000000000e+02 9.400110550013778266e-01
4.710000000000000000e+02 1.023974790001375368e+00
4.715000000000000000e+02 1.098167971998918802e+00
4.720000000000000000e+02 1.158504196999274427e+00
4.725000000000000000e+02 1.201302426998154260e+00
4.730000000000000000e+02 1.223422095001296839e+00
4.735000000000000000e+02 1.223074911998992320e+00
4.740000000000000000e+02 1.198359686997719109e+00
4.745000000000000000e+02 1.150397663001058390e+00
4.750000000000000000e+02 1.081614567003271077e+00
4.755000000000000000e+02 9.974997600002097897e-01
4.760000000000000000e+02 9.044920649976120330e-01
4.765000000000000000e+02 8.108042439998826012e-01
4.770000000000000000e+02 7.239178540003194939e-01
4.775000000000000000e+02 6.518177489997469820e-01
4.780000000000000000e+02 5.998419399984413758e-01
4.785000000000000000e+02 5.717546489977394231e-01
4.790000000000000000e+02 5.683299170013924595e-01
4.795000000000000000e+02 5.866532590007409453e-01
4.800000000000000000e+02 6.214417800001683645e-01
4.805000000000000000e+02 6.647840120022010524e-01
4.810000000000000000e+02 7.071246089981286786e-01
4.815000000000000000e+02 7.386214979997021146e-01
4.820000000000000000e+02 7.504057780024595559e-01
4.825000000000000000e+02 7.369577179997577332e-01
4.830000000000000000e+02 6.964668509972398169e-01
4.835000000000000000e+02 6.317097020000801422e-01
4.840000000000000000e+02 5.498465250020672102e-01
4.845000000000000000e+02 4.604212010017363355e-01
4.850000000000000000e+02 3.746919849982077722e-01
4.855000000000000000e+02 3.024839589998009615e-01
4.860000000000000000e+02 2.520277340008760802e-01
4.865000000000000000e+02 2.285953300015535206e-01
4.870000000000000000e+02 2.344742029999906663e-01
4.875000000000000000e+02 2.687792159995296970e-01
4.880000000000000000e+02 3.291195279998646583e-01
4.885000000000000000e+02 4.111330450032255612e-01
4.890000000000000000e+02 5.083664249978028238e-01
4.895000000000000000e+02 6.134289379988331348e-01
4.900000000000000000e+02 7.184116409989655949e-01
4.905000000000000000e+02 8.151810150011442602e-01
4.910000000000000000e+02 8.969936390021757688e-01
4.915000000000000000e+02 9.582964600012928713e-01
4.920000000000000000e+02 9.959324929986905772e-01
4.925000000000000000e+02 1.008277729997644201e+00
4.930000000000000000e+02 9.967032690001360606e-01
4.935000000000000000e+02 9.636712620012986008e-01
4.940000000000000000e+02 9.139887519995681942e-01
4.945000000000000000e+02 8.529092960015987046e-01
4.950000000000000000e+02 7.864113790019473527e-01
4.955000000000000000e+02 7.210257360020477790e-01
4.960000000000000000e+02 6.621454730011464562e-01
4.965000000000000000e+02 6.134012199981953017e-01
4.970000000000000000e+02 5.781243050005286932e-01
4.975000000000000000e+02 5.564839770013350062e-01
4.980000000000000000e+02 5.473863510014780331e-01
4.985000000000000000e+02 5.476880949972837698e-01
4.990000000000000000e+02 5.531138630030909553e-01
4.995000000000000000e+02 5.591360599973995704e-01
5.000000000000000000e+02 5.610694470015005209e-01
5.005000000000000000e+02 5.551996979993418790e-01
5.010000000000000000e+02 5.404085669979394879e-01
5.015000000000000000e+02 5.155514959988067858e-01
5.020000000000000000e+02 4.815187929998501204e-01
5.025000000000000000e+02 4.403273059979255777e-01
5.030000000000000000e+02 3.946109300013631582e-01
5.035000000000000000e+02 3.468858960004581604e-01
5.040000000000000000e+02 3.007613469999341760e-01
5.045000000000000000e+02 2.585141889976512175e-01
5.050000000000000000e+02 2.218002139998134226e-01
