# Supplementary material for: Simulating the Photochemical Birth of the Hydrated Electron in Liquid Water
Source: Nat Commun. 2026 Mar 10;17:3764. doi: 10.1038/s41467-026-70045-7 (PMC13106769; doi:10.1038/s41467-026-70045-7)
Supplement: Supplementary file 3 — Source Data [file 41467_2026_70045_MOESM3_ESM.zip › Supplementary_Figures/Figure_11/energy_gap_HAT.dat]

# Time [fs]                Egap [eV]
0.000000000000000000e+00 7.969346890000451822e+00
5.000000000000000000e-01 7.908551505999639630e+00
1.000000000000000000e+00 7.785067729000729742e+00
1.500000000000000000e+00 7.594819268000719603e+00
2.000000000000000000e+00 7.342877203998796176e+00
2.500000000000000000e+00 7.037818099001015071e+00
3.000000000000000000e+00 6.690145901000505546e+00
3.500000000000000000e+00 6.311011269001028268e+00
4.000000000000000000e+00 5.906199217999528628e+00
4.500000000000000000e+00 5.480080650999298086e+00
5.000000000000000000e+00 5.033268936000240501e+00
5.500000000000000000e+00 4.566343315000267467e+00
6.000000000000000000e+00 4.080391235998831689e+00
6.500000000000000000e+00 3.578963572002976434e+00
7.000000000000000000e+00 3.071199984999111621e+00
7.500000000000000000e+00 2.567713721000473015e+00
8.000000000000000000e+00 2.079308442000183277e+00
8.500000000000000000e+00 1.614186801001778804e+00
9.000000000000000000e+00 1.177915472999302438e+00
9.500000000000000000e+00 7.719819849990017246e-01
1.000000000000000000e+01 3.950014820002252236e-01
